# Supplementary material for: The common transcriptional subnetworks of the grape berry skin in the late stages of ripening
Source: BMC Plant Biol. 2017 May 30;17:94. doi: 10.1186/s12870-017-1043-1 (PMC5450095; doi:10.1186/s12870-017-1043-1)
Supplement: Supplementary file 1 — Read counts uniquely mapped to the PN40024 grape genome (XLSX 12905 kb). [file 12870_2017_1043_MOESM1_ESM.xlsx]

## Sheet: Additional file 10 -read.counts
Additional file 1. Read counts uniquely mapped to the PN40024 grape genome.
V1	CSW1-20	CSW2-20	CSW3-20	CSW1-22	CSW2-22	CSW3-22	CSW1-24	CSW3-24	CSW2-24	CSW1-26	CSW2-26	CSW3-26	MEW1-20	MEW2-20	MEW3-20	MEW1-22	MEW2-22	MEW3-22	MEW1-24	MEW3-24	MEW2-24	MEW1-26	MEW2-26	MEW3-26	PNW1-20	PNW2-20	PNW3-20	PNW1-22	PNW2-22	PNW3-22	PNW1-24	PNW3-24	PNW2-24	PNW1-26	PNW2-26	PNW3-26	CDW1-20	CDW2-20	CDW3-20	CDW1-22	CDW2-22	CDW3-22	CDW1-24	CDW3-24	CDW2-24	CDW1-26	CDW2-26	CDW3-26	SMW1-20
alignment_not_unique	4500001	3390746	2727282	3082673	3380931	2764884	4311149	2552539	6566695	6596300	3523154	2944168	2990401	3447105	3393945	3625935	3766631	4877896	3391434	3516858	3932188	3760684	3853740	4303918	3260688	4322848	4501955	3755904	4066061	4237617	3128524	3550639	4230406	3220846	4191323	3849466	3009270	3865323	3727311	3045981	4086354	2742265	2849541	2526432	3211971	3605139	3828939	2622355	2267187
ambiguous	287837	232952	218767	209860	269558	218815	275822	152048	408332	380455	233985	151871	181294	245646	225763	178664	215898	267067	195885	226809	222785	201038	224311	254730	181615	234081	225398	169438	251959	235164	192447	210645	217770	191400	244103	211851	188230	228716	217339	194594	251732	150198	176415	134471	202177	235092	250583	164636	179402
no_feature	6595326	2664719	2241525	2032467	2571999	2446827	3372277	2224446	4932690	5385778	2718031	2289034	2080286	2679126	2393817	2875666	2992304	3499520	2624278	2544937	2973784	3090734	3084813	3498999	1791458	2440991	2158540	2397104	2411914	2586389	1982543	2175084	2521308	2490655	2474250	2958111	2016927	3038044	2500299	2369134	3047222	2200236	2360218	2203076	2688129	3237193	3265170	1972204	1944746
not_aligned	0	0	0	0	0	0	0	0	0	0	0	0	0	0	0	0	0	0	0	0	0	0	0	0	0	0	0	0	0	0	0	0	0	0	0	0	0	0	0	0	0	0	0	0	0	0	0	0	0
too_low_aQual	0	0	0	0	0	0	0	0	0	0	0	0	0	0	0	0	0	0	0	0	0	0	0	0	0	0	0	0	0	0	0	0	0	0	0	0	0	0	0	0	0	0	0	0	0	0	0	0	0
VIT_00s0120g00010	160	166	135	160	162	131	216	122	308	468	228	186	63	87	65	54	81	92	68	76	84	81	128	96	29	51	45	54	47	50	46	33	55	40	64	56	49	72	65	70	69	60	66	63	76	84	127	65	13
VIT_00s0120g00020	207	200	190	208	209	169	276	177	382	661	330	285	122	118	131	100	134	149	138	127	169	184	189	196	92	122	118	112	123	115	122	108	150	157	187	184	107	142	120	137	155	162	143	155	180	188	235	153	84
VIT_00s0120g00030	5	5	2	2	5	4	2	7	5	6	6	1	1	1	0	0	2	3	3	1	6	2	3	7	2	1	0	3	1	2	1	1	4	0	2	1	1	2	2	1	3	0	0	1	0	5	2	2	1
VIT_00s0120g00060	1	0	0	0	0	0	0	0	0	0	0	0	0	0	0	0	0	0	0	0	0	0	0	0	0	0	0	0	0	0	0	0	0	0	0	1	0	0	0	0	1	1	0	0	0	0	0	0	0
VIT_00s0120g00070	0	0	0	0	1	0	0	0	0	1	0	0	6	5	2	2	3	4	3	2	2	7	1	10	5	2	6	4	2	3	3	0	2	3	3	3	5	3	4	6	9	2	3	6	6	8	10	12	5
VIT_00s0120g00080	1	0	0	0	0	0	0	0	0	0	0	0	0	0	0	0	1	0	0	0	0	0	0	0	0	0	0	0	0	0	1	0	0	2	0	0	0	0	0	0	0	0	0	1	0	0	1	0	0
VIT_00s0120g00100	5	1	0	0	5	1	0	2	3	4	1	1	0	1	0	3	2	0	0	0	0	0	1	0	1	1	0	0	0	2	0	0	1	0	1	1	0	1	1	0	0	1	0	0	1	0	1	0	0
VIT_00s0120g00120	0	0	0	0	0	0	0	0	0	0	0	0	0	0	0	0	0	0	0	0	0	0	0	0	0	0	0	0	0	0	0	0	0	0	0	0	0	0	0	0	0	0	0	0	0	0	0	0	0
VIT_00s0120g00270	25	21	11	15	17	13	31	17	52	90	36	37	9	10	5	10	15	14	17	15	27	23	24	23	11	7	17	15	10	17	12	13	28	26	17	20	4	7	2	6	5	7	8	16	12	16	18	14	2
VIT_00s0120g00280	0	0	0	0	0	0	0	0	1	2	1	1	0	0	0	0	0	1	0	0	0	1	1	0	0	0	0	0	0	0	0	0	0	1	0	0	0	0	0	0	0	0	0	0	0	1	1	0	0
VIT_00s0120g00290	22	19	19	15	20	9	12	7	33	35	27	9	17	16	15	14	13	26	10	14	26	23	10	27	14	13	15	12	14	13	17	10	20	17	23	17	13	11	21	9	10	10	12	9	16	20	17	15	15
VIT_00s0120g00300	0	0	0	0	0	0	0	0	0	0	0	0	0	0	0	0	0	0	0	0	0	0	0	0	0	0	0	0	0	0	0	0	0	0	0	0	0	0	0	0	0	0	0	0	0	0	0	0	0
VIT_00s0125g00010	0	0	0	0	0	0	0	0	0	1	0	0	0	0	0	0	0	0	0	0	0	0	0	0	0	0	1	1	0	1	1	0	1	0	0	0	0	0	0	0	0	1	1	0	1	2	0	0	0
VIT_00s0125g00020	1641	185	129	141	108	238	142	148	299	217	86	74	126	264	289	601	340	324	303	189	247	332	348	402	105	178	154	340	216	163	94	106	145	176	161	157	126	396	283	274	287	121	150	145	187	252	202	98	126
VIT_00s0125g00030	153	29	23	28	19	19	40	19	54	68	33	21	25	48	40	60	52	59	30	33	34	46	52	49	23	34	23	35	38	27	26	24	35	44	33	37	30	36	37	50	39	41	31	45	48	59	50	30	22
VIT_00s0125g00040	3	0	0	1	0	0	3	0	4	1	1	1	0	1	0	0	2	1	0	0	0	1	5	1	1	0	1	1	1	0	1	1	1	0	1	0	2	2	1	2	2	0	2	4	4	1	2	0	2
VIT_00s0125g00050	12	2	1	1	1	2	5	2	7	5	2	5	3	3	5	10	6	6	5	7	1	8	8	12	0	1	2	0	5	6	1	4	2	6	7	5	2	6	7	4	13	3	5	3	2	10	6	5	2
VIT_00s0125g00060	4352	811	611	484	557	730	786	597	1389	967	414	419	602	1058	1001	1905	1363	1406	1022	929	977	1170	1413	1734	383	705	644	813	814	759	623	786	662	658	774	927	752	1530	1198	988	1344	616	901	838	1142	1288	1285	482	591
VIT_00s0125g00070	13619	2504	1902	1531	1517	2407	2578	1957	4124	3091	1277	1251	1791	3307	3132	5290	4332	4862	3343	3095	3054	3725	3823	5901	1309	2398	2124	2710	2578	2508	2159	2666	2185	2136	2085	3023	2527	5078	3882	3460	3977	2369	3045	2791	3733	4254	3741	1961	1912
VIT_00s0125g00080	119	27	9	11	22	19	26	9	74	53	44	20	26	33	26	66	48	39	27	32	39	78	65	85	9	15	9	14	16	9	14	17	14	26	25	21	21	21	26	30	27	26	28	12	30	28	38	22	4
VIT_00s0125g00090	36	33	25	41	41	28	49	26	89	92	64	42	51	57	43	39	45	57	63	55	77	76	82	101	69	80	84	69	86	67	84	91	74	87	88	87	39	46	64	55	55	41	47	47	52	74	79	55	61
VIT_00s0125g00100	0	2	0	0	0	3	1	0	0	0	0	1	0	0	1	1	0	0	1	1	0	2	0	0	0	0	1	0	0	0	0	0	0	0	0	0	0	0	0	0	0	0	0	0	0	0	0	0	0
VIT_00s0125g00140	2	11	7	3	2	0	2	4	4	7	1	1	0	2	1	4	4	6	6	2	2	3	1	6	20	38	32	28	52	43	38	41	58	44	92	57	22	25	44	30	50	33	37	39	52	74	66	47	1
VIT_00s0125g00150	0	1	0	1	0	0	1	0	1	0	0	0	0	1	0	0	1	0	0	0	0	0	1	1	3	4	4	2	5	3	5	1	7	1	6	2	7	2	17	2	3	4	3	6	3	6	5	7	0
VIT_00s0125g00160	0	1	1	0	3	0	0	0	1	0	2	3	0	0	0	1	0	0	1	1	1	2	2	1	0	3	0	2	3	2	0	0	0	0	2	0	1	0	0	7	1	1	1	1	4	1	2	0	0
VIT_00s0125g00170	734	623	512	514	520	564	759	518	1001	1234	635	499	424	467	465	397	449	593	445	401	524	497	499	527	416	567	561	539	511	615	508	533	579	527	579	672	623	733	732	600	818	678	561	558	754	840	766	589	233
VIT_00s0125g00180	182	267	88	109	163	126	206	110	297	812	407	312	150	91	73	134	115	141	135	145	155	267	282	262	66	102	74	70	118	62	86	69	135	132	190	112	160	234	132	173	370	237	178	403	317	381	532	311	27
VIT_00s0125g00190	843	629	911	884	906	1339	1635	1144	3025	8315	3581	3658	576	503	660	1012	923	1083	1128	1194	1773	1683	1871	1853	222	292	395	345	435	452	669	638	621	972	971	1020	517	589	783	591	865	963	683	913	1087	1579	1830	1031	400
VIT_00s0125g00200	19	19	20	42	17	31	54	25	71	146	79	72	7	7	10	35	20	22	32	45	64	70	95	73	2	10	4	3	11	7	9	2	12	9	17	17	7	7	7	13	4	6	9	13	11	17	34	10	6
VIT_00s0125g00210	348	540	291	300	349	348	738	317	984	724	413	331	240	312	266	462	498	464	621	503	621	664	654	844	708	956	937	1028	899	844	1010	755	1043	1130	1229	927	463	428	717	546	712	773	392	668	662	846	839	578	254
VIT_00s0125g00220	63	88	52	51	48	65	151	70	194	177	95	78	42	49	33	86	105	83	119	67	106	121	129	129	164	200	164	206	124	162	208	122	214	266	250	210	83	60	130	82	98	123	65	132	124	141	117	99	41
VIT_00s0125g00230	14	11	11	6	9	6	15	8	35	20	8	5	3	4	3	12	10	12	22	14	18	24	19	19	17	23	19	19	11	37	22	19	44	27	37	14	14	5	13	8	12	22	9	8	13	28	10	5	15
VIT_00s0125g00250	514	369	438	564	498	461	887	425	1103	1378	685	506	376	422	516	357	456	630	435	458	552	550	577	555	362	461	453	469	445	466	390	473	506	548	610	543	363	515	464	412	558	519	521	495	532	640	738	535	427
VIT_00s0125g00260	923	831	683	568	857	676	1038	645	1457	1616	788	729	546	669	638	599	682	883	663	654	878	901	882	926	648	824	717	739	663	803	555	629	756	712	713	837	708	754	668	534	839	736	682	713	745	860	958	665	468
VIT_00s0125g00270	1472	1559	945	1033	1393	1201	1950	1069	2580	3852	1873	1581	711	809	696	800	1028	1126	1088	1060	1270	1585	1559	1576	674	691	677	791	756	769	833	682	966	1101	1182	988	630	652	672	700	930	910	841	1278	1158	1557	1666	1253	563
VIT_00s0125g00280	258	391	167	97	129	90	99	73	141	102	41	26	84	140	149	39	116	119	92	57	117	74	91	78	159	164	189	144	117	117	64	86	86	54	61	68	225	232	244	164	192	200	157	212	161	166	182	142	364
VIT_00s0125g00290	9	15	14	4	7	6	12	9	16	40	7	15	9	11	6	3	4	8	8	6	6	11	8	11	21	20	15	4	11	16	9	10	8	17	8	16	12	10	18	28	16	15	16	17	21	27	36	24	9
VIT_00s0125g00300	0	0	0	0	0	0	0	0	0	0	0	0	0	0	0	0	0	0	0	0	0	0	0	0	0	0	0	0	0	0	0	0	0	0	0	0	0	0	0	0	0	0	0	0	0	0	0	0	0
VIT_00s0125g00310	44	59	58	55	52	50	75	51	110	145	73	49	56	62	52	68	52	71	50	74	75	87	93	110	63	54	65	69	56	51	63	62	64	70	61	76	50	55	57	81	94	82	63	81	100	98	142	105	46
VIT_00s0125g00320	1	1	0	1	1	0	2	0	1	2	0	0	0	1	1	1	0	1	0	1	0	0	1	0	3	1	1	0	1	1	1	0	1	1	0	2	0	2	2	4	1	2	1	1	2	1	1	1	0
VIT_00s0125g00330	0	0	0	0	0	0	0	0	0	0	0	0	0	0	0	0	0	0	0	0	0	0	0	0	0	0	0	0	0	0	0	0	0	0	0	0	0	0	0	0	0	0	0	0	0	0	0	0	0
VIT_00s0125g00340	0	0	0	0	0	0	0	0	0	0	0	0	0	0	0	0	0	0	0	0	0	0	0	0	0	0	0	0	0	0	0	0	0	0	0	0	0	0	0	0	0	0	0	0	0	0	0	0	0
VIT_00s0125g00350	69	57	48	55	53	43	99	50	132	129	71	42	42	44	54	37	51	65	34	41	72	54	61	55	43	54	43	44	33	43	45	34	60	65	49	56	66	77	62	73	100	59	67	79	110	100	107	86	43
VIT_00s0125g00380	0	0	0	0	0	0	0	0	0	0	0	0	0	0	0	0	0	0	0	0	0	0	0	0	0	0	0	0	0	0	0	0	0	0	0	0	0	0	0	0	0	0	0	0	0	0	0	0	0
VIT_00s0125g00390	0	0	0	0	0	0	0	0	0	0	0	0	0	0	0	0	0	0	0	1	0	0	0	0	0	0	0	0	0	0	0	0	0	0	0	0	0	0	0	0	0	0	0	0	0	0	0	0	0
VIT_00s0125g00410	5	2	0	2	4	5	13	2	13	40	16	18	3	2	0	1	5	4	5	5	9	11	16	19	3	2	1	3	10	1	8	10	4	15	14	14	1	4	3	5	8	5	6	11	12	20	22	11	0
VIT_00s0125g00420	987	863	648	759	961	630	1080	602	1508	1335	795	562	479	581	562	389	495	683	505	521	566	589	585	536	423	442	411	406	402	413	346	332	400	343	396	371	386	418	411	486	514	402	426	416	484	531	603	410	586
VIT_00s0125g00430	5	9	7	17	8	12	17	7	26	32	7	6	2	4	2	3	4	6	6	4	6	6	6	6	5	5	11	6	7	9	4	4	5	3	13	10	21	17	25	15	12	15	7	11	16	16	20	11	14
VIT_00s0125g00440	4	3	1	1	1	0	3	1	4	5	2	6	0	0	0	0	0	0	0	0	0	0	0	0	0	0	0	0	0	0	0	0	0	0	0	0	0	0	0	0	0	0	0	2	0	0	0	0	0
VIT_00s0131g00010	4	3	15	6	2	4	8	2	4	9	4	1	0	6	9	1	0	5	2	6	1	1	4	2	9	11	14	4	16	5	3	10	11	3	6	7	28	25	29	38	25	52	22	12	14	26	15	14	10
VIT_00s0131g00020	0	0	0	0	0	0	0	0	0	0	0	0	0	1	0	0	0	0	0	0	0	0	0	0	1	1	0	0	0	0	0	0	0	0	0	0	0	0	1	0	0	0	0	1	0	0	0	0	0
VIT_00s0131g00030	0	0	0	0	0	0	0	0	0	0	0	0	0	0	0	0	1	1	0	0	0	0	0	0	0	0	0	0	0	0	0	0	0	0	0	0	0	0	0	0	0	0	0	0	0	0	0	0	0
VIT_00s0131g00050	0	2	0	0	0	1	0	2	1	2	2	1	1	0	2	0	0	1	0	0	1	3	0	1	0	2	0	0	3	1	2	1	3	2	3	0	1	1	2	6	0	7	2	5	1	4	8	4	0
VIT_00s0131g00060	0	0	0	0	0	0	0	0	0	0	0	0	0	0	0	0	0	1	0	0	0	0	0	0	0	0	0	0	0	0	0	0	0	0	0	0	0	0	0	0	0	0	0	0	0	0	0	0	0
VIT_00s0131g00070	0	1	0	0	1	0	0	0	1	2	0	0	0	0	0	0	0	0	0	0	0	0	0	0	2	3	4	1	4	2	1	0	1	4	0	3	2	0	0	2	1	1	2	1	0	1	1	1	4
VIT_00s0131g00080	0	0	0	0	0	0	0	0	0	0	0	0	0	0	0	0	0	0	0	0	0	1	0	0	0	0	0	0	0	0	0	0	0	0	0	0	0	0	0	0	0	0	0	0	0	0	0	0	0
VIT_00s0131g00120	0	0	0	0	0	0	0	0	0	0	0	0	0	0	0	0	0	0	0	0	0	0	0	0	0	0	0	0	0	0	0	0	0	0	0	0	0	0	0	0	0	0	0	0	0	0	0	0	0
VIT_00s0131g00130	1	0	2	0	0	0	2	3	4	0	1	0	1	0	3	0	4	0	4	1	2	3	0	3	4	6	0	2	2	1	2	0	0	0	1	0	0	1	0	0	0	1	1	0	1	3	7	2	0
VIT_00s0131g00140	0	0	0	0	0	0	0	0	0	0	0	0	0	0	0	0	0	0	0	0	0	0	0	0	0	0	0	0	0	0	0	0	0	0	0	0	0	0	0	0	0	0	0	0	0	0	0	0	0
VIT_00s0131g00170	0	0	0	0	0	1	0	0	1	0	0	0	0	0	0	0	0	0	0	0	0	0	0	0	0	0	0	0	1	0	0	0	0	0	0	0	1	0	0	0	0	0	0	0	0	0	0	0	0
VIT_00s0131g00180	0	0	0	0	0	0	0	0	0	0	0	0	0	0	0	0	0	0	0	0	0	0	0	0	0	0	0	0	0	0	0	0	0	0	0	0	0	0	0	0	0	0	0	0	0	0	0	0	0
VIT_00s0131g00200	0	0	0	0	0	0	0	0	0	0	0	0	0	0	0	0	0	0	0	0	0	0	0	0	0	0	0	0	0	0	0	0	0	0	0	0	0	0	0	0	0	0	0	0	0	0	0	0	0
VIT_00s0131g00210	0	0	0	0	0	0	0	0	0	0	0	0	0	1	0	0	0	2	0	0	1	0	1	2	0	0	0	0	1	0	0	0	0	0	1	0	0	0	0	0	0	0	0	1	0	0	0	0	0
VIT_00s0131g00220	0	1	1	0	0	0	0	0	0	0	0	0	0	0	1	0	0	2	2	1	0	1	1	1	1	1	1	0	0	1	1	0	0	0	0	2	1	2	3	1	1	1	0	1	1	0	0	2	1
VIT_00s0131g00250	19	30	23	18	18	13	16	12	28	25	12	9	14	15	12	15	9	20	19	18	18	16	14	12	194	185	183	186	218	242	214	245	279	267	320	302	181	260	235	174	239	159	235	142	212	206	290	195	13
VIT_00s0131g00260	0	0	0	0	0	0	0	0	0	0	0	0	0	0	0	0	0	0	0	0	1	0	0	0	0	0	0	0	0	0	0	0	0	0	0	0	0	0	0	0	0	1	0	0	0	0	0	0	0
VIT_00s0131g00270	0	0	0	0	0	0	0	0	0	0	0	0	0	0	0	0	0	0	0	0	0	0	0	0	0	0	0	0	0	0	0	0	0	0	0	0	0	0	0	0	0	1	0	0	0	0	0	0	0
VIT_00s0131g00280	2	1	0	3	4	3	3	2	4	11	11	6	3	0	0	1	0	1	0	1	0	1	0	1	0	1	0	0	1	0	0	0	0	0	0	0	0	0	1	3	1	1	0	2	1	4	1	1	2
VIT_00s0131g00290	2	1	0	0	0	1	0	2	2	1	2	1	1	1	1	0	1	1	1	1	1	1	1	1	1	1	1	2	1	0	0	0	2	0	1	1	2	1	1	0	2	1	0	1	2	1	0	1	1
VIT_00s0131g00300	1	0	3	0	0	0	1	0	0	3	2	1	0	0	0	0	0	0	1	0	0	0	0	1	1	0	0	0	0	1	0	0	0	0	0	0	2	1	0	1	1	0	0	1	0	2	3	0	0
VIT_00s0131g00310	0	0	0	0	0	0	0	0	0	0	0	0	0	0	0	0	0	0	0	0	0	0	0	0	0	0	0	0	0	0	0	0	0	0	0	0	0	0	0	0	0	0	0	0	0	0	0	0	0
VIT_00s0131g00320	1	0	0	0	1	0	1	0	0	2	1	0	2	6	5	5	2	7	3	2	3	2	3	3	4	14	9	1	3	8	4	3	2	3	9	3	3	3	4	5	6	7	6	6	7	2	4	7	0
VIT_00s0131g00330	0	1	1	0	0	0	1	0	2	0	0	0	0	0	2	0	0	1	0	0	0	3	2	1	0	0	0	0	1	0	0	0	0	0	1	1	2	1	0	1	2	0	0	0	1	0	1	0	1
VIT_00s0131g00340	0	2	0	0	0	0	0	0	0	0	0	0	0	0	0	0	0	1	0	1	0	1	0	0	0	0	2	1	0	0	0	0	0	1	1	0	0	0	0	0	1	2	1	0	0	0	2	0	1
VIT_00s0131g00350	1	2	0	0	0	0	0	0	0	0	0	0	0	0	0	0	0	0	0	0	0	0	0	0	0	1	0	0	0	0	0	0	0	0	0	0	0	0	0	1	0	0	0	0	0	0	0	0	0
VIT_00s0131g00360	0	0	1	0	0	0	0	0	0	0	0	0	0	0	0	1	0	0	0	0	0	0	0	0	0	1	0	0	0	0	1	0	0	0	0	0	0	1	0	0	0	0	1	0	0	0	0	0	3
VIT_00s0131g00370	0	0	0	0	0	0	0	0	0	0	0	0	0	0	0	0	0	0	0	0	0	0	0	0	0	0	0	0	0	0	0	0	0	0	0	0	0	0	0	0	0	0	0	0	0	0	0	0	0
VIT_00s0131g00420	0	0	0	1	0	0	0	0	0	0	0	0	0	0	0	0	0	0	0	0	0	0	0	0	0	0	0	1	0	0	0	0	0	0	0	0	0	0	0	0	0	0	0	0	1	0	1	1	0
VIT_00s0131g00430	3	1	1	0	0	3	8	1	6	7	0	3	1	0	0	2	2	1	1	2	1	0	0	0	0	1	2	1	0	1	0	0	1	0	1	2	2	0	1	1	0	2	1	2	2	2	1	1	1
VIT_00s0144g00010	1665	1575	1382	1691	1430	1488	2692	1397	3557	4245	2182	1807	1222	1391	1401	1168	1646	2124	1413	1631	2052	2316	2373	2653	1334	1750	1678	1695	1635	2022	1724	2146	1906	2206	2064	2712	1553	1564	1845	1483	1894	1734	1673	1373	1995	2271	1963	1690	1049
VIT_00s0144g00020	2	2	5	3	1	4	4	0	8	11	4	4	3	3	2	5	2	5	1	4	2	8	2	4	4	5	5	2	7	1	5	3	8	4	9	5	5	6	7	2	5	5	3	4	4	5	3	4	1
VIT_00s0144g00040	150	150	81	72	113	75	101	59	115	132	90	58	85	65	51	47	59	75	63	45	40	36	54	38	25	30	34	31	29	22	16	19	31	11	19	15	17	17	19	8	31	42	12	32	15	22	38	20	63
VIT_00s0144g00060	0	0	0	0	1	0	0	0	0	0	0	0	0	0	0	0	0	0	0	0	0	1	0	0	0	0	0	0	0	0	1	0	0	1	0	0	0	0	0	0	0	0	1	0	0	1	0	0	0
VIT_00s0144g00080	0	0	0	0	1	1	0	0	0	0	0	0	0	0	0	0	0	0	0	0	0	0	0	0	0	0	0	0	0	0	0	0	0	0	0	0	0	0	0	0	0	0	0	0	0	0	0	0	0
VIT_00s0144g00090	0	0	0	0	0	0	0	0	0	0	0	0	0	0	0	0	0	0	0	0	0	0	0	0	0	0	0	0	0	0	0	0	0	0	0	0	0	0	0	0	0	0	0	0	0	0	0	0	0
VIT_00s0144g00100	0	0	0	0	0	0	0	0	0	0	0	0	0	0	0	0	0	0	0	0	0	0	0	0	0	0	0	0	0	0	0	0	0	0	0	0	0	0	0	0	0	0	0	0	0	0	0	0	0
VIT_00s0144g00110	3	5	5	2	5	5	5	1	9	6	3	3	9	5	14	8	9	18	17	7	5	6	8	10	6	8	9	7	7	4	7	3	5	1	4	4	8	9	15	6	7	6	7	7	8	11	9	5	14
VIT_00s0144g00120	348	330	198	181	265	203	253	158	239	337	163	141	279	175	202	136	152	207	162	146	117	115	141	108	174	178	218	170	170	137	166	159	171	121	106	132	112	133	147	107	126	174	75	147	99	156	153	87	194
VIT_00s0144g00160	0	0	0	0	0	1	0	0	0	0	0	0	0	0	0	0	0	0	0	0	0	0	0	0	0	0	0	0	0	0	0	0	0	0	0	0	0	0	0	0	0	0	0	0	0	0	0	0	0
VIT_00s0144g00170	24	24	23	23	27	12	31	15	27	25	20	14	56	57	47	64	49	97	58	51	41	38	32	48	44	42	45	27	30	34	24	24	34	18	21	25	29	42	59	37	47	52	45	30	35	47	68	29	75
VIT_00s0144g00190	106	103	69	64	78	47	87	59	72	90	50	42	102	53	50	42	59	66	52	43	41	22	43	37	46	44	52	40	23	26	27	22	30	17	10	23	11	14	13	8	14	10	8	5	7	15	10	6	40
VIT_00s0144g00210	171	129	117	169	126	131	232	126	297	458	226	187	103	121	128	103	160	160	117	141	165	202	243	204	54	67	69	66	95	99	80	81	86	95	86	96	61	61	85	89	77	60	73	38	72	89	106	64	95
VIT_00s0144g00220	109	101	57	53	69	60	59	54	81	92	37	37	80	71	62	41	46	69	50	39	35	28	37	32	34	45	45	52	40	38	29	29	34	18	30	31	2	3	4	2	9	7	4	4	4	8	2	4	45
VIT_00s0144g00230	0	0	1	0	2	0	0	0	1	0	0	1	0	0	0	1	0	0	0	0	0	0	2	0	0	1	0	0	1	1	1	0	0	1	0	1	1	1	0	1	3	0	1	1	1	2	1	2	0
VIT_00s0144g00240	2	1	0	3	0	1	0	0	1	2	0	1	0	0	2	1	1	1	2	0	1	0	2	2	2	1	0	0	0	0	0	0	1	0	2	1	0	1	1	0	0	0	0	0	1	1	2	1	1
VIT_00s0144g00250	0	0	0	0	0	0	0	0	0	0	0	0	0	0	0	0	0	0	1	0	0	0	0	0	0	0	0	0	0	0	0	0	0	0	0	0	0	0	0	0	0	0	0	0	0	0	0	0	0
VIT_00s0144g00260	0	0	0	0	0	0	0	0	0	0	0	0	0	0	0	0	0	0	0	0	0	0	0	0	0	0	0	0	0	0	0	0	0	0	0	0	0	0	0	0	0	0	0	0	0	0	0	1	0
VIT_00s0144g00270	381	364	268	210	296	244	289	227	274	378	223	162	366	245	274	169	184	257	204	162	179	132	153	134	97	137	143	127	93	88	75	85	88	79	70	81	47	55	72	46	74	84	40	58	68	74	40	33	219
VIT_00s0144g00290	21	14	12	11	10	15	23	19	27	34	10	11	6	3	3	7	15	7	13	6	13	12	10	12	21	16	23	15	15	18	26	28	16	25	30	35	9	15	12	7	11	15	14	13	8	25	13	15	16
VIT_00s0144g00300	0	1	0	1	0	0	0	1	0	2	1	0	2	3	6	1	3	2	2	1	0	0	1	0	0	0	1	0	0	0	0	2	0	0	1	0	1	0	2	4	0	0	2	1	3	0	2	3	1
VIT_00s0145g00060	0	0	0	0	0	0	0	0	0	0	0	0	0	0	0	0	0	0	0	0	0	0	0	0	0	0	0	0	0	0	0	0	0	0	0	0	0	0	0	0	0	0	0	0	0	0	0	0	0
VIT_00s0145g00110	0	0	1	0	1	0	0	0	0	0	0	0	0	0	0	0	0	0	0	0	0	0	0	0	0	0	0	0	0	0	0	0	0	0	0	0	0	0	0	0	0	0	0	0	0	0	0	0	0
VIT_00s0153g00010	0	0	0	0	0	0	0	0	0	0	0	0	0	0	0	0	0	0	0	0	0	0	0	0	0	0	0	0	0	0	0	0	0	0	0	0	0	0	0	0	0	0	0	0	0	0	0	0	0
VIT_00s0153g00020	0	0	0	0	0	0	0	0	0	0	0	0	0	0	0	0	0	0	0	0	0	0	0	0	0	0	0	0	0	0	0	0	0	0	0	0	0	0	0	0	0	0	0	0	0	0	0	0	0
VIT_00s0153g00030	3	4	1	2	0	1	0	1	0	6	1	2	6	3	5	1	2	3	0	0	2	4	2	3	0	0	0	0	0	1	1	0	0	2	1	1	1	0	0	0	1	3	0	1	0	0	1	2	1
VIT_00s0153g00040	0	0	0	0	0	0	0	0	0	0	0	0	0	1	0	0	2	0	0	0	0	0	0	0	0	0	0	0	0	0	0	0	0	0	0	0	0	0	1	0	0	2	0	0	0	0	0	1	0
VIT_00s0153g00050	1028	1123	924	1145	1206	844	1318	719	1695	1597	917	734	2828	4119	2765	1883	2294	3319	1772	2174	1990	1645	1558	1861	996	1614	1317	1117	1800	1594	1069	1232	1933	1116	1622	1396	968	958	977	1278	1481	907	842	956	1087	1015	1259	790	878
VIT_00s0153g00060	0	0	0	0	0	1	0	0	1	0	0	0	0	0	0	0	0	1	0	0	0	0	1	0	1	1	3	3	2	4	2	3	6	1	2	4	0	0	0	0	2	0	0	0	0	0	0	1	5
VIT_00s0153g00070	0	0	0	0	0	0	0	1	0	0	0	0	41	64	48	22	27	46	30	30	31	18	14	19	0	0	0	0	0	0	1	0	1	0	0	1	0	0	0	0	0	1	0	0	0	0	0	0	0
VIT_00s0153g00080	1	1	0	1	3	0	0	1	3	0	1	1	0	0	1	0	0	0	1	0	0	0	2	0	2	2	0	1	2	2	5	1	0	2	0	0	0	0	0	0	1	0	0	1	1	0	1	1	1
VIT_00s0153g00090	2	2	0	0	1	1	1	2	1	5	2	0	0	0	0	0	0	0	0	0	0	0	0	0	0	0	1	1	0	2	1	0	1	0	2	0	2	1	0	1	0	0	0	2	0	1	1	1	0
VIT_00s0160g00010	0	0	0	0	0	0	0	0	0	0	0	0	2	0	3	3	1	3	0	8	5	3	2	0	11	19	15	12	10	17	8	5	16	10	14	0	23	27	10	26	23	20	13	28	27	36	29	27	1
VIT_00s0160g00020	11	16	8	11	9	5	16	10	24	32	21	11	3	2	0	3	4	6	0	5	1	4	8	2	13	18	7	9	14	22	15	14	8	23	20	13	14	26	12	23	18	9	12	21	24	15	21	17	5
VIT_00s0160g00030	0	0	0	0	0	0	0	0	0	0	0	0	0	0	0	0	0	0	0	0	0	0	0	0	0	0	0	0	0	0	0	0	0	0	0	0	0	0	0	0	0	0	0	0	0	0	0	0	0
VIT_00s0160g00090	63	82	45	38	81	35	104	42	130	69	34	23	59	77	58	81	71	125	91	110	97	66	48	81	153	146	127	101	123	141	96	71	155	98	112	76	146	159	120	148	230	142	99	138	255	238	208	162	48
VIT_00s0160g00100	23	17	12	10	20	5	24	7	31	16	13	5	30	26	15	24	36	35	40	30	34	23	19	39	67	94	66	61	60	86	39	41	104	45	79	35	66	77	68	99	94	48	51	71	99	136	133	88	37
VIT_00s0160g00110	36	67	31	25	46	28	69	38	89	33	27	18	69	71	41	63	66	85	80	98	79	71	54	74	339	355	351	266	299	356	194	188	387	171	222	160	320	331	304	244	413	274	166	270	386	489	469	242	148
VIT_00s0160g00120	101	104	65	84	93	71	144	74	217	161	68	76	67	78	77	82	81	108	124	124	109	120	94	112	207	206	228	188	175	217	148	137	224	140	167	141	254	255	191	220	345	197	188	252	313	370	322	259	89
VIT_00s0160g00130	47	47	46	51	50	58	99	48	118	122	50	47	55	46	38	60	47	64	73	61	64	65	67	77	193	196	163	160	218	145	160	152	200	126	177	149	179	225	183	189	275	187	119	173	238	282	368	164	105
VIT_00s0160g00140	0	0	1	0	0	0	0	0	0	0	0	0	0	0	0	0	0	0	0	1	0	0	0	0	1	0	1	1	0	0	0	0	1	0	0	0	0	6	1	0	3	1	0	3	0	4	2	1	0
VIT_00s0160g00150	123	136	93	124	125	108	169	89	244	234	107	93	95	101	102	86	108	138	111	104	138	101	141	152	213	226	224	185	216	219	168	200	247	218	216	220	245	225	233	295	329	272	188	281	329	362	355	270	86
VIT_00s0160g00160	13	16	13	19	13	12	19	9	24	32	10	16	36	37	40	27	45	55	33	47	48	65	59	56	80	123	123	104	120	118	111	118	118	133	121	110	126	165	128	161	211	179	125	197	181	241	281	193	38
VIT_00s0160g00170	0	0	0	0	0	0	0	0	0	0	0	0	0	0	0	0	0	0	0	0	0	0	0	0	0	0	0	0	0	0	0	0	0	0	0	0	0	0	0	0	0	0	0	0	0	0	1	0	0
VIT_00s0160g00180	0	0	0	0	0	0	0	0	0	0	0	0	0	0	0	0	0	0	0	0	0	0	0	0	0	0	0	0	0	0	0	0	1	0	0	0	0	0	0	0	1	0	0	0	1	0	1	1	0
VIT_00s0160g00210	76	68	74	83	58	61	103	73	82	162	105	64	68	71	71	66	71	77	85	57	67	94	59	72	60	89	79	63	76	82	63	44	63	93	43	82	252	249	310	247	302	296	147	179	197	200	220	143	59
VIT_00s0160g00220	166	186	118	134	140	115	169	104	200	369	190	151	160	157	140	132	117	162	112	156	151	174	161	205	136	125	162	161	171	147	171	165	148	153	163	183	122	158	162	199	258	213	137	190	179	199	240	192	138
VIT_00s0160g00240	0	0	0	0	0	0	0	0	0	1	0	0	0	0	0	0	0	0	0	0	0	0	0	0	0	0	0	0	0	0	0	0	0	0	0	0	0	0	0	0	0	0	0	0	0	1	0	0	0
VIT_00s0160g00250	0	0	0	0	0	0	0	0	1	0	0	0	0	0	0	0	0	0	0	0	0	0	0	0	0	0	0	0	0	0	0	0	0	0	0	0	0	0	0	0	0	0	0	1	0	0	0	0	0
VIT_00s0160g00270	0	0	0	0	0	0	0	0	0	0	0	0	0	0	0	0	0	0	0	0	0	0	0	0	0	0	0	0	0	0	0	0	0	0	0	0	0	0	0	0	0	0	0	0	0	0	0	0	0
VIT_00s0160g00280	0	0	0	0	0	0	0	0	0	0	0	0	0	0	0	0	0	0	0	0	0	0	1	0	23	22	13	10	16	23	10	16	17	17	37	17	5	14	13	20	22	17	18	15	22	15	37	14	2
VIT_00s0160g00290	0	0	0	0	0	0	0	0	0	1	1	0	0	0	0	0	0	0	0	0	0	1	0	0	0	0	0	0	0	0	0	0	0	0	0	0	0	0	0	0	0	1	0	0	0	0	0	0	0
VIT_00s0160g00300	0	0	0	0	0	0	0	0	0	0	0	0	0	0	0	0	0	0	0	0	0	0	0	0	0	0	0	0	0	0	0	0	0	0	0	0	0	0	0	0	0	0	0	0	0	0	0	0	0
VIT_00s0160g00310	2	4	2	2	4	3	3	0	5	0	2	1	10	8	5	12	12	15	17	12	29	13	14	12	38	50	39	23	40	54	27	16	46	31	26	27	52	35	32	75	63	24	48	51	81	101	83	61	2
VIT_00s0160g00320	14	21	5	6	11	9	18	13	26	8	7	2	12	9	4	15	12	19	15	19	15	10	11	9	21	21	27	23	22	27	24	13	42	29	21	13	22	28	21	29	31	16	16	39	26	52	42	28	6
VIT_00s0160g00330	16	17	18	8	14	8	26	11	49	12	8	3	30	22	22	42	32	24	39	39	46	27	16	36	81	127	120	97	87	112	65	76	103	79	114	96	99	107	104	84	130	78	82	82	101	127	126	94	54
VIT_00s0160g00340	168	199	152	214	211	165	366	199	454	413	259	159	212	204	194	252	247	324	312	346	262	327	324	321	281	304	297	247	328	287	287	296	340	276	298	278	333	337	318	335	428	352	249	320	416	417	494	297	162
VIT_00s0160g00350	2	2	0	2	1	1	0	2	1	5	3	2	2	1	4	3	1	5	0	1	3	3	1	5	2	1	0	1	2	0	1	3	1	2	2	0	2	0	1	3	0	1	0	2	0	1	4	2	0
VIT_00s0160g00360	10	0	1	5	5	4	13	4	25	7	7	4	4	3	5	4	3	4	3	2	3	4	3	6	1	3	2	5	2	4	1	6	4	4	4	1	9	3	4	5	3	1	4	3	4	12	12	7	1
VIT_00s0160g00370	17	10	13	9	16	16	21	15	32	25	18	15	12	18	12	17	19	22	23	19	26	28	25	26	23	19	36	24	19	35	19	24	25	36	35	24	18	33	22	29	38	28	28	26	33	37	31	30	17
VIT_00s0163g00010	0	0	0	0	0	0	0	0	0	0	0	0	0	0	0	0	0	0	0	0	0	0	0	0	0	0	0	0	0	0	0	0	0	0	0	0	0	0	0	0	0	0	0	0	0	0	0	0	0
VIT_00s0163g00020	3	1	2	2	2	3	4	2	7	8	2	2	3	4	3	4	2	4	5	2	2	3	3	5	5	1	2	0	1	4	2	0	3	0	0	2	1	2	3	2	1	4	3	4	5	3	5	4	0
VIT_00s0163g00030	16	12	15	21	12	11	18	12	40	22	15	13	13	8	5	13	3	20	16	6	8	19	18	12	1	2	3	2	0	4	1	3	2	1	4	1	4	2	3	3	4	5	2	2	4	1	4	2	2
VIT_00s0163g00040	0	0	0	0	0	0	0	0	0	0	0	0	0	0	0	0	0	0	0	0	0	1	0	0	0	0	0	0	0	0	1	0	0	0	0	1	0	0	0	0	0	0	0	1	0	1	1	0	0
VIT_00s0163g00050	0	0	0	0	0	0	0	0	0	0	0	0	0	0	0	0	0	0	0	0	0	1	0	1	0	0	0	1	0	0	0	0	0	0	1	0	0	0	0	0	0	0	0	0	0	0	0	0	1
VIT_00s0163g00060	172	128	114	140	149	135	201	115	288	379	191	136	81	98	77	84	94	112	75	95	105	94	114	130	82	73	81	71	93	106	101	76	134	123	142	123	72	92	92	107	135	95	116	111	125	153	151	111	60
VIT_00s0163g00070	0	0	0	0	0	0	0	0	0	1	0	0	0	0	0	0	0	0	0	0	0	0	0	0	0	0	0	0	0	0	0	0	0	0	0	0	0	0	0	0	0	0	0	0	0	0	0	0	0
VIT_00s0163g00080	0	0	0	1	0	0	0	0	0	0	0	0	0	0	0	0	0	0	0	1	0	0	0	0	0	0	1	0	0	1	0	0	0	0	0	0	0	0	1	0	1	0	0	0	1	1	0	1	0
VIT_00s0163g00100	0	0	0	0	0	0	0	0	0	0	0	0	0	0	0	0	0	0	0	0	0	0	0	0	0	0	0	0	0	0	0	0	0	0	0	0	0	0	0	0	0	0	0	0	0	0	0	0	0
VIT_00s0163g00150	0	0	0	0	0	0	0	0	0	0	0	0	0	0	0	1	0	0	0	0	0	0	0	0	0	0	0	0	0	0	0	0	0	0	0	0	0	0	0	0	0	1	0	0	0	0	0	0	0
VIT_00s0169g00040	130	154	85	114	208	132	184	128	295	543	285	238	33	39	30	51	64	63	53	64	92	78	89	80	43	58	32	36	61	64	62	61	59	70	69	73	136	151	90	166	182	105	192	199	244	304	306	162	83
VIT_00s0169g00050	5	2	6	4	3	5	9	3	9	6	3	5	0	1	0	1	0	3	0	1	1	0	1	4	7	5	7	5	3	7	3	4	10	8	4	3	12	5	4	3	11	6	3	3	8	10	8	3	0
VIT_00s0169g00060	1	1	0	3	2	1	1	0	1	0	1	2	0	0	0	0	0	0	0	0	0	1	0	0	0	2	0	1	0	0	1	3	1	0	1	3	2	2	2	1	1	3	1	2	3	3	3	2	0
VIT_00s0169g00070	2	3	2	1	1	0	0	4	6	6	1	5	1	3	2	6	2	3	2	1	3	3	2	3	0	0	2	2	2	0	2	5	4	4	0	7	7	1	3	3	4	5	4	2	4	9	7	2	1
VIT_00s0169g00080	3	4	2	5	0	3	3	4	5	6	1	2	0	3	2	1	0	1	2	1	4	2	2	3	1	1	3	0	2	1	2	0	0	3	4	1	2	4	3	0	3	4	4	0	1	3	7	2	0
VIT_00s0169g00090	1	3	1	4	3	1	4	0	6	5	2	2	0	0	0	3	2	2	2	0	4	1	5	5	2	2	0	2	1	2	0	2	1	2	3	2	2	6	2	1	3	5	5	5	6	9	0	8	2
VIT_00s0169g00100	0	0	0	2	1	1	4	1	4	3	1	0	0	0	0	0	0	0	0	0	0	1	0	1	1	0	0	1	0	0	0	0	0	0	1	1	0	1	0	1	0	0	2	2	0	2	2	0	2
VIT_00s0169g00110	2	4	2	3	2	7	0	1	5	5	2	3	5	2	7	5	4	6	0	5	2	4	1	2	2	2	1	0	3	2	1	1	3	0	1	3	3	0	1	1	3	1	1	2	2	0	3	0	2
VIT_00s0173g00030	0	0	0	0	0	0	0	0	0	0	0	0	0	0	0	0	0	0	0	0	0	0	0	0	0	0	0	0	1	0	0	0	0	0	0	0	0	0	0	0	0	0	0	0	0	0	0	0	0
VIT_00s0173g00040	0	3	0	0	3	0	0	1	2	1	2	2	3	3	0	4	1	5	1	3	3	6	4	2	0	3	3	1	2	2	3	2	2	2	2	3	0	1	1	2	3	5	3	3	2	6	2	0	4
VIT_00s0173g00060	0	0	0	1	1	3	4	1	4	9	4	1	0	0	0	1	0	0	1	1	2	5	2	3	0	1	0	1	1	0	2	3	0	3	4	4	2	4	1	2	4	5	2	5	7	8	15	5	0
VIT_00s0173g00070	0	0	0	0	0	0	0	0	0	0	0	0	0	0	0	0	0	0	0	0	0	0	0	0	0	0	1	0	0	0	0	0	0	1	0	0	0	1	0	0	0	0	0	0	0	0	0	0	0
VIT_00s0173g00110	0	0	0	0	0	0	0	0	0	0	0	0	0	0	0	0	0	0	0	0	0	0	0	0	0	0	0	0	0	0	0	0	0	0	0	0	0	0	0	0	0	0	0	0	0	0	0	0	0
VIT_00s0173g00120	0	1	0	0	0	0	0	1	0	1	0	1	0	0	0	0	0	0	0	0	0	0	0	0	0	0	0	1	0	0	0	0	0	0	0	1	0	1	0	0	0	0	0	0	0	0	0	0	0
VIT_00s0173g00130	0	0	0	0	0	0	0	1	1	3	0	0	0	0	0	1	3	2	1	1	0	1	0	5	1	1	0	0	2	1	3	0	0	1	1	0	0	1	0	1	0	1	1	1	1	1	4	3	0
VIT_00s0173g00140	3	4	2	4	3	3	3	2	10	17	10	8	11	7	7	6	12	4	6	3	9	12	10	10	4	3	3	3	2	4	8	3	8	6	8	4	2	6	1	10	9	6	3	5	7	11	23	5	0
VIT_00s0173g00150	26	13	26	29	21	19	25	22	41	36	18	8	6	3	1	4	5	3	7	2	4	6	4	14	57	39	62	48	48	60	42	49	53	36	25	42	67	76	78	58	93	62	55	31	57	37	32	27	2
VIT_00s0173g00170	26	10	4	6	7	6	18	10	20	10	11	4	6	12	16	12	11	13	8	6	17	8	14	11	10	11	5	9	6	6	10	11	10	13	10	15	5	13	14	9	13	10	11	2	12	8	9	10	26
VIT_00s0173g00200	0	0	0	0	0	0	0	0	0	0	0	0	0	0	0	0	0	0	0	0	0	0	0	0	0	0	0	0	0	0	0	0	0	0	0	0	0	0	0	0	0	0	0	0	0	0	0	0	0
VIT_00s0173g00220	3	0	0	2	1	0	0	1	2	1	0	0	0	0	0	1	1	0	0	0	0	1	0	0	1	0	2	1	0	0	0	0	0	0	0	2	0	0	0	0	1	0	0	0	3	3	0	2	0
VIT_00s0173g00230	3	1	2	3	3	4	5	2	4	2	0	1	0	0	0	0	0	1	0	0	0	0	0	1	9	3	9	7	5	3	5	6	7	5	4	4	11	8	12	10	7	6	3	3	9	4	4	6	0
VIT_00s0173g00240	1	0	1	1	0	0	0	0	1	0	0	0	0	1	0	1	1	0	1	2	0	1	2	1	0	0	1	1	0	0	0	0	0	0	0	1	1	1	0	2	0	0	2	1	0	1	0	1	0
VIT_00s0173g00250	0	0	1	0	1	1	2	0	1	3	2	1	1	1	0	3	2	1	2	4	4	4	7	4	3	3	1	1	4	1	3	5	2	5	1	1	1	0	1	1	0	1	2	4	1	2	3	5	0
VIT_00s0173g00260	17	18	15	5	19	20	20	13	57	81	43	38	18	21	9	9	22	19	22	25	28	37	37	44	15	16	16	26	19	16	15	18	33	20	25	21	19	34	14	18	36	22	22	49	35	43	49	34	10
VIT_00s0173g00270	4	3	0	1	4	0	5	3	6	9	4	1	2	3	1	5	4	2	5	2	3	5	5	2	2	0	1	1	1	1	1	1	3	0	3	1	3	2	0	1	0	0	0	3	1	1	4	1	0
VIT_00s0174g00010	1	0	0	0	1	1	1	0	2	2	0	0	0	1	1	2	1	4	2	1	1	0	0	3	1	2	3	2	1	0	0	2	1	0	0	1	2	4	1	1	2	1	2	1	1	1	2	0	0
VIT_00s0174g00060	0	0	0	0	1	0	0	0	0	0	0	0	1	0	0	1	0	0	0	0	0	1	0	0	0	1	0	0	0	0	0	0	0	0	0	0	0	0	0	0	0	0	0	0	0	1	0	0	0
VIT_00s0174g00070	38	33	15	26	26	15	33	13	37	44	12	21	50	44	35	43	45	58	41	36	26	31	32	36	17	24	19	19	24	14	11	11	19	14	11	8	33	54	19	51	64	27	23	53	62	48	53	34	20
VIT_00s0174g00080	0	0	0	0	0	0	0	0	0	0	0	0	0	0	0	0	0	0	0	0	0	0	0	0	0	0	0	0	0	0	0	0	0	0	0	0	0	0	0	0	0	0	0	0	0	0	0	0	0
VIT_00s0174g00090	48	45	28	29	45	39	54	36	91	124	57	36	24	19	30	18	23	33	20	32	31	34	32	40	27	27	23	22	21	32	21	28	21	38	27	29	27	28	28	44	46	35	38	41	40	40	46	39	33
VIT_00s0174g00100	49	32	43	34	42	40	49	32	82	106	61	56	21	23	24	15	21	32	28	20	21	32	35	39	24	33	19	24	27	26	31	22	24	30	35	31	24	34	52	46	50	47	45	34	40	42	55	36	28
VIT_00s0174g00110	132	116	113	128	121	115	152	94	262	274	158	135	40	51	35	35	38	57	35	39	49	60	81	77	62	79	59	61	94	87	66	55	64	68	108	78	107	152	132	136	175	119	137	113	161	165	263	114	101
VIT_00s0174g00120	90	64	85	124	105	85	152	83	254	225	145	97	48	78	73	50	70	105	67	59	86	73	77	86	94	119	119	89	102	134	92	110	112	97	149	153	94	141	108	150	120	123	142	112	140	155	153	144	72
VIT_00s0174g00130	210	142	186	192	172	154	242	157	381	577	249	205	131	157	195	137	154	207	128	154	156	197	235	191	127	165	165	159	169	158	133	140	168	151	194	190	127	134	158	148	151	143	159	153	168	187	215	168	125
VIT_00s0174g00140	58	50	61	95	73	66	114	61	198	185	96	75	65	73	103	74	80	147	81	111	117	125	169	152	44	87	74	94	82	101	76	90	80	107	105	105	53	67	66	63	67	57	92	76	82	104	113	91	67
VIT_00s0174g00150	1573	1499	1199	1203	1381	1336	2301	1183	3258	3494	1786	1397	1099	1230	1172	1060	1297	1622	1262	1205	1523	1516	1907	1657	1206	1561	1433	1374	1384	1581	1401	1371	1687	1720	1648	1839	1135	1257	1277	1141	1582	1407	1303	1343	1552	1759	2012	1373	959
VIT_00s0174g00160	0	1	0	1	0	0	0	0	0	0	0	0	0	0	0	0	0	0	0	0	1	1	2	0	0	0	0	0	0	0	0	0	0	0	0	0	1	0	1	0	0	0	0	0	0	1	1	0	5
VIT_00s0174g00170	25	28	13	12	22	19	22	8	26	36	17	16	22	17	39	19	12	37	17	19	17	12	17	17	19	13	19	18	21	24	10	17	21	17	9	27	14	17	21	30	35	28	24	16	23	26	31	22	8
VIT_00s0174g00180	6	10	3	2	6	6	3	5	4	10	2	1	6	9	2	4	2	2	8	2	2	2	8	1	3	2	11	3	11	8	6	4	3	2	9	7	6	6	2	4	8	8	4	8	5	7	5	4	2
VIT_00s0174g00190	5344	4950	4145	4415	4635	3979	6269	3526	9556	9331	5252	3640	5343	6143	6900	4710	5367	7799	5211	5072	5559	5524	6423	6354	5070	6014	6048	6175	6843	6518	5827	6317	6816	6407	7687	7570	5007	5919	5624	5975	6886	5824	6950	6542	6918	7841	9760	6804	3833
VIT_00s0174g00200	1058	994	884	859	936	896	1205	779	1951	2052	991	813	700	939	985	822	988	1156	924	932	1100	1016	1199	1113	898	1107	1120	1046	1094	1147	877	909	1118	1052	1196	1340	749	878	885	844	1038	975	934	869	1002	1162	1441	894	698
VIT_00s0174g00210	0	0	0	0	0	0	0	0	0	0	0	0	0	0	0	0	0	0	0	0	0	0	0	0	0	0	0	0	0	0	0	0	0	0	1	0	0	0	0	0	0	0	0	0	0	0	0	0	0
VIT_00s0174g00220	0	0	0	0	0	0	0	0	0	0	0	0	0	0	0	0	0	0	0	0	0	0	0	0	0	0	0	0	0	0	0	0	0	0	0	0	0	0	0	0	0	0	0	0	0	0	0	0	0
VIT_00s0174g00230	0	0	0	0	0	0	0	1	0	0	0	0	0	0	0	0	0	0	0	0	0	0	0	0	0	0	1	0	0	0	0	0	0	0	0	0	1	0	0	0	0	0	0	0	0	0	1	0	0
VIT_00s0174g00240	0	0	0	0	0	0	0	0	0	0	0	0	0	0	0	0	0	0	0	0	0	0	0	0	0	0	0	0	0	0	0	0	0	0	0	0	0	0	0	0	0	0	0	0	0	0	0	0	0
VIT_00s0174g00250	1	0	0	0	1	1	2	0	0	1	0	0	0	0	0	0	0	0	0	0	0	0	0	0	0	0	0	0	0	0	0	0	0	0	1	0	0	0	0	0	0	1	0	0	1	0	1	0	0
VIT_00s0174g00260	1108	998	859	887	1039	884	1493	801	2036	2524	1334	1103	821	930	976	782	1025	1365	931	851	1125	1140	1322	1351	889	1142	1039	989	944	1144	886	1106	1236	1204	1316	1417	978	1091	1052	1011	1067	1056	1081	1059	1265	1291	1567	1178	801
VIT_00s0174g00270	0	0	0	0	0	0	0	0	0	0	0	0	0	0	0	0	0	0	0	0	0	0	0	0	0	0	0	0	1	0	0	0	0	0	0	0	0	0	0	0	0	1	0	0	0	0	0	0	0
VIT_00s0174g00280	0	0	0	0	0	0	0	0	0	0	0	0	0	0	0	0	0	0	0	0	0	0	0	0	0	0	0	0	0	0	0	0	0	1	0	0	0	0	0	0	0	0	0	0	1	1	2	1	0
VIT_00s0174g00290	151	200	111	123	176	164	212	122	260	511	220	210	116	109	104	141	140	169	194	122	220	237	248	211	87	134	119	142	127	97	122	101	156	167	146	162	96	124	127	161	144	167	86	215	204	240	275	157	94
VIT_00s0174g00300	229	201	167	136	211	248	328	190	473	652	269	257	137	127	160	204	271	233	218	223	299	352	352	375	116	105	121	169	106	148	159	157	186	206	220	233	109	132	148	145	147	207	152	196	174	237	224	202	118
VIT_00s0174g00310	563	498	462	531	521	485	727	428	1086	923	678	433	393	516	543	423	537	609	462	535	543	600	592	656	399	484	412	406	375	464	333	409	488	419	458	511	433	419	438	430	559	366	535	408	545	566	594	440	364
VIT_00s0174g00320	450	516	391	458	511	429	760	383	1145	1253	734	566	294	412	402	360	535	574	496	492	622	732	897	798	540	555	480	604	608	557	533	566	679	766	966	849	367	449	349	489	539	480	507	555	568	715	870	649	320
VIT_00s0174g00330	68	85	28	29	53	29	22	32	54	24	14	14	123	82	131	66	75	125	80	40	39	32	22	26	35	46	36	28	21	27	11	21	16	7	11	11	32	53	21	21	26	16	25	14	17	4	13	3	61
VIT_00s0179g00010	0	0	0	0	0	0	0	0	0	0	0	0	0	0	0	0	0	0	0	0	0	0	0	0	0	0	0	0	0	0	0	0	0	0	0	0	0	1	0	0	0	0	0	0	0	0	0	0	0
VIT_00s0179g00020	0	0	0	0	0	0	0	0	0	0	0	0	0	0	0	0	0	0	0	0	0	0	0	0	0	0	0	0	0	0	0	0	0	0	0	0	0	0	0	0	0	0	0	0	0	0	0	0	0
VIT_00s0179g00030	0	0	0	0	0	0	0	0	0	0	0	0	0	0	0	0	0	0	0	0	0	0	0	0	0	0	0	0	0	0	0	0	0	0	0	0	0	0	0	0	0	0	0	0	0	0	0	0	0
VIT_00s0179g00040	0	1	0	0	0	0	0	0	0	0	0	0	0	1	0	0	0	0	0	0	0	0	0	0	0	0	0	0	0	0	0	0	0	0	0	0	0	0	0	0	0	0	2	1	0	0	0	0	0
VIT_00s0179g00050	0	0	0	0	0	0	0	0	0	0	0	0	0	0	0	0	0	0	0	0	0	0	0	0	0	0	0	0	0	0	0	0	0	0	0	0	0	0	0	0	0	0	0	0	0	0	0	0	0
VIT_00s0179g00060	0	0	0	0	0	0	0	0	0	0	0	0	0	0	0	0	0	0	0	0	0	0	0	0	1	0	0	0	0	0	0	0	0	0	0	0	0	0	0	0	0	0	0	0	0	0	0	0	1
VIT_00s0179g00070	0	0	0	0	0	0	0	0	0	0	0	0	0	0	0	0	0	0	0	0	0	0	0	0	0	0	0	0	0	0	0	0	0	0	0	0	0	0	1	0	0	0	0	0	0	0	0	0	0
VIT_00s0179g00080	2	1	1	1	1	2	3	1	5	6	1	0	8	7	0	8	11	7	7	8	7	4	8	19	2	4	2	1	6	2	0	1	1	3	3	3	3	1	2	5	4	3	3	3	4	2	4	4	1
VIT_00s0179g00090	760	530	624	750	543	635	823	568	1431	1006	558	355	361	511	580	357	519	635	410	374	544	573	666	628	602	620	612	590	604	620	549	533	525	572	550	601	702	682	721	768	790	678	608	618	752	674	635	623	434
VIT_00s0179g00100	3046	3084	2320	2048	2614	2316	2814	2139	3834	5152	2191	2101	2054	3154	2759	1814	2267	3128	1980	1909	2375	2234	2410	2222	1987	2405	2116	1684	1793	1964	1407	1453	1513	1410	1331	1692	2111	2315	2188	1749	2124	1793	1555	1535	1804	1726	1821	1208	2147
VIT_00s0179g00110	196	172	148	211	171	152	267	141	447	476	267	191	189	231	207	207	248	262	242	263	306	341	365	346	218	221	210	219	224	190	218	214	257	282	290	301	191	226	244	288	318	284	225	329	296	420	449	338	123
VIT_00s0179g00130	30	12	24	23	34	37	44	30	49	94	40	36	26	23	32	25	32	42	21	25	51	26	48	53	20	26	18	16	17	33	23	27	28	23	23	23	23	24	22	18	38	23	21	27	33	30	26	25	21
VIT_00s0179g00140	103	98	88	81	90	86	149	61	197	263	118	104	75	70	71	72	103	108	81	74	102	109	124	135	59	84	77	90	46	79	62	89	91	87	103	105	61	83	81	64	88	73	57	80	91	63	94	51	72
VIT_00s0179g00150	33	49	67	85	80	48	107	48	554	113	78	19	10	42	30	103	166	77	81	94	422	244	391	382	94	62	59	122	61	171	147	307	212	316	251	735	172	196	248	363	303	270	887	136	553	231	218	211	195
VIT_00s0179g00160	24	17	11	24	23	17	26	16	43	38	27	27	21	23	16	24	19	31	28	23	26	38	41	59	23	20	24	24	37	22	22	18	23	34	36	31	9	15	21	16	27	22	20	23	29	36	48	23	9
VIT_00s0179g00170	10	6	3	2	5	3	4	6	11	63	30	16	2	5	2	11	11	5	20	16	22	26	21	22	0	2	0	5	5	6	12	10	9	12	22	6	2	1	0	8	5	6	13	36	29	31	67	30	0
VIT_00s0179g00180	90	74	68	119	96	74	158	88	228	233	132	88	91	116	105	99	137	178	117	132	180	153	179	255	95	96	82	96	99	115	95	127	119	110	141	197	97	115	94	151	167	138	149	118	169	176	171	150	88
VIT_00s0179g00190	75	85	67	94	100	76	147	71	211	263	104	100	80	92	87	81	135	147	113	112	153	154	152	165	93	92	96	119	76	133	95	103	109	117	145	170	93	118	76	119	125	103	125	102	129	138	160	112	76
VIT_00s0179g00200	2	1	1	0	2	0	0	1	6	2	1	2	0	0	1	0	0	0	1	2	1	3	3	3	2	3	3	0	4	1	3	2	1	1	6	6	0	1	0	0	0	2	0	0	1	4	2	2	0
VIT_00s0179g00210	5803	5363	4584	4331	5640	5834	10909	5644	15255	20199	9397	8253	5265	4572	4257	6055	7997	8289	7310	7418	11030	12635	11270	13408	2866	3978	4110	4652	4010	5236	5624	5239	6802	8091	6967	7799	4808	5448	5973	4138	6356	7027	5478	6264	7674	8890	8429	6746	2260
VIT_00s0179g00220	105	114	62	73	103	67	107	53	182	286	138	112	48	43	34	48	69	76	66	46	70	107	108	103	113	143	110	106	124	126	93	89	108	104	111	91	70	89	62	76	105	90	96	118	121	129	207	118	55
VIT_00s0179g00230	0	0	0	0	0	0	0	0	0	1	0	0	1	0	0	0	0	1	0	0	1	0	1	0	1	0	0	0	1	0	0	0	2	0	1	3	0	0	0	0	0	0	0	0	0	1	2	0	1
VIT_00s0179g00240	126	107	150	135	149	120	189	97	270	218	134	101	118	139	113	123	166	182	142	161	174	136	190	193	130	137	114	103	161	153	85	109	136	134	122	152	107	117	88	145	143	116	85	122	156	171	218	137	126
VIT_00s0179g00250	26	18	16	26	26	13	68	22	108	53	37	12	40	39	31	56	64	61	64	80	99	51	60	70	76	94	85	66	125	116	104	95	113	80	104	69	65	126	42	153	150	72	63	147	155	238	311	217	37
VIT_00s0179g00260	953	900	687	857	1137	854	2272	790	3797	1558	1219	906	872	757	649	1075	1464	1735	1448	1457	1921	1232	1815	1956	1795	1694	1695	1717	1772	2018	1537	1520	2113	1741	1951	1789	1249	1889	919	1422	2170	1214	1246	2436	2752	4406	4019	3163	976
VIT_00s0179g00270	203	181	124	93	186	98	147	109	291	235	120	116	45	60	75	70	92	95	79	60	103	74	110	89	73	122	91	104	94	116	71	72	114	87	132	94	57	81	73	58	77	47	79	87	89	101	122	78	136
VIT_00s0179g00280	10	9	13	4	17	4	19	9	17	14	8	4	9	28	21	57	18	51	41	33	16	10	19	18	12	17	15	11	16	12	9	8	14	5	17	4	1	7	4	5	8	5	4	2	4	9	7	2	0
VIT_00s0179g00290	2643	2653	2075	2115	2438	2056	3237	1891	4825	6269	2959	2449	2363	2702	2873	2088	2457	3523	2586	2545	2875	3094	3538	3388	1667	1944	1979	2023	1934	2094	1969	1958	2172	2254	2440	2500	1976	2252	2291	2007	2797	2249	2408	2407	2740	3637	3783	2707	1351
VIT_00s0179g00300	2316	2509	1651	1576	1873	1494	1829	1361	2756	2149	1206	834	2996	3345	3450	2463	3315	4044	2924	2703	3361	3231	3424	3447	3189	3978	3681	3788	3967	4267	3521	3496	4087	3669	4239	4261	3155	3924	3279	3094	4501	3218	3616	3391	3987	4096	5347	3237	3311
VIT_00s0179g00310	1	0	0	0	0	0	0	0	0	0	0	0	0	0	0	0	0	1	0	0	0	0	0	0	0	0	0	0	1	0	0	0	0	0	0	0	1	0	0	0	1	0	0	1	0	1	1	1	0
VIT_00s0179g00320	1349	2075	734	437	1119	509	497	569	836	648	365	252	741	464	432	274	375	518	346	291	329	293	310	355	640	578	580	368	391	384	224	263	266	177	195	303	808	882	743	481	825	513	535	424	529	388	504	301	477
VIT_00s0179g00330	0	0	0	0	0	0	0	0	0	0	0	0	0	0	1	0	0	0	0	0	0	0	0	0	0	0	0	0	0	0	0	0	0	0	0	0	0	0	0	0	0	0	0	0	0	0	1	0	0
VIT_00s0179g00340	1	0	0	0	0	0	0	0	1	0	0	0	0	0	0	0	0	0	0	0	0	0	0	0	0	0	0	0	0	1	0	0	0	0	0	0	0	0	2	0	0	0	0	0	0	0	0	1	1
VIT_00s0179g00350	398	548	263	262	331	239	446	209	537	533	266	221	193	227	206	196	215	307	214	230	284	343	324	318	419	497	387	312	416	373	332	335	426	441	462	479	231	386	238	232	341	257	268	277	300	264	381	237	222
VIT_00s0179g00360	954	811	990	1092	852	685	1329	703	2211	1571	790	604	724	1032	969	813	1122	1321	729	842	1270	1110	1223	1316	924	1377	1118	1021	1273	1192	1029	1161	1373	1122	1550	1459	1145	1278	1436	1096	1352	1047	1023	981	1000	831	1073	663	1325
VIT_00s0179g00370	40	27	33	30	40	26	29	32	44	51	29	27	64	80	103	121	75	190	96	98	71	26	41	30	45	53	80	39	46	49	20	33	45	12	27	16	14	33	39	12	20	6	4	6	11	10	14	13	110
VIT_00s0179g00380	0	0	0	1	0	0	0	0	1	0	1	0	0	0	0	0	0	0	1	0	0	0	0	0	0	0	1	0	0	0	0	0	1	0	1	0	0	0	0	1	0	0	0	0	1	1	0	1	2
VIT_00s0181g00010	272	153	84	173	128	94	212	72	199	266	166	140	207	167	229	280	143	321	249	114	136	75	124	80	143	254	425	172	279	185	160	113	170	172	167	88	93	261	279	60	122	96	22	37	57	75	61	42	94
VIT_00s0181g00020	547	758	390	489	584	383	541	340	764	1368	618	524	497	523	480	207	372	460	301	292	405	397	624	288	634	802	690	687	817	754	499	534	641	405	446	504	917	1121	782	750	1056	598	744	792	861	760	964	506	462
VIT_00s0181g00030	677	733	547	813	775	695	1170	598	1509	1975	1041	829	536	902	787	581	838	1043	648	729	867	951	1364	997	543	708	602	543	767	634	454	514	546	409	396	425	668	804	507	666	927	532	551	696	723	606	888	483	444
VIT_00s0181g00040	655	646	445	570	661	619	995	561	1468	1645	761	676	471	669	643	510	762	927	615	552	806	842	1099	836	488	615	523	508	515	564	375	432	558	379	373	354	555	617	415	474	623	421	463	486	605	460	582	375	407
VIT_00s0181g00050	11	8	15	13	10	11	14	15	43	82	32	35	8	12	19	23	24	21	27	26	31	28	49	48	9	12	2	13	6	9	5	5	5	14	13	14	9	10	16	18	10	13	16	13	19	15	23	10	16
VIT_00s0181g00060	78	79	59	60	81	68	126	58	139	204	110	71	64	54	58	58	66	94	66	75	72	101	96	83	94	99	101	117	84	113	128	114	127	152	152	170	93	97	106	106	126	129	123	113	166	185	152	134	45
VIT_00s0181g00070	23	12	11	11	10	4	11	15	18	25	13	8	11	13	13	12	17	17	10	12	13	14	16	11	10	19	23	14	17	14	14	20	20	15	21	17	14	17	15	44	39	24	12	22	20	23	27	22	0
VIT_00s0181g00080	510	374	375	502	612	456	681	380	1372	616	515	300	245	363	392	304	398	563	425	497	486	439	563	705	764	727	573	571	774	684	532	531	781	714	956	728	471	652	698	838	816	492	831	587	893	1343	1182	938	103
VIT_00s0181g00090	118	129	98	113	114	91	141	70	209	220	126	112	67	89	87	79	86	99	63	84	91	74	114	93	96	94	65	70	109	76	63	93	99	97	133	121	119	160	73	170	185	121	122	115	155	149	145	106	53
VIT_00s0181g00100	945	789	715	944	827	799	1332	709	1816	2580	1423	1047	683	853	843	732	837	1064	752	917	1088	1102	1232	1345	511	596	600	657	677	688	710	772	747	875	908	1007	657	752	754	807	935	924	901	736	1032	1187	1273	941	493
VIT_00s0181g00110	0	0	0	0	0	0	0	0	0	0	0	0	0	0	1	0	0	0	0	0	0	3	0	0	2	4	1	2	1	0	4	3	2	2	1	0	1	1	0	1	3	0	0	1	4	0	1	2	0
VIT_00s0181g00120	709	672	521	653	676	535	873	500	1601	1201	761	479	358	426	453	412	470	598	435	454	569	591	720	734	409	475	325	383	457	482	376	466	510	492	602	560	438	558	375	671	666	418	542	460	579	701	681	481	553
VIT_00s0181g00130	460	379	382	485	411	409	606	382	832	1009	504	393	415	539	440	369	408	595	378	371	442	412	520	424	361	423	406	341	349	344	326	333	302	336	371	415	386	508	411	467	591	458	425	387	480	506	503	402	103
VIT_00s0181g00140	115	90	109	109	115	106	179	87	239	258	127	98	119	123	128	83	92	134	100	76	99	104	121	129	66	83	80	82	53	86	72	58	68	80	58	86	82	108	101	96	128	85	76	77	105	124	128	77	157
VIT_00s0181g00150	115	117	101	137	126	98	199	82	259	360	164	153	102	128	121	107	170	194	135	125	188	200	225	189	175	210	212	195	173	212	162	219	223	217	245	353	146	190	184	206	226	195	217	181	194	246	332	208	113
VIT_00s0181g00160	59	48	53	54	47	21	73	33	100	95	50	28	58	94	74	57	73	98	46	79	95	80	99	79	90	105	95	63	86	90	59	79	85	80	83	89	59	83	79	85	98	53	88	56	76	56	91	59	59
VIT_00s0181g00170	79	74	70	94	62	44	93	48	153	124	65	44	63	82	101	71	114	116	63	59	120	99	113	76	116	156	100	109	111	124	98	112	119	110	114	111	99	88	64	61	90	61	91	80	69	70	96	61	84
VIT_00s0181g00180	0	1	0	0	0	0	0	0	0	0	0	0	0	0	0	0	0	0	0	0	0	0	0	0	0	0	0	0	0	0	0	0	0	0	0	0	0	0	0	0	0	0	0	0	0	0	0	0	0
VIT_00s0181g00190	19	26	18	21	25	18	33	22	42	71	32	22	8	9	12	10	10	13	15	6	11	6	10	13	14	10	3	7	9	5	9	13	16	17	13	17	9	14	6	14	18	12	5	9	12	15	8	11	10
VIT_00s0181g00200	0	0	0	0	0	0	0	0	0	0	0	0	0	0	0	0	0	0	0	0	0	0	0	0	0	0	0	0	0	0	0	1	0	0	0	0	0	0	0	0	0	0	0	0	0	0	0	0	0
VIT_00s0181g00210	233	238	164	178	227	193	333	205	449	737	357	327	126	169	138	131	164	181	142	164	182	254	217	273	140	138	150	119	151	148	149	123	144	193	167	192	155	171	159	195	211	199	179	162	209	263	263	214	235
VIT_00s0181g00220	352	348	292	322	317	320	541	280	937	939	438	377	223	250	273	276	335	403	337	279	365	326	414	328	243	260	280	237	234	242	188	218	302	215	313	286	286	411	227	282	388	225	230	303	387	529	552	366	159
VIT_00s0181g00230	88	88	89	70	90	72	112	77	168	158	87	73	56	98	96	76	76	123	66	83	78	94	132	99	70	77	74	68	72	76	79	64	70	73	88	97	66	77	61	90	78	80	87	64	96	84	109	62	53
VIT_00s0181g00240	1738	1458	1430	1638	1652	1392	2269	1241	3426	3391	1892	1303	1314	1423	1548	1144	1425	1773	1230	1289	1461	1388	1648	1664	1485	1647	1638	1590	1536	1606	1405	1472	1815	1710	2035	1795	1212	1513	1468	1567	1687	1419	1519	1410	1494	1820	1986	1556	531
VIT_00s0181g00250	826	657	674	795	791	714	1367	663	2319	1858	1072	741	448	669	634	717	1041	1299	822	1005	1352	1323	1568	1615	728	909	933	847	965	1029	891	910	1260	1164	1444	1343	1058	1438	932	1290	1726	1084	1005	1395	1707	2377	2151	1853	408
VIT_00s0181g00260	742	737	512	440	585	550	910	506	1272	1725	820	745	430	512	560	497	743	793	644	497	888	997	1044	967	738	839	770	740	605	788	749	693	829	936	1012	1085	568	524	649	477	563	585	513	593	695	855	776	657	565
VIT_00s0183g00010	0	0	0	0	0	0	0	0	0	0	0	0	0	0	0	0	0	0	0	0	0	0	0	0	0	0	0	0	0	0	0	0	0	0	0	0	0	0	0	0	0	0	0	0	0	0	0	0	0
VIT_00s0183g00020	0	0	0	0	0	0	0	0	0	0	0	0	0	0	0	0	0	0	0	0	0	0	0	0	0	0	0	0	0	0	0	0	0	0	0	0	0	0	0	0	0	0	0	0	0	0	0	0	0
VIT_00s0183g00030	0	0	0	0	0	0	0	0	0	0	0	0	0	0	0	0	0	1	0	0	0	0	0	0	0	0	0	0	0	0	0	0	0	0	0	0	0	0	0	0	0	0	0	0	0	0	0	0	0
VIT_00s0183g00040	0	0	0	0	0	0	0	0	0	0	0	0	0	0	0	0	0	1	0	0	0	0	0	0	0	0	0	0	0	0	0	0	0	0	0	0	0	0	0	0	0	0	0	2	1	0	0	0	0
VIT_00s0183g00050	28	17	27	36	29	24	33	23	67	85	41	33	6	8	8	5	7	7	10	17	14	23	19	24	18	20	10	24	29	25	15	15	29	42	40	54	31	48	42	90	45	42	30	45	70	56	61	37	21
VIT_00s0183g00060	9	15	12	19	15	12	18	13	27	39	16	17	4	6	1	2	8	6	3	4	16	10	11	8	7	9	7	13	12	12	18	15	18	23	12	20	31	35	26	58	52	39	26	42	39	38	35	32	15
VIT_00s0183g00070	0	0	0	0	0	0	0	0	1	1	0	0	0	0	0	0	0	0	0	0	0	0	0	0	0	0	0	0	0	0	0	0	0	0	0	0	0	1	0	0	1	1	0	1	1	0	0	0	0
VIT_00s0183g00100	0	0	0	0	0	0	0	0	0	0	0	0	0	0	0	0	0	0	0	0	0	0	0	0	0	0	0	0	0	0	0	0	0	0	0	0	0	0	0	0	0	0	0	0	0	0	0	0	0
VIT_00s0183g00130	0	0	0	0	0	0	0	0	0	0	0	0	0	0	0	0	0	0	0	0	0	0	0	0	0	0	0	0	0	0	0	0	0	0	0	0	0	0	0	0	0	0	0	0	0	0	0	0	0
VIT_00s0183g00140	0	0	0	0	0	0	0	0	0	1	0	0	0	0	0	0	1	0	0	0	0	0	0	0	0	0	0	0	0	0	0	0	0	0	0	0	0	0	0	0	1	0	0	0	0	0	0	0	0
VIT_00s0183g00150	0	0	0	1	0	0	0	0	0	0	0	0	0	0	0	0	0	0	0	1	0	0	0	0	0	0	0	0	0	0	0	0	0	0	0	0	0	0	0	0	0	0	0	0	0	0	0	0	0
VIT_00s0183g00160	1	1	0	0	0	0	0	0	0	2	0	0	0	0	2	1	0	1	0	0	1	1	2	0	1	0	0	0	0	0	0	1	0	1	0	0	0	1	1	0	0	0	0	0	2	2	0	1	0
VIT_00s0183g00180	0	0	0	0	0	0	0	0	0	0	0	0	0	0	0	0	0	0	0	0	0	0	0	0	0	0	0	0	0	0	0	0	0	0	0	0	0	0	0	0	0	0	0	0	0	0	0	0	0
VIT_00s0183g00200	1	0	0	0	0	0	0	0	0	0	0	1	0	0	0	0	0	0	0	0	0	0	0	0	0	0	0	0	0	1	1	0	0	1	1	1	1	1	0	0	0	1	1	0	2	0	0	0	0
VIT_00s0183g00210	10	9	4	5	11	3	14	4	18	20	14	4	18	15	15	13	10	13	7	22	20	12	17	16	5	10	10	6	5	12	6	12	16	5	13	14	10	3	8	2	6	3	5	4	5	11	14	7	8
VIT_00s0183g00220	1	2	0	0	1	1	3	0	3	5	3	3	1	5	2	1	0	2	2	6	4	1	6	9	4	8	0	2	0	4	5	2	4	3	1	0	2	0	0	5	0	2	2	7	6	4	10	5	5
VIT_00s0183g00230	0	0	0	0	0	0	0	0	0	0	0	0	0	0	0	0	0	0	0	0	0	0	0	0	0	0	0	0	0	0	0	0	0	0	0	0	0	0	0	0	0	0	0	0	0	0	0	0	0
VIT_00s0183g00240	0	0	0	1	0	0	1	0	2	3	1	0	1	0	0	1	0	1	0	1	3	1	0	0	0	0	0	0	0	0	0	2	1	1	0	0	0	0	1	0	0	2	0	0	0	3	1	0	0
VIT_00s0183g00250	1	1	1	2	2	0	0	0	1	1	1	3	1	0	0	1	0	2	0	0	2	1	1	0	0	2	0	1	0	0	0	1	0	1	0	0	0	0	0	0	1	1	0	0	2	0	0	0	0
VIT_00s0184g00010	170	185	108	148	135	124	206	102	323	411	175	141	163	198	228	152	169	226	176	176	185	217	253	236	170	176	169	170	170	174	133	139	158	195	162	188	137	164	170	136	211	160	165	151	178	191	275	148	118
VIT_00s0184g00020	340	334	307	375	359	269	450	230	652	873	424	310	311	396	347	276	381	453	254	329	375	350	406	359	329	372	352	329	361	373	300	343	367	303	385	375	291	340	284	465	459	307	394	350	403	413	566	337	308
VIT_00s0184g00030	1196	1117	917	1106	1115	889	1315	831	2405	2209	1230	933	1075	1248	1281	1023	1183	1494	1174	1110	1347	1433	1643	1460	926	1077	1006	1027	1045	1192	970	1024	1306	1070	1445	1286	889	1172	963	1201	1246	852	1231	1056	1175	1285	1699	923	902
VIT_00s0184g00040	69	65	55	51	71	69	143	65	138	410	196	197	88	96	109	101	132	152	127	119	176	168	179	172	30	36	41	64	47	44	42	43	62	102	77	92	28	36	36	29	58	71	69	70	81	100	120	78	40
VIT_00s0184g00050	318	289	206	208	262	152	266	169	317	408	215	137	202	295	316	161	187	252	179	142	146	127	156	156	206	252	218	194	224	230	162	185	159	136	153	170	224	275	209	277	346	175	227	174	243	209	259	180	236
VIT_00s0184g00060	15	23	11	9	14	12	13	10	22	59	16	11	11	15	14	17	16	20	19	13	21	22	30	17	15	24	13	10	11	19	17	8	16	9	9	8	12	10	14	10	15	21	10	19	21	19	24	15	10
VIT_00s0184g00070	0	0	0	0	0	1	0	0	0	0	0	0	0	0	0	0	0	0	0	0	1	0	0	0	0	0	0	0	0	0	0	0	0	0	0	0	0	0	0	0	0	0	0	0	0	0	0	0	0
VIT_00s0184g00100	0	0	0	0	0	0	0	0	0	0	0	0	0	0	0	0	0	0	0	0	0	0	0	0	0	0	0	0	0	0	0	0	0	0	0	0	0	0	0	0	0	0	0	0	0	0	1	0	0
VIT_00s0184g00110	7	8	3	3	3	1	1	0	2	3	3	0	3	5	6	2	5	3	2	4	6	7	10	9	12	13	3	9	16	10	6	3	12	6	11	11	6	11	10	11	9	18	17	12	8	8	24	8	16
VIT_00s0184g00120	56	51	38	23	51	37	91	37	99	60	34	20	28	34	32	64	63	79	63	55	57	45	40	58	77	65	71	58	53	81	62	56	104	59	83	50	76	85	61	75	119	88	63	111	135	181	150	106	9
VIT_00s0184g00130	0	0	0	0	0	0	0	1	1	2	0	0	0	0	0	0	0	0	1	0	0	0	0	1	1	0	0	0	0	0	0	0	0	0	0	0	0	0	1	0	0	0	0	0	0	0	0	0	0
VIT_00s0184g00140	49	42	49	50	66	61	85	38	112	82	51	44	55	53	41	52	57	58	71	65	74	54	56	59	95	108	94	74	91	85	80	85	121	76	80	91	115	130	103	114	147	118	85	123	191	145	151	132	32
VIT_00s0184g00160	0	0	0	0	0	0	0	0	0	0	0	0	0	0	0	0	0	0	0	0	0	0	0	0	0	0	0	0	0	0	0	0	0	0	0	0	0	0	0	0	0	0	0	0	0	0	0	0	0
VIT_00s0184g00170	11	5	5	5	4	6	10	5	13	19	9	8	3	2	2	1	5	5	4	4	2	5	11	8	7	4	5	8	5	3	4	5	7	6	9	9	3	6	3	2	5	3	3	2	8	5	11	10	6
VIT_00s0184g00180	38	32	24	16	34	24	33	21	52	74	31	26	14	7	7	13	14	20	16	13	20	22	38	19	15	17	21	13	10	22	13	9	32	16	31	20	12	13	14	8	9	10	7	17	16	17	17	15	9
VIT_00s0184g00190	32	30	25	30	25	28	38	26	52	72	31	30	40	42	22	30	40	48	23	40	39	49	55	61	21	25	24	29	30	36	39	32	35	53	36	33	14	28	39	33	46	44	36	55	40	62	50	48	13
VIT_00s0184g00200	10	10	5	13	10	10	6	8	15	20	6	5	16	11	13	10	11	18	11	9	20	18	7	14	53	54	40	32	58	54	37	44	43	40	48	27	54	67	51	57	62	66	38	54	65	80	93	57	11
VIT_00s0184g00210	71	69	51	51	60	60	86	60	113	124	78	50	54	67	65	83	86	102	76	80	107	108	102	104	195	248	222	165	270	197	177	187	231	234	222	209	272	408	243	331	464	294	231	307	381	526	586	303	69
VIT_00s0184g00220	2	3	0	5	2	2	4	0	4	5	6	1	2	3	6	2	4	4	2	2	1	4	4	5	3	2	4	7	14	9	7	2	4	9	8	8	13	8	4	15	11	17	5	7	20	20	20	11	1
VIT_00s0184g00230	3	3	2	2	4	2	1	1	4	2	3	2	1	1	1	2	1	3	0	4	2	2	6	2	1	1	0	1	3	1	2	1	3	4	3	2	1	3	3	0	1	7	1	3	3	3	6	7	0
VIT_00s0186g00010	179	199	153	196	183	143	263	132	325	477	235	218	144	209	167	147	172	202	144	171	220	260	226	240	165	187	149	184	237	222	209	222	252	230	251	252	222	258	215	261	347	231	275	244	277	376	400	270	140
VIT_00s0186g00020	1245	835	962	1064	1165	985	1515	935	2417	2204	1446	873	954	1270	1326	1066	1239	1555	1066	1075	1110	1143	1366	1128	782	999	959	892	1239	1261	882	1017	1138	1033	1338	1233	1157	1252	1145	1898	1652	957	1310	991	1314	1396	1602	1086	911
VIT_00s0186g00050	0	0	0	0	0	0	0	0	0	0	0	0	0	0	0	0	0	0	0	0	0	0	0	0	0	0	0	0	0	0	0	0	0	0	0	0	0	0	0	0	0	0	1	0	0	0	0	0	0
VIT_00s0186g00070	0	0	0	0	0	0	0	0	0	0	0	0	0	0	0	0	0	0	0	0	0	0	0	0	0	0	0	0	0	0	0	0	0	0	0	0	0	0	0	0	0	0	0	0	0	0	0	0	0
VIT_00s0186g00080	1383	1160	995	1238	1198	957	1487	823	2170	1790	1174	671	877	950	1113	890	954	1220	897	856	968	931	1083	1024	969	1236	1007	1030	1292	1191	1020	995	1142	1033	1304	1156	1202	1295	1065	1572	1588	1164	1280	1221	1440	1540	1767	1187	1050
VIT_00s0186g00090	324	328	153	160	236	154	203	140	301	662	364	324	103	106	77	58	83	115	54	69	91	108	131	99	161	170	165	123	131	129	81	108	133	93	99	92	134	178	152	120	179	100	91	86	108	85	133	69	116
VIT_00s0186g00100	0	0	0	0	0	0	0	0	0	2	1	0	0	0	0	0	0	0	0	0	0	0	1	0	0	0	0	0	0	0	0	0	0	0	0	0	0	0	0	0	0	0	0	0	1	1	0	0	0
VIT_00s0186g00110	0	0	0	0	0	0	0	0	0	0	0	0	0	0	0	0	0	0	0	0	0	0	0	0	0	0	0	0	0	0	0	0	0	0	0	0	0	0	0	0	0	0	0	0	0	0	0	0	0
VIT_00s0187g00010	13	20	13	14	20	14	26	12	37	29	15	10	120	148	214	301	196	479	305	294	197	152	155	234	123	191	258	140	178	184	133	214	204	130	295	181	33	69	87	91	110	64	89	79	136	226	258	206	27
VIT_00s0187g00020	0	3	1	0	2	1	0	1	3	2	1	0	1	8	9	3	4	5	5	3	2	0	0	1	4	2	6	2	9	2	0	3	0	0	0	0	1	2	3	0	3	0	0	1	0	0	0	0	0
VIT_00s0187g00030	5	6	1	4	6	6	5	2	4	6	4	7	4	6	2	2	5	4	4	6	5	3	4	4	2	3	4	2	3	5	3	0	5	0	2	0	6	2	4	4	2	2	8	1	0	6	7	2	4
VIT_00s0187g00040	327	386	229	323	349	189	303	173	585	380	281	138	252	421	274	302	385	407	305	252	471	571	502	518	399	493	306	533	544	458	467	403	572	524	539	497	581	592	508	815	710	402	624	615	700	575	885	391	1090
VIT_00s0187g00050	42	44	56	27	27	50	11	22	29	15	6	2	8	12	21	10	6	22	20	9	5	9	7	8	35	29	10	12	19	20	7	4	8	7	6	6	38	33	39	45	28	41	14	14	19	17	23	8	453
VIT_00s0187g00060	1	2	4	0	2	1	3	0	1	1	1	0	0	0	0	0	0	0	0	0	0	0	0	0	0	0	0	0	0	0	0	0	0	0	0	0	0	0	0	0	0	0	0	0	0	0	0	0	0
VIT_00s0187g00070	0	0	1	0	0	0	0	0	0	1	1	0	0	0	0	0	0	0	0	0	0	0	1	0	1	0	0	0	0	0	0	2	0	0	0	1	1	1	0	1	0	0	2	1	0	0	0	1	0
VIT_00s0187g00080	38	27	25	11	24	10	13	15	17	23	9	11	3	4	4	1	1	1	7	1	10	13	2	4	1	1	2	3	1	5	1	5	3	1	2	3	0	0	1	0	0	0	0	0	0	1	0	0	4
VIT_00s0187g00090	62	44	79	29	45	48	22	38	22	18	8	7	0	0	1	2	0	0	0	0	0	0	0	0	0	0	0	0	0	0	0	0	0	0	0	0	0	0	0	0	1	0	0	0	0	0	1	0	3
VIT_00s0187g00100	0	0	0	0	0	0	0	0	0	0	0	0	0	0	0	0	0	0	0	0	0	0	0	0	0	0	0	0	0	0	0	0	0	0	0	0	0	0	0	0	0	0	0	0	0	0	0	0	0
VIT_00s0187g00110	1228	1110	932	1257	1483	1036	1418	817	3362	2959	1802	1379	2007	2641	2522	2699	2634	3826	2970	2943	3464	4070	4484	4212	1178	1626	1711	1654	1881	1818	1447	1616	2080	1603	3154	2085	818	1263	1438	1758	1685	961	1760	1692	1926	2466	4129	1644	2715
VIT_00s0187g00120	20	11	5	12	14	9	19	13	29	46	24	23	42	15	8	12	22	13	16	18	25	46	41	40	4	12	12	19	14	9	18	14	23	13	22	12	11	21	33	24	37	33	18	42	29	57	92	67	7
VIT_00s0187g00130	121	93	90	44	67	68	95	49	121	150	79	65	189	198	164	66	144	148	93	89	116	174	150	180	87	106	64	97	60	71	82	58	60	69	67	69	69	63	158	67	71	76	87	70	55	118	114	145	289
VIT_00s0187g00140	0	0	0	0	0	0	0	0	0	0	0	0	0	0	0	0	0	0	0	0	0	0	0	0	0	2	0	0	0	0	0	0	0	0	0	1	0	0	0	0	0	0	1	0	0	0	0	0	0
VIT_00s0187g00150	3823	3279	3173	3345	3621	3388	5256	3192	7773	8032	4195	3452	3315	3997	3421	3245	3901	4955	3570	3715	4590	4701	4770	4967	1979	2735	2412	2507	2673	3024	2740	2943	3067	3281	3363	3884	2532	3279	2991	2631	3508	3169	3580	2831	3432	3727	4459	2870	2011
VIT_00s0187g00160	9769	8668	4371	5649	10519	2670	4755	2450	5339	4125	2972	2403	7954	7813	8555	5137	3470	6269	2398	2973	2661	1983	1530	2402	20388	31206	13991	14354	16569	13155	7270	5320	12608	5095	17114	4371	4286	3985	5757	4000	3367	3490	2977	2402	2695	2461	4389	1915	22339
VIT_00s0187g00170	1	2	4	3	5	1	7	3	7	6	4	1	1	1	2	0	0	3	1	2	2	4	5	0	1	3	5	3	2	4	2	2	1	2	7	1	297	416	310	356	404	332	381	290	365	407	537	340	0
VIT_00s0187g00180	0	0	0	0	0	0	0	0	0	0	0	0	0	0	0	0	0	0	0	0	0	0	0	0	0	0	0	0	0	0	0	0	0	0	0	0	0	0	0	1	0	0	0	0	0	0	0	0	0
VIT_00s0187g00190	169	140	110	96	131	95	89	97	187	247	132	113	62	62	79	47	53	66	60	41	54	37	50	48	36	60	59	38	45	46	49	49	42	49	45	56	65	108	68	79	101	62	54	61	73	61	71	38	65
VIT_00s0187g00200	591	529	569	750	653	556	861	518	1382	1490	841	567	494	630	619	475	610	764	563	612	730	720	909	837	455	530	464	579	633	658	532	575	694	728	827	839	412	584	491	843	772	562	759	783	762	946	1137	780	442
VIT_00s0187g00210	74	119	84	53	67	85	110	66	118	235	94	98	74	125	94	74	103	135	94	85	125	95	110	99	59	57	85	44	75	66	49	58	76	73	54	69	101	118	122	92	125	138	68	147	124	133	157	103	46
VIT_00s0187g00220	993	846	734	891	947	720	1178	691	1741	1684	908	704	737	844	850	667	675	1037	670	754	749	720	863	790	703	920	794	768	914	889	732	728	908	826	1190	909	354	427	416	405	535	329	444	360	406	474	620	359	561
VIT_00s0187g00230	0	0	1	0	0	0	0	0	1	0	2	0	0	0	0	1	0	0	0	0	1	1	0	0	0	1	0	0	0	1	0	0	0	1	1	1	0	0	0	0	0	0	1	0	1	0	0	0	1
VIT_00s0187g00240	121	117	94	76	99	86	89	71	148	211	88	103	178	188	177	123	128	198	136	123	136	122	131	111	99	111	132	97	106	103	112	83	101	84	78	114	101	152	126	100	131	85	97	75	99	101	114	58	57
VIT_00s0187g00250	99	98	92	114	122	92	129	76	225	250	152	120	31	55	43	35	52	72	39	46	65	78	88	72	84	95	103	120	95	143	108	139	116	104	159	154	72	93	80	145	123	77	124	157	148	179	196	142	0
VIT_00s0187g00260	1	11	6	5	4	3	6	1	16	32	16	15	8	10	0	1	6	11	5	13	9	29	15	25	5	4	1	5	11	6	11	12	16	11	29	14	1	0	1	2	4	2	10	6	4	4	12	10	0
VIT_00s0187g00270	169	140	120	184	138	103	203	107	245	279	195	132	257	338	303	263	261	340	230	256	250	255	290	255	160	210	167	147	176	215	150	120	247	204	254	187	167	239	206	532	257	245	247	220	280	261	287	205	573
VIT_00s0187g00280	217	120	137	166	145	109	227	108	346	287	184	114	196	218	228	149	252	247	175	192	230	200	280	227	218	230	221	217	230	281	200	214	256	263	283	234	219	265	200	262	326	226	216	272	333	350	348	254	313
VIT_00s0187g00290	455	341	313	384	367	313	462	331	745	756	376	353	342	385	383	301	302	427	303	292	296	308	332	323	224	284	285	253	271	319	235	317	281	234	320	365	306	315	312	333	377	255	315	258	308	325	386	285	285
VIT_00s0187g00300	1	3	0	0	2	0	1	1	1	3	0	2	106	130	131	81	91	142	85	61	93	102	83	73	58	72	75	50	63	62	43	40	56	55	68	52	66	63	55	54	77	51	66	55	65	68	72	48	126
VIT_00s0187g00310	483	371	337	397	438	325	530	283	635	838	521	373	209	274	265	210	197	282	184	220	228	217	279	234	234	288	262	224	284	271	214	196	289	284	348	248	219	252	258	730	405	261	278	328	386	386	412	289	139
VIT_00s0187g00320	416	333	321	439	369	295	671	282	827	710	475	269	717	821	823	517	807	916	515	703	840	695	913	880	765	770	662	633	825	756	624	626	770	748	808	707	823	962	702	987	1139	866	793	788	985	1214	1072	977	398
VIT_00s0187g00330	100	85	102	104	93	95	135	88	212	223	114	110	85	75	97	105	109	126	126	129	145	122	136	191	76	76	69	77	81	88	97	126	117	131	130	187	92	110	125	136	134	116	145	113	132	178	170	125	0
VIT_00s0187g00340	1799	1511	1311	1241	1478	1243	1442	1016	2320	2701	1369	1087	1692	1855	1777	1157	1336	1964	1211	1156	1379	1264	1259	1206	877	1259	1240	1047	945	1181	916	894	1115	912	1057	972	1146	1253	1088	914	1261	734	978	887	1179	1087	1320	751	896
VIT_00s0187g00350	3722	3153	2843	2885	3424	3153	4277	2711	6913	6851	3883	2996	2509	2659	2892	2350	2826	3480	2660	2522	3087	3267	3537	3422	1972	2357	2348	2585	2378	2821	2493	2511	2842	2883	3356	3157	2095	2299	2352	2269	2580	2122	2577	2404	2868	3099	3657	2570	2059
VIT_00s0187g00360	3625	3729	2524	2811	3181	2111	2954	2007	5166	5222	2885	2154	3414	4221	4146	2329	2728	3862	2405	2634	2964	3286	3583	2979	3603	4350	3325	3531	3764	3591	2785	2257	3685	2716	3856	2674	2763	3230	2575	3278	3953	1930	3682	3036	3342	3572	4522	2296	2446
VIT_00s0187g00370	0	0	0	0	0	0	0	1	1	5	0	2	4	2	1	14	9	6	11	12	26	54	30	30	19	16	3	23	16	23	19	12	35	76	40	27	15	11	14	14	23	14	40	61	24	37	59	48	0
VIT_00s0187g00380	192	203	159	205	180	173	344	183	491	539	311	239	151	196	200	161	244	241	200	185	219	264	287	272	157	188	137	157	190	157	136	138	179	170	212	179	220	230	241	216	293	276	222	246	294	248	292	238	211
VIT_00s0188g00010	5	2	1	0	1	2	0	1	3	8	5	4	0	0	0	0	0	0	2	0	2	0	3	2	0	1	2	1	0	4	3	0	1	1	2	1	5	1	1	3	1	1	2	7	6	4	8	4	0
VIT_00s0188g00030	1	0	0	0	0	0	0	2	0	0	1	0	2	0	2	0	0	0	1	1	0	0	0	0	1	0	0	0	0	0	0	0	0	0	0	0	1	0	0	1	1	0	1	0	0	0	0	1	0
VIT_00s0188g00040	0	0	0	0	0	0	0	1	2	3	0	1	0	0	0	0	0	0	1	0	0	0	1	0	0	0	0	0	0	0	0	1	1	2	2	1	0	0	0	0	0	1	1	0	2	0	5	0	0
VIT_00s0188g00050	0	0	0	0	0	0	0	0	0	0	0	0	0	0	0	0	0	0	0	0	0	1	0	1	0	0	0	0	0	0	0	0	0	0	0	0	0	0	0	0	0	0	0	0	0	0	0	0	0
VIT_00s0188g00070	109	98	53	53	80	76	115	63	117	152	72	71	94	84	84	84	88	93	84	76	85	69	80	84	61	88	84	58	53	63	51	47	62	61	73	66	77	48	56	46	75	78	46	68	87	52	48	50	59
VIT_00s0188g00090	1	1	0	4	1	1	2	0	2	8	4	1	1	1	0	1	0	0	1	1	0	4	0	0	1	0	0	1	1	0	1	1	1	0	1	2	1	1	0	2	4	0	0	4	1	0	4	2	0
VIT_00s0188g00100	1	0	0	0	0	1	2	1	0	2	1	0	3	2	0	1	2	3	0	3	4	2	6	3	0	1	0	1	2	0	2	0	0	0	1	2	2	0	1	1	1	2	2	4	0	4	6	3	0
VIT_00s0188g00110	47	40	37	61	46	36	52	37	79	94	58	36	44	47	43	42	40	78	48	56	79	78	51	95	2	3	2	4	8	4	6	1	4	6	4	5	10	11	5	12	15	10	8	16	20	17	22	9	3
VIT_00s0188g00120	0	0	0	0	1	0	0	0	0	0	0	0	0	0	0	0	0	0	0	0	0	0	0	0	0	0	0	0	0	0	0	0	0	0	0	0	1	0	0	0	1	0	1	0	0	0	0	0	1
VIT_00s0188g00130	0	0	0	0	0	0	0	0	0	1	0	0	0	0	1	0	0	0	0	0	0	1	0	0	0	0	0	1	0	0	0	0	0	0	1	0	0	1	1	0	1	0	0	0	2	1	1	1	0
VIT_00s0188g00140	0	0	0	0	0	0	0	0	0	0	0	0	0	0	0	0	0	0	0	0	0	0	0	0	0	0	0	0	0	0	0	0	0	0	0	0	0	1	0	0	0	0	1	0	0	0	0	0	0
VIT_00s0188g00150	1	0	1	1	2	1	1	0	0	5	0	1	0	0	1	0	0	2	1	0	1	0	0	0	1	0	0	0	2	1	0	1	1	0	1	0	0	2	0	0	0	1	0	1	3	0	1	0	1
VIT_00s0188g00160	0	0	1	2	0	1	1	0	2	6	0	2	0	0	1	1	1	2	1	3	0	0	2	0	0	0	0	0	0	0	0	0	0	0	0	1	1	0	2	0	0	0	2	0	0	2	1	0	0
VIT_00s0188g00170	3	5	2	2	3	3	0	1	2	0	1	1	1	0	1	0	1	1	1	0	0	0	0	0	0	0	0	0	0	0	0	0	0	0	0	0	0	0	0	1	0	0	0	0	1	0	0	1	0
VIT_00s0188g00180	1	0	0	0	0	0	0	0	0	0	0	0	0	0	1	0	0	0	0	0	0	0	0	0	0	0	0	0	0	0	0	0	0	0	1	0	0	0	0	0	0	0	0	0	0	0	1	0	0
VIT_00s0188g00190	0	0	1	1	0	0	0	0	0	2	0	0	2	0	3	5	5	2	2	6	6	2	4	6	0	0	0	0	2	1	0	1	0	0	1	0	0	0	0	0	1	0	0	1	1	0	0	0	0
VIT_00s0188g00200	19	26	18	17	20	24	27	20	33	56	26	26	14	12	12	11	15	25	13	12	23	11	21	20	10	11	7	9	8	13	4	7	13	7	11	14	8	11	3	6	3	8	8	14	9	16	14	15	0
VIT_00s0188g00210	23	32	26	16	32	28	29	24	42	58	33	32	0	0	0	2	0	0	0	0	0	0	0	1	26	40	33	31	36	33	25	26	41	30	40	37	21	25	30	29	39	29	24	45	30	37	62	34	0
VIT_00s0188g00220	0	0	0	0	0	0	0	0	0	0	0	0	0	0	0	0	0	0	0	0	0	0	0	0	0	0	0	0	0	0	0	0	0	0	0	0	0	0	0	0	0	0	0	0	0	0	0	0	0
VIT_00s0188g00230	0	0	0	0	0	0	0	0	0	0	0	0	0	0	0	0	0	0	0	0	0	0	0	0	0	1	0	0	0	0	0	0	0	0	0	1	0	0	0	0	0	0	0	0	0	0	0	0	0
VIT_00s0189g00010	2	2	2	0	0	0	0	0	4	0	0	1	0	2	0	0	0	0	0	0	1	0	0	1	4	2	0	0	0	1	1	0	1	1	0	4	1	0	2	0	1	2	3	3	2	0	1	3	1
VIT_00s0189g00020	1577	1367	1312	1781	1651	1217	1965	1102	3259	3484	1899	1412	1273	1583	1578	1186	1467	1776	1341	1504	1606	1616	2071	1724	1193	1387	1311	1484	1463	1454	1299	1274	1496	1430	1787	1598	1019	1241	1199	3161	1602	1261	1691	1576	1683	1863	2053	1537	1749
VIT_00s0189g00030	2363	2323	1721	1843	2097	1897	3249	1782	4149	4988	2609	2259	1567	1569	1653	1609	1949	2340	1766	1709	2265	2468	2300	2494	1391	1684	1713	1686	1435	1656	1548	1719	1813	2003	1971	2290	1617	1720	1796	1448	2041	1860	1534	1781	2066	2352	2168	1746	1270
VIT_00s0189g00040	1	1	0	0	0	0	0	2	1	1	3	0	0	0	0	0	0	0	0	0	0	0	1	0	0	0	0	0	0	0	0	0	0	0	0	0	0	0	0	0	0	0	0	1	0	0	0	0	0
VIT_00s0189g00050	195	187	223	289	205	129	220	111	429	177	134	90	87	185	209	181	270	225	162	130	275	192	218	222	313	291	257	269	243	283	160	220	215	164	191	256	208	212	167	277	225	144	223	142	180	127	155	109	363
VIT_00s0189g00060	0	0	0	0	0	0	0	0	0	0	0	0	0	0	0	0	0	0	0	0	0	0	0	0	0	0	0	0	0	0	0	0	0	0	0	0	0	0	0	0	0	0	0	0	0	0	0	0	0
VIT_00s0189g00070	0	0	0	0	0	0	0	0	0	0	0	0	0	0	0	0	0	0	0	0	0	0	0	0	0	0	0	0	0	0	0	0	0	0	0	0	0	0	0	0	0	0	0	0	0	0	0	0	0
VIT_00s0189g00080	606	566	495	612	599	532	750	416	1094	1094	610	443	438	536	496	346	396	531	368	368	423	395	464	442	375	487	430	376	453	481	329	362	415	402	480	446	428	530	447	582	598	347	435	388	491	444	496	347	377
VIT_00s0189g00090	200	172	198	187	211	167	307	140	398	408	220	173	149	200	179	121	179	229	151	148	169	178	165	193	89	100	96	123	139	113	118	102	118	115	134	139	98	136	107	128	174	170	108	170	152	221	212	163	149
VIT_00s0189g00100	7	9	7	5	5	8	7	5	10	17	4	6	1	3	4	1	4	5	5	1	4	7	4	3	7	5	4	6	3	10	4	8	5	6	7	4	13	9	8	15	19	14	10	22	14	23	24	18	7
VIT_00s0189g00110	0	0	0	0	0	0	0	0	0	0	0	1	0	0	0	0	0	0	0	0	0	0	0	0	0	0	0	0	0	0	0	0	0	0	0	0	0	0	0	0	0	0	0	0	0	0	0	0	0
VIT_00s0192g00010	0	0	0	0	0	0	0	0	0	0	0	0	0	0	0	0	0	0	0	0	0	1	0	0	0	0	0	0	0	0	0	0	0	0	0	0	0	0	0	0	0	0	0	0	0	0	0	0	0
VIT_00s0192g00020	0	0	0	0	0	0	0	0	1	1	0	0	0	0	0	0	0	0	0	0	0	0	0	0	0	0	0	0	0	0	0	0	0	0	0	0	0	0	0	0	0	0	0	0	0	0	0	0	0
VIT_00s0192g00030	1	2	0	0	0	3	0	1	0	2	0	1	7	9	5	9	2	10	8	9	4	5	8	7	1	2	3	3	6	4	7	3	6	4	4	3	0	1	0	0	2	0	2	1	1	0	0	0	3
VIT_00s0192g00040	0	0	0	0	0	0	0	0	0	0	0	0	0	0	0	0	0	0	0	0	0	0	0	0	0	0	0	0	0	0	0	0	0	0	0	0	0	0	0	0	0	0	0	0	0	0	0	0	0
VIT_00s0192g00060	0	0	0	0	0	0	0	0	0	0	0	0	0	0	0	0	0	0	0	0	0	1	0	0	0	0	0	0	0	0	0	0	0	0	0	0	0	0	0	0	0	0	0	0	0	0	0	0	0
VIT_00s0192g00070	0	0	0	0	0	0	0	0	0	0	0	0	0	0	0	0	0	0	0	0	0	0	0	0	0	0	0	0	0	0	0	0	0	0	0	0	0	0	0	1	1	0	0	1	0	1	0	0	0
VIT_00s0192g00090	0	0	0	0	0	0	0	0	0	1	0	0	0	0	0	0	0	1	0	0	0	0	0	0	0	0	0	0	0	0	0	0	0	1	0	0	0	0	0	0	0	0	0	0	0	0	1	1	0
VIT_00s0192g00100	0	0	0	0	0	0	0	0	0	0	0	0	0	0	0	0	0	0	0	0	0	0	0	0	0	0	0	0	0	0	0	0	0	0	0	0	0	0	0	0	0	0	0	0	0	0	0	0	0
VIT_00s0192g00120	0	0	0	0	0	0	0	0	0	0	0	0	0	0	0	0	0	0	0	0	0	0	0	0	0	2	0	0	0	1	0	0	0	0	0	0	0	2	4	0	1	3	2	2	2	0	1	0	0
VIT_00s0192g00130	0	0	0	0	0	0	0	0	0	0	0	1	0	0	0	0	0	0	0	0	0	0	0	0	0	0	0	0	0	0	0	0	0	0	0	0	0	0	0	0	0	0	0	0	0	0	0	0	0
VIT_00s0192g00140	0	0	0	0	0	0	0	0	0	0	0	0	0	0	0	0	0	0	0	0	0	0	0	0	0	0	0	0	0	0	0	0	0	0	0	0	0	0	0	0	0	0	0	0	0	0	0	0	0
VIT_00s0193g00010	0	0	0	0	0	0	0	0	1	1	0	0	1	1	0	0	0	0	0	1	3	2	2	4	9	14	10	12	16	10	8	14	7	5	8	6	7	6	16	8	8	16	7	11	10	15	12	6	0
VIT_00s0193g00020	0	0	0	0	1	0	1	0	0	0	0	0	0	0	0	1	0	0	1	0	0	0	0	0	2	2	3	0	1	1	4	1	4	3	2	6	0	0	3	0	2	5	5	4	2	3	3	1	0
VIT_00s0193g00030	15	23	14	9	28	11	22	16	39	55	30	26	7	13	13	9	15	22	13	14	21	25	22	24	14	18	16	8	18	13	9	9	19	13	12	11	5	8	9	8	14	13	9	17	13	14	15	9	15
VIT_00s0193g00040	0	0	0	0	0	0	0	0	0	1	0	0	0	0	0	0	0	0	0	0	0	1	0	0	0	0	0	0	0	0	0	0	0	0	0	0	0	0	0	0	0	0	0	1	0	0	0	0	0
VIT_00s0193g00050	0	0	0	0	0	0	0	0	0	0	0	0	0	0	0	0	0	0	0	0	0	0	0	0	0	0	0	0	0	0	0	0	0	0	0	0	0	0	0	0	0	0	0	1	0	0	0	0	0
VIT_00s0193g00080	4	0	1	1	1	0	3	2	2	2	1	1	0	1	0	0	0	1	0	0	0	1	0	0	2	0	1	0	1	0	0	0	0	0	0	0	3	2	0	2	4	1	1	2	2	0	2	1	0
VIT_00s0193g00090	0	0	0	0	0	0	0	0	0	0	0	2	0	0	1	0	0	0	0	0	0	0	0	0	1	0	0	0	0	0	1	0	0	0	0	0	1	0	0	0	1	0	0	1	0	0	0	0	0
VIT_00s0193g00100	0	0	0	0	0	0	0	0	0	0	0	0	0	0	0	0	0	0	0	0	0	0	0	0	0	0	0	0	0	0	0	0	0	0	0	0	0	0	0	0	0	0	0	0	0	0	0	0	0
VIT_00s0193g00110	9	2	1	4	4	0	5	2	3	1	0	4	3	9	10	4	7	12	4	6	5	6	4	6	21	19	17	16	20	17	13	14	19	4	6	3	11	8	8	8	13	4	4	11	16	11	8	9	3
VIT_00s0193g00140	0	2	1	0	3	0	2	2	4	4	0	1	0	0	1	1	1	2	0	3	1	0	2	2	2	1	4	0	1	1	2	0	1	1	1	2	0	0	0	1	0	1	1	1	0	1	0	1	0
VIT_00s0193g00150	0	0	0	0	0	0	0	0	0	0	0	0	0	0	0	0	0	0	0	0	0	0	0	0	1	0	0	0	0	0	0	0	0	0	0	0	0	0	0	0	0	0	0	0	0	0	0	0	0
VIT_00s0193g00160	16	19	10	13	15	10	20	11	13	11	8	3	77	86	70	39	63	92	48	48	59	48	43	45	12	19	19	13	8	13	10	13	11	6	5	5	18	17	19	17	16	18	8	20	19	13	12	12	25
VIT_00s0193g00170	0	1	1	0	0	1	0	0	1	3	3	1	1	2	1	1	0	2	1	1	0	2	1	2	0	0	1	0	0	1	0	0	0	0	1	0	0	0	0	0	0	0	0	0	0	3	0	0	0
VIT_00s0194g00010	56	50	33	29	34	20	32	23	42	19	14	14	69	119	83	54	69	103	48	45	73	42	53	44	119	118	97	64	72	61	43	65	65	41	46	57	68	94	105	133	105	92	69	58	78	63	86	41	66
VIT_00s0194g00020	244	197	201	288	202	158	294	161	450	417	229	126	175	354	313	186	244	368	205	266	280	269	344	310	361	324	338	270	314	328	210	232	268	281	263	353	269	244	289	366	368	252	338	220	312	351	372	262	195
VIT_00s0194g00030	8722	7983	8860	7060	8646	7657	10768	6747	19404	15415	8881	6098	6661	6948	9641	8884	9940	11529	8107	7068	13943	9234	14405	10989	4812	5212	4775	5613	4812	8180	6672	9741	8612	7738	8626	14355	8993	12595	10889	8286	11578	9815	14920	7149	11621	9114	9847	8051	7974
VIT_00s0194g00040	48	41	43	39	48	35	98	35	93	117	51	56	34	36	42	34	42	41	43	44	33	46	54	54	3	5	5	3	5	8	6	3	7	2	7	3	29	47	40	40	54	57	30	48	47	60	60	56	42
VIT_00s0194g00050	113	114	101	97	113	112	143	82	225	263	134	118	78	84	73	80	81	116	87	67	115	128	121	121	36	73	72	66	67	78	78	69	107	85	95	99	82	99	82	100	120	89	109	104	148	131	141	96	48
VIT_00s0194g00060	226	138	192	228	217	157	193	143	340	212	148	83	136	166	177	144	182	198	146	183	132	132	197	162	123	161	129	109	154	141	82	103	129	90	139	94	101	123	109	240	159	88	95	115	177	139	155	84	160
VIT_00s0194g00070	303	476	155	166	268	189	279	175	389	570	271	209	127	124	104	224	252	161	350	199	346	414	445	335	148	143	212	127	183	158	235	159	255	341	315	285	127	163	138	204	230	191	199	295	276	384	474	268	108
VIT_00s0194g00080	63	78	29	29	35	30	50	28	58	125	44	42	17	19	15	13	17	16	31	18	36	56	59	42	24	11	22	10	20	11	25	23	10	30	32	30	27	26	25	25	43	28	32	38	41	62	68	36	17
VIT_00s0194g00090	435	374	347	380	410	346	548	293	793	1172	554	460	360	444	442	307	405	514	351	397	497	498	600	522	329	376	336	357	349	383	316	338	382	383	405	491	298	375	304	421	477	361	410	450	462	537	719	412	286
VIT_00s0194g00100	933	1119	568	666	900	677	1203	616	1536	2191	1110	931	651	686	641	711	812	1012	920	744	937	1058	1014	1042	704	815	805	821	776	814	784	802	1042	958	983	1009	592	717	639	571	860	775	680	863	879	1111	1211	831	456
VIT_00s0194g00110	1278	1198	1031	1172	1259	1072	1932	1018	2594	3023	1628	1297	673	774	675	680	815	1048	807	898	919	994	1168	1112	846	1016	1109	1317	1185	1097	1133	1058	1332	1254	1585	1274	628	801	840	807	1043	864	667	950	960	1271	1513	933	397
VIT_00s0194g00120	20	15	19	45	27	36	62	24	96	67	37	24	15	29	36	24	46	94	21	83	65	27	29	46	24	27	29	20	50	35	40	45	68	69	91	74	16	23	22	30	58	31	37	34	45	78	43	61	4
VIT_00s0194g00130	1035	1029	777	842	988	779	1358	729	1798	2384	1184	962	790	1034	1069	785	1025	1304	847	950	1131	1218	1325	1279	842	1033	956	942	978	944	824	871	1020	1009	1241	1179	818	877	925	805	940	867	828	906	1001	1118	1163	854	684
VIT_00s0194g00140	75	81	67	59	65	57	71	43	117	115	68	37	47	58	81	49	62	83	60	61	60	85	75	79	117	101	94	77	95	97	60	88	76	65	77	98	56	78	67	80	85	64	87	70	81	79	88	68	73
VIT_00s0194g00150	15	2	3	1	1	0	2	1	5	6	0	2	1	0	0	0	0	0	2	0	3	1	0	0	3	1	3	0	0	1	2	1	0	0	2	0	1	0	0	1	3	0	0	1	2	3	1	1	1
VIT_00s0194g00160	4	3	2	2	2	0	1	1	2	3	1	0	1	0	0	0	2	2	0	0	1	0	0	2	1	2	1	2	0	2	0	1	2	0	0	0	0	0	0	0	0	0	0	0	0	0	0	0	2
VIT_00s0194g00170	0	0	0	0	0	0	0	0	0	0	0	0	0	0	0	0	0	0	0	0	0	0	0	0	0	0	0	0	0	0	0	0	0	0	0	0	0	0	0	0	0	0	0	0	0	0	0	0	0
VIT_00s0194g00180	94	91	91	64	101	69	91	65	212	206	125	109	6	20	14	8	55	17	45	17	54	110	112	36	13	19	28	37	10	11	25	1	12	26	15	28	45	39	98	105	55	126	157	119	95	121	247	95	79
VIT_00s0194g00190	30	44	27	14	25	20	23	20	42	64	22	25	6	16	19	2	7	9	11	4	12	31	23	22	3	3	5	14	8	6	7	7	4	6	5	15	23	29	23	31	16	58	34	44	24	19	60	25	12
VIT_00s0194g00200	151	118	112	96	137	100	160	92	228	237	120	99	102	130	147	90	127	196	126	143	161	146	159	170	175	169	168	160	159	168	133	167	173	153	137	196	119	136	149	119	122	145	148	149	158	146	178	139	92
VIT_00s0194g00210	49	69	31	16	31	22	26	15	12	13	14	8	32	47	53	18	11	25	22	12	15	13	15	7	62	63	71	49	41	44	12	32	37	14	17	14	41	50	48	30	41	35	25	19	21	17	28	10	14
VIT_00s0194g00220	9	11	7	7	7	5	5	3	5	8	1	2	9	8	14	3	5	12	7	4	4	7	6	5	11	6	20	11	9	6	4	6	4	4	7	6	12	8	10	12	16	15	5	8	10	12	9	4	6
VIT_00s0194g00230	0	0	0	0	0	0	0	0	0	0	0	0	0	0	0	0	0	0	0	0	0	0	0	0	0	0	0	0	0	0	0	0	0	0	0	0	0	0	0	0	0	0	0	0	0	0	0	0	0
VIT_00s0194g00240	0	0	0	0	0	0	0	0	0	0	0	0	0	0	0	0	0	0	0	0	0	0	0	0	0	0	0	0	0	0	0	0	0	0	0	0	0	0	0	0	0	0	0	0	0	0	0	0	1
VIT_00s0194g00250	6	4	5	2	2	2	3	3	5	1	1	0	1	7	2	0	4	2	2	1	1	0	3	3	0	2	0	0	0	0	0	0	1	0	0	0	0	4	3	1	0	1	0	2	1	2	1	1	6
VIT_00s0194g00260	80	127	44	34	55	64	87	33	109	188	108	64	147	134	135	223	270	276	195	293	492	664	994	581	75	92	94	94	111	109	145	132	149	186	187	195	89	147	83	119	173	145	95	208	171	214	237	200	82
VIT_00s0194g00270	460	573	433	324	449	358	516	352	870	1031	515	359	489	474	610	371	581	700	488	410	633	548	753	645	381	497	467	524	443	540	473	549	584	615	549	788	580	808	712	664	753	788	788	920	826	940	1146	788	414
VIT_00s0194g00280	5	6	7	7	7	2	5	2	10	3	5	2	13	5	10	7	18	19	2	3	11	9	5	5	1	1	1	2	1	3	2	1	0	1	2	1	7	13	3	5	11	9	5	8	16	15	13	14	4
VIT_00s0194g00290	3	2	3	5	4	2	1	0	4	0	0	1	1	2	2	1	6	1	0	3	1	0	0	1	0	0	0	0	0	1	1	0	0	0	1	2	6	6	0	4	2	3	2	2	3	4	2	3	1
VIT_00s0194g00300	3	1	1	0	1	0	1	0	0	2	0	0	1	3	0	0	0	1	1	0	0	0	0	1	2	1	1	1	0	0	0	0	0	0	0	0	1	0	1	0	2	2	2	0	0	0	0	0	0
VIT_00s0194g00310	20	35	24	12	23	25	35	9	46	56	26	18	20	27	32	19	31	35	17	27	42	35	48	32	27	22	30	29	27	28	22	32	34	32	23	31	25	50	30	35	44	43	44	40	48	40	65	36	24
VIT_00s0194g00320	3	3	1	3	4	3	0	5	5	5	2	3	7	7	9	3	8	7	2	2	6	5	4	4	4	10	6	4	3	6	5	2	8	4	6	4	10	6	5	5	12	5	5	6	12	11	7	4	7
VIT_00s0194g00330	37	55	16	10	20	2	10	3	10	6	3	2	22	61	46	6	46	65	27	19	20	7	12	13	15	6	6	3	4	9	5	1	4	0	0	4	38	70	19	37	51	18	28	41	32	35	52	41	48
VIT_00s0194g00340	6	8	1	1	1	1	6	1	5	1	1	0	13	21	18	3	9	12	8	4	5	1	8	3	0	0	6	0	2	0	0	2	1	0	0	1	15	24	14	19	26	12	8	10	16	8	23	12	17
VIT_00s0194g00350	0	0	0	0	0	0	1	3	2	0	1	0	0	0	0	0	1	0	0	0	0	0	2	0	2	0	0	0	1	0	1	0	2	1	1	0	0	1	0	0	1	0	1	0	1	1	0	0	1
VIT_00s0194g00360	1	0	0	0	1	1	0	0	2	0	0	0	0	0	0	0	1	0	0	0	1	0	0	1	2	0	2	1	0	0	0	0	0	0	0	2	0	0	0	2	0	0	0	0	0	0	0	0	0
VIT_00s0194g00380	0	0	0	0	0	0	0	0	0	0	0	0	0	0	0	0	0	1	0	0	1	0	0	0	0	0	1	0	0	0	0	0	0	0	0	0	0	0	0	0	0	0	0	0	0	0	0	0	0
VIT_00s0198g00010	1	2	0	1	2	2	3	4	2	12	4	6	0	0	0	1	0	1	0	0	2	3	2	1	0	0	0	2	1	1	0	0	2	0	0	1	2	0	0	2	1	0	0	1	0	0	1	1	0
VIT_00s0198g00020	6	5	6	3	1	8	7	6	16	20	11	10	1	1	0	0	6	1	5	3	1	4	2	1	3	1	1	1	3	5	1	1	6	5	6	6	3	4	3	1	1	11	6	9	5	7	19	8	1
VIT_00s0198g00030	3	1	4	2	3	3	6	7	5	19	4	5	0	2	1	0	4	0	3	3	1	6	5	0	0	0	1	1	4	0	5	2	5	4	5	3	3	4	4	6	8	7	5	6	6	13	11	4	3
VIT_00s0198g00040	3	1	6	4	5	2	4	6	11	45	17	12	0	1	1	5	1	3	5	11	3	11	10	11	0	0	2	6	5	4	4	2	2	6	7	5	3	1	7	9	8	8	8	11	13	23	33	12	2
VIT_00s0198g00050	1	0	0	0	0	0	1	0	1	0	0	0	0	1	0	0	0	0	0	0	0	1	0	0	0	0	0	0	0	0	0	0	0	0	0	0	0	0	0	0	0	1	0	0	0	0	0	0	0
VIT_00s0198g00060	65	25	27	29	16	18	35	18	36	31	15	10	22	21	32	34	23	53	24	16	22	17	24	25	20	18	28	22	15	24	13	20	24	13	15	29	10	17	23	18	18	24	6	13	18	20	16	15	34
VIT_00s0198g00090	1	1	1	3	1	1	2	0	3	2	0	1	0	0	2	3	1	0	1	1	0	0	0	0	0	2	0	0	0	1	0	0	1	0	0	2	1	0	1	0	1	2	0	0	1	0	0	0	0
VIT_00s0198g00100	2	2	3	3	8	4	5	5	10	15	4	3	2	7	7	11	4	6	5	9	13	10	8	17	2	3	1	0	1	3	1	9	0	12	7	5	0	3	3	3	7	3	10	5	6	6	11	8	1
VIT_00s0198g00110	0	0	0	0	0	0	0	0	0	0	0	0	0	0	0	0	0	0	0	0	0	0	0	0	0	0	0	0	0	0	0	1	0	0	0	0	1	0	0	0	0	0	0	0	0	0	0	0	0
VIT_00s0198g00120	1	2	1	2	3	1	3	3	5	10	12	11	0	1	1	1	1	0	1	3	5	2	0	0	1	2	0	0	0	0	0	1	1	1	2	2	1	0	1	3	3	1	0	3	2	0	1	1	0
VIT_00s0198g00130	1	1	5	3	5	6	6	3	13	14	9	6	0	0	0	0	1	1	0	0	1	3	3	1	1	1	0	0	0	0	1	1	3	5	1	1	0	0	5	2	0	1	0	1	1	0	0	0	0
VIT_00s0198g00140	98	89	72	58	83	70	86	67	135	234	89	99	118	106	89	80	119	106	92	86	92	85	126	120	29	40	51	51	52	58	54	45	53	66	60	56	31	52	43	56	69	82	47	87	66	84	93	60	55
VIT_00s0198g00150	73	84	86	66	75	54	108	63	147	197	100	75	139	146	140	125	157	179	147	153	180	147	148	160	63	81	81	105	79	83	68	72	72	86	94	99	73	91	79	132	111	89	94	117	113	120	122	107	89
VIT_00s0198g00160	30	34	17	22	25	26	47	24	64	86	32	34	14	12	21	23	31	22	36	20	35	20	37	26	21	19	17	12	21	35	22	29	19	20	29	39	24	18	21	15	21	13	17	18	19	27	27	25	11
VIT_00s0198g00170	131	94	106	104	114	97	140	110	214	267	144	150	49	57	54	64	80	83	56	74	78	92	91	89	44	56	49	43	59	58	47	65	67	79	58	95	34	35	33	24	48	27	19	31	27	46	52	27	19
VIT_00s0198g00180	65	66	63	61	71	81	99	64	127	208	94	88	44	43	47	39	38	52	42	44	49	58	67	70	30	31	33	24	35	37	30	40	41	36	23	45	23	23	16	26	19	24	23	26	28	27	24	22	20
VIT_00s0199g00010	0	1	1	0	0	0	1	0	1	0	0	1	0	2	0	0	1	1	0	1	0	0	0	3	0	7	2	3	3	2	2	0	1	1	3	1	0	0	1	2	0	0	0	0	0	0	0	0	8
VIT_00s0199g00020	180	164	158	181	182	156	246	135	331	417	222	153	67	111	98	77	109	118	66	77	91	103	121	108	66	74	71	65	73	84	67	72	62	85	85	103	141	188	139	175	228	154	197	171	234	203	221	156	145
VIT_00s0199g00030	336	331	254	265	353	287	327	263	558	671	345	274	220	300	262	257	248	363	310	284	347	322	359	323	199	271	239	218	209	218	209	186	237	208	219	274	227	239	266	245	344	281	245	262	293	319	349	230	206
VIT_00s0199g00040	199	175	153	212	193	144	313	139	465	338	216	174	231	312	244	233	316	373	302	314	353	416	429	446	335	413	310	415	279	303	337	283	370	337	341	332	201	284	161	206	205	171	198	185	242	262	327	213	245
VIT_00s0199g00050	4	2	9	9	5	3	13	5	16	14	9	1	6	13	8	5	7	17	5	6	11	16	7	15	9	10	6	17	11	9	8	4	6	9	8	6	4	4	3	6	4	10	5	6	5	6	10	7	10
VIT_00s0199g00060	3	2	3	0	1	1	2	0	8	5	2	2	3	1	1	0	1	0	1	1	2	3	2	2	0	0	0	1	0	1	1	3	0	0	1	5	1	2	0	4	2	2	0	2	0	2	2	2	0
VIT_00s0199g00070	35	46	21	13	24	29	34	34	47	95	34	19	12	8	9	8	13	21	15	8	22	17	9	13	7	4	5	13	6	5	1	8	8	8	6	11	14	13	19	13	18	25	5	12	24	14	20	10	16
VIT_00s0199g00080	26	24	19	13	13	18	24	18	28	56	10	18	45	45	44	44	39	54	52	48	59	34	43	62	37	64	58	52	59	62	42	46	65	48	57	67	33	32	44	37	35	38	38	47	45	46	59	23	13
VIT_00s0199g00090	4	2	2	0	1	3	3	1	2	2	3	2	3	5	3	3	2	8	4	5	2	2	2	3	5	3	7	5	6	8	5	3	4	4	4	7	0	1	2	0	3	3	1	4	2	2	3	1	1
VIT_00s0199g00100	5	5	0	1	2	2	3	3	0	5	1	1	2	1	4	6	5	10	5	3	6	4	7	10	6	7	8	3	5	7	8	2	6	8	5	4	9	1	3	2	6	4	5	3	3	7	1	4	3
VIT_00s0199g00110	166	167	158	183	171	145	202	129	288	297	165	112	31	31	51	37	42	70	47	53	47	41	63	60	149	165	178	166	176	173	135	158	163	161	175	195	1	0	0	1	2	1	1	4	0	4	2	2	196
VIT_00s0199g00120	6	6	5	5	5	2	4	4	10	1	3	2	7	13	5	13	12	13	9	13	7	10	8	10	14	21	18	17	13	18	12	19	20	18	13	12	10	6	3	8	9	9	6	12	15	10	20	13	5
VIT_00s0199g00130	153	187	159	112	178	157	214	125	355	268	158	133	158	163	220	149	239	261	205	228	231	224	237	270	225	303	283	353	296	378	334	367	407	426	432	519	16	25	19	17	21	14	25	31	25	30	19	40	90
VIT_00s0199g00140	9	9	7	10	9	10	12	12	22	24	16	8	4	4	9	7	4	12	5	6	5	3	6	5	5	3	5	4	9	10	7	10	6	2	10	10	0	0	0	0	0	0	0	0	0	0	0	0	7
VIT_00s0199g00150	260	234	214	237	243	206	284	209	444	416	268	165	270	431	531	259	404	541	322	394	395	381	440	414	198	214	210	193	207	246	161	221	210	185	198	296	449	580	486	514	644	466	648	474	462	617	715	540	254
VIT_00s0199g00160	8	5	3	7	4	3	5	0	3	2	6	1	3	9	8	6	3	9	1	4	5	7	10	8	7	5	4	9	9	9	2	2	6	6	6	8	8	16	6	11	10	4	14	4	9	5	23	13	1
VIT_00s0199g00170	1890	1695	1478	1502	1770	1585	2418	1380	3388	3540	2019	1577	1324	1450	1610	1248	1518	2116	1435	1525	1794	1740	2238	1928	1101	1277	1242	1420	1523	1585	1503	1602	1656	1813	1967	2071	1507	1784	1714	1576	1892	1657	2104	1810	2016	2358	2801	2089	1054
VIT_00s0199g00190	392	376	305	393	351	291	448	273	636	682	384	237	298	358	330	286	251	361	295	251	242	205	306	250	206	260	213	181	292	237	154	174	240	201	219	226	337	434	328	393	447	317	380	301	355	426	504	268	187
VIT_00s0199g00200	0	0	0	0	0	0	0	0	0	0	0	0	0	0	0	0	0	0	0	0	0	0	0	0	0	0	0	0	0	0	0	0	0	0	0	0	0	0	0	0	0	0	0	0	0	0	0	0	0
VIT_00s0199g00210	0	0	0	0	0	0	0	0	0	0	0	0	0	0	0	0	0	0	0	0	0	0	0	0	1	0	0	0	0	0	0	0	1	1	0	0	0	0	1	0	0	0	0	1	0	0	0	0	0
VIT_00s0199g00220	65	62	54	42	64	49	81	51	149	124	58	48	64	78	77	82	88	144	118	94	104	108	117	137	55	69	70	60	61	56	39	61	95	71	79	75	74	74	61	62	83	88	90	81	94	115	114	86	56
VIT_00s0199g00230	6	9	8	7	8	5	8	4	26	23	14	11	7	7	4	6	5	5	11	9	20	23	18	21	13	12	14	14	7	12	10	13	12	25	17	14	6	6	5	9	10	13	18	22	15	25	35	32	5
VIT_00s0199g00240	62	61	43	45	54	30	72	34	100	123	48	37	85	68	92	95	73	129	94	91	92	91	109	102	73	99	92	62	99	97	63	86	100	77	80	89	55	77	66	79	101	76	74	94	93	121	123	74	39
VIT_00s0199g00250	23	22	6	11	16	11	26	12	46	45	26	19	8	9	7	11	23	13	22	20	30	27	41	45	58	50	58	90	74	53	62	54	81	87	88	93	4	18	18	23	15	20	20	48	26	50	88	34	10
VIT_00s0199g00260	163	160	156	199	180	134	257	135	341	349	210	131	173	258	228	166	189	240	187	185	173	196	251	196	163	210	187	172	186	232	149	174	192	194	234	196	130	150	123	185	177	147	156	117	167	139	237	122	137
VIT_00s0199g00270	71	54	43	57	49	37	87	28	98	57	24	28	45	72	55	34	38	55	40	42	35	45	44	30	107	114	115	75	76	77	44	54	84	50	81	32	59	71	86	68	72	65	61	56	78	78	103	55	128
VIT_00s0199g00280	4	2	2	0	0	3	0	1	4	2	0	1	1	1	2	0	1	2	1	0	0	0	1	0	2	3	0	0	6	0	0	3	1	1	1	0	1	1	5	2	2	1	4	1	1	4	3	1	5
VIT_00s0199g00290	1	2	1	1	0	0	0	1	2	0	0	1	0	0	0	0	0	0	0	0	0	0	1	0	2	0	0	2	1	0	1	0	1	1	1	0	1	0	1	0	0	0	0	0	0	0	0	0	0
VIT_00s0199g00300	686	530	505	673	605	438	630	424	1060	962	586	393	472	691	658	428	629	817	506	600	621	672	772	624	502	682	591	564	615	601	443	482	538	453	584	574	544	671	561	775	690	460	608	503	559	503	628	463	632
VIT_00s0199g00310	324	520	287	449	554	276	546	245	1678	326	390	168	176	431	336	470	571	823	490	643	784	330	487	784	1223	1249	915	753	1392	1059	589	775	1078	571	1347	759	1025	1275	720	1117	1578	397	1009	683	1339	1852	2056	1058	457
VIT_00s0201g00010	0	0	0	0	0	0	0	0	0	0	0	0	0	0	0	0	0	0	0	0	0	0	0	0	0	0	0	0	0	0	0	0	0	0	0	0	0	0	0	0	0	0	0	0	0	0	0	0	0
VIT_00s0201g00020	19	21	9	7	13	11	10	6	15	25	13	10	7	8	6	7	9	8	3	9	9	7	11	10	11	19	6	14	9	11	11	3	7	8	11	9	6	8	6	9	7	4	11	9	7	9	16	15	17
VIT_00s0201g00030	0	0	0	1	0	1	1	0	0	0	0	0	0	0	0	0	0	0	0	0	0	0	0	0	0	0	0	0	0	0	0	0	0	0	0	0	0	0	0	0	0	0	0	0	0	0	0	0	0
VIT_00s0201g00060	36	55	35	30	39	30	50	33	64	168	79	64	30	43	34	28	33	50	47	44	45	34	54	49	38	69	44	57	64	60	42	44	58	50	57	52	31	36	35	40	31	20	37	29	26	36	41	34	26
VIT_00s0201g00070	392	339	320	338	364	330	546	339	759	944	455	387	300	335	385	294	351	456	367	403	445	392	465	514	269	267	329	288	281	308	280	328	340	318	367	407	301	319	291	333	394	307	352	313	396	429	405	352	282
VIT_00s0201g00080	92	207	59	96	136	68	203	71	270	341	153	149	103	83	54	105	206	163	144	113	143	163	159	132	127	150	154	105	177	125	102	80	201	137	212	95	170	315	67	198	364	191	139	406	312	348	295	318	26
VIT_00s0201g00090	0	0	0	0	0	0	0	0	0	0	0	0	0	0	0	0	0	0	0	0	0	0	0	0	0	0	0	0	0	0	0	0	0	0	0	0	0	0	0	0	0	0	0	0	0	0	0	0	0
VIT_00s0202g00020	4	0	3	5	2	3	1	3	5	11	5	7	8	3	2	4	2	5	6	4	4	5	3	4	0	0	2	4	1	4	0	0	2	0	1	0	1	1	2	3	2	1	4	1	6	3	4	3	0
VIT_00s0202g00030	1	3	1	1	3	1	3	1	2	5	0	1	0	0	0	0	0	0	1	0	0	0	0	0	0	0	0	0	0	0	0	0	0	0	0	1	3	4	1	4	4	1	1	4	3	3	3	2	0
VIT_00s0202g00040	7	5	3	3	9	1	4	0	7	3	3	3	12	23	26	12	20	29	17	18	16	12	22	22	28	36	32	17	21	15	16	13	21	10	25	13	27	23	20	16	26	16	16	22	25	29	26	22	4
VIT_00s0202g00050	0	0	0	0	1	0	0	0	1	2	1	0	0	0	0	0	0	0	0	0	0	1	0	0	0	0	0	0	2	0	0	0	0	1	0	1	2	0	0	0	0	0	0	0	0	1	1	2	0
VIT_00s0202g00060	0	0	0	0	0	0	0	0	0	0	1	0	0	0	0	0	0	0	0	0	0	0	0	1	22	23	14	19	15	17	14	13	14	10	17	23	17	14	11	12	9	8	9	14	16	26	18	21	0
VIT_00s0202g00070	0	0	0	0	0	0	0	0	0	0	0	0	0	0	0	0	0	0	0	0	0	0	0	0	0	1	0	0	0	1	1	0	0	1	0	1	0	0	1	0	0	0	0	0	0	0	0	2	0
VIT_00s0202g00080	0	0	0	0	0	0	0	0	0	0	0	0	0	0	0	0	0	0	0	0	0	0	0	0	2	1	1	1	1	0	0	2	0	4	2	4	0	2	1	0	2	0	2	2	2	4	5	2	0
VIT_00s0202g00090	0	0	0	0	0	0	0	0	0	0	0	0	0	0	0	0	0	0	0	0	0	0	0	0	0	0	0	0	0	0	0	0	0	0	0	0	0	0	0	0	0	0	0	0	0	0	0	0	0
VIT_00s0203g00010	1	2	0	2	1	3	4	2	3	6	1	1	0	3	1	1	1	2	2	2	4	3	4	4	0	0	0	0	0	0	0	1	0	3	1	0	1	0	0	0	0	0	1	1	3	3	2	2	0
VIT_00s0203g00020	95	47	104	229	155	68	391	68	536	70	67	32	7	11	16	62	41	101	41	53	39	85	71	94	76	219	102	120	293	218	143	228	350	163	549	219	67	114	80	134	147	102	156	170	120	98	262	180	33
VIT_00s0203g00030	1	3	1	1	0	1	4	0	1	1	0	0	0	2	3	0	1	0	0	1	1	1	4	0	2	2	2	1	1	2	0	0	1	0	0	3	2	2	2	2	1	1	2	1	1	3	2	1	3
VIT_00s0203g00040	2276	2035	1802	1873	1914	1662	2666	1435	3595	2164	1314	919	1520	2125	2361	1426	1822	2763	1607	1684	1680	1445	1681	1693	1960	2293	2280	1834	1972	2198	1418	1605	1834	1344	1735	1712	1946	2627	1939	1931	2569	1866	1759	1908	2033	1970	2284	1537	1724
VIT_00s0203g00050	720	285	830	1551	787	746	2123	716	2981	395	466	200	312	747	623	1065	1064	1370	611	1215	924	774	684	1223	807	1458	847	1052	1474	1448	1003	1297	1618	931	2044	1487	555	1136	732	761	1231	552	955	577	711	635	744	571	852
VIT_00s0203g00060	65	74	35	43	65	52	62	44	86	112	55	45	37	30	37	29	31	38	49	38	62	54	74	54	33	44	40	54	45	51	28	30	47	45	54	64	34	34	49	44	55	51	42	49	56	67	95	57	32
VIT_00s0203g00070	8	10	4	8	10	3	15	2	15	24	7	11	11	14	9	9	18	23	7	4	19	5	13	14	33	63	42	29	47	31	23	12	31	10	20	12	11	14	13	9	13	8	4	8	13	14	22	19	8
VIT_00s0203g00080	2	4	2	3	0	0	9	1	4	7	4	4	0	2	0	1	5	2	9	5	5	13	16	10	8	8	9	4	2	0	1	0	6	1	5	2	3	0	3	6	5	2	2	2	5	5	8	2	7
VIT_00s0203g00090	0	0	0	0	0	0	0	0	0	0	0	0	1	0	0	1	0	4	1	2	0	0	0	5	0	0	0	0	0	0	0	0	0	0	1	0	0	0	0	0	0	0	0	0	0	0	0	0	0
VIT_00s0203g00100	1543	1602	1073	1093	1426	1059	1881	1085	2657	3688	1811	1548	1274	1254	1062	1205	1428	1726	1419	1377	1513	1533	1624	1789	844	1083	923	997	1016	1105	958	968	1344	1379	1568	1406	772	1015	894	1000	1303	1010	1069	1300	1369	1702	1807	1228	776
VIT_00s0203g00110	99	84	88	106	74	96	168	73	159	232	110	89	64	75	94	45	73	119	48	62	105	83	110	110	89	96	98	86	117	121	95	111	107	114	105	137	154	158	149	162	177	163	124	129	176	176	189	158	53
VIT_00s0203g00120	17	17	16	5	13	15	15	13	18	36	14	10	9	9	13	4	8	23	14	7	18	17	16	19	15	13	17	21	14	22	11	19	20	24	20	29	24	13	10	17	19	13	16	19	21	18	25	16	9
VIT_00s0203g00130	1	5	5	2	1	1	1	0	5	13	1	1	6	6	4	6	4	5	9	7	4	2	6	4	0	1	1	0	0	0	1	2	2	2	4	2	2	1	2	2	0	3	0	1	1	4	4	5	8
VIT_00s0203g00140	667	549	536	491	464	444	559	421	900	892	486	379	302	442	517	341	373	552	331	310	449	373	568	429	787	1054	844	766	865	980	569	590	722	477	741	563	737	676	809	497	524	375	412	425	453	514	699	357	153
VIT_00s0203g00150	569	422	419	475	390	421	488	353	809	800	433	317	283	440	461	259	332	462	306	309	357	320	522	326	637	899	686	612	804	708	457	552	598	408	665	475	611	615	719	471	504	303	347	392	420	479	684	323	130
VIT_00s0203g00160	4	4	6	7	1	1	7	2	7	3	3	6	3	9	11	4	6	6	3	3	0	4	0	5	34	38	40	16	27	19	5	12	6	4	2	6	11	17	14	10	14	5	14	5	6	2	10	8	9
VIT_00s0203g00170	24	12	18	7	18	7	14	9	18	4	6	0	8	8	8	0	5	5	6	2	3	1	1	1	61	89	116	54	68	56	26	43	31	23	13	26	30	71	73	42	54	32	17	32	27	33	34	25	43
VIT_00s0203g00180	1050	1260	694	677	956	753	1038	657	1606	1574	848	709	762	729	712	689	918	823	960	713	1015	1028	1384	962	801	918	898	935	968	982	891	742	940	891	1097	859	883	974	1049	800	1067	888	543	874	917	1102	1229	640	594
VIT_00s0203g00190	3239	2875	2453	2675	2877	2397	3491	2111	5390	6155	3324	2659	2120	2283	2385	1768	2081	2617	1978	1848	2294	2359	2816	2270	1546	1953	1858	1857	2015	2051	1821	1704	2140	2024	2357	2131	1847	2206	1963	2137	2510	1994	2035	2164	2460	2708	3433	1961	1801
VIT_00s0203g00200	5264	4326	4150	4327	4906	4027	5511	3592	9809	9355	5243	3727	3608	3639	4363	3232	3508	4505	3498	3302	4021	3667	5090	3982	2743	3598	3411	3563	4074	4078	3444	3484	4452	3854	5079	4086	3605	4090	3809	3920	4541	2979	3876	3725	4289	5065	6005	3353	2700
VIT_00s0203g00210	337	248	291	366	299	327	430	279	733	908	481	431	40	84	85	24	78	74	41	59	89	64	73	58	4	4	1	5	3	1	4	2	3	5	4	3	11	10	4	8	5	4	2	10	2	5	5	5	170
VIT_00s0203g00220	41	74	48	71	85	68	111	47	187	143	74	55	130	191	161	194	196	288	273	221	229	224	250	299	136	154	159	150	154	184	161	214	238	227	221	272	144	214	139	144	200	171	158	150	188	290	253	182	192
VIT_00s0204g00010	24	21	12	22	25	25	36	10	61	50	18	15	6	18	24	23	34	47	35	22	36	41	59	54	32	27	31	45	47	52	31	30	44	43	57	61	8	14	17	16	18	15	23	34	21	36	52	30	24
VIT_00s0204g00020	292	239	195	211	254	191	350	178	551	587	322	221	190	230	257	239	322	408	358	259	351	372	494	428	305	385	386	354	362	434	358	392	413	431	480	474	148	202	252	159	197	202	253	261	236	423	553	336	168
VIT_00s0204g00030	0	0	0	0	1	0	0	0	1	0	0	0	0	0	1	0	0	0	0	0	0	1	1	2	2	3	0	0	3	0	1	1	0	1	1	0	0	0	1	1	0	1	0	1	1	0	1	0	0
VIT_00s0204g00040	258	222	157	201	180	124	213	131	273	186	129	68	306	316	361	194	224	361	224	212	173	177	200	267	218	244	196	160	247	218	142	155	168	103	120	128	193	211	207	220	247	166	197	165	164	176	210	162	202
VIT_00s0204g00070	95	98	66	85	89	64	79	54	122	86	46	37	101	114	145	87	114	154	110	88	79	81	83	100	94	122	97	72	98	91	54	85	90	65	69	74	89	110	85	78	108	82	102	83	106	66	83	75	114
VIT_00s0204g00080	30	37	19	11	22	21	44	19	41	67	27	24	14	11	15	17	14	30	23	28	30	30	24	40	24	30	19	24	14	38	16	16	27	29	18	47	19	13	16	12	20	19	25	17	18	31	19	12	17
VIT_00s0204g00110	275	288	176	189	206	186	274	166	334	499	226	183	162	191	176	135	167	219	149	150	194	211	215	209	173	154	165	147	129	194	148	153	138	173	133	195	164	184	177	153	203	196	155	151	192	252	204	159	121
VIT_00s0204g00120	19	23	12	23	17	10	24	19	36	73	29	30	17	19	7	15	18	17	30	22	28	35	32	25	13	13	20	13	19	17	20	25	22	16	17	16	12	12	12	18	25	11	19	13	23	27	35	28	19
VIT_00s0204g00130	12	5	6	2	4	0	12	4	12	15	6	11	14	12	12	23	17	9	20	19	21	23	27	30	21	28	20	9	17	14	12	8	21	18	18	6	7	6	8	3	8	7	4	4	5	6	18	4	8
VIT_00s0204g00150	0	0	0	0	0	0	0	0	0	0	0	0	0	0	0	0	0	0	0	0	0	0	0	0	0	0	0	0	0	0	0	0	0	0	0	0	0	0	0	0	0	0	0	0	0	0	0	0	0
VIT_00s0204g00160	0	0	0	0	0	0	0	0	0	0	0	0	0	0	0	0	0	0	0	0	0	0	0	0	0	0	0	0	0	0	0	0	0	0	0	0	0	0	0	0	0	0	0	0	0	0	0	0	0
VIT_00s0204g00170	1592	1411	1058	1033	1218	886	1001	789	1411	861	475	341	1394	1541	1564	1014	1354	1683	1105	1002	1094	773	761	777	1284	1585	1527	1453	1430	1531	1139	1148	1387	961	1200	1179	1299	1733	1412	1336	1650	1126	1149	1006	1318	1087	1248	779	1177
VIT_00s0204g00180	0	0	0	0	0	0	0	0	0	0	0	0	1	2	0	1	0	1	0	0	0	0	0	1	0	0	0	0	0	0	0	1	0	0	0	1	0	0	0	0	0	0	0	0	0	0	1	0	0
VIT_00s0204g00210	0	1	0	0	0	0	1	0	3	0	1	1	3	0	1	2	5	1	4	0	0	0	1	2	0	1	0	0	0	0	0	0	0	1	1	0	0	0	0	0	0	0	0	0	0	0	0	0	0
VIT_00s0204g00220	536	516	399	420	426	386	564	345	851	878	500	374	346	379	411	250	390	502	302	318	399	368	455	443	384	482	447	440	415	496	453	391	501	490	503	575	438	552	487	460	575	455	553	495	524	626	685	556	428
VIT_00s0204g00230	5	3	4	6	5	8	4	2	6	13	8	5	3	3	4	3	3	3	2	0	2	4	3	4	0	1	3	2	1	1	1	0	3	1	1	2	2	3	4	1	2	3	0	2	6	4	1	3	3
VIT_00s0207g00010	1138	1732	1272	439	693	919	652	792	975	662	350	201	1650	2283	3051	590	802	1725	908	491	604	356	430	391	525	455	514	273	219	138	92	131	127	86	64	130	871	1139	1411	660	610	1247	649	800	503	450	576	395	1076
VIT_00s0207g00020	70	87	65	78	88	86	118	58	190	245	104	89	100	127	120	115	148	166	148	127	170	194	244	201	146	133	139	138	165	176	139	132	197	170	218	207	52	61	41	72	82	58	65	74	71	86	119	71	78
VIT_00s0207g00030	89	116	86	96	92	69	114	60	206	188	123	68	124	132	146	85	173	232	134	171	202	184	181	173	61	48	75	63	67	64	58	85	82	63	54	91	55	96	69	58	84	58	72	99	81	118	125	103	94
VIT_00s0207g00040	1	6	1	4	7	0	4	1	7	8	9	6	2	4	3	6	3	3	6	4	8	11	11	6	3	0	1	0	2	2	5	3	4	7	5	4	1	1	2	3	2	0	2	4	3	5	8	1	1
VIT_00s0207g00050	69	60	46	60	59	41	87	45	100	213	93	84	39	44	64	43	63	77	56	71	84	81	87	71	52	58	52	58	83	68	57	70	94	86	95	84	30	48	41	69	61	50	39	76	60	90	111	81	27
VIT_00s0207g00060	58	69	56	70	69	58	91	47	167	193	80	54	17	16	20	20	23	24	25	22	33	26	32	32	29	47	44	55	52	67	43	57	65	60	84	64	75	72	75	71	78	70	100	80	118	160	160	101	15
VIT_00s0207g00070	322	362	292	288	296	240	386	210	554	702	366	277	411	577	552	369	545	669	397	460	603	535	643	605	151	195	239	200	217	245	218	222	206	243	223	315	186	229	200	254	319	212	232	258	265	354	343	333	231
VIT_00s0207g00080	326	377	237	285	295	206	286	193	371	337	189	117	233	269	270	221	259	322	232	217	252	242	231	262	307	336	291	295	295	321	225	255	279	196	225	242	266	287	272	244	363	242	257	251	283	318	347	244	247
VIT_00s0207g00090	5388	4743	4248	5058	5198	4781	7274	4332	11714	12860	6338	5396	4124	4652	4574	3831	4730	5961	4477	4735	5451	5547	6504	6208	3557	4511	4257	4384	4284	5080	4432	4333	5223	5476	5930	5701	3699	3709	4089	4288	4850	3921	4272	4206	4903	5879	6415	4480	3081
VIT_00s0207g00100	883	812	607	565	760	567	854	509	1188	1428	709	590	792	825	861	595	657	970	581	572	712	622	694	701	555	673	641	572	601	604	489	487	561	526	470	548	623	653	577	661	722	580	565	610	715	584	666	562	664
VIT_00s0207g00110	50	48	46	30	34	25	36	31	59	41	17	18	37	56	53	40	37	68	42	34	53	35	52	48	56	43	55	40	39	33	41	38	32	22	35	37	36	56	46	52	57	52	36	51	41	42	53	44	54
VIT_00s0207g00120	0	1	0	0	0	0	0	1	0	0	0	0	0	0	0	0	0	0	1	0	0	1	1	0	2	2	1	2	0	1	0	0	2	1	2	0	0	1	0	0	0	0	0	0	0	1	0	0	1
VIT_00s0207g00130	0	1	0	0	1	0	1	0	1	1	0	1	2	2	1	0	2	0	0	1	2	0	0	0	9	2	2	6	5	5	1	0	3	0	0	2	1	1	2	0	0	1	1	0	0	0	0	0	1
VIT_00s0207g00140	0	0	0	0	0	1	0	0	0	0	0	0	0	0	1	0	0	0	0	0	0	0	1	0	1	1	1	1	2	1	1	1	2	0	1	0	1	2	0	1	5	2	1	1	1	0	3	4	1
VIT_00s0207g00150	4	1	3	0	0	0	2	0	3	3	0	2	0	2	0	2	0	2	1	1	1	0	2	0	1	2	1	2	3	4	1	1	2	0	0	5	1	3	2	5	3	3	1	0	3	3	3	3	2
VIT_00s0207g00160	0	0	0	0	0	0	1	0	1	0	0	0	0	0	0	0	0	0	1	0	0	0	0	0	0	0	0	0	0	0	0	0	0	0	1	1	0	0	0	1	0	0	0	0	0	0	0	0	0
VIT_00s0207g00170	2	2	2	1	0	0	0	1	0	1	0	0	2	6	3	1	9	3	4	2	6	1	4	2	12	12	6	7	4	9	6	4	11	3	5	4	3	6	5	9	4	4	3	2	7	11	6	3	9
VIT_00s0207g00180	0	3	0	0	0	1	0	1	1	0	1	1	4	8	6	2	7	9	7	6	8	3	5	3	3	6	2	1	6	2	0	2	5	5	0	1	3	1	0	4	2	0	4	2	1	2	2	2	3
VIT_00s0207g00190	141	150	135	126	151	137	176	116	371	213	145	62	67	130	132	99	124	166	115	164	166	134	160	230	122	123	105	127	110	125	112	139	103	135	117	147	111	154	123	129	187	100	137	104	141	209	183	139	119
VIT_00s0207g00200	120	122	75	83	87	88	131	87	238	128	67	55	57	96	71	61	89	122	64	99	103	84	120	101	105	123	128	106	107	136	77	67	96	83	116	114	81	106	76	86	108	89	63	110	92	129	111	73	95
VIT_00s0207g00210	2053	2414	1746	1070	1307	1085	1212	922	1584	1009	522	372	1384	1412	1925	864	1679	1884	1360	1003	1658	1201	1402	960	1503	1667	2280	1565	1256	1702	1207	1361	1166	981	848	1433	2155	2804	2917	2021	2407	2334	1938	1949	1813	2273	2233	1633	2978
VIT_00s0207g00220	175	153	97	168	163	110	265	84	339	275	154	126	157	231	191	169	246	278	169	242	269	292	275	291	220	307	201	261	243	232	190	209	261	209	216	191	117	108	124	144	108	121	121	114	123	130	157	122	224
VIT_00s0207g00230	353	493	268	264	429	254	434	217	657	805	404	327	507	625	566	405	531	773	458	635	509	509	541	582	282	378	249	212	239	231	152	128	226	143	183	186	211	323	218	178	250	170	176	203	248	239	295	165	297
VIT_00s0207g00240	2311	2201	1840	1939	2207	1995	2875	1780	4089	5661	2851	2343	1969	1916	1834	1550	1847	2365	1765	1703	2062	2089	2175	1938	1052	1418	1375	1440	1410	1431	1385	1305	1649	1662	1812	1704	1338	1693	1530	1756	2154	1670	1614	1688	2082	2286	2503	1655	1409
VIT_00s0207g00250	186	208	130	149	143	113	136	87	224	151	78	69	142	208	221	102	170	218	129	147	158	158	182	142	66	82	89	100	93	78	77	77	71	69	73	101	108	148	156	120	121	99	161	116	88	94	117	90	179
VIT_00s0207g00260	16	18	18	9	16	8	11	11	24	28	14	12	7	15	20	15	16	19	18	15	25	12	15	15	15	19	17	19	11	11	8	7	12	11	12	18	12	12	14	3	14	1	8	10	9	9	7	10	13
VIT_00s0207g00270	405	371	291	354	368	279	396	273	614	715	394	294	319	336	386	272	413	363	345	212	367	297	404	315	255	305	321	326	334	306	283	245	253	310	280	324	236	281	297	311	328	304	264	283	325	395	475	289	319
VIT_00s0207g00280	2238	2520	1669	1988	2573	1866	3567	1771	4843	4766	2627	1978	2208	2734	2092	2466	2728	3453	2728	2616	2841	2944	3035	3045	1848	1997	1851	1846	2053	1901	1722	1574	2092	1704	2164	1589	1676	1990	1775	1583	2071	1705	1353	1899	1950	2176	2827	1574	1363
VIT_00s0207g00290	0	2	0	4	3	2	5	3	8	10	14	5	2	4	2	1	2	1	5	1	3	14	4	7	0	0	0	1	0	0	1	0	0	1	1	1	0	0	1	0	1	2	0	1	0	4	3	2	0
VIT_00s0207g00300	15	25	14	25	31	9	31	12	63	63	56	29	11	21	17	20	20	34	28	26	27	33	34	37	9	4	5	4	7	14	9	14	11	14	17	12	3	12	4	13	9	10	30	21	20	34	26	28	4
VIT_00s0208g00020	4	4	0	4	0	3	4	2	6	11	4	3	7	0	1	2	5	7	3	2	6	0	4	3	0	0	1	1	1	1	2	2	2	2	2	2	6	0	3	1	4	4	1	4	6	2	2	0	3
VIT_00s0208g00030	1	0	2	1	0	1	0	0	2	0	1	0	1	0	0	1	0	0	0	0	1	0	0	3	0	0	0	0	0	0	1	0	0	0	0	0	0	0	0	1	0	1	0	1	0	0	0	0	0
VIT_00s0208g00040	2	4	1	7	3	7	7	4	23	21	9	4	0	2	0	1	3	1	3	0	2	7	5	8	3	3	0	3	0	1	1	2	0	2	2	2	4	4	1	5	7	5	5	2	7	8	13	8	3
VIT_00s0208g00050	0	0	0	0	0	0	0	0	1	3	2	1	0	1	0	0	1	5	0	1	0	0	2	0	0	2	0	0	0	0	1	0	1	0	0	1	0	0	0	0	1	0	3	1	1	0	1	1	0
VIT_00s0208g00060	1	0	0	0	0	0	0	0	0	0	0	0	0	0	0	0	0	0	0	0	0	0	0	0	0	0	0	0	0	0	0	1	0	0	0	0	0	0	0	0	0	0	0	0	0	1	0	0	0
VIT_00s0208g00070	0	0	0	0	0	0	0	0	1	2	0	1	0	0	0	1	0	0	0	0	0	0	0	0	0	0	0	0	0	0	0	0	0	0	0	0	0	0	0	0	0	0	0	0	0	0	1	0	0
VIT_00s0208g00080	0	0	0	0	0	0	0	0	0	0	0	0	0	0	0	0	0	0	0	1	0	0	0	2	0	0	0	0	0	0	0	0	0	0	0	0	0	0	0	0	0	0	0	0	0	0	0	0	0
VIT_00s0208g00090	0	0	0	0	0	0	0	0	0	0	0	0	0	0	0	0	0	0	0	0	0	0	0	0	0	0	0	0	0	0	0	0	0	0	0	0	0	0	0	0	0	0	0	0	0	0	0	0	0
VIT_00s0208g00100	11	15	5	8	12	7	17	10	15	16	8	3	3	10	2	4	6	1	2	3	5	5	7	7	6	13	7	7	13	12	8	5	13	9	6	3	5	16	2	16	14	6	3	8	8	11	21	16	8
VIT_00s0208g00110	1	0	1	0	0	1	0	1	0	0	0	0	0	0	0	0	2	0	0	1	0	0	0	0	2	4	0	1	1	2	0	2	1	1	0	0	3	5	0	2	4	1	1	1	2	0	1	3	3
VIT_00s0208g00120	1	0	0	0	1	1	1	2	2	4	0	1	0	1	0	0	2	0	0	1	1	0	0	0	0	1	0	0	1	0	2	1	1	0	0	1	1	1	0	0	1	1	0	0	0	0	0	0	0
VIT_00s0208g00130	19	15	13	8	15	17	25	17	31	29	18	8	7	10	10	13	9	14	12	13	16	13	21	26	19	22	17	10	25	16	21	13	25	19	13	19	14	12	10	14	18	18	7	18	19	19	21	21	10
VIT_00s0211g00010	112	120	82	107	98	89	186	76	230	270	145	100	55	81	88	76	97	111	88	74	135	149	175	141	94	84	89	91	95	107	82	98	101	115	84	138	71	98	86	86	115	90	107	112	102	122	131	121	110
VIT_00s0211g00020	0	0	0	0	0	0	0	0	0	0	0	0	0	0	0	0	0	0	0	0	0	0	0	0	0	0	0	0	0	0	0	0	0	0	0	1	0	0	0	0	0	0	0	0	0	0	0	0	0
VIT_00s0211g00030	149	106	109	123	120	127	145	95	198	187	114	81	88	75	38	146	121	140	124	88	152	88	134	139	232	352	271	295	253	285	230	259	360	303	307	289	131	99	118	114	137	94	71	83	158	121	106	116	271
VIT_00s0211g00040	81	60	79	68	67	71	88	66	93	92	52	40	51	36	35	109	83	93	54	65	86	54	80	95	141	189	140	136	188	149	147	152	184	144	177	153	65	66	67	80	106	55	50	64	98	82	82	67	150
VIT_00s0211g00050	93	61	85	116	88	64	108	58	132	94	58	40	83	157	155	76	107	183	84	104	104	67	105	108	106	128	118	108	95	127	78	98	97	78	100	122	95	101	100	134	116	99	120	63	77	76	107	74	176
VIT_00s0211g00060	1056	1237	807	722	881	735	1225	721	1965	1969	1079	788	1266	1282	1335	1392	1550	2051	1656	1527	1862	1731	1907	1947	1215	1575	1496	1440	1494	1553	1398	1644	1774	1688	1867	1965	966	1347	1285	1090	1471	1304	1604	1507	1525	1822	2197	1651	467
VIT_00s0211g00070	25	39	21	13	16	19	27	16	42	37	14	18	11	10	23	8	18	23	10	18	19	20	31	36	5	4	6	7	4	5	7	14	11	11	8	14	25	26	27	49	39	40	27	37	31	47	47	51	25
VIT_00s0211g00080	14	10	9	16	10	11	16	4	23	16	11	11	1	1	4	1	3	3	1	1	11	4	3	0	16	23	22	19	16	14	15	30	24	19	22	36	12	6	7	21	10	13	13	9	4	21	13	6	16
VIT_00s0211g00090	9	25	23	10	11	11	17	14	42	28	14	7	11	15	14	9	19	26	13	14	16	13	29	19	0	0	1	1	1	0	0	1	1	0	0	1	17	17	27	22	32	32	34	37	33	47	44	36	23
VIT_00s0211g00100	0	0	0	0	0	0	0	0	0	1	0	0	0	0	0	0	0	1	0	0	0	0	1	1	0	0	0	0	0	1	0	0	0	0	0	0	1	0	0	2	0	0	3	0	0	0	2	1	0
VIT_00s0211g00110	0	0	0	0	0	0	0	0	1	1	0	0	0	0	0	0	0	0	0	0	0	0	0	0	0	0	0	1	0	1	0	0	2	0	0	0	0	0	2	0	0	0	0	0	0	1	0	0	0
VIT_00s0211g00120	380	607	517	358	372	393	590	346	844	626	288	210	255	381	434	186	473	562	330	345	546	441	540	496	276	279	421	394	315	406	399	487	390	525	358	850	416	596	482	492	700	687	674	735	659	920	905	863	563
VIT_00s0211g00130	0	0	0	0	0	0	0	0	0	0	0	0	0	0	0	0	0	0	0	0	0	0	0	0	0	0	0	0	0	0	0	0	0	0	0	0	0	0	0	0	0	0	0	0	0	0	1	0	0
VIT_00s0211g00140	0	0	0	0	0	0	1	0	1	0	0	0	0	0	0	0	0	0	0	0	0	0	0	0	0	0	0	0	1	0	0	1	0	0	1	0	0	2	0	0	0	1	0	0	0	0	4	1	0
VIT_00s0211g00150	0	0	0	0	0	0	1	0	0	3	1	4	0	0	0	0	0	0	0	0	0	0	0	0	0	0	0	0	0	1	0	0	0	2	2	0	1	0	1	0	0	0	0	0	0	0	0	0	0
VIT_00s0211g00160	0	1	0	0	1	0	0	0	0	2	1	0	0	0	0	0	0	0	0	0	0	0	0	0	0	1	0	0	0	0	0	0	0	1	0	1	0	0	0	0	0	0	0	0	0	0	0	0	0
VIT_00s0211g00170	0	0	0	0	0	0	0	0	0	0	0	0	0	0	0	0	0	0	0	0	0	0	0	0	0	0	0	0	0	0	0	0	0	0	0	0	0	0	0	0	0	0	0	0	0	0	0	0	0
VIT_00s0211g00180	4	1	1	0	0	2	0	2	8	15	5	9	0	0	0	0	0	0	0	0	0	0	0	1	4	5	4	7	9	10	8	9	18	5	17	12	1	2	5	0	1	0	2	0	0	4	1	0	2
VIT_00s0211g00190	0	0	0	0	0	0	0	0	0	0	0	0	0	0	0	0	0	0	0	0	0	0	0	0	0	0	0	0	0	0	0	0	0	0	0	0	0	0	0	0	0	0	0	0	0	0	0	0	0
VIT_00s0213g00010	0	0	0	0	0	0	0	0	0	0	0	1	0	0	0	0	0	0	0	0	0	0	0	0	0	0	0	0	1	0	0	0	0	0	0	0	0	0	0	0	0	0	0	0	0	0	0	0	0
VIT_00s0213g00020	1	0	0	0	0	0	0	1	0	0	0	0	0	0	0	0	0	0	1	0	0	0	0	0	0	0	0	0	0	1	0	0	1	0	0	1	0	0	0	0	0	0	0	0	0	0	1	0	0
VIT_00s0213g00040	0	0	0	0	0	1	0	0	0	0	0	0	0	0	0	0	0	0	0	0	0	0	0	0	0	0	0	0	0	0	0	0	0	0	0	1	0	0	0	0	0	0	0	0	0	0	0	0	0
VIT_00s0213g00050	1	0	0	0	0	0	0	0	0	0	0	1	0	0	0	0	0	0	0	0	0	0	0	0	0	0	0	1	0	0	0	0	0	0	0	0	0	0	0	0	0	0	0	0	0	1	0	0	0
VIT_00s0213g00070	2	1	1	4	2	4	4	2	2	7	2	4	0	0	2	1	1	5	1	4	4	3	10	2	1	3	3	2	1	3	4	2	2	2	7	2	3	5	4	8	4	5	2	4	1	9	13	9	2
VIT_00s0213g00080	0	0	0	0	0	0	1	1	1	1	0	0	0	0	1	0	0	0	0	0	0	0	0	1	2	0	0	0	0	1	1	1	1	0	0	1	1	0	1	0	0	3	0	0	0	0	1	0	0
VIT_00s0213g00090	2	1	1	2	2	0	2	1	9	11	10	5	0	3	0	3	3	1	3	4	1	4	3	6	2	3	2	1	3	2	5	3	3	6	8	9	2	2	1	4	0	4	4	1	2	5	6	4	0
VIT_00s0213g00100	6	4	2	2	5	6	5	7	7	19	11	3	6	12	7	11	3	13	11	5	7	12	8	10	4	3	1	1	5	4	1	5	4	10	9	3	0	3	3	8	8	3	4	9	5	7	14	7	2
VIT_00s0213g00110	0	0	0	0	0	0	0	0	0	0	0	0	0	0	0	0	0	0	0	0	0	0	0	0	0	0	0	0	0	0	0	0	0	0	0	0	0	0	0	0	0	0	0	0	0	0	0	0	0
VIT_00s0214g00010	3	4	3	1	0	2	2	3	5	1	0	0	0	1	0	0	1	1	1	2	5	0	3	2	0	0	1	0	1	2	1	0	0	1	0	1	2	2	1	4	2	0	2	2	1	2	2	1	2
VIT_00s0214g00020	9	13	6	2	6	6	2	0	13	6	3	3	4	2	4	0	1	2	1	2	3	3	1	2	0	0	0	1	0	1	1	0	0	0	0	0	4	2	5	3	5	9	9	4	2	3	2	4	9
VIT_00s0214g00030	0	0	0	0	0	0	0	0	0	0	0	0	0	0	0	0	0	0	0	0	0	0	0	0	0	0	0	0	0	0	0	0	0	0	0	0	0	0	0	0	0	0	0	0	0	0	0	0	0
VIT_00s0214g00040	28	40	23	17	13	13	22	20	27	35	16	9	7	10	11	6	3	9	9	14	12	4	11	16	11	7	9	4	15	12	10	8	17	5	27	17	20	24	32	23	19	25	14	25	19	35	43	33	19
VIT_00s0214g00050	2	4	1	2	1	2	2	3	1	5	1	0	3	0	0	0	1	1	2	1	2	2	2	3	0	0	0	0	1	0	0	0	0	0	0	0	0	1	0	1	0	0	0	0	0	0	0	1	2
VIT_00s0214g00060	858	758	951	1132	870	885	1291	798	1967	1772	899	642	1159	1506	1994	1429	1630	2227	1437	1564	1803	1733	1601	2185	836	962	1061	1035	891	1068	885	1202	1147	1040	1147	1462	984	1354	1510	1359	1480	1461	1712	1176	1296	1402	1521	1270	834
VIT_00s0214g00070	0	0	0	0	0	0	0	0	0	0	0	0	0	0	0	0	0	0	0	0	0	0	0	0	0	0	0	0	0	0	0	0	0	0	0	0	0	0	0	0	0	0	0	0	0	0	0	0	0
VIT_00s0214g00080	8	5	4	4	9	7	11	6	9	22	22	12	4	3	1	4	1	5	4	6	7	5	6	7	3	4	4	10	0	10	7	5	8	9	11	14	8	7	11	4	7	7	9	9	10	15	9	7	3
VIT_00s0214g00090	656	738	639	923	982	647	1384	588	2932	2191	1303	827	464	793	806	704	994	1159	952	878	1317	1450	1261	1982	643	575	552	718	593	787	675	804	839	1061	1030	1435	542	656	890	1288	1021	899	1843	1179	1369	1844	2272	1496	779
VIT_00s0214g00110	0	0	0	0	0	0	0	0	0	0	0	0	0	0	0	0	0	0	0	0	0	0	0	0	0	0	0	0	0	0	0	0	0	0	1	0	0	0	0	0	0	0	1	0	0	1	0	0	0
VIT_00s0214g00120	9	4	11	3	7	7	7	6	15	12	11	5	0	2	2	0	6	5	4	3	6	7	10	9	9	9	23	9	6	9	8	16	10	9	24	18	11	11	12	16	16	13	18	9	10	17	16	22	9
VIT_00s0214g00130	91	72	85	69	80	72	94	54	177	76	50	27	73	102	164	109	94	207	140	122	115	102	115	149	200	278	254	147	202	242	137	193	178	103	177	141	183	219	217	162	169	150	144	122	124	156	201	163	135
VIT_00s0214g00150	102	96	130	118	103	109	219	102	324	244	139	96	194	290	385	299	278	493	270	291	375	377	397	466	234	292	332	206	289	330	196	329	295	237	444	369	177	227	242	187	279	204	168	156	205	259	340	218	161
VIT_00s0214g00160	269	263	198	223	247	182	295	164	385	582	290	255	157	144	234	146	151	235	168	136	169	140	165	169	160	218	212	186	155	216	131	180	199	177	248	187	128	173	151	164	245	152	156	182	212	196	268	144	222
VIT_00s0214g00170	0	0	0	0	1	0	1	0	0	0	0	0	0	0	0	1	0	0	0	0	1	0	1	0	0	0	0	0	0	1	0	0	0	0	0	0	0	0	0	0	1	0	0	0	1	0	0	0	0
VIT_00s0215g00010	0	0	0	0	0	0	0	0	0	0	0	0	0	0	0	0	0	0	0	0	0	0	0	0	0	0	0	0	0	0	0	0	0	0	0	0	0	0	0	0	0	0	0	0	0	0	0	0	0
VIT_00s0215g00020	202	240	164	128	181	153	203	133	311	421	189	159	155	155	164	113	139	180	147	139	142	153	175	181	183	189	169	194	177	176	159	138	169	191	199	236	150	185	182	175	246	204	203	212	242	280	327	235	175
VIT_00s0215g00030	1734	1615	1170	1657	1659	1403	2468	1263	3363	4759	2551	1972	1365	1452	1377	1353	1486	1888	1387	1541	1854	2090	2250	2102	1078	1311	1020	1124	1240	1215	1056	1104	1329	1522	1542	1377	1293	1521	1194	1384	1902	1427	1498	1581	1800	2029	2242	1486	876
VIT_00s0215g00040	1590	1365	973	956	1265	1118	2156	983	2851	2979	1440	1337	913	813	940	828	1091	1312	987	856	1234	1311	1336	1416	785	948	872	1062	774	993	963	901	1256	1323	1316	1278	1317	1368	1246	992	1578	1461	1170	1625	1808	1898	1647	1409	720
VIT_00s0215g00050	1788	1656	1179	1668	1604	1378	2512	1187	3413	4320	2229	1760	1187	1273	1301	1148	1307	1552	1221	1219	1580	1579	1755	1785	877	1073	1064	1125	1293	1172	1198	1140	1309	1355	1583	1478	1621	2133	1612	1836	2498	1852	1662	2120	2413	2596	3113	1966	804
VIT_00s0215g00070	115	111	96	99	108	118	173	108	206	274	166	101	157	190	181	133	159	214	139	160	168	206	193	210	133	173	200	172	196	193	190	185	204	199	193	234	57	97	96	92	100	119	86	114	85	127	145	119	86
VIT_00s0215g00080	0	1	2	0	1	0	1	0	2	8	2	2	0	0	0	0	0	0	0	0	0	0	0	0	0	1	0	2	1	4	0	0	2	1	2	2	0	0	0	0	0	0	0	0	0	0	0	0	0
VIT_00s0215g00090	336	293	257	270	322	304	396	241	575	641	288	237	265	330	298	234	296	321	281	229	294	289	373	316	235	323	259	273	221	257	207	229	303	285	259	271	187	174	179	160	200	164	157	246	225	243	229	178	222
VIT_00s0215g00100	0	0	0	0	0	0	0	0	0	0	0	0	0	0	0	0	0	0	0	0	0	0	0	0	0	0	0	0	0	0	0	0	0	0	0	0	0	0	0	0	0	0	0	0	0	0	0	0	0
VIT_00s0215g00110	533	525	415	413	494	464	849	438	1165	1214	591	504	500	563	524	530	731	784	603	617	836	879	871	902	450	581	518	539	440	645	493	514	667	772	733	710	484	503	521	450	576	565	546	527	640	633	637	536	409
VIT_00s0216g00010	1	0	0	0	0	0	0	0	0	0	0	0	0	0	0	0	0	0	0	0	0	0	0	0	0	0	0	0	0	0	0	0	0	0	0	0	0	0	0	0	0	0	0	0	0	0	0	0	0
VIT_00s0216g00020	4066	4019	2566	2531	3317	2232	3360	2069	4778	4973	2480	2078	3904	3733	3381	2557	2786	4284	2392	2682	2632	2257	2460	2674	2300	2768	2327	2177	2651	2622	1891	1960	2511	1739	2142	2165	2664	3609	2403	2325	3648	2239	3075	2615	3056	2501	3272	2094	1829
VIT_00s0216g00030	2772	2771	2140	2331	2895	2239	3778	1973	5670	5835	2950	2577	2262	2469	2428	2782	3103	3591	2883	2932	3578	3733	4149	4397	2092	2485	2226	2324	2532	2652	2416	2462	2987	2946	4045	3292	1751	2175	1895	1891	2525	1899	2482	2387	2600	3093	3851	2578	1544
VIT_00s0216g00040	1681	1707	1249	1402	1771	1267	1955	1098	3093	2480	1492	1043	1745	1861	1619	1593	1606	2185	1683	1489	1612	1673	1806	1751	1385	1783	1493	1668	1733	1800	1398	1330	1826	1539	2215	1588	1005	1325	1284	1118	1523	1162	1169	1127	1283	1300	1874	1035	975
VIT_00s0216g00050	0	0	0	0	0	0	0	0	0	0	0	0	0	0	0	0	0	0	0	0	0	0	0	0	0	0	0	0	0	0	0	0	0	0	0	0	0	0	0	0	0	0	0	0	0	0	0	0	0
VIT_00s0216g00060	266	398	91	82	223	124	201	107	652	520	330	231	61	84	56	133	167	129	304	198	316	679	642	495	101	103	126	184	114	115	253	113	171	291	292	217	81	75	174	112	123	159	151	211	197	395	631	258	132
VIT_00s0216g00070	400	363	252	274	278	179	344	185	423	440	211	168	324	321	324	197	273	355	170	209	211	187	241	234	305	330	254	268	275	261	235	243	272	186	246	251	263	366	304	270	360	241	270	225	260	243	308	211	264
VIT_00s0218g00010	0	3	0	1	1	0	1	1	3	1	1	0	2	0	0	0	2	1	1	3	0	1	1	1	8	8	2	1	9	5	4	7	19	4	9	3	0	1	0	0	0	1	0	1	0	0	2	0	0
VIT_00s0218g00030	272	361	253	266	349	253	438	241	572	775	423	333	203	269	232	203	285	311	251	230	290	346	379	338	291	307	258	262	315	334	261	255	322	332	324	367	246	251	214	334	345	241	300	387	376	467	492	346	267
VIT_00s0218g00040	1	0	0	0	0	0	0	0	0	0	1	0	0	0	0	0	0	0	0	0	0	0	0	0	0	0	0	0	0	0	0	0	0	0	0	0	0	0	0	0	0	0	0	0	0	1	0	0	0
VIT_00s0218g00050	92	138	54	54	65	42	102	47	88	108	53	31	57	70	87	51	81	105	57	59	81	76	73	78	129	135	104	98	82	79	56	54	79	63	48	50	144	142	112	127	158	114	89	108	138	125	100	81	133
VIT_00s0218g00060	24	5	9	6	10	9	11	13	17	28	12	16	11	15	16	9	18	15	16	14	31	19	29	20	16	20	12	13	8	21	11	11	16	15	8	19	23	16	9	15	8	8	11	16	16	13	9	10	19
VIT_00s0218g00070	792	681	642	670	715	616	1045	645	1481	1907	895	731	538	731	862	523	752	1062	632	704	933	990	1070	1090	677	820	774	639	711	790	643	783	725	718	782	934	764	765	723	706	913	657	799	649	833	961	989	695	686
VIT_00s0218g00080	2	2	1	0	0	0	0	0	0	0	0	0	1	1	0	0	0	1	0	1	1	0	0	0	0	0	1	0	0	0	0	0	0	0	2	0	0	0	0	0	0	1	0	0	0	0	0	0	0
VIT_00s0218g00090	318	286	245	286	261	197	305	180	352	499	264	171	308	383	344	264	304	440	214	295	262	243	259	331	248	262	224	237	244	310	201	231	228	173	184	266	271	296	215	294	316	191	287	182	262	190	254	183	215
VIT_00s0218g00100	0	0	1	0	0	0	1	1	1	2	0	0	0	0	0	0	0	0	0	0	0	0	0	1	0	0	0	0	0	0	0	0	0	0	0	0	0	0	0	1	0	0	0	0	0	0	0	0	0
VIT_00s0218g00110	172	160	70	74	125	58	125	55	137	80	53	27	62	110	67	58	77	90	67	61	63	61	51	128	109	106	53	69	64	53	41	35	50	33	31	41	50	61	65	42	72	72	70	71	62	57	54	64	216
VIT_00s0218g00120	46	50	36	30	35	34	57	32	71	90	38	32	42	35	37	54	50	55	47	48	66	52	78	66	46	49	43	43	35	50	37	43	42	37	45	44	28	38	30	46	34	41	55	51	56	50	65	48	31
VIT_00s0218g00130	0	0	0	0	1	1	0	0	0	1	1	0	0	0	0	0	0	0	0	0	0	0	0	0	0	0	0	0	0	0	0	0	0	0	0	0	0	2	1	1	1	1	1	0	0	1	3	0	0
VIT_00s0218g00140	0	0	0	0	0	2	0	0	0	1	0	0	0	0	0	0	0	0	1	0	0	0	0	0	0	0	0	0	1	0	0	0	0	0	0	1	1	3	1	1	3	1	1	0	2	2	1	0	0
VIT_00s0218g00150	100	153	89	84	103	66	107	55	145	200	106	77	137	176	231	177	178	308	194	147	179	167	218	175	150	234	212	190	211	192	141	178	197	125	134	165	126	189	248	137	189	168	151	141	156	182	241	154	152
VIT_00s0218g00160	6	8	11	5	8	4	4	6	8	12	11	8	15	7	14	8	6	20	7	7	6	7	10	13	6	9	2	7	16	12	8	6	9	7	10	8	1	6	7	2	3	2	1	3	1	0	2	1	48
VIT_00s0218g00170	171	214	131	97	149	81	159	76	232	256	114	77	205	265	277	218	241	335	252	191	263	300	320	266	237	309	312	326	344	276	292	254	318	251	308	335	123	231	237	148	214	220	183	176	165	219	317	153	147
VIT_00s0218g00180	0	0	0	0	1	0	0	0	0	0	0	0	1	0	0	0	0	0	0	0	0	0	1	0	1	1	2	4	0	1	1	0	0	3	0	0	0	0	0	1	1	0	0	0	1	1	2	0	0
VIT_00s0218g00190	38	45	25	25	32	23	40	17	37	55	22	16	33	46	45	27	32	47	47	29	58	45	42	43	41	53	65	57	53	61	52	62	62	42	53	83	20	26	32	21	34	21	27	28	27	34	41	19	33
VIT_00s0218g00200	25	33	16	13	15	13	17	13	36	29	23	11	32	51	31	46	50	56	46	38	44	46	69	61	31	46	39	46	56	31	34	46	39	38	38	61	26	40	42	30	42	38	25	28	28	25	80	26	24
VIT_00s0218g00210	0	1	1	0	0	0	0	0	0	0	0	0	0	0	0	1	0	0	0	0	0	0	0	0	0	0	1	0	0	0	0	0	0	0	0	0	0	0	0	0	0	0	0	0	0	0	0	0	0
VIT_00s0218g00220	28	27	17	11	5	7	4	3	7	6	1	2	42	31	37	4	11	24	3	4	5	2	1	3	26	29	24	8	9	12	0	2	2	0	1	4	129	106	85	59	53	24	41	19	33	10	17	6	70
VIT_00s0220g00010	140	142	134	127	159	121	210	137	290	344	164	149	119	142	185	127	162	219	136	146	167	195	177	224	179	176	153	174	109	152	135	139	167	150	160	176	114	159	148	158	136	174	154	150	179	194	219	149	173
VIT_00s0220g00020	457	600	280	314	482	324	522	289	764	1444	658	534	328	335	346	350	439	548	471	418	568	580	689	605	337	366	333	359	317	304	330	290	421	408	431	424	308	374	259	327	403	337	352	509	478	520	729	481	251
VIT_00s0220g00030	933	928	790	783	840	716	1043	625	1664	1848	1015	756	912	1138	1101	752	914	1271	845	780	886	867	1129	1014	657	811	722	644	822	758	626	630	731	667	806	833	774	1051	842	896	1125	900	1029	867	908	1098	1486	807	563
VIT_00s0220g00040	13	22	14	6	14	19	14	11	26	27	15	9	9	8	5	14	18	15	18	18	9	13	20	31	8	11	16	7	12	11	9	10	11	15	17	15	5	11	8	28	15	13	9	24	20	17	12	20	8
VIT_00s0220g00050	12	11	7	2	16	11	6	6	16	34	14	10	5	6	7	6	9	8	9	6	10	14	9	8	2	6	5	7	3	6	4	7	6	3	7	5	6	7	8	3	10	3	6	8	9	11	15	8	2
VIT_00s0220g00060	97	83	77	56	100	113	104	68	146	193	102	79	115	78	95	90	107	117	124	104	105	113	136	169	74	69	72	94	78	89	63	66	101	104	85	111	91	86	107	120	120	125	91	120	120	128	134	98	100
VIT_00s0220g00070	5230	5387	4355	3203	4279	3393	4546	3126	6748	4560	2483	1654	4193	4596	4727	2322	3063	3997	2659	2177	2564	2386	2396	2657	3414	4634	3946	3885	3438	3231	2620	2588	3390	2596	2686	3019	3031	3916	4427	2659	3228	3380	2525	2763	2885	2735	3618	1845	6286
VIT_00s0220g00080	3692	3652	2884	3056	3776	3709	6507	3642	9055	12979	6539	5660	2651	2692	2899	3167	4018	4387	3840	3782	5062	5615	5936	6184	2161	3012	2860	3057	2736	3376	3558	3432	3933	5048	5012	5039	2368	2679	2960	2395	3057	3140	2757	3278	3563	4987	4991	3708	1853
VIT_00s0220g00090	414	331	303	275	313	310	433	260	608	616	337	281	223	222	294	208	261	338	209	246	296	261	290	313	250	358	344	288	274	381	279	287	335	297	310	366	324	413	368	277	410	290	386	340	376	405	403	316	269
VIT_00s0220g00100	84	80	64	57	71	73	103	49	144	125	64	58	56	41	54	38	57	73	59	47	69	58	53	65	68	82	76	64	60	64	49	73	92	73	82	105	84	79	66	69	70	82	63	73	86	81	57	63	60
VIT_00s0220g00110	8	19	10	7	7	9	11	5	15	14	10	7	4	7	6	2	3	6	5	4	4	4	10	8	48	38	47	35	47	20	24	19	41	40	17	31	28	30	34	23	28	32	26	34	32	41	48	22	12
VIT_00s0220g00120	3176	3083	2465	2454	3060	2430	3775	2224	5636	5159	2961	2316	3255	3743	3614	2718	3431	4984	3217	3086	3372	2693	3023	3093	2568	2937	3067	2497	2695	2686	2114	2195	2478	2222	2281	2426	2354	2813	2634	2366	2921	2308	2096	2161	2713	3294	3455	2528	2035
VIT_00s0220g00130	758	719	571	591	643	460	864	457	1219	1177	656	404	1081	1227	1283	1045	1051	1555	1030	951	1109	1047	1394	1284	930	1247	1094	1012	1160	1143	883	971	1164	1028	1280	1168	553	763	675	786	828	621	638	721	851	849	1046	734	734
VIT_00s0220g00140	0	0	0	0	0	0	0	0	1	1	0	0	0	0	0	0	0	0	0	0	1	1	0	0	0	0	1	0	0	0	0	1	0	0	1	0	0	1	0	0	0	0	0	0	0	1	0	0	0
VIT_00s0220g00150	7	24	5	9	7	11	16	11	29	51	32	22	12	16	10	9	8	13	17	19	13	20	18	28	11	13	23	17	17	29	18	37	29	32	50	34	3	13	19	11	20	22	5	11	17	25	29	22	4
VIT_00s0220g00160	1454	1359	1179	1197	1238	1151	1963	1084	2611	2935	1492	1232	1006	1115	1118	999	1271	1575	1135	1129	1431	1547	1493	1770	971	1121	1175	1110	1042	1193	1120	1143	1170	1274	1249	1403	1133	1251	1308	1057	1422	1316	1098	1240	1469	1653	1657	1430	957
VIT_00s0220g00170	218	197	139	96	167	156	211	140	383	367	190	173	107	87	131	101	128	187	123	113	181	182	184	204	137	183	156	180	93	181	131	149	210	186	187	203	181	136	176	121	150	131	137	164	193	223	198	131	138
VIT_00s0220g00180	49	54	29	25	30	37	45	35	39	81	37	33	68	79	72	34	38	68	32	46	29	13	14	25	22	21	21	15	4	19	7	7	19	6	7	12	34	31	21	17	34	18	18	10	17	18	14	10	33
VIT_00s0222g00010	2	0	0	1	1	2	3	0	1	2	2	6	1	1	0	1	0	1	1	0	0	2	0	0	0	5	4	2	0	3	0	0	1	0	2	4	0	1	2	1	1	1	0	1	2	3	0	2	2
VIT_00s0222g00020	3	1	2	0	1	2	2	1	6	4	1	1	2	1	0	0	0	0	0	0	0	0	0	0	2	3	1	3	3	1	6	3	2	1	0	1	2	0	1	1	2	0	0	0	2	1	2	0	2
VIT_00s0222g00030	41	42	32	29	31	38	44	44	81	119	49	52	13	30	30	14	28	26	39	25	25	35	19	36	30	40	48	32	26	40	31	45	38	41	42	47	28	30	30	43	40	38	22	46	43	42	52	37	38
VIT_00s0222g00040	0	0	0	0	0	0	0	0	0	0	0	0	0	0	0	0	0	0	0	0	0	0	0	0	0	0	0	0	0	0	0	0	0	0	0	0	0	0	0	0	0	0	0	0	0	0	0	0	0
VIT_00s0222g00070	0	0	0	0	0	0	0	0	0	0	0	0	0	0	0	0	0	0	0	0	0	0	0	0	0	0	0	0	0	0	0	0	0	0	0	0	0	0	0	0	0	0	0	0	0	0	0	0	0
VIT_00s0222g00080	5	2	1	1	3	4	3	3	6	4	3	2	1	1	4	0	0	2	1	2	0	2	2	1	1	2	0	0	0	1	1	1	2	0	1	5	1	0	2	1	1	2	1	0	1	1	2	2	3
VIT_00s0222g00090	0	2	3	0	6	0	2	4	3	4	2	5	0	2	0	1	4	0	1	0	1	1	1	2	0	1	3	0	0	1	2	0	4	2	1	2	1	3	2	3	1	1	1	3	0	2	1	2	2
VIT_00s0222g00100	111	109	66	65	85	94	127	94	162	263	120	111	42	58	42	33	67	60	46	60	63	58	65	74	52	74	76	73	64	87	67	82	95	79	99	94	48	64	69	57	69	77	49	75	94	118	77	83	80
VIT_00s0222g00120	0	0	0	0	0	0	0	0	0	0	0	0	0	0	0	0	0	3	0	0	0	0	0	0	0	0	0	0	0	0	0	0	0	0	0	0	0	0	0	0	0	0	0	0	0	0	0	0	0
VIT_00s0222g00130	0	0	0	0	0	0	0	0	0	0	0	0	0	1	0	0	0	3	2	0	0	0	0	1	0	0	0	0	0	0	0	0	0	0	0	0	0	0	0	0	0	0	0	0	0	0	0	0	0
VIT_00s0225g00010	2695	2336	2531	3299	2638	2999	4915	2680	8713	8069	4254	3505	1653	2517	2847	2366	3399	3702	2831	3362	4605	5776	6418	6023	3443	4455	4543	5055	4386	5322	5267	5343	5637	6428	7345	7519	3171	3649	3484	3659	4330	3024	4067	3885	4397	5680	5832	4282	2565
VIT_00s0225g00020	5214	4152	3866	4190	4518	3501	4763	3072	8692	8742	4769	3341	3919	4366	4741	3335	3939	5210	3433	3776	3767	3873	4579	4280	4004	4523	4303	4194	5138	4578	3522	3590	4733	3672	5269	4421	3230	4003	3710	4104	4463	2887	4225	4012	3784	5138	6385	3872	2898
VIT_00s0225g00030	0	3	2	2	1	4	2	0	6	4	2	1	0	2	1	1	3	1	5	2	6	4	2	4	0	1	1	0	2	0	0	3	0	0	2	2	0	1	0	3	3	1	1	4	2	5	4	1	0
VIT_00s0225g00040	1	2	3	0	1	2	0	0	3	6	4	4	1	0	2	1	0	0	2	0	0	2	4	2	0	0	0	0	1	0	0	1	0	0	0	0	0	0	0	2	0	2	1	0	0	3	5	2	1
VIT_00s0225g00050	16	33	36	24	25	17	34	25	58	74	47	41	65	66	74	64	82	176	70	142	99	60	111	174	22	43	43	46	62	52	42	62	85	78	97	106	11	38	55	32	61	33	54	22	39	119	109	97	18
VIT_00s0225g00060	33	27	28	10	24	7	14	8	20	23	6	9	62	74	94	47	53	123	40	45	37	13	33	20	251	245	301	142	150	181	78	97	116	31	45	83	26	56	92	41	68	27	17	20	19	31	24	23	87
VIT_00s0225g00070	5	6	4	2	2	2	0	2	0	0	0	0	40	38	46	4	4	16	2	6	2	1	0	3	15	20	13	11	8	5	3	5	2	3	0	6	3	3	2	3	2	2	6	3	1	0	1	1	10
VIT_00s0225g00080	11	15	11	5	4	4	6	5	8	5	4	2	48	70	54	17	13	33	24	16	12	13	6	21	83	80	94	70	48	41	40	30	35	12	22	31	4	9	19	8	7	3	9	11	5	9	6	3	11
VIT_00s0225g00090	1861	2246	1300	1078	1575	1155	1985	1082	3002	2223	1148	813	2100	1943	2061	890	1152	2148	1217	851	967	870	1175	1243	2481	2707	2370	2094	1883	1894	1237	1339	1673	1334	1486	1654	1711	2359	1763	1556	2239	2131	1482	1925	2116	1963	2382	1512	1246
VIT_00s0225g00100	76	102	47	68	82	56	75	40	130	184	96	76	35	62	55	54	54	76	70	43	81	61	87	73	51	67	58	54	75	65	78	69	76	84	88	109	84	75	60	69	112	62	90	79	110	130	131	107	48
VIT_00s0225g00110	665	505	510	711	577	513	723	467	1219	1573	859	602	371	503	525	377	479	600	404	492	543	581	665	564	383	495	495	508	459	565	434	544	568	510	729	689	393	406	411	478	552	352	523	380	470	491	592	348	369
VIT_00s0225g00120	6	17	10	9	2	18	14	17	17	20	14	9	13	17	17	2	5	24	13	15	14	8	12	10	29	42	33	16	46	25	19	22	21	16	17	13	25	23	14	18	13	18	12	29	23	27	33	13	20
VIT_00s0225g00130	3076	4254	2624	1876	2520	2138	3133	2003	3944	4865	2249	1773	2739	2867	2824	1947	2936	3648	2546	2306	3303	2801	2968	2925	1981	2424	2873	2651	2447	2636	2627	2660	2723	3044	2845	3665	1976	2809	2560	2090	3227	3161	2574	3390	2871	3803	4015	3073	1887
VIT_00s0225g00140	200	277	194	191	196	149	265	114	369	375	214	130	171	241	224	173	246	292	219	226	280	311	358	314	231	288	224	220	269	268	204	231	297	265	255	321	224	258	238	253	315	211	276	307	302	347	496	299	207
VIT_00s0225g00150	551	444	417	430	394	350	581	352	716	775	422	308	425	490	562	344	437	642	329	338	414	417	468	452	507	652	658	565	539	598	472	544	536	554	547	616	326	376	403	389	363	360	301	300	407	367	370	297	379
VIT_00s0225g00160	0	1	0	1	0	0	1	0	1	0	0	0	0	0	0	0	0	0	1	0	1	0	0	0	1	3	0	0	2	0	0	0	1	0	1	0	0	0	0	0	1	0	0	1	0	2	1	0	0
VIT_00s0225g00170	1	0	1	0	0	0	1	1	1	2	4	0	0	0	1	0	0	0	0	0	3	1	0	1	0	1	1	0	1	0	0	0	1	0	0	0	0	1	0	0	0	1	0	1	1	1	3	2	0
VIT_00s0225g00180	0	0	1	0	0	1	0	0	0	0	1	0	0	1	2	1	3	1	2	0	1	2	0	2	0	1	0	0	0	0	0	0	1	2	0	1	1	0	0	0	0	0	0	0	0	1	0	0	2
VIT_00s0225g00200	32	37	32	21	30	36	48	29	51	72	39	22	25	31	24	32	35	31	27	21	17	35	36	32	38	31	29	44	40	38	29	33	32	39	44	37	36	30	40	30	48	41	25	54	37	57	68	42	19
VIT_00s0225g00210	14	12	3	2	10	8	13	7	13	21	10	6	10	9	10	11	10	8	13	9	12	18	18	10	9	15	11	14	8	18	10	5	10	16	17	12	9	5	13	15	19	17	6	10	7	16	16	7	12
VIT_00s0225g00220	4233	3548	3097	3533	3603	3186	4882	2834	6937	8059	4199	3286	3387	3687	3327	3027	3378	4235	2955	3253	3768	3876	4049	3919	2057	2730	2390	2593	2593	2711	2239	2232	2908	2744	3088	2850	2519	3121	2654	2811	3686	2838	3351	3053	3305	3694	4398	3093	2025
VIT_00s0225g00230	15100	12529	11519	12337	12670	9573	13271	8569	17088	6798	4444	3651	7827	7226	9747	4996	5539	8712	4035	5467	3130	1268	852	2958	1795	2924	3764	2893	3248	4846	2296	2650	2796	1716	2332	1656	5629	4990	4930	4546	4419	3279	1711	961	3142	1173	921	413	2940
VIT_00s0226g00020	1015	893	677	878	882	833	1362	745	1826	1804	943	709	659	765	689	585	758	995	660	705	860	914	987	952	575	693	663	763	661	715	648	665	726	760	782	819	603	680	654	618	742	706	584	618	730	812	764	664	593
VIT_00s0226g00030	3	7	3	1	2	2	3	3	2	15	10	10	0	0	1	1	2	1	2	3	3	9	2	3	17	13	9	15	17	20	14	18	26	35	58	38	28	34	44	56	57	68	109	108	76	158	187	113	2
VIT_00s0226g00040	1088	972	892	1119	1149	924	1486	854	2303	2565	1498	989	850	1055	1019	827	1028	1385	973	1035	1108	1267	1481	1370	557	869	775	796	816	791	720	736	858	860	966	923	693	916	782	913	1138	757	867	842	1033	1327	1474	980	716
VIT_00s0226g00050	0	0	1	1	3	2	0	1	4	2	4	1	1	1	4	18	11	9	5	9	8	2	8	5	3	8	18	15	12	22	10	17	23	17	27	16	0	2	4	1	3	1	3	2	1	4	4	4	2
VIT_00s0226g00060	65	83	71	67	69	64	85	60	121	135	73	60	131	135	149	98	111	173	89	112	122	125	145	138	117	142	181	122	136	133	101	138	131	130	156	153	91	130	111	138	142	97	90	118	125	140	143	110	46
VIT_00s0226g00070	3	2	2	1	1	2	2	1	2	4	0	4	0	0	1	0	0	1	1	1	0	2	1	0	0	0	0	0	0	2	0	0	0	0	0	0	0	0	0	0	0	0	0	1	1	3	0	0	0
VIT_00s0226g00080	1	3	1	0	3	1	0	0	3	4	0	1	1	5	3	10	8	12	4	3	1	2	3	7	4	28	11	7	13	7	4	8	26	8	25	5	5	5	6	2	8	1	7	1	9	3	9	3	13
VIT_00s0226g00090	828	755	676	823	834	639	997	575	1417	1435	914	595	495	661	662	458	578	788	537	599	617	587	739	667	897	1070	950	854	1139	1118	850	841	1037	915	1182	999	575	613	567	804	666	510	679	539	603	669	800	555	705
VIT_00s0226g00100	91	92	49	82	74	72	127	52	170	223	149	101	94	129	126	176	180	296	163	188	201	161	202	174	55	118	126	54	113	104	64	106	145	90	157	78	50	102	90	99	159	79	78	84	101	270	252	180	38
VIT_00s0226g00110	46	42	53	58	42	47	81	50	105	145	45	48	33	60	64	34	42	74	37	53	53	58	84	88	55	71	67	89	76	71	73	65	69	64	93	58	58	60	78	78	88	69	41	54	58	98	98	75	38
VIT_00s0226g00140	9	13	20	13	15	20	40	14	44	43	21	12	17	20	18	13	18	30	16	19	26	19	23	28	18	27	22	30	28	24	20	29	31	23	31	28	34	30	30	34	40	23	25	21	31	28	36	37	16
VIT_00s0226g00150	14	15	6	8	9	5	8	5	20	26	13	15	0	5	5	1	4	16	11	8	4	5	10	8	3	4	4	8	5	8	4	9	10	7	10	5	4	9	5	5	3	5	7	9	9	12	8	9	4
VIT_00s0226g00160	380	289	313	314	254	298	441	295	545	682	342	264	244	308	308	203	288	369	227	275	300	279	247	345	267	300	313	256	237	273	216	224	283	283	300	281	239	313	338	287	317	288	235	211	284	280	254	196	354
VIT_00s0226g00170	17	23	30	24	22	25	38	17	43	51	19	23	1	1	0	0	2	7	1	0	3	0	2	2	1	1	1	4	5	10	3	7	9	6	15	14	104	293	182	171	260	274	307	193	258	351	467	192	35
VIT_00s0227g00010	0	0	0	0	0	0	0	0	0	1	0	0	0	0	0	0	0	0	0	0	0	0	0	0	0	0	0	0	0	0	0	0	0	0	0	0	0	1	0	0	0	0	0	0	1	0	0	0	0
VIT_00s0227g00020	81	74	68	55	76	63	86	47	126	171	99	85	66	48	46	52	63	78	67	60	73	102	65	75	64	71	66	65	52	61	44	66	87	86	55	75	81	80	86	78	121	94	92	91	121	128	102	111	50
VIT_00s0227g00030	82	58	55	32	72	86	113	62	185	323	137	123	71	66	45	62	83	87	66	57	121	135	114	118	57	56	41	51	55	78	70	85	66	94	66	113	52	69	90	83	66	111	81	98	91	125	119	96	50
VIT_00s0227g00060	1294	1272	921	1025	1188	1013	1816	949	2426	3356	1668	1407	1050	1145	1094	1126	1370	1555	1240	1172	1540	1659	1683	1782	1010	1166	1080	1225	1129	1242	1093	1150	1532	1565	1849	1747	997	1211	1194	1294	1581	1432	1279	1607	1694	2337	2329	1795	748
VIT_00s0227g00070	17	24	23	11	19	18	15	19	17	19	4	2	36	31	26	19	23	34	16	19	26	16	16	15	41	39	37	40	29	28	25	23	35	26	34	25	75	48	56	43	41	53	29	28	45	38	48	22	33
VIT_00s0227g00080	0	0	0	1	0	0	0	0	0	1	0	0	0	0	0	0	0	0	0	0	0	1	0	0	0	1	2	0	0	1	0	1	1	1	1	1	0	1	0	0	1	4	1	0	1	0	0	0	1
VIT_00s0227g00090	92	89	82	52	69	92	127	64	139	171	78	60	51	35	30	28	56	76	48	51	78	58	59	63	65	91	94	71	60	76	76	83	97	97	85	100	100	96	125	81	97	135	72	82	107	105	95	90	98
VIT_00s0227g00100	7	4	4	10	6	10	13	5	16	16	7	7	15	7	5	4	6	9	12	6	10	4	5	8	2	5	1	7	3	6	3	3	3	6	5	2	6	10	6	5	4	7	4	6	6	11	11	5	8
VIT_00s0227g00110	1770	1633	1514	1762	1622	1454	2062	1163	2941	2417	1346	946	1295	1640	1621	1210	1581	1787	1316	1436	1756	1467	1763	1447	1726	1991	1671	1730	1782	1851	1477	1468	1773	1680	1650	1758	1833	1962	1859	2031	2300	1760	1826	1691	1882	2024	2415	1764	1567
VIT_00s0227g00130	273	246	217	239	249	238	381	174	486	774	351	299	256	242	248	208	256	256	244	243	258	267	302	292	177	199	195	194	196	197	190	157	212	242	215	228	197	205	178	286	244	225	222	249	272	306	325	244	231
VIT_00s0227g00140	3145	2511	2326	2973	2690	2142	3366	2012	5222	4314	2305	1632	1633	2346	1892	1653	2232	2320	1680	1918	2159	2046	2077	2243	1867	2367	1598	1527	1887	1772	1254	1206	1704	1419	1744	1497	2406	2807	2014	2440	2904	1928	1940	1906	2164	2076	2022	1580	1467
VIT_00s0227g00150	3	2	2	2	3	1	5	2	2	6	0	0	1	2	1	1	0	2	3	1	3	1	5	1	21	26	16	37	19	11	11	6	18	12	12	13	9	18	19	13	18	27	17	15	20	19	27	13	1
VIT_00s0227g00160	2111	1782	1709	2147	2035	1640	2606	1523	4327	4275	2297	1756	1809	2327	2400	1879	2396	2852	2164	2310	2602	2629	3067	2822	2486	3085	2897	3045	3311	3310	2874	2783	3371	2960	4050	3481	2143	2376	2559	2602	2888	2119	2196	2141	2426	2792	3323	2151	1602
VIT_00s0227g00170	115	80	109	157	106	96	184	95	290	196	123	99	96	135	159	114	139	174	108	133	164	181	235	216	92	91	84	82	93	114	71	85	87	78	111	94	93	111	110	130	124	80	100	107	112	110	139	127	137
VIT_00s0227g00180	19	22	8	11	13	8	23	13	22	23	12	10	23	39	41	19	37	34	32	32	36	41	51	36	27	16	11	19	10	17	13	17	13	22	18	20	58	46	48	37	79	45	38	67	53	61	74	60	29
VIT_00s0227g00190	435	536	328	316	391	328	410	282	561	574	318	232	455	556	510	433	607	659	577	471	679	419	537	426	371	563	517	431	505	464	378	421	442	375	361	495	450	647	456	412	640	420	456	363	507	510	622	400	376
VIT_00s0227g00200	177	223	115	83	137	73	90	62	97	95	38	33	335	349	370	189	184	323	150	123	119	81	90	94	91	100	97	58	66	79	26	50	44	12	19	26	87	151	78	66	82	60	61	23	35	17	29	9	199
VIT_00s0228g00010	0	0	1	0	0	0	1	2	3	2	0	1	2	0	1	1	0	0	0	0	1	1	0	0	0	0	0	1	0	1	1	0	0	1	0	0	0	0	0	0	0	0	0	0	0	0	0	0	0
VIT_00s0228g00040	0	0	0	0	0	0	0	0	0	0	0	0	0	0	0	0	0	0	0	0	0	0	0	0	0	0	0	0	1	0	0	0	0	0	0	0	0	0	0	0	0	0	0	0	0	0	0	0	0
VIT_00s0228g00060	0	0	0	0	0	0	0	0	0	0	0	0	0	0	0	0	0	0	0	0	0	0	0	0	0	0	0	0	0	0	0	0	0	0	0	0	0	0	0	0	0	0	0	0	0	0	0	0	0
VIT_00s0228g00070	0	0	0	0	0	0	0	0	0	0	0	0	0	0	0	0	0	0	0	0	0	0	0	0	0	0	0	0	0	0	0	0	0	0	0	0	0	0	0	0	0	0	0	0	0	0	0	0	0
VIT_00s0229g00010	17	24	13	11	22	25	29	15	26	57	18	18	12	18	16	17	27	12	23	19	29	36	37	27	9	22	25	14	14	27	12	9	17	15	24	23	6	24	14	8	13	17	11	14	8	13	20	8	11
VIT_00s0229g00020	458	544	381	423	418	403	613	350	875	824	469	341	229	309	345	244	313	426	284	299	364	398	427	412	427	479	453	414	386	385	311	343	399	359	445	468	530	558	484	526	601	447	542	530	613	708	727	515	351
VIT_00s0229g00030	3619	3375	2537	2417	3146	2748	4595	2623	6400	7694	3857	3380	2261	2234	2035	2144	2757	3389	2576	2482	3214	3354	3340	3587	1913	2321	2189	2318	2106	2430	2196	2184	2618	2866	3000	3074	1938	2130	2171	1695	2476	2157	1972	2219	2605	3093	2982	2207	1562
VIT_00s0229g00040	0	0	0	0	0	0	0	0	0	0	0	0	0	0	0	0	0	0	0	0	0	0	0	0	0	0	0	0	0	0	0	0	0	0	0	0	0	0	0	0	0	0	0	1	0	0	0	0	0
VIT_00s0229g00050	558	555	524	945	586	463	909	406	1630	863	589	322	308	513	462	490	716	805	516	621	669	776	653	838	328	433	329	360	438	430	361	367	500	331	373	437	627	751	429	665	749	462	551	510	588	499	473	394	535
VIT_00s0229g00060	10999	7958	9676	11230	10030	9774	13681	8967	22090	20329	11605	8747	9265	11920	13668	9430	11041	15115	9064	10794	11888	13011	14362	13537	7732	9910	10194	9754	10110	11970	9458	10369	10968	11620	14114	12199	10441	10599	11335	12198	11930	8446	9668	8436	11391	11794	13794	9462	7428
VIT_00s0229g00070	37	31	23	19	24	16	23	22	48	35	9	15	16	20	24	22	20	25	26	13	24	13	26	22	27	31	32	47	29	33	19	17	27	30	26	40	36	34	39	37	37	29	54	26	38	39	58	25	26
VIT_00s0229g00080	8	5	3	8	4	5	6	7	10	14	10	5	20	27	30	22	22	29	23	22	21	26	20	30	11	14	15	15	23	13	13	16	12	13	25	11	4	8	2	4	5	2	6	7	7	8	3	2	14
VIT_00s0229g00090	7	6	2	5	9	8	9	4	31	32	13	17	2	3	4	2	12	2	10	3	13	19	19	9	1	5	2	2	4	2	3	2	2	3	2	2	3	2	0	4	3	2	4	6	10	14	12	4	1
VIT_00s0229g00100	514	582	395	263	380	276	370	275	459	378	190	138	318	443	506	206	280	444	215	216	238	199	197	220	304	282	292	215	218	241	135	167	166	135	126	196	340	368	298	229	237	238	216	171	187	179	179	126	399
VIT_00s0229g00110	6509	6178	4597	4358	5519	5365	8575	5203	11927	14127	7090	5898	4686	4787	4964	4468	5655	6660	5333	4924	6714	6610	6939	7403	3917	4863	5384	5327	4413	5403	5241	5159	5709	6344	5720	6548	4701	5368	5979	4013	5833	5696	4796	5012	6309	7373	7146	5584	3457
VIT_00s0229g00120	20	24	13	14	19	34	36	8	55	39	22	15	17	18	11	18	36	42	32	36	41	53	52	56	41	34	22	31	41	45	49	31	44	50	43	45	30	43	32	26	42	37	31	55	61	52	59	53	16
VIT_00s0229g00130	0	0	0	0	0	0	0	0	0	0	0	0	0	0	0	0	0	0	1	0	0	0	0	0	0	0	0	0	0	0	0	0	0	0	0	0	0	0	0	0	0	0	0	0	0	0	0	0	0
VIT_00s0229g00140	30	23	25	22	24	22	31	14	27	49	26	19	14	27	24	10	18	34	15	19	22	12	26	25	30	28	36	31	29	25	19	30	20	24	23	36	22	38	33	23	34	31	21	22	29	33	25	16	32
VIT_00s0229g00150	0	0	0	0	0	0	0	0	0	1	0	0	0	0	0	0	0	0	0	0	0	0	0	0	0	0	1	1	0	0	0	0	0	0	0	0	0	0	0	0	0	2	1	0	1	0	2	0	0
VIT_00s0229g00160	208	227	173	157	197	113	215	134	258	320	159	148	156	205	188	133	153	225	189	140	205	196	213	268	161	208	190	195	188	223	163	163	175	184	202	210	140	145	164	170	154	150	141	165	211	204	220	146	171
VIT_00s0229g00170	924	801	762	854	835	763	1042	608	1419	1519	809	591	329	415	401	318	368	527	327	374	407	379	480	439	572	691	602	624	791	687	545	564	688	579	837	664	540	763	612	682	879	548	724	632	723	779	969	557	601
VIT_00s0229g00180	120	104	98	87	74	95	111	74	142	177	89	65	72	112	125	81	111	148	89	98	116	105	111	101	92	110	105	109	80	104	80	100	96	88	104	137	98	103	130	150	118	116	113	77	116	120	121	95	135
VIT_00s0229g00190	83	114	55	62	63	37	82	39	83	96	45	26	145	170	139	52	95	142	65	84	85	67	87	97	75	71	69	29	35	48	22	26	40	41	34	45	50	63	49	45	79	69	58	63	59	82	70	90	43
VIT_00s0229g00200	4	4	2	3	2	7	5	6	7	9	3	2	7	4	3	2	3	3	1	2	2	6	8	5	5	7	4	3	8	6	4	4	7	2	3	6	2	3	2	5	8	7	4	8	7	3	7	5	6
VIT_00s0229g00210	8	9	6	8	6	4	8	6	19	20	7	5	4	4	1	4	4	3	4	5	7	6	4	9	5	6	0	1	6	6	7	4	2	6	9	13	5	2	0	5	6	9	5	7	7	13	8	9	4
VIT_00s0230g00010	0	0	0	0	0	0	0	0	0	0	0	0	0	0	0	0	0	0	0	0	0	0	0	0	0	0	0	0	0	0	0	0	0	0	0	0	0	0	0	0	0	0	0	0	0	0	0	0	0
VIT_00s0230g00020	11	11	5	8	9	7	8	5	16	21	10	8	3	5	3	13	6	10	8	8	5	14	6	12	8	7	12	10	8	13	5	8	11	5	10	7	13	13	10	4	14	7	16	20	11	15	30	10	4
VIT_00s0230g00030	581	603	363	306	451	351	459	315	671	723	333	270	374	297	302	402	361	424	414	364	443	421	437	501	358	452	399	450	368	462	331	283	600	358	472	372	451	594	570	466	637	538	452	616	622	566	880	529	91
VIT_00s0230g00040	0	0	0	0	0	0	0	0	1	0	1	1	1	0	0	0	0	0	0	0	0	0	0	0	0	0	0	0	0	0	0	0	0	0	0	0	0	0	0	0	0	0	0	0	0	0	0	0	0
VIT_00s0230g00050	11	5	5	6	8	6	11	2	17	22	9	4	11	4	11	11	8	16	14	8	14	14	13	18	3	8	8	4	4	11	7	9	13	10	10	9	10	5	9	4	6	6	8	5	7	8	6	13	3
VIT_00s0230g00060	1	1	0	0	1	0	0	1	0	1	0	1	0	0	0	0	1	1	0	1	0	1	0	1	7	11	12	12	9	19	8	7	10	22	16	13	5	9	6	5	5	5	5	9	6	8	9	5	5
VIT_00s0230g00070	0	0	1	1	0	0	0	0	0	0	0	0	0	0	0	0	1	1	0	0	0	0	0	0	0	0	0	0	0	0	0	0	0	0	0	0	0	0	0	0	0	0	0	0	1	0	0	0	0
VIT_00s0230g00080	13	6	8	8	6	5	8	8	8	8	3	12	13	6	7	5	3	7	6	2	3	4	4	2	6	4	11	9	4	12	4	2	9	7	4	3	9	6	7	5	4	5	2	4	5	4	1	2	5
VIT_00s0230g00090	0	1	1	0	0	0	0	1	3	1	2	0	1	1	0	0	0	0	0	0	0	0	0	0	0	0	1	1	1	0	1	0	0	0	1	0	0	0	0	0	0	0	0	0	0	0	0	0	1
VIT_00s0230g00100	0	0	0	1	0	1	1	0	0	1	0	1	0	0	1	0	0	0	2	0	0	1	0	0	0	1	0	0	0	0	0	1	0	0	2	0	0	0	0	1	1	2	1	3	1	5	2	0	2
VIT_00s0230g00110	1	0	0	0	0	0	0	0	0	0	0	0	0	0	0	0	0	0	0	0	0	0	0	0	0	1	0	1	0	0	0	0	0	0	0	0	0	0	0	0	0	0	0	0	0	0	0	0	0
VIT_00s0230g00130	1	0	0	0	0	0	1	0	0	2	0	0	0	0	0	0	0	0	0	0	0	2	0	0	0	0	0	0	0	0	0	1	0	0	0	0	2	0	2	0	1	2	0	2	3	2	2	0	0
VIT_00s0230g00140	0	0	1	0	0	0	2	1	3	3	0	0	1	1	0	0	1	0	1	1	1	2	1	2	0	0	0	0	1	0	0	0	1	1	0	1	0	1	1	1	2	0	1	1	1	3	2	1	0
VIT_00s0230g00150	0	0	0	0	1	0	0	0	0	0	1	0	1	0	0	0	0	1	0	1	0	1	0	0	0	0	0	0	0	0	1	0	0	1	0	0	0	0	0	0	0	0	0	0	0	0	0	0	0
VIT_00s0230g00160	0	2	0	0	0	0	0	0	0	0	1	0	0	0	0	0	0	0	0	0	0	0	0	0	0	0	0	0	0	0	0	0	0	0	0	0	0	0	0	0	0	0	0	0	0	1	2	0	0
VIT_00s0231g00020	120	88	89	121	105	113	157	128	264	288	155	129	99	110	110	91	109	144	93	120	128	149	126	143	81	88	90	90	106	101	96	86	111	111	149	127	87	94	86	92	112	96	83	95	108	124	153	90	71
VIT_00s0231g00030	0	0	0	0	0	0	0	0	0	0	0	0	0	0	0	0	0	0	0	0	0	0	0	0	0	0	0	0	0	0	0	0	0	0	0	0	0	0	0	0	0	0	0	0	0	0	0	0	0
VIT_00s0231g00040	288	355	155	194	249	149	327	142	376	329	201	138	340	288	274	314	292	412	379	259	247	225	285	238	238	292	316	237	281	201	193	152	264	192	300	201	156	225	179	193	274	169	124	212	240	281	426	190	148
VIT_00s0231g00050	307	252	224	295	318	252	457	228	721	818	452	343	299	352	338	340	409	473	399	374	502	525	570	522	272	316	300	290	315	315	287	322	396	382	444	438	235	240	279	261	334	296	315	308	362	375	405	309	166
VIT_00s0231g00070	4283	3329	2887	4478	4098	3683	5867	3413	9615	12290	6269	5078	2273	2966	2130	2680	2986	3323	3071	3580	3911	4171	4557	3978	3015	3856	3333	3722	4100	4423	3645	2965	4369	3340	4466	3115	4855	5364	4673	5106	7246	3666	5156	5490	6340	6134	7993	3820	2578
VIT_00s0231g00080	12	18	11	30	29	21	52	14	52	76	44	35	0	0	0	0	0	0	0	0	0	0	0	0	55	65	46	51	67	67	52	46	84	48	65	48	94	130	76	109	205	118	67	111	134	133	165	83	49
VIT_00s0231g00090	0	0	0	0	0	0	0	0	0	1	0	0	0	0	0	0	0	0	0	0	0	0	0	0	0	0	0	0	0	0	0	0	0	0	0	0	0	0	0	0	0	0	0	0	0	0	0	0	0
VIT_00s0233g00010	143	187	88	62	122	91	117	81	188	226	137	122	176	115	152	85	98	137	77	77	91	129	116	116	122	167	107	109	86	114	87	82	99	63	90	93	89	103	126	55	72	79	67	52	68	75	95	48	326
VIT_00s0233g00020	5	13	0	4	5	3	2	6	1	6	3	3	2	5	1	4	1	9	1	1	2	3	3	4	185	293	256	213	231	290	213	207	257	200	157	225	361	452	353	288	437	292	350	310	373	317	385	280	2
VIT_00s0233g00030	14	66	16	37	39	28	91	27	151	232	86	99	18	18	13	74	57	59	67	78	103	178	153	199	119	141	116	194	266	198	266	163	361	356	558	256	32	44	65	62	110	75	54	153	140	173	360	194	6
VIT_00s0233g00040	0	0	0	0	0	0	0	0	0	0	0	0	0	0	0	0	0	0	0	0	0	0	0	0	0	0	0	0	0	0	0	0	0	0	0	0	0	0	0	0	0	0	0	0	0	0	0	0	0
VIT_00s0233g00050	255	265	159	194	227	162	226	144	356	371	211	192	144	164	166	127	133	184	123	133	133	122	133	149	125	113	128	119	139	129	117	111	137	100	115	119	176	221	201	183	196	128	166	170	166	209	232	136	133
VIT_00s0233g00060	491	485	344	431	439	357	608	322	752	921	475	349	417	500	479	426	473	667	433	454	486	452	456	482	425	574	555	533	492	516	473	472	593	472	598	514	696	958	730	682	1002	623	704	671	753	817	990	607	257
VIT_00s0233g00070	0	0	0	0	0	0	0	0	0	0	0	0	0	0	0	0	0	0	0	0	0	0	0	0	0	0	0	0	0	0	0	0	0	0	0	0	0	0	0	0	0	0	0	0	0	0	0	0	0
VIT_00s0233g00080	3	1	2	0	3	3	0	1	0	6	0	0	0	0	1	1	0	1	0	0	0	0	0	0	1	1	0	0	0	1	0	1	1	1	1	0	0	0	2	1	1	1	1	0	1	0	1	4	0
VIT_00s0233g00090	6	36	4	6	7	3	38	0	118	65	30	6	55	59	27	28	82	41	38	20	73	48	86	64	108	110	65	141	101	108	96	94	109	107	72	133	0	0	1	0	0	1	0	1	0	0	0	1	2
VIT_00s0233g00100	0	0	0	0	0	1	0	0	0	0	0	0	0	0	0	0	0	0	0	0	0	0	1	1	0	0	0	0	0	0	0	0	0	0	0	0	0	0	0	0	0	0	0	3	0	0	0	0	0
VIT_00s0233g00120	0	0	0	0	0	0	0	0	0	0	0	0	0	0	0	0	0	0	0	0	0	0	0	0	0	0	0	0	0	0	0	0	0	0	0	0	0	0	0	1	0	0	0	0	0	0	0	0	0
VIT_00s0233g00130	0	0	0	0	0	1	1	0	1	0	1	0	0	0	0	0	0	0	0	0	0	0	0	0	0	2	0	1	2	0	0	1	1	0	2	0	0	0	0	0	0	0	0	0	0	0	0	0	0
VIT_00s0233g00140	1	1	0	1	0	1	0	0	0	0	2	0	10	3	3	2	4	8	2	2	7	1	3	3	0	1	0	1	0	0	0	0	0	0	0	0	0	0	0	1	2	0	1	0	1	0	1	0	0
VIT_00s0233g00150	0	0	0	0	0	0	0	0	0	0	0	0	0	0	0	0	0	0	0	0	0	0	0	0	0	0	0	0	0	0	0	0	0	0	0	0	0	0	0	0	0	0	0	0	0	0	0	0	0
VIT_00s0233g00160	0	1	1	0	0	3	2	1	2	1	2	0	0	1	0	0	2	0	1	2	0	1	2	1	1	1	1	0	1	1	2	2	1	0	0	0	0	0	1	0	1	0	1	2	1	1	1	2	1
VIT_00s0233g00170	0	0	0	0	0	0	0	0	0	0	0	0	0	0	0	0	0	0	0	0	0	0	0	0	0	0	0	0	0	0	0	0	0	0	0	0	0	0	0	0	0	0	0	0	0	0	0	0	0
VIT_00s0233g00180	1035	1013	785	828	1064	814	998	684	1469	1338	829	607	710	767	751	531	595	788	530	552	541	548	556	618	370	466	377	376	463	478	371	399	473	470	607	462	996	1332	971	1083	1473	789	1173	1124	1314	1431	1565	1153	502
VIT_00s0233g00190	134	166	96	90	124	106	174	100	178	276	101	109	93	124	143	55	90	119	92	95	103	99	117	114	74	86	70	53	74	83	58	64	75	49	69	75	126	138	121	115	148	124	120	105	118	136	149	110	82
VIT_00s0238g00010	0	0	0	0	0	0	0	0	0	0	0	0	0	0	0	0	0	0	0	0	0	0	0	0	0	0	0	0	0	0	0	0	0	0	0	0	0	0	0	0	0	0	0	0	0	0	0	0	0
VIT_00s0238g00020	0	7	3	2	1	0	1	0	3	4	3	1	4	7	6	5	5	11	7	4	8	8	11	9	15	21	12	4	13	12	14	11	16	16	26	13	16	17	24	22	22	16	25	47	25	40	64	49	27
VIT_00s0238g00030	0	0	0	0	0	0	0	0	0	0	0	0	0	0	0	0	0	0	0	0	0	0	0	0	0	0	0	0	0	0	0	0	0	0	0	0	0	0	0	0	0	0	0	0	0	0	0	0	0
VIT_00s0238g00040	9	13	8	13	19	7	19	15	29	15	12	5	0	0	0	0	0	0	1	0	0	0	0	0	44	55	45	54	51	41	38	57	49	37	36	61	37	55	48	39	61	45	31	45	33	38	62	33	29
VIT_00s0238g00060	9	17	7	6	7	7	19	9	23	6	7	4	37	50	41	59	57	56	48	47	60	35	48	49	462	458	438	390	419	444	410	516	474	398	424	532	386	448	403	412	543	409	407	355	479	394	530	321	396
VIT_00s0238g00070	0	0	0	0	0	0	0	1	0	1	0	0	0	0	0	0	0	0	0	0	0	0	0	0	0	0	0	0	0	0	0	0	0	0	0	0	0	0	0	0	0	0	0	0	0	0	0	0	0
VIT_00s0238g00080	0	0	0	0	0	0	0	0	0	0	0	0	0	0	0	0	0	0	0	0	0	0	0	0	0	0	0	0	0	0	0	0	0	0	0	0	0	0	0	0	0	0	0	0	0	0	0	0	0
VIT_00s0238g00090	134	115	117	119	103	90	126	102	179	154	81	68	24	20	11	18	14	21	9	12	4	7	8	16	0	0	0	0	0	1	0	0	0	0	0	0	0	0	0	0	0	0	1	0	0	0	0	1	99
VIT_00s0238g00110	3	0	1	6	0	4	2	3	1	1	0	1	3	1	0	0	1	0	1	2	1	1	2	1	0	0	0	0	0	1	0	0	0	0	0	1	1	0	0	0	1	0	1	1	1	1	1	1	0
VIT_00s0238g00120	4	8	3	6	6	5	11	4	9	14	7	6	2	1	2	1	3	3	1	3	2	1	3	0	32	36	38	44	56	55	26	37	39	27	42	39	59	64	40	80	96	62	38	56	58	69	72	42	46
VIT_00s0238g00130	505	400	397	340	455	337	610	346	626	594	307	261	28	37	37	24	18	48	16	25	15	19	16	17	306	319	299	258	297	307	232	263	348	245	255	256	430	493	323	397	640	423	326	528	560	512	563	443	474
VIT_00s0239g00010	0	0	0	0	1	0	1	0	0	0	0	0	0	0	0	0	0	0	0	0	0	1	0	0	0	0	0	0	0	0	0	0	0	0	0	0	0	0	0	1	0	1	0	0	0	0	0	1	0
VIT_00s0239g00020	0	0	0	1	0	0	0	0	0	1	1	0	1	0	1	1	0	0	1	3	1	1	1	0	1	0	0	0	0	0	0	0	0	0	1	0	0	0	0	1	0	0	0	0	1	0	2	0	0
VIT_00s0239g00030	0	0	1	1	0	1	3	0	2	1	1	0	0	1	0	0	1	0	0	1	1	1	0	1	1	1	1	0	2	2	1	1	1	1	0	0	2	0	1	6	0	2	3	2	1	2	4	1	0
VIT_00s0239g00040	15	8	11	6	13	7	13	10	27	27	9	10	10	11	7	10	6	7	8	10	8	11	7	15	5	11	8	10	9	11	7	3	7	10	9	11	9	9	9	9	9	8	9	9	6	8	8	7	8
VIT_00s0239g00050	0	0	0	0	0	0	1	0	0	1	0	0	0	0	0	0	0	0	0	0	0	0	0	0	0	1	1	0	1	0	0	0	0	0	0	0	0	0	0	0	0	0	0	0	0	1	0	0	1
VIT_00s0239g00060	8	9	8	3	6	6	9	2	7	7	4	1	0	0	0	1	1	2	0	0	0	2	2	1	12	21	15	8	7	11	9	14	16	6	13	5	12	12	24	7	19	16	9	7	10	10	7	9	0
VIT_00s0239g00070	0	0	0	0	0	0	0	0	0	0	0	0	0	0	0	2	0	0	0	0	0	0	1	0	0	0	1	0	2	0	0	0	0	0	0	0	0	0	0	0	0	0	0	0	0	0	0	1	0
VIT_00s0239g00080	0	0	0	0	0	0	0	0	0	0	0	0	0	0	0	0	0	0	0	0	0	0	0	0	0	0	0	0	0	0	0	0	0	1	0	0	0	0	0	0	0	0	0	0	0	0	1	0	0
VIT_00s0239g00090	0	1	0	1	1	1	1	0	5	5	0	3	0	0	0	0	1	0	1	1	0	1	3	0	0	2	1	1	0	1	1	1	0	0	2	0	2	2	1	0	3	2	0	3	1	5	4	2	0
VIT_00s0239g00100	2	4	2	2	4	2	1	1	4	4	2	4	2	2	1	1	3	1	3	1	3	1	1	6	2	1	1	1	4	2	0	1	1	3	1	1	1	5	4	3	5	3	1	3	9	5	6	7	0
VIT_00s0239g00110	14	10	16	24	12	11	18	10	25	31	15	15	19	16	16	13	10	17	13	13	6	13	13	16	10	9	15	11	5	14	8	9	14	10	11	9	14	6	20	12	10	11	5	8	12	13	12	9	7
VIT_00s0239g00120	0	0	0	0	0	0	0	0	0	0	0	0	0	0	0	0	1	0	0	0	0	1	0	0	1	0	0	0	0	0	1	0	0	0	0	0	0	0	0	1	0	0	0	0	0	0	1	0	0
VIT_00s0239g00130	8	10	5	16	13	5	8	2	14	12	8	5	5	5	4	3	8	11	7	6	13	10	10	10	3	10	10	10	15	20	14	9	10	8	16	7	10	10	14	10	17	14	14	7	13	16	8	8	0
VIT_00s0239g00140	0	0	0	0	0	0	0	0	0	0	0	1	0	0	0	0	0	0	0	0	0	0	0	0	0	0	0	0	0	0	0	0	0	0	0	0	0	0	0	0	0	0	0	0	0	0	0	0	0
VIT_00s0239g00150	2	1	0	2	0	2	2	1	0	1	0	1	1	1	1	0	1	1	1	0	1	0	1	0	1	0	1	0	1	1	0	0	3	0	0	2	0	1	1	1	0	1	1	2	1	2	3	0	0
VIT_00s0239g00160	0	0	0	0	0	0	0	0	1	0	0	0	0	0	0	0	0	0	0	0	0	0	0	0	0	0	0	0	0	1	0	0	1	0	0	0	0	0	0	1	0	0	0	0	0	0	0	0	0
VIT_00s0240g00010	0	0	0	0	0	0	0	0	0	0	0	0	0	0	0	0	0	0	0	0	0	0	0	0	0	0	0	0	0	0	0	0	0	0	0	0	0	0	0	0	0	0	0	0	0	0	0	0	0
VIT_00s0240g00020	0	0	0	0	0	0	0	0	1	0	0	0	0	0	0	0	0	0	0	0	0	0	0	0	0	0	0	0	0	0	0	0	0	0	0	0	0	0	0	0	0	0	0	0	0	0	0	0	0
VIT_00s0240g00050	8	1	10	3	6	6	8	2	15	8	2	8	3	4	5	3	4	9	3	4	7	4	6	3	1	0	1	0	2	2	2	3	8	5	8	5	3	2	0	2	5	1	4	4	0	6	10	8	4
VIT_00s0240g00060	9	2	7	13	5	7	4	4	11	14	8	5	0	2	1	0	1	0	0	1	1	0	0	0	4	10	5	7	5	8	2	3	2	4	6	6	5	5	1	4	3	3	4	2	3	2	8	3	1
VIT_00s0240g00070	0	0	0	0	0	0	0	0	0	0	0	0	0	0	0	0	0	0	0	0	0	0	0	0	0	0	0	0	0	0	0	0	0	0	0	0	0	0	0	0	0	0	0	0	0	0	0	0	0
VIT_00s0245g00010	2	1	0	0	0	0	0	0	0	0	0	0	0	0	0	0	0	0	0	0	0	0	0	0	0	0	0	0	0	0	0	0	0	0	0	0	1	0	0	0	0	0	0	0	0	0	0	0	0
VIT_00s0245g00030	2	0	2	0	0	0	0	1	0	3	1	0	0	0	0	0	2	0	0	0	0	0	0	0	0	0	0	0	0	0	0	0	0	0	0	0	0	1	0	1	1	0	0	1	0	0	0	0	0
VIT_00s0245g00040	0	3	1	0	0	0	0	1	0	2	2	1	1	0	0	0	0	0	0	2	0	4	2	0	0	0	0	1	0	0	0	1	1	1	0	0	2	0	0	0	0	0	1	1	0	3	1	1	0
VIT_00s0245g00050	661	641	673	585	516	614	711	475	1305	907	521	312	335	518	576	317	481	533	363	412	457	445	586	545	795	825	772	919	623	703	602	560	669	511	680	618	796	1002	849	809	814	656	591	594	651	577	663	450	1045
VIT_00s0245g00060	146	120	101	147	157	93	183	99	248	346	213	133	109	149	114	143	123	163	130	162	160	182	200	214	94	126	94	123	141	139	132	123	134	136	152	157	95	135	115	118	197	119	125	131	128	167	243	133	91
VIT_00s0245g00070	684	784	577	596	711	654	958	583	1371	1913	968	739	538	653	619	574	760	935	715	763	896	933	1082	1095	560	598	635	642	609	720	660	758	768	809	861	952	543	592	585	512	719	605	640	688	790	895	983	805	452
VIT_00s0246g00010	6	3	6	3	5	5	7	4	15	10	3	5	6	11	8	13	6	12	2	8	8	10	9	15	4	8	4	9	6	10	7	6	6	11	12	12	6	7	9	13	6	3	8	9	8	13	15	8	5
VIT_00s0246g00020	12	6	4	4	2	4	2	3	10	5	3	6	7	9	8	7	10	13	7	12	12	13	11	12	2	2	1	4	3	5	6	2	0	4	1	1	8	4	13	3	5	6	2	3	6	3	2	5	6
VIT_00s0246g00030	4	0	0	1	2	0	2	0	2	0	1	1	1	2	1	2	2	2	0	0	3	4	2	5	0	0	0	0	0	0	0	0	0	0	0	0	1	2	3	1	5	2	3	0	2	0	4	0	0
VIT_00s0246g00040	5	1	4	2	2	2	0	4	0	3	1	1	5	7	4	6	5	8	12	6	7	10	8	5	0	6	4	2	4	4	5	4	6	4	4	9	1	6	2	3	6	5	3	0	6	9	7	8	4
VIT_00s0246g00050	200	54	64	78	60	53	79	46	120	74	56	30	65	91	124	170	97	127	88	71	97	123	165	149	51	71	76	59	44	63	59	52	45	51	50	60	137	111	125	116	129	72	77	57	76	77	95	60	69
VIT_00s0246g00060	65	16	11	10	12	20	20	8	25	27	8	8	20	34	32	60	45	48	32	41	39	66	36	72	18	28	18	35	43	27	28	33	37	37	40	48	24	47	39	34	44	29	38	21	40	40	44	17	19
VIT_00s0246g00070	38	15	9	6	11	11	15	7	19	22	8	3	16	10	16	29	27	30	16	8	26	26	27	23	11	18	13	22	17	19	10	16	16	20	21	25	16	21	26	19	22	14	19	15	21	21	21	19	8
VIT_00s0246g00080	99	38	35	36	22	35	47	21	63	64	38	17	42	33	82	91	45	73	55	44	49	71	62	96	31	42	32	42	31	29	38	32	42	52	40	52	47	55	63	53	67	43	58	29	51	63	55	31	17
VIT_00s0246g00090	32	13	15	9	12	16	14	9	15	15	11	12	8	15	28	36	27	19	23	15	17	21	24	39	9	16	19	9	8	10	14	10	14	18	17	14	19	21	20	18	21	12	12	8	19	21	22	9	7
VIT_00s0246g00100	147	55	48	52	44	43	58	51	114	97	82	37	69	87	104	122	90	79	71	70	73	101	125	135	41	55	74	86	50	48	49	43	79	47	63	65	74	101	99	109	111	64	61	64	79	98	101	67	41
VIT_00s0246g00110	26	10	11	13	12	11	15	7	34	28	18	5	12	7	19	36	20	23	9	17	8	14	20	23	8	8	10	16	7	12	7	11	9	7	13	7	14	19	19	17	21	16	4	11	15	18	20	11	12
VIT_00s0246g00120	32	14	10	9	6	14	19	12	17	20	8	8	11	23	18	31	34	19	22	9	27	22	34	27	7	9	11	18	8	18	12	18	16	22	11	27	12	22	22	14	23	9	17	13	31	17	24	13	3
VIT_00s0246g00130	0	2	0	0	1	0	1	2	1	0	1	0	0	0	1	1	3	2	1	1	2	0	2	4	1	2	1	0	0	1	3	2	0	0	1	2	0	0	1	0	1	0	2	1	0	2	2	0	0
VIT_00s0246g00140	67	37	32	24	27	34	74	49	67	76	54	27	38	33	59	64	90	86	58	52	60	69	81	110	31	43	38	32	31	48	39	32	50	47	40	61	32	54	34	61	49	43	41	50	64	58	58	45	31
VIT_00s0246g00150	76	35	33	31	36	35	46	38	70	75	42	26	83	89	83	59	95	101	60	79	63	94	80	93	31	20	19	15	12	26	12	15	33	30	34	30	41	45	52	135	49	47	26	31	56	48	41	32	93
VIT_00s0246g00160	41	12	27	13	27	23	29	18	55	52	34	18	47	21	49	38	42	45	31	49	28	29	54	40	20	25	19	28	21	19	31	9	40	35	28	28	17	20	16	58	22	21	20	9	19	25	22	21	36
VIT_00s0246g00170	116	17	20	17	26	28	36	18	41	57	31	17	20	17	33	45	39	39	27	29	31	33	51	46	24	26	27	22	21	26	20	27	29	26	18	34	14	57	30	52	34	33	39	36	48	44	37	35	32
VIT_00s0246g00180	35	17	9	17	26	19	28	18	36	46	26	12	16	19	15	25	25	33	23	21	26	33	28	33	10	20	13	20	13	20	8	11	26	20	27	16	13	17	24	20	16	17	15	24	20	18	38	20	10
VIT_00s0246g00190	23	10	8	14	8	11	20	6	25	28	17	8	11	13	16	18	20	17	9	13	13	11	12	26	4	8	13	6	7	7	8	8	7	7	9	11	6	7	6	15	9	4	7	11	13	7	15	14	9
VIT_00s0246g00200	188	69	72	76	75	52	103	54	130	115	75	38	71	65	98	105	98	105	58	81	96	97	108	95	43	52	68	61	48	68	43	46	53	58	55	68	53	78	63	107	71	70	40	48	61	60	53	38	75
VIT_00s0246g00210	119	39	29	18	23	30	39	22	68	37	24	16	37	47	49	91	54	56	50	35	45	57	50	70	20	35	51	46	32	48	30	31	32	42	43	55	35	43	54	37	51	28	45	23	56	38	38	19	21
VIT_00s0246g00220	242	60	56	39	48	69	72	53	89	77	52	36	64	79	82	171	141	142	75	74	77	105	120	203	44	74	80	68	70	70	52	86	67	55	52	109	63	140	82	90	125	87	79	66	104	138	95	51	45
VIT_00s0246g00230	202	41	36	18	30	54	44	35	67	52	19	29	41	71	63	128	104	90	69	54	60	89	95	121	45	81	47	71	48	55	59	63	46	52	60	85	36	90	63	46	82	59	44	41	70	83	66	34	28
VIT_00s0246g00240	53	13	7	6	12	9	13	16	12	22	7	2	11	20	29	46	35	42	31	27	24	31	33	45	13	19	14	16	13	20	17	9	12	16	18	31	11	32	24	16	28	15	27	28	21	39	26	15	11
VIT_00s0250g00010	0	0	0	0	0	0	0	0	0	0	0	0	0	0	0	0	0	0	0	0	0	0	0	0	0	0	0	0	0	0	0	0	0	0	0	0	0	0	0	0	0	0	0	0	0	0	0	0	0
VIT_00s0250g00020	3127	2741	2598	2237	2356	2343	2739	2043	4209	3475	1923	1254	2354	2826	3594	2127	2876	3778	2532	2536	2739	2502	3099	2853	1569	2053	2239	1844	1928	2237	1718	2002	2008	1906	1780	2236	2950	3859	3242	3253	4040	2995	2885	3000	3272	3783	3888	2843	2407
VIT_00s0250g00030	1643	1678	1035	1303	1504	1261	2109	1211	2445	3457	1676	1452	989	1069	779	982	1021	1332	984	1025	1080	1019	1034	1141	620	679	622	600	645	746	566	602	740	723	637	750	915	1048	595	906	1232	799	861	976	1213	1340	1290	893	505
VIT_00s0250g00040	459	425	354	377	405	351	586	334	689	1094	554	412	332	387	461	266	407	471	304	317	405	374	470	402	326	388	371	367	354	402	316	366	402	394	447	423	343	447	415	489	490	417	420	444	526	599	651	481	401
VIT_00s0250g00050	17	11	10	17	10	18	13	19	29	62	24	29	1	2	4	1	1	2	3	0	0	3	2	1	6	0	3	3	3	3	0	5	7	5	3	4	3	3	5	6	7	5	5	6	7	6	17	2	2
VIT_00s0250g00060	4	4	7	1	4	2	2	3	7	15	5	8	3	3	3	8	3	1	5	2	7	6	8	7	0	0	2	1	2	3	5	3	4	0	1	0	0	1	1	1	0	0	2	3	1	1	1	2	4
VIT_00s0250g00080	0	2	0	0	0	4	2	1	3	4	2	1	11	10	6	9	11	11	6	8	18	29	19	17	6	4	4	4	4	2	6	3	3	5	6	9	5	7	7	6	7	7	7	6	5	13	5	6	4
VIT_00s0250g00090	0	1	2	2	0	0	0	0	0	0	0	0	6	2	4	3	3	16	1	2	2	0	1	0	0	0	0	0	0	0	0	1	3	0	0	0	1	4	1	0	1	1	0	0	0	0	0	0	0
VIT_00s0251g00010	0	0	0	0	0	0	0	0	0	0	0	0	0	0	0	0	0	0	0	0	0	0	0	0	0	0	0	0	0	0	0	0	0	0	0	0	0	0	0	0	0	0	0	0	0	0	0	0	0
VIT_00s0251g00020	0	0	0	0	0	0	0	0	0	0	0	0	0	0	0	0	0	0	0	0	0	0	0	0	0	0	0	0	0	0	0	0	0	0	0	0	0	0	0	0	0	0	0	0	0	0	0	0	0
VIT_00s0251g00050	0	2	1	0	0	0	0	0	0	0	0	0	1	0	0	1	0	0	0	0	0	2	0	0	0	0	0	1	1	1	0	0	0	0	0	0	0	0	0	1	1	0	1	0	0	0	1	0	0
VIT_00s0251g00060	0	0	0	0	0	0	0	0	0	0	0	0	0	0	0	0	0	0	0	0	0	0	0	0	0	0	0	0	0	0	0	0	0	0	0	0	0	0	0	0	0	0	0	0	0	0	0	0	0
VIT_00s0251g00080	0	0	0	0	0	0	0	0	0	0	0	0	0	0	0	0	0	0	0	0	0	0	0	0	0	0	0	0	0	0	0	0	0	0	0	0	0	0	0	0	0	0	0	0	0	0	0	0	0
VIT_00s0252g00010	412	444	301	356	386	340	510	267	688	1129	492	416	387	384	378	238	295	498	314	338	391	320	402	408	243	268	275	246	245	268	231	269	261	251	279	336	318	340	315	374	404	329	313	324	377	466	421	324	275
VIT_00s0252g00020	71	83	67	79	69	55	87	56	114	150	56	48	40	93	91	54	91	92	88	61	87	77	97	70	121	108	116	104	97	123	94	87	108	81	79	115	110	127	137	159	125	95	166	101	113	120	127	86	102
VIT_00s0252g00030	1165	972	996	1140	1122	1010	1516	978	2246	2754	1496	1061	1105	1343	1214	953	1228	1462	1001	1140	1220	1322	1438	1349	866	1174	1120	986	1126	1086	830	959	1133	1178	1486	1241	978	1137	1065	1780	1482	1180	1342	1234	1525	1578	1729	1256	1038
VIT_00s0252g00040	10	13	5	10	9	7	12	9	28	69	16	22	5	4	12	30	21	23	15	19	30	24	26	34	12	16	16	18	12	15	9	27	18	24	35	31	5	8	13	19	4	11	25	14	16	18	16	12	7
VIT_00s0252g00050	618	482	586	671	643	559	841	495	1201	1188	621	404	451	564	639	328	495	636	448	476	547	504	691	593	394	470	515	499	436	554	435	427	546	504	549	611	438	519	532	1250	683	560	556	568	710	735	754	602	843
VIT_00s0252g00060	1091	844	850	713	890	907	1449	834	1855	2263	1110	933	636	610	735	749	931	1168	807	813	1077	985	1195	1381	635	710	780	866	694	863	769	962	1011	1025	975	1265	888	1016	1003	759	1028	1068	985	885	1160	1182	1156	1034	537
VIT_00s0252g00070	4475	4017	3375	3403	3996	3373	5377	2997	8054	10006	5182	4110	3900	3828	3817	3491	4117	4867	3848	3750	4468	4638	5145	4961	3136	3744	3413	3520	3559	3560	3051	2877	3892	3973	4835	4023	3066	3347	3241	4176	4322	3629	3722	3978	4360	4796	4936	3931	2886
VIT_00s0252g00080	2	2	0	1	0	1	1	0	2	3	0	0	0	1	0	0	0	0	1	1	0	0	0	0	1	0	0	2	1	1	0	0	0	2	0	0	0	1	0	2	0	1	0	0	0	0	2	1	0
VIT_00s0252g00090	42	42	32	28	38	31	55	20	65	98	48	37	28	31	33	26	30	40	28	28	33	30	38	44	43	46	20	37	45	50	46	27	43	50	53	45	21	39	34	39	38	34	49	52	62	44	85	56	27
VIT_00s0252g00100	0	0	0	0	0	0	0	0	0	0	0	0	0	0	0	0	0	0	0	0	0	0	0	0	0	0	0	0	0	0	0	0	0	0	0	0	0	0	0	0	0	0	0	0	0	0	0	0	0
VIT_00s0252g00110	14	8	9	5	6	16	11	8	12	21	2	3	7	13	2	5	3	2	4	7	4	1	4	6	21	17	8	15	31	16	12	14	12	10	15	6	4	19	6	5	6	20	10	9	10	6	11	9	22
VIT_00s0252g00120	2	0	0	1	0	0	1	0	1	1	3	2	0	0	0	0	0	0	1	1	0	1	3	2	1	0	0	2	0	1	0	0	0	0	0	0	0	0	0	2	0	0	3	0	1	3	4	0	0
VIT_00s0252g00130	3844	3154	2728	3538	3247	2835	4884	2603	7799	8232	5263	3520	2388	2786	3099	2742	3229	4138	3040	3346	3741	4157	4788	4578	2485	3273	3566	3341	3896	3494	3295	3458	4001	3832	5299	4397	3392	4241	3814	3853	4942	3202	3489	4122	4586	5899	6779	3973	2584
VIT_00s0253g00010	13	8	13	11	17	16	24	24	36	45	19	15	9	16	10	15	21	24	19	14	25	23	28	33	17	15	20	16	10	22	13	15	29	31	24	39	8	5	19	9	21	18	23	14	20	22	19	12	18
VIT_00s0253g00020	0	0	0	0	0	0	0	0	0	0	0	0	0	0	0	0	0	0	0	0	0	0	0	0	0	0	0	0	0	0	0	0	0	0	0	0	0	0	0	0	0	0	0	0	0	0	0	0	0
VIT_00s0253g00030	8	0	0	1	0	4	5	4	1	0	0	0	0	0	0	0	0	0	0	0	0	0	0	0	0	0	0	0	1	3	0	1	0	0	0	0	0	0	0	1	1	0	0	0	0	0	1	2	0
VIT_00s0253g00040	21	30	8	20	23	15	27	7	31	31	14	15	12	31	19	13	22	13	16	19	19	20	16	15	430	476	273	285	428	308	148	162	298	182	222	143	19	17	6	12	26	33	21	30	23	35	49	36	47
VIT_00s0253g00050	0	0	1	0	0	0	0	0	0	1	0	1	0	0	0	0	0	1	2	1	1	0	0	0	0	1	0	0	0	1	0	0	0	0	1	0	0	2	0	4	3	0	0	2	2	0	2	1	1
VIT_00s0253g00060	58	58	37	33	29	32	44	27	51	96	32	28	20	41	41	8	14	26	14	12	19	15	24	14	25	33	37	18	28	17	15	18	15	8	14	7	71	60	81	65	67	76	47	49	54	75	73	39	70
VIT_00s0253g00070	1638	1308	1456	1536	1572	1528	2248	1465	3031	3307	1889	1454	1251	1386	1596	1294	1357	1744	1345	1450	1623	1541	1499	1755	1095	1170	1155	1149	1241	1291	1189	1317	1285	1316	1517	1546	1209	1453	1493	1437	1654	1469	1508	1170	1526	1641	1712	1327	1016
VIT_00s0253g00080	57	10	6	47	0	20	28	19	22	8	3	2	6	1	0	4	12	6	5	5	4	3	0	6	1	4	2	5	11	9	24	26	17	53	59	51	3	5	2	5	7	10	4	7	4	13	9	7	1
VIT_00s0253g00090	1	0	0	0	0	0	0	0	0	0	1	0	1	1	4	0	2	3	1	0	1	0	1	2	0	0	0	0	0	0	0	0	0	0	0	0	3	1	3	4	5	1	4	3	2	1	2	1	2
VIT_00s0253g00100	1	0	0	1	0	0	0	0	0	0	0	0	0	0	0	0	2	0	0	0	0	0	0	0	0	0	0	0	0	0	0	1	0	0	0	0	0	0	1	0	0	0	1	0	1	1	2	0	0
VIT_00s0253g00110	0	2	2	0	0	0	1	0	2	1	0	1	2	13	15	0	4	12	3	2	1	4	8	3	4	2	2	1	2	1	3	3	2	0	1	3	14	11	8	3	5	11	13	15	13	8	14	14	8
VIT_00s0253g00140	4	3	1	2	7	3	2	6	7	9	4	1	0	3	1	0	4	1	5	5	4	1	5	6	3	21	7	6	20	2	6	4	12	3	28	5	0	0	3	0	1	0	1	2	4	5	2	0	2
VIT_00s0253g00150	20	30	26	19	33	13	29	16	75	32	27	25	52	86	46	12	60	61	38	49	61	105	68	164	49	30	34	64	51	72	70	77	94	157	137	234	35	57	50	66	120	59	109	98	92	157	133	229	92
VIT_00s0253g00160	0	0	0	1	0	1	1	1	1	1	0	1	0	0	1	0	1	0	0	3	3	4	2	5	1	0	0	4	1	0	1	1	1	2	2	2	0	1	3	1	2	1	0	3	0	3	2	7	0
VIT_00s0253g00170	3	1	2	2	2	2	5	0	6	5	1	1	0	0	1	1	0	1	1	1	1	2	2	0	0	1	0	2	4	1	0	2	1	1	0	3	0	3	1	0	2	0	0	0	0	1	2	5	0
VIT_00s0253g00180	24	30	10	27	30	21	32	22	48	49	23	24	16	23	24	14	23	18	20	18	24	21	31	29	14	24	16	21	30	27	23	35	17	21	25	31	19	10	26	17	27	25	22	25	26	31	40	25	21
VIT_00s0254g00010	0	0	0	0	0	1	0	0	2	1	1	0	1	0	0	1	0	0	0	0	2	2	1	1	0	1	0	1	0	0	2	0	0	0	1	1	0	0	3	1	0	0	0	2	0	0	0	0	0
VIT_00s0254g00030	15	5	9	11	12	8	10	10	25	42	16	9	5	6	12	12	3	11	16	10	7	14	10	17	0	4	2	3	3	6	5	5	5	8	5	4	11	21	7	9	18	15	19	16	25	32	52	30	3
VIT_00s0254g00040	5	5	1	0	3	2	1	2	7	4	4	1	6	2	3	2	3	4	5	4	1	1	1	1	2	1	1	5	0	2	2	2	4	1	4	1	1	3	2	3	5	4	5	5	7	3	5	6	0
VIT_00s0256g00010	0	0	0	0	0	0	0	0	0	0	0	0	0	0	0	0	0	0	0	0	0	0	0	0	0	0	0	0	0	0	0	0	0	0	0	0	0	0	0	0	0	0	0	0	0	0	0	0	0
VIT_00s0256g00020	0	0	0	0	0	0	0	0	0	0	0	0	0	0	0	0	0	0	0	0	0	0	0	0	0	0	0	0	0	0	0	0	0	0	0	0	0	0	0	0	0	0	0	0	0	0	0	0	0
VIT_00s0256g00030	0	0	0	0	1	0	0	1	0	0	0	0	0	0	0	2	0	0	0	0	1	0	0	0	0	0	0	1	0	1	0	0	0	0	0	0	1	2	1	3	0	1	3	2	1	0	0	0	0
VIT_00s0256g00040	0	0	0	0	0	0	0	0	0	0	0	0	2	0	0	0	0	0	0	0	0	0	0	0	0	0	1	0	0	0	0	0	0	0	0	0	0	0	0	0	0	0	0	0	0	2	0	0	0
VIT_00s0256g00050	0	0	0	0	0	0	0	0	0	0	0	0	0	0	1	3	1	0	0	1	5	0	5	3	0	0	0	0	0	0	0	0	0	0	0	0	0	1	0	0	1	0	1	1	1	2	2	1	1
VIT_00s0256g00060	0	0	0	0	0	0	0	0	0	0	0	0	0	0	0	0	0	0	0	0	0	0	0	0	0	0	0	0	0	0	0	0	0	0	0	0	0	0	0	0	0	0	0	0	0	0	0	0	0
VIT_00s0256g00080	5	9	4	6	13	6	6	4	11	12	2	4	8	5	11	7	11	6	6	1	12	9	11	12	0	1	0	0	3	0	1	3	2	0	4	2	3	1	0	4	3	3	5	3	3	3	5	4	6
VIT_00s0256g00100	0	0	0	1	0	0	0	0	0	1	0	0	0	0	0	0	0	0	0	0	0	0	0	0	0	0	0	0	0	0	0	0	0	0	0	0	0	0	0	0	0	0	0	0	1	0	1	0	0
VIT_00s0256g00110	0	0	0	0	0	0	0	0	0	0	0	0	0	0	0	0	0	0	0	0	0	0	0	0	0	0	0	0	0	0	0	0	0	0	0	0	0	0	0	0	0	0	0	0	0	0	0	0	0
VIT_00s0256g00120	0	0	0	0	0	0	0	1	0	0	0	0	0	0	0	0	0	0	0	0	0	0	0	0	0	0	0	0	0	0	0	0	0	0	0	0	0	0	0	0	0	0	0	0	0	0	0	0	0
VIT_00s0256g00130	0	0	0	0	0	0	0	0	0	0	0	0	0	0	0	0	0	0	0	0	0	0	0	0	0	0	0	0	0	0	0	0	0	0	0	0	0	0	0	0	0	0	0	0	0	0	0	0	0
VIT_00s0258g00010	5	1	8	4	6	4	2	3	2	2	2	3	4	3	5	6	4	6	2	2	2	2	1	0	1	5	4	2	9	0	0	2	1	0	0	0	0	0	0	0	0	0	0	0	0	0	0	0	3
VIT_00s0258g00020	0	1	0	0	1	0	0	0	1	0	1	0	0	0	0	0	0	2	0	0	0	0	0	0	0	0	0	0	0	0	0	0	0	0	0	0	0	0	0	0	0	0	0	0	0	0	0	0	0
VIT_00s0258g00030	0	0	0	0	0	0	0	0	0	0	0	0	0	0	0	0	0	0	0	0	0	0	0	0	0	0	0	0	0	1	0	0	0	0	0	0	0	0	0	0	0	0	0	0	0	0	0	0	0
VIT_00s0258g00040	39	59	30	29	22	27	35	30	39	34	26	13	10	16	9	2	3	5	2	8	3	1	2	1	21	29	36	15	22	14	7	19	17	9	7	17	22	24	25	22	15	17	9	10	15	19	16	11	9
VIT_00s0258g00050	47	40	29	26	17	19	44	25	40	54	20	18	19	9	10	16	14	18	10	13	7	5	6	11	40	53	57	37	22	29	16	32	16	16	19	21	27	41	48	46	45	53	28	44	36	46	38	36	29
VIT_00s0258g00060	0	0	0	0	0	0	0	0	0	0	0	0	0	0	0	0	0	0	0	0	0	0	0	0	0	0	0	0	0	0	0	0	0	0	0	0	0	0	0	0	0	0	0	0	0	0	0	0	0
VIT_00s0258g00070	0	0	0	0	0	0	0	0	0	0	0	0	0	0	0	0	0	0	0	0	0	0	0	0	0	0	0	0	0	0	0	0	0	0	0	0	0	0	0	0	0	0	0	0	0	0	0	0	0
VIT_00s0258g00080	0	1	0	0	0	0	0	0	0	0	0	1	0	0	0	0	0	1	0	0	0	0	0	0	0	0	0	0	0	0	0	0	0	0	0	0	0	0	0	0	0	0	0	0	0	0	0	0	0
VIT_00s0258g00090	0	1	0	0	1	1	1	0	0	0	0	0	2	0	1	1	3	1	0	0	1	0	0	0	0	0	0	0	1	0	0	0	0	0	0	0	0	1	1	0	0	0	0	0	0	2	0	0	1
VIT_00s0258g00100	14	13	16	16	12	8	12	10	8	14	14	3	5	4	5	1	0	6	2	0	2	2	1	1	7	10	8	6	7	3	2	7	4	0	4	2	0	8	6	1	1	0	2	3	1	1	2	1	3
VIT_00s0258g00110	0	0	0	0	0	0	0	0	0	0	0	0	0	0	0	1	0	1	0	0	1	0	0	0	4	1	0	0	0	0	1	0	0	0	0	0	0	0	1	0	0	0	0	0	1	0	0	0	1
VIT_00s0258g00120	0	0	0	0	0	0	0	0	0	0	0	0	0	0	0	0	0	0	0	0	0	0	0	0	0	0	0	0	0	0	0	0	0	0	0	0	0	0	0	0	0	0	0	0	0	0	0	0	0
VIT_00s0258g00130	0	1	1	0	2	0	0	0	0	1	1	0	0	0	0	2	1	3	3	0	0	0	0	0	1	5	2	0	2	1	2	0	3	0	0	1	0	0	3	0	0	1	1	0	0	1	1	0	1
VIT_00s0258g00140	6	12	8	10	12	3	7	2	11	4	5	8	1	1	1	12	3	12	5	2	3	1	4	3	12	16	27	5	14	20	17	30	19	14	16	8	4	7	7	4	9	4	3	2	2	7	8	3	4
VIT_00s0259g00010	0	1	0	0	0	0	0	0	0	0	0	0	0	1	0	0	0	0	0	0	0	0	0	1	0	2	0	0	0	0	0	0	0	0	2	0	0	0	0	0	1	1	0	0	1	0	0	0	0
VIT_00s0259g00020	0	0	1	0	0	0	1	1	0	1	0	0	1	1	1	0	0	0	0	0	0	0	2	1	1	2	0	0	0	1	1	0	0	0	1	2	4	2	0	1	1	1	0	0	1	1	1	1	1
VIT_00s0259g00030	0	0	0	0	0	0	0	0	0	0	0	0	0	0	0	0	0	0	0	0	0	0	0	0	0	0	0	0	0	0	0	0	0	0	0	0	0	0	0	0	0	0	0	0	0	0	0	0	0
VIT_00s0259g00040	0	0	0	0	1	0	0	0	0	0	0	0	0	0	0	0	0	0	0	0	0	0	1	1	0	0	0	0	0	0	0	0	1	0	1	0	0	0	1	0	0	2	0	3	2	1	6	1	0
VIT_00s0259g00050	2	6	3	1	4	3	8	3	4	3	5	2	1	2	2	0	1	1	1	0	0	2	0	1	5	2	4	4	2	2	0	4	1	1	0	2	1	2	1	3	3	2	1	2	1	0	4	2	9
VIT_00s0259g00060	1	0	0	0	0	0	0	0	2	0	0	1	0	1	0	1	3	3	2	2	4	7	4	2	2	0	0	3	1	1	6	1	2	3	0	3	2	1	5	5	2	3	6	3	3	1	3	1	2
VIT_00s0259g00070	551	537	371	451	573	313	500	304	728	649	381	258	986	1110	901	566	613	821	564	525	535	563	544	517	359	453	386	409	522	400	308	278	354	311	350	292	356	503	430	444	600	484	405	356	458	421	662	312	707
VIT_00s0259g00080	1	0	0	0	0	1	4	0	0	1	2	1	1	1	2	1	1	0	0	2	2	1	0	1	0	0	0	0	0	2	0	0	0	2	0	4	0	0	0	0	0	0	1	1	1	2	1	3	4
VIT_00s0259g00090	1	1	0	0	0	2	1	1	2	1	3	1	2	2	0	0	1	0	0	1	2	2	2	1	0	0	0	0	0	0	0	0	1	1	1	2	0	0	1	0	0	0	0	0	0	1	0	0	3
VIT_00s0259g00100	5	21	0	3	7	3	3	1	4	4	2	1	897	997	914	493	603	831	541	504	558	569	552	522	519	605	568	485	616	518	378	390	524	388	455	403	286	454	420	380	492	361	322	363	426	447	603	367	1
VIT_00s0259g00110	4	7	8	7	8	4	22	9	25	36	14	11	12	5	5	13	12	10	9	20	11	18	18	22	11	13	8	21	9	9	21	15	25	17	20	34	9	13	18	11	14	32	26	34	17	42	38	47	20
VIT_00s0259g00120	360	330	197	153	211	145	178	123	261	310	178	140	167	215	257	138	184	247	195	133	150	152	141	164	300	290	361	222	203	205	178	183	187	157	163	191	199	199	201	167	198	192	161	178	177	175	231	144	431
VIT_00s0259g00130	23	17	10	13	17	13	20	20	33	50	19	11	26	19	12	11	14	15	19	17	19	26	21	22	25	27	24	30	27	35	35	29	28	30	32	50	27	37	24	34	40	31	26	22	45	38	66	35	1
VIT_00s0259g00140	70	74	35	30	42	14	15	17	23	26	7	7	27	33	55	19	31	37	35	9	23	15	16	16	29	24	27	17	22	9	12	13	11	4	7	8	27	23	26	23	20	25	22	11	9	23	23	14	125
VIT_00s0259g00150	421	436	360	447	407	417	597	376	920	1061	593	475	382	544	459	370	446	610	436	486	570	534	590	576	315	362	368	343	334	429	383	380	472	438	358	515	323	406	321	478	476	370	414	360	501	538	518	353	419
VIT_00s0259g00160	277	253	188	247	219	134	243	127	357	170	120	64	245	316	242	154	236	257	165	193	187	188	184	253	447	493	376	413	418	349	319	239	401	288	316	302	159	197	167	277	236	237	327	269	275	202	373	217	304
VIT_00s0259g00170	4	3	2	4	3	4	12	2	8	4	4	4	3	1	6	3	3	9	3	17	5	5	9	18	21	35	24	17	29	19	13	3	18	10	28	10	0	1	15	19	0	1	11	3	3	2	11	6	43
VIT_00s0259g00180	0	0	1	0	1	3	0	2	2	3	0	2	0	0	0	2	2	0	0	0	0	3	1	2	0	1	0	0	0	1	1	1	0	1	1	2	0	0	3	0	0	1	2	0	0	3	1	0	1
VIT_00s0259g00190	63	61	58	47	42	52	66	41	96	72	44	22	43	51	51	33	36	67	37	31	50	39	45	44	48	61	58	34	52	52	31	36	40	39	42	36	53	65	57	54	102	50	52	73	63	65	51	59	62
VIT_00s0259g00200	414	398	339	307	378	346	421	271	519	482	234	169	245	341	404	231	310	448	230	309	309	241	323	308	336	389	439	310	256	384	259	265	340	273	275	315	375	438	377	369	564	387	400	381	433	415	367	354	517
VIT_00s0259g00210	0	0	0	0	0	0	0	0	0	0	0	0	3	6	12	1	7	7	10	7	4	4	8	6	1	2	1	1	4	1	2	1	0	0	3	0	1	1	1	3	0	1	1	4	1	2	0	2	3
VIT_00s0260g00030	0	0	0	0	0	0	0	0	0	0	0	0	0	0	0	0	0	0	0	0	0	0	0	0	0	0	0	0	0	0	0	0	0	0	0	0	0	0	0	0	0	0	0	0	0	0	0	0	0
VIT_00s0260g00040	0	0	0	0	0	0	0	0	0	0	0	0	0	0	0	0	0	0	0	0	0	0	0	0	0	0	0	0	0	0	0	0	0	0	0	0	0	0	0	0	0	0	0	0	0	0	0	0	0
VIT_00s0260g00050	0	1	0	0	0	1	0	0	1	0	0	0	1	0	3	0	2	1	0	1	0	4	2	1	9	9	9	8	11	8	16	9	11	5	10	12	2	11	9	5	3	3	5	2	2	5	6	5	0
VIT_00s0260g00060	1998	1533	1382	1502	1535	1136	1438	988	2049	1708	1028	706	1654	1847	1968	1333	1455	1925	1286	1293	1405	1189	1353	1295	1151	1461	1577	1214	1252	1309	967	972	1244	941	1180	980	1292	1405	1430	2076	1481	1183	1220	1064	1213	1050	1393	908	1783
VIT_00s0260g00070	135	147	138	133	133	128	200	111	417	209	121	101	106	118	231	232	386	346	294	230	408	349	589	485	143	162	135	159	136	219	182	178	219	200	267	389	163	158	181	167	148	126	261	154	224	260	172	201	144
VIT_00s0260g00080	1223	1103	868	841	1055	818	1169	703	1755	1837	963	741	1202	1432	1548	1016	1103	1428	998	968	1105	930	1259	1029	1248	1572	1443	1267	1522	1340	1011	984	1353	1037	1539	1127	877	1189	1017	935	1183	942	912	797	880	997	1423	790	966
VIT_00s0261g00010	1670	1503	1291	1388	1484	1130	1945	1119	2643	2613	1507	1057	1438	1642	1705	1247	1433	1841	1399	1436	1561	1729	1724	1837	1219	1567	1510	1561	1610	1635	1393	1476	1656	1670	1689	1721	1391	1619	1562	1872	1980	1660	1714	1724	1904	2065	2243	1855	1674
VIT_00s0261g00020	62	56	48	63	39	58	101	37	123	118	56	58	42	55	68	32	71	77	49	63	77	73	92	90	114	123	103	99	116	104	84	84	96	88	97	87	113	141	97	101	116	110	161	107	121	105	134	106	72
VIT_00s0261g00040	1	0	0	1	0	0	0	0	0	0	0	0	0	0	0	0	0	0	0	0	0	0	0	3	0	1	0	0	0	1	0	1	0	0	0	0	0	0	0	0	0	0	0	0	0	0	0	0	0
VIT_00s0261g00050	0	0	0	0	0	0	0	0	0	0	0	0	0	0	0	0	0	0	0	0	0	0	0	0	0	0	0	0	0	0	0	0	0	0	0	0	0	0	0	0	0	0	0	0	0	0	0	0	0
VIT_00s0262g00010	43	42	50	58	48	17	77	29	70	17	24	17	52	100	94	178	117	255	129	118	82	23	38	55	46	85	101	54	84	62	30	72	85	22	92	32	53	145	143	68	161	36	26	24	51	83	49	49	25
VIT_00s0262g00020	0	0	0	0	0	0	0	1	0	0	0	0	1	1	0	1	1	2	2	2	1	2	1	3	0	0	0	0	0	1	1	0	0	1	3	0	0	0	2	1	1	0	0	0	0	2	1	0	0
VIT_00s0262g00030	0	0	0	0	0	0	0	0	0	0	0	0	0	0	0	0	0	0	0	0	0	0	0	0	0	0	0	0	0	0	0	0	0	0	0	0	0	0	0	0	0	0	0	0	0	0	0	0	0
VIT_00s0262g00070	0	1	0	0	0	0	0	0	2	0	2	0	1	0	1	0	1	0	1	0	0	1	0	0	0	0	1	1	0	0	1	0	1	0	0	0	0	0	0	0	0	0	0	0	2	0	1	1	0
VIT_00s0262g00080	1	1	3	2	1	2	3	0	11	3	3	1	0	0	0	0	0	0	0	0	0	0	0	0	0	0	0	0	0	0	1	0	0	1	1	1	0	0	0	0	0	0	0	0	0	0	0	0	0
VIT_00s0262g00090	6	16	15	8	26	11	15	20	30	24	17	16	22	37	36	100	56	78	60	62	38	19	40	42	17	53	41	15	25	34	19	35	41	14	43	19	18	40	54	18	38	21	22	3	17	39	28	20	35
VIT_00s0262g00100	0	0	0	0	0	0	0	0	0	0	0	0	0	0	0	0	0	0	0	0	0	0	0	0	0	0	0	0	0	0	0	0	0	0	0	0	0	0	0	0	0	0	0	0	0	0	0	0	0
VIT_00s0262g00110	12	12	7	5	12	4	15	10	17	13	16	7	10	10	10	14	21	16	9	13	14	17	15	13	8	15	7	11	10	9	6	10	8	8	8	11	4	7	8	8	8	5	5	7	6	7	10	3	3
VIT_00s0262g00120	9	6	20	15	15	12	15	9	26	26	21	20	15	8	10	67	40	59	38	26	20	29	26	39	5	38	28	8	27	25	11	23	26	16	57	12	6	11	17	6	15	5	14	2	8	18	15	12	5
VIT_00s0262g00130	0	0	0	0	0	0	0	0	0	0	0	0	0	1	2	0	0	2	4	1	2	0	0	3	0	1	0	1	0	0	0	0	0	0	1	0	0	0	0	0	2	0	1	0	0	1	1	0	0
VIT_00s0262g00150	0	0	0	0	1	0	0	0	2	1	0	2	3	1	9	5	6	11	7	12	8	6	8	5	0	0	0	0	1	0	0	0	1	1	1	0	0	1	0	0	0	1	0	0	2	1	0	0	0
VIT_00s0262g00160	0	0	0	0	0	0	0	0	0	0	0	0	0	0	0	0	0	0	0	0	1	0	0	0	0	0	0	0	0	0	0	0	0	0	0	0	0	0	0	1	0	0	0	0	0	0	0	0	0
VIT_00s0262g00170	2	1	0	1	2	2	1	0	1	2	0	2	0	1	0	0	1	2	0	0	1	3	2	2	0	0	1	0	0	2	0	0	0	0	1	2	0	1	2	0	2	2	0	0	0	0	0	2	0
VIT_00s0262g00180	0	1	1	0	1	0	1	1	1	1	1	1	0	1	1	5	4	1	3	2	3	0	1	1	3	1	2	1	3	1	1	0	1	0	2	2	0	3	1	1	4	0	0	0	1	0	1	0	0
VIT_00s0264g00010	1	3	1	3	0	0	0	0	3	0	1	0	1	3	0	0	0	0	0	1	0	0	0	0	1	3	3	2	6	3	1	4	3	4	2	1	3	6	1	2	5	5	3	4	7	5	5	4	2
VIT_00s0264g00020	1450	1398	1212	1534	1626	1283	2263	1149	3002	2331	1462	1035	970	1407	1136	1443	1484	2154	1428	1672	1598	1296	1604	1819	1117	1390	1212	979	1554	1375	969	1020	1504	1096	1789	1225	1431	1895	1200	1600	2292	1218	1117	1643	1987	2587	2848	1694	857
VIT_00s0264g00030	6092	5385	4436	5400	5895	5059	9336	4619	12721	13093	7362	5743	5234	5407	5669	5657	5837	8023	5699	6555	7170	7726	8464	9284	4853	6385	5532	5304	5733	6486	5211	5525	7115	6675	8387	7044	4428	5190	5137	4503	5783	4378	5294	4935	6275	6599	7540	5510	4224
VIT_00s0264g00040	2887	2183	1809	2283	2360	1717	2788	1450	4007	4174	2415	1777	1969	2192	2189	1750	1876	3003	1718	1915	1883	1759	1926	1868	1976	2648	2410	2208	2615	2520	1940	1967	2587	2130	3415	2116	1890	2438	1912	1933	2595	1865	1925	1977	2244	2337	2988	1968	1583
VIT_00s0264g00050	1250	1156	1248	1323	1152	886	1166	787	1700	1346	762	479	1394	1827	2234	869	1035	1757	819	901	934	774	967	976	1628	1976	1870	1519	1507	1976	1014	1494	1506	1038	1416	1630	1449	1424	1218	1629	1584	850	1349	759	1407	966	1249	743	1779
VIT_00s0264g00060	1203	992	874	1314	1234	902	1277	830	2213	1643	892	683	567	732	629	624	772	879	679	774	812	699	914	891	559	598	623	571	705	744	490	522	708	522	808	622	712	883	639	792	1113	502	676	665	812	880	1068	650	567
VIT_00s0264g00070	0	0	0	0	0	0	0	0	0	0	0	0	0	0	0	0	0	0	0	0	0	0	0	0	0	0	0	0	0	0	0	0	0	0	0	0	0	0	0	0	0	0	0	0	0	0	0	0	0
VIT_00s0264g00080	0	0	0	0	0	0	0	0	0	0	0	0	0	0	0	0	0	0	0	0	0	0	0	0	0	0	0	0	0	0	0	0	0	0	0	0	0	0	0	0	0	0	0	0	0	0	0	0	0
VIT_00s0264g00090	15	19	10	5	9	7	4	3	4	14	8	9	4	4	8	3	4	0	2	2	5	5	5	4	6	4	7	3	1	3	1	1	2	2	1	6	16	12	16	5	7	8	4	2	2	5	14	3	7
VIT_00s0264g00100	1479	1596	936	928	1161	931	1528	851	2156	1997	1064	820	881	966	1018	687	910	1178	916	796	1046	1129	1269	1096	969	1070	1031	1040	872	1022	854	843	1016	989	1037	1138	856	1028	1187	965	1015	939	948	848	1089	1119	1335	913	1054
VIT_00s0264g00110	23	18	12	10	26	18	22	6	37	63	26	22	13	8	8	19	18	20	24	18	29	22	27	20	14	14	6	21	17	9	16	9	12	19	29	9	19	23	20	29	23	18	20	32	26	36	37	27	14
VIT_00s0264g00120	2346	2247	1800	2125	2291	1886	2873	1690	4090	5603	2869	2249	1664	1997	1823	1599	1834	2439	1722	1917	2036	2071	2275	2314	1193	1446	1472	1378	1616	1563	1324	1368	1664	1468	1919	1608	1431	1872	1613	1799	2282	1511	1616	1796	2058	2309	2805	1607	1423
VIT_00s0264g00130	491	536	374	429	487	410	601	390	870	1143	567	475	291	364	324	271	395	431	442	442	475	584	564	592	279	276	272	281	343	277	288	323	337	392	367	432	376	457	353	372	508	419	406	494	522	644	717	566	256
VIT_00s0265g00010	102	137	77	51	77	62	88	48	93	90	44	32	50	61	66	37	78	77	59	33	68	64	67	55	115	94	98	88	84	89	85	72	91	66	65	80	113	125	124	130	163	121	99	130	105	143	143	125	153
VIT_00s0265g00020	549	487	411	427	475	412	624	371	904	736	381	309	488	582	579	512	614	800	540	512	642	601	723	666	442	598	481	512	451	495	410	438	495	482	525	568	458	527	445	504	498	476	451	462	545	526	581	461	517
VIT_00s0265g00030	323	360	231	232	367	194	352	203	415	438	270	208	163	221	178	171	193	264	163	172	225	208	202	225	241	248	187	192	285	189	154	158	205	186	186	151	176	246	169	182	284	157	127	228	186	238	299	166	152
VIT_00s0265g00040	87	101	97	111	89	73	115	68	185	142	74	47	62	106	93	72	83	98	61	67	98	85	103	94	68	78	84	56	78	76	57	44	68	39	52	65	80	85	47	62	110	57	66	82	82	72	106	58	44
VIT_00s0265g00050	3060	2871	1997	1611	2688	2211	2907	1970	3978	4218	2283	2051	2016	1702	1647	1497	1806	2181	1771	1393	1916	1727	1857	1781	1004	1348	1417	1405	1208	1449	1351	1256	1651	1496	1598	1363	996	1139	1217	771	1159	1096	805	961	1095	1114	1172	814	811
VIT_00s0265g00060	1834	1716	1179	1664	1848	1291	2678	1179	3429	2829	1557	1155	1491	1698	1312	1479	2006	2341	1649	2024	2280	1935	2044	2212	1454	1465	1233	1215	1538	1526	1136	1088	1612	1239	1258	1252	2201	3416	1240	2062	3392	1841	1970	2658	2874	2824	3028	2413	950
VIT_00s0265g00070	1042	1485	712	521	908	729	1120	717	1779	3731	1816	1438	447	528	1156	860	891	737	1095	449	1050	1416	1633	547	345	544	525	480	474	444	609	405	609	787	664	545	281	344	271	281	375	408	202	543	438	677	574	355	211
VIT_00s0265g00080	515	632	383	447	500	407	599	384	969	1078	488	510	340	515	498	427	561	592	527	522	618	687	619	638	431	516	407	480	449	483	383	353	457	428	486	461	432	500	373	374	584	287	452	516	542	632	650	411	390
VIT_00s0265g00090	451	360	376	528	488	375	602	365	1063	1604	831	729	903	894	883	600	934	1184	600	566	1053	1286	1667	1152	716	786	476	917	742	729	591	573	623	524	709	498	1110	1035	1157	904	1143	773	753	501	757	758	1032	537	466
VIT_00s0265g00100	5	2	1	8	9	4	17	5	20	12	12	9	11	8	14	9	8	13	5	4	8	4	10	12	10	11	11	2	11	11	9	9	9	5	7	6	10	16	8	10	14	13	16	9	11	22	10	11	4
VIT_00s0265g00110	4	7	6	7	7	2	12	2	5	6	5	2	5	2	16	10	3	19	3	10	5	3	2	7	1	9	5	3	6	5	1	1	5	2	6	2	4	5	4	5	7	3	4	4	5	4	9	1	3
VIT_00s0265g00120	632	654	456	493	674	471	913	427	1029	1341	641	589	563	620	571	534	680	905	593	602	800	704	799	787	540	621	535	512	518	603	452	411	590	486	626	576	513	585	426	450	671	493	481	476	646	612	681	497	407
VIT_00s0265g00130	1605	1479	1301	1486	1566	1337	1732	1248	2563	3155	1679	1401	1360	1638	1622	1209	1689	1926	1523	1440	1804	1840	1907	1623	826	983	947	1100	1007	1142	957	1014	1244	1041	1214	1128	884	932	1308	1032	1038	900	966	979	1001	1390	1622	969	1415
VIT_00s0265g00140	34	24	21	10	23	33	35	33	44	46	25	31	7	6	7	4	10	9	8	11	9	20	18	16	11	8	22	11	13	16	15	21	15	30	21	36	14	12	15	11	17	9	7	13	12	17	21	11	4
VIT_00s0265g00170	58	55	29	27	37	52	62	39	77	92	45	43	40	40	26	28	57	46	51	31	78	76	78	76	34	36	31	51	37	48	48	42	53	74	47	43	24	29	39	21	31	39	36	31	37	57	73	43	20
VIT_00s0266g00010	0	0	0	0	0	0	0	0	0	0	0	0	0	0	0	0	0	0	0	0	0	0	0	0	0	0	0	0	0	0	0	0	0	0	0	0	0	0	0	0	0	0	0	0	0	0	0	0	0
VIT_00s0266g00020	0	0	0	0	1	0	0	0	0	0	0	0	1	2	1	0	0	0	0	0	2	0	0	0	0	0	1	0	0	0	0	0	0	0	0	0	3	1	0	1	1	2	0	1	1	3	0	1	5
VIT_00s0266g00030	0	0	0	0	0	0	0	0	0	0	0	0	0	0	0	0	0	0	0	0	0	0	0	0	0	0	0	0	0	0	0	0	0	0	0	0	0	0	0	0	0	0	0	0	0	0	0	0	0
VIT_00s0266g00040	1	1	3	0	1	2	1	1	2	0	0	0	0	0	0	0	0	0	0	0	0	0	0	0	1	0	0	1	0	0	0	0	0	0	0	0	0	0	1	1	1	0	0	0	0	0	0	0	6
VIT_00s0266g00070	1	8	7	2	1	0	4	1	7	1	1	0	4	2	1	0	3	6	4	1	3	2	1	3	2	0	0	0	0	0	1	0	0	1	1	1	6	5	7	5	12	19	10	10	9	1	8	3	75
VIT_00s0266g00080	2	5	1	3	4	4	7	1	3	11	6	4	3	5	5	5	9	9	8	4	9	6	8	5	4	5	7	4	1	5	3	3	3	2	3	3	4	7	2	5	8	2	3	5	6	8	4	4	2
VIT_00s0266g00090	0	0	0	0	0	0	0	0	0	0	0	0	0	0	0	0	0	0	0	0	0	0	0	0	0	0	0	0	0	0	0	0	0	0	0	0	0	0	0	0	0	0	0	0	0	0	0	0	0
VIT_00s0267g00020	0	0	0	0	0	0	0	0	0	0	0	0	0	0	0	0	0	0	0	0	0	0	0	0	0	0	1	0	0	0	0	0	0	0	0	0	0	0	0	0	0	1	0	0	0	0	2	0	0
VIT_00s0267g00030	6	8	5	1	2	0	4	0	0	2	0	0	19	66	29	4	16	26	5	6	4	6	4	12	41	16	8	10	6	13	1	2	1	1	1	0	20	38	61	9	27	26	8	42	17	10	15	10	39
VIT_00s0267g00040	0	0	0	0	1	0	0	0	0	0	0	0	0	0	0	0	0	0	0	0	0	0	0	0	0	0	0	0	0	0	0	0	0	0	0	0	0	0	0	0	0	0	0	0	0	0	0	0	0
VIT_00s0267g00050	0	0	0	0	0	0	0	0	0	0	0	0	0	0	0	0	0	0	0	0	0	0	0	0	0	0	0	0	0	0	0	0	0	0	1	0	0	0	0	0	0	0	0	0	0	0	0	0	0
VIT_00s0267g00060	0	0	1	1	0	0	0	1	0	0	0	0	0	0	1	0	0	0	0	0	0	0	0	0	0	0	0	0	0	0	0	0	0	0	0	0	0	0	0	0	0	0	0	0	0	0	0	0	0
VIT_00s0268g00020	715	618	578	621	610	568	944	526	1364	1426	682	567	87	148	172	99	145	196	132	120	162	150	190	151	535	585	536	526	563	587	550	534	599	617	543	692	638	559	487	610	653	601	518	641	663	631	752	509	469
VIT_00s0268g00030	0	0	0	0	0	1	0	0	2	1	0	3	0	0	0	0	0	0	0	0	0	0	0	0	0	0	0	0	0	1	0	0	0	0	0	1	0	0	0	0	0	0	0	1	0	0	0	0	0
VIT_00s0269g00010	40	21	27	40	31	30	73	29	78	87	60	32	23	29	42	31	33	38	20	27	37	37	37	54	13	20	19	23	27	22	19	33	21	21	27	25	17	20	24	15	22	4	20	17	21	22	30	16	22
VIT_00s0269g00020	98	83	80	93	76	101	135	74	225	235	140	103	37	47	45	31	50	57	48	51	65	75	107	93	109	173	141	140	157	167	138	144	165	122	172	156	50	44	55	59	78	54	47	54	70	72	84	73	58
VIT_00s0269g00030	109	81	85	103	98	105	150	100	191	241	125	130	102	115	96	80	103	132	79	93	110	131	162	136	76	97	83	76	107	89	78	91	98	119	97	118	86	78	74	135	104	96	73	75	97	114	128	71	94
VIT_00s0269g00040	18	10	13	16	9	8	10	11	32	26	12	20	22	25	18	11	27	25	22	17	31	31	36	24	14	16	20	17	24	14	15	16	22	12	19	22	19	17	18	11	7	9	15	9	15	12	7	12	6
VIT_00s0269g00050	39	51	43	44	45	45	66	32	82	133	66	52	19	39	35	42	39	43	56	38	66	65	55	60	23	23	31	34	28	38	26	43	35	37	34	52	47	68	49	92	65	54	56	60	69	75	94	55	43
VIT_00s0269g00060	0	0	0	0	0	0	0	0	0	0	0	0	0	0	1	0	0	0	0	0	0	0	0	0	0	0	0	0	0	0	0	0	0	0	0	0	0	0	0	0	0	0	0	0	0	0	0	0	0
VIT_00s0269g00070	2	1	0	0	0	0	1	0	2	3	1	0	4	10	3	0	7	3	1	4	8	4	14	9	0	0	3	0	1	1	0	1	1	2	2	3	1	1	3	5	4	6	7	4	5	2	8	3	0
VIT_00s0269g00080	59	53	51	24	38	52	70	60	96	120	59	44	121	138	116	103	123	143	121	95	131	163	201	146	32	40	52	41	45	44	42	50	36	46	53	41	82	105	113	111	138	146	79	100	123	128	174	103	13
VIT_00s0269g00100	14	19	15	20	23	11	29	13	26	35	15	15	11	5	10	11	18	14	20	15	19	13	17	16	15	4	8	11	4	8	11	5	13	11	9	8	11	12	4	16	29	16	14	24	14	21	20	16	8
VIT_00s0269g00110	0	0	0	0	1	0	1	0	0	0	0	0	1	0	0	0	0	1	1	1	0	1	0	0	0	0	1	0	0	0	0	1	0	0	0	0	2	1	0	1	1	1	3	1	2	1	0	0	0
VIT_00s0269g00120	1	2	2	2	3	0	0	0	1	1	0	0	0	1	1	3	2	0	1	0	1	0	0	1	1	1	0	0	0	0	0	0	1	0	0	0	1	2	0	1	1	2	2	0	2	1	0	1	2
VIT_00s0269g00130	4	4	3	3	4	2	7	4	7	20	8	2	2	2	2	4	1	4	3	1	1	1	2	1	3	1	2	4	1	2	0	0	2	1	2	0	2	3	1	5	3	4	5	7	5	6	4	7	2
VIT_00s0269g00140	8	15	9	6	9	4	4	7	11	7	3	4	4	5	5	0	5	3	4	1	2	0	3	2	13	11	11	3	10	12	5	3	13	4	1	4	21	21	24	9	17	16	11	16	17	15	16	14	25
VIT_00s0269g00150	28	26	8	16	22	8	23	12	24	8	6	8	12	16	16	10	13	26	15	15	8	10	9	12	17	22	24	8	15	13	8	7	6	6	2	10	36	48	30	32	42	27	21	40	53	28	33	32	26
VIT_00s0269g00160	1	1	1	0	1	1	0	0	0	0	0	0	0	0	1	1	1	1	3	1	1	2	2	2	0	0	0	0	0	0	0	0	0	0	0	0	0	0	0	0	0	0	0	0	0	0	0	0	0
VIT_00s0269g00170	0	0	0	0	0	0	0	0	0	0	0	0	0	0	0	0	0	0	0	0	0	0	0	0	0	0	0	0	0	0	0	0	0	0	0	0	0	0	0	0	0	0	0	0	0	0	0	0	0
VIT_00s0269g00180	4	11	2	4	9	6	8	2	9	12	6	2	1	4	1	4	5	5	6	2	5	7	3	5	1	0	0	0	0	1	0	0	0	0	0	0	1	10	4	8	11	7	9	17	21	12	14	13	2
VIT_00s0270g00010	6	9	5	14	9	13	31	13	88	176	114	118	4	1	5	23	23	29	15	58	52	116	149	138	0	0	0	2	4	2	7	2	6	37	69	34	0	0	0	3	0	2	0	2	0	5	8	4	0
VIT_00s0270g00020	0	0	0	0	0	0	0	0	0	0	0	0	0	0	0	0	0	0	0	0	0	0	0	0	0	0	0	0	0	0	0	0	0	0	0	0	0	0	0	0	0	0	0	0	0	0	0	0	0
VIT_00s0270g00030	14	19	16	21	17	13	30	18	31	31	23	15	13	22	22	14	13	34	12	10	24	18	15	24	27	40	11	23	14	20	13	9	17	15	28	16	31	19	12	49	37	16	17	16	26	23	23	17	37
VIT_00s0270g00040	21	4	2	2	3	2	7	1	10	9	7	2	2	14	16	12	10	14	8	13	8	20	16	14	7	3	4	4	7	10	3	6	11	7	8	9	7	8	9	24	13	2	5	3	13	9	7	9	9
VIT_00s0270g00050	10736	8637	7529	9422	9161	7375	9289	6689	16507	16103	9742	7793	7719	8809	9932	6402	6595	10315	6700	8375	7195	6832	7673	7326	4911	5998	5916	5979	6552	6750	5012	5688	6169	3980	5737	5236	7771	7631	7758	7418	8454	4040	7621	6469	7387	8246	9723	5702	6250
VIT_00s0270g00090	74	102	50	42	76	61	76	49	135	188	79	71	51	44	54	55	87	52	85	73	74	83	90	84	62	52	39	54	75	52	59	51	80	70	57	61	44	51	54	56	61	59	67	116	64	104	130	88	40
VIT_00s0270g00100	470	497	334	329	457	344	486	304	785	1152	547	452	313	270	269	295	326	403	386	347	470	460	551	528	196	265	220	270	247	287	301	284	398	363	435	372	252	370	290	335	417	283	397	427	432	513	681	386	205
VIT_00s0270g00110	63	67	66	73	65	72	93	62	129	240	103	92	53	65	66	74	76	61	71	88	87	95	114	108	43	62	34	73	89	60	62	49	65	80	81	65	60	70	73	89	97	89	61	114	91	116	167	82	50
VIT_00s0270g00120	53	469	176	141	149	227	348	197	646	696	531	504	78	150	145	350	418	787	363	769	580	759	851	1373	507	2382	1126	1083	3527	2652	1698	2232	3907	2924	11796	2671	60	223	199	254	390	127	278	91	242	627	587	532	225
VIT_00s0270g00130	168	314	120	65	163	97	72	76	116	228	103	106	142	109	138	103	63	165	210	58	97	79	88	58	76	147	141	96	116	75	51	53	88	48	95	52	87	102	138	71	97	108	52	71	88	112	136	49	77
VIT_00s0271g00010	27	58	28	36	27	24	49	26	49	30	10	4	13	20	22	0	5	20	4	4	6	3	1	4	11	16	16	2	4	8	3	6	9	4	4	7	171	216	92	157	232	174	188	109	157	108	105	97	7
VIT_00s0271g00020	0	0	0	0	0	0	0	0	0	1	0	0	0	0	0	0	0	0	0	0	0	0	0	0	0	0	0	0	0	0	0	0	0	0	0	0	0	0	0	0	0	0	0	0	0	0	0	0	0
VIT_00s0271g00030	0	0	1	0	0	0	0	0	0	1	0	0	0	0	0	0	0	0	0	0	0	0	2	0	1	2	1	1	3	0	0	0	0	1	0	0	1	0	0	0	0	2	0	1	0	0	0	0	1
VIT_00s0271g00040	7	5	4	8	9	5	3	2	10	15	5	4	0	1	0	0	0	0	0	0	0	0	0	0	1	1	0	0	0	0	0	0	0	0	0	0	0	1	2	0	0	0	0	1	1	0	2	2	0
VIT_00s0271g00050	8	13	4	2	5	4	5	4	4	11	1	6	3	3	1	0	0	0	4	2	6	2	1	1	4	0	3	1	5	1	1	1	4	5	1	1	6	0	1	2	3	0	4	5	5	6	7	3	2
VIT_00s0271g00060	3	6	2	3	8	2	2	1	3	3	1	2	0	4	3	2	3	2	0	1	1	0	4	1	8	10	11	1	12	6	2	1	4	0	0	3	7	5	6	0	4	6	2	1	0	7	3	0	2
VIT_00s0271g00070	41	37	42	35	46	54	49	37	66	81	46	29	32	46	49	44	50	64	46	57	52	66	84	61	51	59	58	41	58	65	45	50	47	56	65	62	50	43	54	33	47	57	51	66	57	71	111	50	44
VIT_00s0271g00080	115	134	92	85	120	92	165	87	199	259	139	95	84	77	88	67	84	92	85	71	86	76	118	93	76	78	86	94	81	80	73	75	98	91	108	110	68	76	81	74	84	85	95	118	101	110	136	117	41
VIT_00s0271g00090	17	23	18	18	25	16	14	12	29	59	27	24	6	15	17	8	8	11	3	2	8	5	8	3	3	4	5	1	2	4	3	3	3	1	0	0	14	27	12	17	16	11	9	8	20	5	10	4	0
VIT_00s0271g00100	4	8	3	6	10	2	4	1	10	17	5	4	14	13	9	7	2	11	3	3	4	3	10	3	7	7	6	0	5	1	1	1	2	1	0	4	6	6	7	9	10	3	3	4	7	2	4	3	14
VIT_00s0271g00110	547	661	470	439	578	326	319	254	533	300	249	144	497	567	506	937	637	861	563	625	517	263	330	430	522	978	885	566	870	882	428	674	814	342	874	481	430	581	608	499	634	391	347	251	360	372	407	248	593
VIT_00s0273g00020	150	119	117	147	137	132	192	123	275	377	185	143	67	93	84	61	100	106	65	89	91	98	124	103	41	54	46	60	57	49	64	51	57	73	68	71	61	56	49	64	82	50	67	59	62	87	83	66	39
VIT_00s0273g00030	0	0	0	0	0	0	0	0	0	4	0	2	0	0	0	0	0	0	0	0	0	0	0	0	0	0	0	0	1	0	1	0	0	2	0	0	0	0	0	1	0	0	0	0	0	0	0	0	0
VIT_00s0273g00040	0	1	0	0	0	0	0	0	0	1	1	0	0	0	0	0	0	0	0	0	0	0	0	1	0	0	0	0	0	0	0	0	1	0	0	0	0	1	0	0	0	0	0	1	0	0	0	0	0
VIT_00s0274g00010	1	0	0	0	1	0	0	0	1	0	0	0	0	1	1	1	0	0	0	0	0	0	0	0	1	0	0	1	0	0	1	1	0	0	0	0	0	0	0	0	0	0	0	0	0	0	2	2	0
VIT_00s0274g00020	0	0	0	0	1	1	0	0	0	0	0	0	1	2	0	1	0	2	0	0	1	1	0	1	2	1	0	1	0	0	0	1	0	2	0	0	2	1	1	1	1	0	0	0	1	0	0	0	1
VIT_00s0274g00030	0	0	0	0	0	0	0	0	0	0	0	0	0	0	0	0	0	0	0	0	0	0	0	0	0	0	0	0	0	0	0	0	0	0	0	0	0	0	0	0	0	0	0	0	0	0	0	0	0
VIT_00s0274g00040	117	111	77	105	122	90	139	85	188	253	134	99	83	138	125	81	110	97	116	136	99	111	140	121	88	64	73	86	99	94	80	77	86	84	114	88	71	92	72	82	117	76	90	109	98	111	164	85	118
VIT_00s0274g00050	36	30	15	15	13	14	13	12	31	48	33	15	14	17	31	4	14	15	10	7	4	4	9	6	1	3	6	1	1	4	1	2	1	3	0	3	9	8	6	6	1	2	0	4	2	4	3	1	24
VIT_00s0274g00060	3	11	6	8	8	3	9	6	9	17	6	2	4	7	2	3	3	4	2	1	3	0	6	2	5	2	5	0	2	1	0	1	1	3	0	2	33	29	22	26	34	26	18	18	21	19	29	21	22
VIT_00s0274g00070	20	22	15	10	17	17	20	25	67	41	27	32	14	21	19	13	25	17	21	18	30	29	45	31	32	29	30	17	17	19	18	13	26	25	28	22	23	21	25	26	19	29	16	17	18	38	51	21	15
VIT_00s0274g00080	330	419	330	298	346	170	275	200	324	196	156	75	294	346	334	595	361	593	433	458	293	210	183	320	293	419	461	283	390	429	237	379	364	182	376	212	243	263	315	293	320	215	221	149	194	222	226	127	353
VIT_00s0274g00090	1280	1623	1019	1166	1406	691	950	639	1276	769	541	359	1004	1270	1082	1968	1300	2060	1372	1497	1100	720	765	1058	836	1464	1324	850	1320	1273	739	1139	1273	528	1177	756	740	901	1022	864	1022	722	650	501	569	594	744	395	1014
VIT_00s0275g00010	37	14	6	12	9	5	16	9	22	11	6	10	17	15	20	12	19	16	11	6	13	9	12	27	14	14	8	16	7	8	6	7	9	9	8	15	6	17	21	19	29	16	9	6	15	25	15	2	13
VIT_00s0275g00030	41	13	7	15	12	15	17	12	37	38	16	9	12	19	24	37	28	24	11	21	20	21	40	34	16	18	17	10	16	16	16	14	13	14	21	21	11	16	21	29	23	16	19	19	22	11	35	12	22
VIT_00s0275g00060	7	5	5	11	12	6	19	6	14	8	5	1	5	9	6	4	7	9	10	10	11	3	2	12	7	10	12	6	9	5	1	3	10	5	5	2	11	11	6	8	12	5	1	6	24	8	12	8	3
VIT_00s0276g00010	16	16	18	19	15	17	27	24	32	65	22	24	6	9	3	8	6	4	3	9	7	5	4	8	3	8	1	8	10	5	7	9	2	10	10	11	4	4	5	4	6	2	8	8	5	12	10	6	13
VIT_00s0276g00020	30	14	22	40	30	33	56	22	105	259	118	111	13	16	27	25	23	42	27	37	30	80	81	54	3	4	2	1	2	2	1	2	6	0	7	2	17	27	9	15	11	17	14	22	25	26	32	24	13
VIT_00s0276g00030	2	1	1	0	0	1	4	1	2	20	5	3	0	1	0	2	0	0	2	1	3	3	5	3	0	0	0	0	1	0	0	0	0	0	0	0	0	0	0	0	1	1	1	1	1	2	0	2	1
VIT_00s0276g00050	15	13	8	4	10	11	13	9	19	15	6	10	3	11	8	5	4	13	5	3	19	5	9	7	2	1	0	0	0	0	1	0	0	1	1	0	1	0	1	1	2	0	0	0	1	1	1	0	10
VIT_00s0276g00060	16	12	8	4	10	10	17	10	14	30	6	7	0	3	1	2	0	4	1	1	2	5	3	2	1	2	1	1	1	0	3	4	0	1	3	1	0	1	3	0	0	3	1	2	2	1	2	3	13
VIT_00s0276g00070	14	12	9	10	10	13	11	9	24	29	14	13	1	3	7	3	3	6	12	3	14	5	6	15	5	7	5	0	9	4	4	3	6	3	1	6	3	5	2	5	3	8	4	6	10	9	10	6	2
VIT_00s0276g00080	0	0	0	0	1	0	0	0	0	1	0	0	0	1	0	0	0	0	0	0	0	0	1	0	0	0	1	0	0	0	0	0	0	0	1	0	0	0	0	0	0	0	0	0	0	0	0	0	1
VIT_00s0279g00010	0	0	0	0	0	0	1	0	0	2	1	0	0	0	0	0	0	1	0	1	0	0	1	0	2	0	0	0	1	0	1	6	0	0	0	0	0	0	1	0	1	1	0	1	0	1	1	0	0
VIT_00s0279g00030	15	18	8	10	14	11	15	9	25	42	16	18	0	0	0	0	0	0	0	0	0	0	0	0	26	26	24	26	18	20	20	17	29	19	28	28	17	16	21	18	16	17	22	32	32	31	32	32	0
VIT_00s0279g00040	49	58	37	21	41	34	67	44	63	120	50	35	25	22	14	19	31	34	25	26	41	31	24	27	28	33	34	25	32	24	29	25	44	34	40	45	17	20	33	20	31	36	28	37	34	44	57	34	0
VIT_00s0279g00050	171	202	133	132	199	125	236	116	370	365	167	193	122	92	121	123	164	184	152	105	185	188	203	195	104	168	134	158	110	173	108	120	191	165	210	195	104	78	111	67	107	103	86	143	130	161	149	112	45
VIT_00s0279g00060	0	0	0	0	0	0	0	0	0	0	0	0	0	0	0	0	0	0	0	0	0	0	0	0	0	0	0	0	0	0	0	0	0	0	0	0	0	0	0	0	0	0	0	0	0	0	0	0	0
VIT_00s0279g00070	9	10	14	9	9	14	31	14	28	36	18	16	21	27	33	21	29	39	19	21	34	37	48	42	8	15	15	19	12	17	17	14	18	14	22	19	21	28	25	16	25	37	38	28	49	35	32	29	16
VIT_00s0279g00080	0	0	0	0	0	0	0	0	1	0	3	0	0	0	0	0	0	0	0	0	0	0	0	0	0	0	0	0	0	0	0	0	0	0	0	0	0	0	0	0	0	0	0	0	0	0	0	0	0
VIT_00s0279g00090	35	26	16	29	30	30	27	22	43	86	47	31	17	9	14	20	23	18	26	15	15	19	26	20	14	7	13	12	20	9	8	10	32	25	26	30	15	15	11	17	29	11	18	41	39	47	57	31	19
VIT_00s0279g00100	4	4	2	5	2	4	5	1	10	2	5	3	1	6	3	4	3	3	1	4	6	1	3	4	3	4	5	2	4	3	2	3	3	3	1	1	7	5	5	0	2	1	2	1	1	2	0	4	3
VIT_00s0279g00110	1	0	0	0	0	0	0	0	1	0	0	1	0	0	0	0	0	0	0	0	0	0	0	0	0	0	0	0	0	0	0	0	0	0	0	0	0	0	0	0	0	0	0	0	0	1	0	0	0
VIT_00s0279g00120	1	2	0	0	3	1	2	0	3	7	2	4	1	0	2	4	4	4	4	5	2	2	0	2	3	2	1	3	3	5	4	2	4	1	4	3	7	3	2	8	8	10	6	5	7	10	14	12	1
VIT_00s0281g00010	0	0	0	0	0	0	0	0	0	0	0	0	0	0	0	0	0	0	0	0	0	0	0	0	0	0	0	0	0	0	0	0	0	0	0	0	0	0	0	0	0	0	0	0	0	0	0	0	0
VIT_00s0281g00020	0	0	0	0	0	0	0	0	0	0	0	0	0	0	0	0	0	0	0	0	0	0	0	0	0	0	0	0	0	0	0	0	0	0	0	0	0	0	0	0	0	0	0	0	0	0	0	0	0
VIT_00s0281g00030	0	0	0	0	0	0	0	0	0	0	0	0	0	0	0	0	0	0	0	1	0	0	0	1	0	0	0	1	0	0	0	0	0	0	0	0	0	0	0	0	0	0	0	0	0	0	0	0	0
VIT_00s0282g00010	367	310	303	423	329	306	422	263	710	535	320	228	214	343	316	255	377	420	274	323	432	383	441	422	316	376	410	386	376	378	341	357	369	321	364	431	353	355	337	388	375	277	412	369	378	391	543	315	406
VIT_00s0282g00020	82	121	81	48	75	88	115	59	170	176	84	70	97	94	105	66	147	131	97	109	158	163	147	135	115	150	117	119	111	118	71	108	128	125	102	144	101	96	95	106	122	128	123	125	122	125	138	125	109
VIT_00s0282g00030	208	272	185	226	248	181	329	183	418	486	250	201	219	240	310	221	263	328	219	232	283	259	312	337	198	220	232	186	216	238	198	224	261	199	210	273	229	247	221	242	321	228	215	224	281	249	294	200	235
VIT_00s0282g00040	305	293	272	349	256	258	375	271	401	424	242	212	209	294	318	149	186	253	165	197	176	158	139	163	238	236	247	129	154	183	124	129	153	137	151	149	225	231	198	199	267	225	197	142	215	189	210	164	264
VIT_00s0282g00050	0	1	1	1	0	1	1	0	1	1	0	1	1	0	1	0	1	0	0	1	0	3	0	0	0	0	0	0	0	0	0	0	0	0	0	0	0	0	1	1	0	0	1	0	0	1	0	0	0
VIT_00s0282g00060	0	0	0	0	0	0	0	0	0	0	0	0	0	0	0	0	0	0	0	0	0	0	0	0	0	0	0	0	0	0	0	0	1	0	0	0	0	0	0	0	0	0	0	0	0	0	1	0	0
VIT_00s0283g00010	18	22	5	4	14	8	10	15	12	17	9	5	3	6	6	5	12	4	8	6	10	13	3	8	8	1	1	3	4	4	4	3	6	4	5	5	10	5	8	4	4	9	2	7	5	6	9	5	8
VIT_00s0283g00020	6442	5770	4433	4567	5336	4300	7399	4161	9738	8973	4855	3845	4777	4835	4785	4157	5108	6337	4228	4012	5198	5257	5202	5804	4637	6043	4825	4813	4769	5530	4267	4292	5461	5370	6032	5221	4453	4773	4593	3433	5045	4019	4321	3915	4673	4007	4441	3526	4355
VIT_00s0283g00030	2665	3016	2070	1657	2324	1801	2351	1638	3132	4411	2398	2021	2621	2345	2778	1865	2060	2853	1720	1626	1969	1858	1976	1854	1609	2067	1983	1754	1639	2123	1393	1789	1742	1486	1712	1754	1887	2079	1891	1964	2139	1556	1687	1498	1868	1744	1920	1359	1938
VIT_00s0283g00050	0	0	0	0	0	0	0	0	0	0	0	0	0	0	0	0	0	0	0	0	0	0	0	0	0	0	0	0	0	0	0	0	0	0	0	0	0	0	0	0	0	0	0	0	0	0	0	0	0
VIT_00s0283g00060	3135	2728	2717	3382	2980	2581	4032	2436	6418	5464	3129	2247	2220	3057	3053	2477	2879	3700	2511	2873	3241	3282	4044	3662	2422	2911	2586	2639	3067	3205	2455	2584	3228	3121	3906	3173	2724	3163	2668	3712	4092	2870	3498	3748	3815	4553	5214	3492	2402
VIT_00s0283g00070	574	481	423	430	448	364	529	351	740	714	386	248	419	691	643	433	500	819	456	486	522	485	660	527	474	507	497	445	440	500	327	431	442	350	397	476	534	661	562	565	693	581	633	553	656	705	868	594	459
VIT_00s0283g00080	0	0	0	0	0	1	0	0	0	0	0	0	1	0	0	0	1	0	0	0	0	0	0	0	0	1	0	0	0	0	0	0	0	0	0	0	0	0	0	0	1	0	0	0	0	0	1	0	0
VIT_00s0283g00090	0	0	0	0	0	0	0	0	0	0	0	0	0	0	0	0	0	0	0	0	0	0	0	0	0	0	0	0	0	0	0	0	0	0	0	0	0	0	0	0	0	0	0	0	0	0	0	0	0
VIT_00s0285g00010	44	28	57	56	51	42	67	47	106	86	43	39	50	55	58	55	66	105	52	53	73	66	73	80	68	73	68	60	71	90	62	66	88	65	74	72	63	76	65	79	89	74	70	78	80	92	111	82	68
VIT_00s0285g00020	25	23	33	35	29	42	69	43	100	82	43	36	30	50	38	26	53	54	41	53	77	64	72	67	60	60	44	56	55	61	46	44	65	61	58	52	36	65	60	48	51	72	42	57	73	78	75	63	43
VIT_00s0285g00030	106	77	83	113	88	78	198	100	280	206	133	71	149	149	146	203	241	216	163	201	286	290	301	362	115	121	121	142	160	131	179	136	183	194	181	200	132	143	208	182	191	223	141	187	181	211	241	171	156
VIT_00s0285g00040	30	22	25	20	7	8	29	18	26	27	16	8	17	15	14	22	20	27	13	17	24	23	18	32	23	33	28	24	21	16	25	22	41	21	24	26	29	44	40	26	34	41	26	26	25	26	30	27	5
VIT_00s0285g00050	47	46	30	47	52	44	96	40	119	199	79	56	36	35	39	47	46	70	64	58	63	76	75	85	24	37	30	29	36	42	42	41	36	41	56	46	34	38	38	58	62	34	51	61	53	71	50	49	31
VIT_00s0285g00060	18	18	18	6	14	5	12	10	22	18	12	13	11	14	17	11	14	17	5	12	18	8	12	11	7	13	14	8	8	15	6	11	11	3	9	5	14	17	7	13	14	13	6	15	10	18	13	17	15
VIT_00s0285g00070	42	32	23	19	22	35	23	31	57	39	25	16	23	22	23	16	37	39	33	25	32	26	25	35	23	26	30	12	18	28	9	29	21	11	18	21	33	42	32	34	34	19	18	32	37	38	31	27	24
VIT_00s0285g00080	0	1	0	0	0	0	0	0	0	0	0	0	1	0	0	0	0	0	0	0	0	0	0	1	1	0	1	0	0	0	0	0	0	0	0	0	0	0	0	0	0	1	0	0	0	0	0	0	0
VIT_00s0285g00090	0	0	0	0	0	0	0	0	0	0	1	0	0	0	0	0	0	0	0	0	0	0	0	0	0	0	1	0	0	0	0	0	0	0	0	0	0	0	0	0	0	0	0	0	0	0	0	0	0
VIT_00s0286g00010	3	2	1	0	1	1	1	1	6	2	1	0	3	3	2	0	2	2	3	1	1	2	1	2	4	5	3	1	5	1	0	3	1	1	3	5	3	7	2	1	1	0	0	0	1	1	1	1	4
VIT_00s0286g00020	6	5	10	8	5	9	17	4	8	23	11	7	12	19	18	7	13	15	9	9	17	10	11	11	24	23	18	10	20	15	8	7	9	7	7	17	22	19	13	14	19	8	8	16	6	7	11	5	30
VIT_00s0286g00030	1	4	2	6	2	2	5	0	8	5	0	1	2	4	3	6	7	8	1	15	12	6	6	13	10	4	10	3	4	4	5	3	7	6	3	3	5	5	3	6	8	4	6	6	8	6	10	13	2
VIT_00s0286g00040	2	3	3	0	0	0	0	1	1	2	0	1	1	1	1	0	0	0	1	0	0	0	0	1	0	1	0	0	0	0	0	0	0	0	0	0	0	0	0	0	1	1	0	0	0	0	0	0	1
VIT_00s0286g00050	1	0	0	0	0	1	0	0	1	1	0	0	0	1	0	1	0	1	0	0	0	0	0	0	0	0	0	0	0	0	0	0	0	0	0	0	0	1	0	0	0	0	0	0	1	0	0	0	1
VIT_00s0286g00060	0	0	0	0	0	0	0	0	0	0	0	0	0	0	0	0	0	0	0	0	0	0	0	0	0	0	0	0	0	0	0	0	0	0	0	0	0	0	0	0	0	0	0	1	0	0	0	0	0
VIT_00s0286g00080	0	1	0	0	2	0	0	0	2	2	0	0	9	9	7	11	11	13	14	13	21	26	32	26	0	0	0	0	1	2	1	1	0	1	0	1	1	2	0	0	0	2	0	0	1	0	0	1	0
VIT_00s0286g00090	0	0	0	0	0	0	0	0	0	0	0	0	0	0	0	0	0	0	0	0	0	0	0	0	0	0	0	0	0	0	0	0	0	0	0	0	0	0	0	0	0	0	0	0	0	0	0	0	0
VIT_00s0286g00100	0	1	0	0	0	0	0	0	0	2	2	1	1	2	1	1	0	2	1	3	1	0	5	2	1	0	0	0	1	0	2	1	1	0	1	2	0	0	0	0	0	1	0	1	1	1	2	4	0
VIT_00s0286g00110	1	3	1	0	0	0	0	1	0	1	2	0	0	0	0	0	0	0	1	0	1	0	1	0	0	0	0	0	0	0	0	0	0	0	0	0	0	0	1	0	0	0	1	0	0	0	0	0	1
VIT_00s0286g00120	0	0	0	0	0	0	0	0	0	0	0	0	0	0	0	0	0	0	0	0	0	0	0	0	0	0	0	0	0	0	0	0	0	0	0	0	0	0	1	0	0	0	0	0	0	0	0	0	0
VIT_00s0286g00130	602	784	442	312	389	378	492	328	672	600	273	195	622	527	600	212	402	567	395	253	397	371	392	311	481	435	513	499	355	297	263	333	344	306	178	401	546	638	701	563	561	725	514	713	628	726	878	533	871
VIT_00s0286g00140	201	304	209	117	172	168	177	135	308	206	115	71	157	205	202	83	174	223	169	84	148	109	139	96	142	165	217	179	129	135	110	116	153	104	86	130	233	326	308	191	232	226	177	183	231	277	273	188	107
VIT_00s0287g00010	12	16	10	5	13	10	11	10	17	35	23	12	10	8	6	9	13	12	13	7	10	23	29	13	5	2	5	3	4	5	8	8	9	5	5	4	3	6	10	5	8	2	11	4	10	13	8	9	5
VIT_00s0287g00020	83	78	78	79	85	88	79	57	176	232	139	90	84	107	111	68	88	139	78	88	93	127	119	103	65	65	74	69	50	76	59	65	69	83	104	79	58	65	50	52	68	66	72	81	87	102	105	87	82
VIT_00s0287g00030	315	260	274	343	308	328	396	284	647	1060	600	418	279	325	325	297	336	502	372	418	386	433	439	482	157	201	212	211	250	240	246	299	263	284	296	322	225	311	276	385	424	310	357	307	453	506	471	378	158
VIT_00s0287g00040	1049	871	844	1032	978	1046	1627	1031	2280	3233	1892	1450	976	1088	1054	1091	1158	1563	1203	1302	1457	1417	1502	1654	502	666	624	623	755	839	761	820	818	877	993	1011	728	935	941	1011	1178	893	1034	915	1220	1440	1413	1129	523
VIT_00s0287g00050	379	352	336	369	394	350	475	317	653	761	394	334	285	382	371	281	306	415	286	323	375	425	389	432	277	278	288	228	278	359	273	352	290	299	331	542	282	341	319	464	444	322	497	279	415	384	444	259	252
VIT_00s0287g00070	147	134	114	120	140	134	189	118	325	295	145	141	107	120	97	109	116	121	115	124	159	182	190	186	98	114	102	147	113	120	119	117	146	162	241	152	70	101	89	95	116	85	93	98	126	178	176	95	63
VIT_00s0287g00080	659	647	545	680	733	558	989	544	1418	1717	871	742	552	611	635	533	664	759	614	649	764	816	894	894	546	729	741	752	715	698	629	584	825	867	1155	796	384	547	554	570	782	560	447	551	622	819	927	570	381
VIT_00s0287g00090	0	0	0	0	0	0	0	0	0	0	0	0	0	0	0	0	1	0	0	1	0	0	0	0	0	0	0	0	0	0	0	0	0	0	0	0	0	0	0	1	0	0	0	0	0	0	0	1	0
VIT_00s0287g00100	0	0	0	0	0	0	1	0	0	0	0	0	1	0	0	0	0	0	0	0	0	0	0	0	0	0	0	0	0	0	0	0	0	0	1	0	0	0	0	0	0	0	0	0	0	0	0	0	0
VIT_00s0288g00010	1	1	1	1	2	2	1	0	1	0	0	1	1	1	0	1	3	1	1	1	1	1	2	1	0	0	0	1	0	1	0	0	0	0	0	0	1	0	1	1	3	2	0	3	1	5	4	3	0
VIT_00s0288g00020	1	0	0	0	2	0	0	0	0	1	0	0	0	0	0	0	0	0	0	0	0	0	0	0	0	0	0	0	0	0	0	0	0	0	0	0	5	10	5	14	11	1	2	2	11	19	15	19	0
VIT_00s0288g00030	0	0	0	0	0	0	0	0	0	0	0	0	0	0	0	0	0	0	0	0	0	0	0	0	0	0	0	0	0	0	0	0	0	0	0	0	0	0	0	0	0	0	0	0	0	0	0	0	0
VIT_00s0288g00040	2	6	0	1	2	5	6	4	12	6	5	3	17	8	12	13	20	21	13	17	23	26	20	21	1	1	0	0	0	0	0	3	0	0	1	1	20	22	11	8	26	12	15	15	25	41	41	24	0
VIT_00s0288g00050	0	0	0	0	0	0	0	0	0	0	0	0	0	0	0	0	0	0	0	0	0	0	0	0	0	0	0	0	0	0	0	0	0	0	0	0	0	0	0	0	0	0	0	0	0	0	0	0	0
VIT_00s0288g00060	1	0	1	0	0	0	0	1	0	1	1	1	7	5	14	2	3	12	4	9	5	6	15	6	4	6	7	3	12	9	4	6	9	5	7	6	0	0	0	1	0	0	0	0	0	0	0	0	5
VIT_00s0288g00070	2	0	0	0	1	0	0	0	2	0	0	0	0	0	0	0	0	0	0	0	0	0	0	0	0	0	0	0	0	0	0	0	0	0	0	0	2	7	6	12	5	2	2	3	7	25	8	9	0
VIT_00s0291g00020	0	1	1	0	0	0	1	0	1	1	0	0	0	0	0	0	0	1	0	0	0	1	0	0	0	2	0	0	0	1	0	0	0	0	1	0	0	1	1	1	0	0	0	0	0	0	0	0	0
VIT_00s0291g00030	0	0	0	0	0	0	0	0	1	1	1	1	0	0	0	0	0	0	0	0	0	1	1	0	0	0	0	0	0	0	1	0	0	0	0	0	0	0	0	0	0	0	0	0	0	0	0	0	0
VIT_00s0291g00050	4129	3677	3908	4526	3702	3851	5676	3585	8556	9434	5236	3963	3025	4756	4709	3538	5326	5266	4121	4359	6236	5817	6039	6068	2512	2803	2974	3025	2566	2885	2945	3125	3332	3284	2985	4284	2746	2703	3507	2823	2830	2990	2892	2331	2643	2957	3074	2485	5170
VIT_00s0291g00060	310	549	214	144	254	202	236	180	300	333	159	150	445	380	317	207	310	433	353	304	341	265	301	287	181	204	210	180	168	173	157	162	162	146	107	168	182	238	220	177	271	219	175	244	209	276	301	206	241
VIT_00s0291g00070	317	260	239	277	259	278	430	240	672	655	359	268	172	248	217	241	373	328	288	286	412	460	521	578	259	296	246	267	276	319	302	344	331	317	322	431	231	236	283	295	342	293	316	293	347	376	396	322	212
VIT_00s0291g00080	48	34	23	39	38	27	68	24	81	87	33	38	27	26	28	28	43	39	46	28	54	80	76	81	36	29	36	39	36	45	40	37	53	52	41	45	20	18	27	21	26	32	46	37	32	30	28	36	32
VIT_00s0291g00090	2129	2239	1811	1679	1977	1933	2989	1813	3984	5129	2514	2173	1570	1582	1296	1666	2056	2206	1955	1899	2464	2502	2422	2662	1072	1259	1321	1558	1234	1554	1628	1531	1818	1908	1611	2015	1317	1705	1685	1285	2028	1940	1527	1785	1958	2296	2460	1863	898
VIT_00s0291g00100	1287	835	939	993	793	1074	1008	995	1632	2241	1063	946	401	493	503	359	529	680	300	384	571	548	575	569	845	1032	1116	1139	950	1263	1177	1394	1060	1268	1028	1495	768	719	685	711	810	580	515	583	675	729	730	553	386
VIT_00s0294g00010	18	26	31	12	28	22	18	13	14	19	27	15	24	27	20	26	23	33	20	14	19	12	12	7	5	11	13	5	12	9	4	6	10	2	4	6	2	7	8	3	6	3	2	6	3	4	1	1	19
VIT_00s0294g00020	9	7	20	8	10	5	6	7	9	11	4	7	5	5	4	7	8	10	6	1	7	5	7	8	4	12	15	4	13	2	4	5	13	2	3	4	1	5	9	1	2	1	2	0	2	0	3	1	8
VIT_00s0294g00030	0	0	0	0	0	0	0	0	0	0	0	0	0	0	0	0	0	0	0	0	0	0	0	0	0	0	0	0	0	0	0	0	0	0	0	0	0	0	0	0	0	0	0	0	0	0	0	0	0
VIT_00s0294g00040	4	6	3	5	3	3	5	2	4	3	0	1	371	332	364	237	298	406	277	166	238	204	248	179	35	40	49	15	35	24	10	27	16	8	7	28	173	275	256	273	267	288	182	211	210	169	238	134	196
VIT_00s0294g00060	1	1	1	2	1	0	1	0	3	2	0	1	10	8	13	4	9	21	14	5	6	5	15	3	7	3	14	6	6	10	4	10	4	4	3	8	26	22	35	14	17	17	29	13	16	19	19	9	16
VIT_00s0294g00070	0	0	0	0	0	0	0	1	0	0	0	0	0	0	0	1	0	0	0	0	0	0	0	0	0	0	0	0	0	1	0	0	0	0	0	0	0	1	0	1	0	0	0	0	0	0	0	0	0
VIT_00s0294g00080	1	7	4	3	5	3	2	2	4	6	2	4	0	0	1	1	2	5	2	1	2	1	1	1	11	9	25	11	17	11	4	9	17	1	18	9	7	8	11	4	3	3	2	2	2	8	5	1	2
VIT_00s0294g00090	8	3	2	7	14	4	2	2	3	2	3	8	3	2	3	3	8	6	2	4	1	1	5	2	3	7	11	4	9	5	2	5	8	0	2	2	3	4	10	7	8	5	0	1	1	2	2	1	2
VIT_00s0294g00100	0	0	0	0	0	0	0	0	0	0	0	0	0	0	1	1	1	0	0	0	0	0	0	1	0	0	0	0	0	0	0	0	0	0	0	0	2	1	1	0	0	1	0	0	1	2	1	0	0
VIT_00s0299g00010	19	20	12	7	22	11	11	15	26	18	11	8	24	19	33	23	23	39	30	24	26	24	28	32	29	40	27	25	31	41	21	13	34	24	31	21	23	22	19	20	21	19	18	26	8	31	22	27	17
VIT_00s0299g00030	761	779	540	489	655	533	837	559	1225	1432	687	583	493	428	496	424	542	704	526	446	591	597	687	659	435	564	489	525	424	506	435	421	532	500	529	548	471	461	460	416	515	491	480	459	563	532	565	472	445
VIT_00s0299g00040	31	37	16	20	26	22	30	13	45	47	22	17	28	42	25	40	32	51	35	28	46	31	43	29	48	54	49	42	38	47	37	49	50	29	55	56	32	41	37	26	59	37	25	42	25	43	55	35	35
VIT_00s0299g00050	44	39	34	30	23	19	48	25	61	74	46	29	46	61	39	45	53	79	40	40	47	54	54	52	53	82	83	69	81	76	55	71	73	53	81	69	43	58	60	60	80	68	50	68	72	80	110	67	38
VIT_00s0299g00060	2277	2128	1581	1916	1945	1645	2746	1594	4017	5474	2879	2315	1847	2147	2003	1710	1979	2670	1974	2078	2450	2649	3202	2599	1489	1886	1719	1909	1857	1873	1704	1814	1954	2147	2133	2140	1501	1653	1845	1536	1964	1384	1741	1768	1918	2533	3016	1817	1173
VIT_00s0299g00070	151	109	90	121	126	103	148	102	204	226	110	78	106	110	121	100	120	173	119	114	132	117	131	144	98	99	85	104	91	110	114	76	101	82	89	114	99	113	100	102	116	114	91	67	91	83	121	73	109
VIT_00s0299g00080	434	343	424	389	376	386	513	329	901	892	441	337	258	315	416	252	337	484	284	278	370	345	445	362	285	327	303	300	285	319	218	290	266	269	304	306	278	356	284	298	325	221	315	283	323	290	388	221	493
VIT_00s0299g00090	17	12	13	14	7	12	20	9	33	36	16	11	8	12	16	14	17	18	9	8	14	11	21	17	7	14	7	10	9	7	7	8	10	13	8	12	7	7	11	4	8	11	10	6	12	7	12	7	20
VIT_00s0299g00100	756	543	475	756	578	548	889	493	1109	2115	985	793	425	490	614	281	297	499	296	271	255	312	438	316	691	706	556	609	569	416	334	332	440	287	356	375	340	477	527	315	367	356	415	290	345	385	589	257	680
VIT_00s0299g00110	499	441	429	309	415	401	572	404	699	1091	447	399	286	387	335	246	277	418	322	339	303	242	370	329	256	299	294	254	318	350	222	287	250	239	261	324	500	492	563	520	500	617	484	586	554	585	728	481	336
VIT_00s0301g00020	306	367	234	291	294	222	383	178	433	559	297	257	244	262	216	250	283	368	216	285	297	280	309	347	157	228	183	161	242	149	113	137	189	136	237	139	215	358	199	347	421	253	144	275	314	317	301	234	212
VIT_00s0301g00030	2846	2433	2347	2405	2455	2164	3045	2007	4410	4042	2510	1828	2399	2662	2994	1988	2322	3247	2059	2124	2237	2111	2262	2393	1974	2542	2494	2227	2173	2348	1819	2132	2265	1882	2448	2351	1851	2165	2057	1744	2230	1649	1767	1470	1844	1878	2105	1472	1646
VIT_00s0301g00040	2377	2652	1521	1147	1656	1422	1741	1201	3469	2021	1241	776	2759	2700	4106	1354	1888	2721	2297	1138	2038	2157	3069	1907	2455	2230	2838	5591	2603	3121	2620	2910	2254	2211	1293	3487	3694	4430	5773	5158	3421	4561	4425	5495	4294	4819	8168	3408	1654
VIT_00s0301g00050	109	97	51	67	67	62	94	50	137	174	85	48	80	94	107	62	87	105	62	78	90	83	111	98	116	142	139	143	166	119	130	111	110	116	140	149	97	141	110	98	142	117	113	129	109	134	167	104	97
VIT_00s0301g00060	18	33	10	15	32	4	14	8	28	26	11	6	17	27	16	10	11	15	23	17	15	45	43	23	32	52	17	29	39	27	18	18	29	19	28	11	19	18	16	31	29	9	21	7	18	15	36	9	16
VIT_00s0301g00070	29	55	29	53	42	40	33	30	52	67	43	34	18	16	13	13	18	18	13	19	15	34	65	27	91	145	97	132	151	98	85	70	81	43	80	30	20	32	44	36	38	37	31	7	26	30	35	7	54
VIT_00s0301g00080	69	121	61	80	67	62	86	48	183	79	101	37	60	127	82	65	79	129	132	121	84	150	261	153	166	203	225	196	266	170	159	126	151	116	156	116	81	111	130	152	116	103	151	60	110	207	215	86	118
VIT_00s0301g00090	97	199	92	92	232	88	228	69	383	494	271	152	612	572	492	768	526	924	817	700	516	448	497	457	145	265	340	138	333	230	144	163	313	185	309	208	151	327	162	284	459	189	249	383	455	754	883	515	93
VIT_00s0301g00100	221	216	159	367	224	284	673	265	1679	3924	1846	1578	310	267	195	819	1354	638	726	993	2606	5374	4066	2598	134	134	119	341	352	243	654	447	535	1286	1352	1161	160	207	153	220	285	283	249	541	339	415	678	497	72
VIT_00s0301g00110	750	716	593	651	638	559	820	520	1059	1114	636	476	606	715	725	475	562	822	530	598	587	499	550	535	475	541	570	506	485	541	414	438	449	444	482	517	563	599	642	585	716	569	462	411	569	568	586	438	334
VIT_00s0301g00120	1	0	0	0	0	0	0	0	1	0	0	0	0	0	0	0	0	0	0	0	0	0	0	0	0	0	0	1	0	0	0	0	0	0	0	0	0	0	0	0	0	0	0	0	0	0	0	0	0
VIT_00s0301g00130	0	0	0	0	0	0	0	0	0	0	0	0	0	0	0	0	0	0	0	0	0	0	0	0	0	0	0	0	0	0	0	0	0	0	0	0	0	0	0	0	0	0	0	0	0	0	0	0	0
VIT_00s0301g00150	0	1	0	0	0	0	0	0	0	0	0	0	0	0	0	0	0	0	0	0	0	0	0	0	0	0	0	0	0	0	0	0	0	0	0	0	0	0	0	0	0	0	0	0	0	0	1	0	0
VIT_00s0301g00160	0	0	0	0	0	0	0	0	0	0	0	0	0	0	0	0	0	0	0	0	0	0	0	0	0	0	0	0	0	0	0	0	0	0	0	0	0	0	0	0	0	0	0	0	0	0	0	0	0
VIT_00s0301g00170	1030	977	861	911	999	893	993	762	1940	1517	843	687	949	1153	1196	779	1137	1403	959	885	1277	1046	1364	1076	662	995	813	780	921	1073	800	827	966	874	911	1047	891	1124	924	991	1318	887	999	985	1143	1128	1479	854	771
VIT_00s0301g00180	471	450	304	409	421	386	439	315	731	671	329	283	483	577	593	405	449	699	401	377	530	368	487	485	302	466	441	425	413	493	379	412	475	388	461	467	337	440	407	411	540	368	411	417	455	474	513	371	241
VIT_00s0301g00190	67	76	53	68	82	43	60	49	97	121	74	61	85	102	91	67	74	89	52	57	78	68	94	80	45	45	60	45	69	56	54	53	56	44	65	55	49	74	55	75	73	68	61	40	42	88	76	58	42
VIT_00s0302g00010	46	71	35	35	44	32	55	27	63	97	46	32	18	19	23	24	30	22	19	13	25	37	37	22	15	14	16	18	18	15	13	6	10	19	11	12	23	38	15	24	40	23	12	41	27	26	35	29	22
VIT_00s0302g00020	19	20	13	18	21	23	29	11	20	26	16	8	8	15	16	38	22	38	29	11	11	4	19	8	59	74	105	45	50	51	20	37	43	22	19	24	16	30	23	13	31	18	10	9	20	27	23	19	16
VIT_00s0302g00030	0	0	0	0	0	0	0	0	0	0	0	0	0	0	0	2	0	3	1	0	0	0	0	0	0	0	0	0	0	1	0	0	1	2	3	2	0	0	0	0	2	0	2	2	1	3	6	3	0
VIT_00s0302g00040	2	1	1	0	0	0	0	0	0	3	2	0	0	0	1	0	0	1	0	3	2	2	0	0	0	0	0	0	0	0	0	1	0	0	0	1	0	1	1	0	0	0	0	2	0	2	0	0	0
VIT_00s0302g00050	735	806	536	614	690	593	903	482	1147	1535	827	664	560	639	535	518	646	746	556	522	652	769	761	757	534	651	524	496	639	609	455	440	654	579	609	618	573	773	597	669	935	637	566	681	788	830	928	593	517
VIT_00s0302g00060	17	30	17	17	20	23	23	17	44	54	35	29	19	41	45	34	48	50	38	45	59	71	92	62	110	125	123	148	139	137	117	128	125	157	217	163	60	84	116	83	91	85	125	101	105	146	211	104	47
VIT_00s0304g00010	1276	1242	490	568	981	392	659	388	506	964	447	433	822	1330	769	227	295	399	175	139	164	173	130	143	2019	1952	1274	834	1295	991	439	393	747	422	512	359	528	760	743	297	508	383	226	314	383	273	469	193	2353
VIT_00s0304g00020	78	93	47	53	79	57	81	45	70	88	41	37	133	178	175	121	146	237	166	154	148	112	139	106	81	92	96	60	86	74	48	52	64	44	46	53	97	126	115	102	149	98	89	112	106	119	155	93	93
VIT_00s0304g00030	790	978	590	541	758	517	759	457	935	1383	680	615	799	901	795	867	793	1133	990	910	972	875	908	960	490	616	694	553	730	607	545	689	688	563	614	726	551	837	678	577	848	599	654	678	726	870	1226	781	420
VIT_00s0304g00040	19	0	0	0	0	12	10	30	2	0	0	0	0	0	0	2	2	0	1	1	1	1	0	1	0	0	0	0	0	12	0	3	0	0	0	0	0	0	0	0	0	0	0	0	0	0	0	2	0
VIT_00s0304g00050	134	136	110	134	152	97	180	86	224	400	194	121	141	172	149	128	140	166	136	119	157	150	147	180	126	139	132	112	140	147	95	109	122	143	106	159	119	170	131	174	180	170	124	160	178	164	222	140	105
VIT_00s0304g00060	13	26	17	39	26	15	45	18	83	80	48	30	11	8	3	18	20	23	18	24	31	51	34	70	52	59	63	76	81	79	99	125	122	130	164	185	20	33	36	37	49	43	65	64	68	90	91	116	19
VIT_00s0304g00070	1086	903	522	706	878	439	890	344	1501	837	571	397	1919	2549	2358	1659	2013	2961	1921	2177	2013	2021	2034	2277	647	683	425	471	616	534	338	322	488	314	556	335	435	604	436	566	641	344	460	388	484	501	702	300	895
VIT_00s0304g00080	171	117	160	295	219	172	570	154	771	193	130	25	8	84	50	70	212	288	53	177	183	91	143	233	123	237	192	92	348	266	108	145	308	102	286	207	287	448	128	289	594	276	193	554	482	612	644	590	75
VIT_00s0308g00010	0	1	2	1	1	0	1	1	2	1	1	1	2	1	0	1	0	3	0	1	0	1	0	2	1	2	1	1	3	0	1	3	1	2	1	2	1	1	0	1	3	2	2	0	0	1	1	4	2
VIT_00s0308g00020	0	0	0	0	0	0	0	0	0	0	0	0	0	0	0	0	0	0	0	0	0	0	0	0	0	0	0	0	0	0	0	0	0	0	0	0	0	0	1	0	0	0	1	0	0	0	0	0	0
VIT_00s0308g00030	2	3	6	4	8	6	8	4	6	6	9	6	0	2	0	1	3	0	1	0	1	5	5	7	6	3	1	2	6	7	6	5	6	9	5	5	6	15	10	19	13	16	7	10	14	12	8	9	4
VIT_00s0308g00040	0	0	0	0	0	0	0	0	0	0	0	0	0	0	0	0	0	0	0	0	0	0	0	0	0	0	0	0	0	0	0	0	0	0	0	0	0	0	0	0	0	0	0	0	0	0	0	0	0
VIT_00s0309g00010	7	7	5	2	6	1	4	4	8	11	7	4	6	9	7	2	7	6	3	3	4	5	5	3	8	11	15	8	15	14	7	7	10	9	6	17	11	8	8	13	12	9	10	12	14	14	10	10	4
VIT_00s0309g00020	169	162	174	111	119	151	272	135	316	484	229	204	156	143	159	143	179	237	155	179	237	227	263	247	104	129	145	163	100	154	141	153	165	192	151	198	125	145	154	94	141	181	156	186	151	223	207	200	102
VIT_00s0309g00040	1	0	0	1	0	0	0	0	0	0	0	1	0	0	0	0	0	0	1	0	0	1	0	1	0	0	1	1	0	0	0	2	0	1	0	1	0	0	0	1	2	0	0	0	0	0	3	2	0
VIT_00s0309g00050	0	0	0	0	0	0	0	0	0	0	0	0	0	1	0	0	0	0	0	0	0	0	0	0	0	0	0	1	0	0	0	0	0	0	0	0	0	0	0	0	0	0	0	0	0	0	0	0	0
VIT_00s0309g00080	26	20	19	22	23	14	35	10	52	50	28	13	15	16	16	18	17	34	19	18	20	13	25	15	13	18	18	11	18	19	16	9	15	7	15	12	7	17	5	14	22	13	18	10	16	11	22	13	27
VIT_00s0309g00090	0	0	3	0	0	0	0	1	0	0	0	0	0	0	0	0	0	0	0	0	0	0	0	0	0	0	0	0	0	0	0	0	0	0	0	0	0	0	0	0	0	0	0	0	0	0	0	0	0
VIT_00s0313g00010	24	47	11	13	37	14	38	15	41	70	33	32	19	19	15	24	23	15	38	20	41	48	56	37	8	8	11	15	27	16	24	8	22	38	44	19	12	17	8	20	34	24	32	37	26	55	60	37	7
VIT_00s0313g00020	394	392	308	317	352	376	638	332	1012	1219	561	495	270	287	235	301	378	425	381	373	563	539	619	581	229	261	268	280	259	310	258	264	377	435	380	442	414	398	424	325	468	427	387	437	519	641	649	550	201
VIT_00s0313g00030	10616	9151	7811	8966	11092	7802	11335	7123	16338	17784	10797	8762	8955	9409	8672	7997	6777	11079	6262	8563	6809	6582	7222	8610	5141	7492	5782	5583	7783	7725	5632	5815	9104	6715	10529	5951	7496	9570	8347	7919	11836	7588	9011	8480	10610	12231	12717	9082	4657
VIT_00s0313g00040	443	610	389	299	364	308	375	256	619	322	165	109	988	1294	1154	573	902	1143	468	550	644	434	461	467	535	538	518	354	401	434	189	235	321	198	206	232	1242	2543	697	1512	2103	1403	840	2001	1485	1271	1307	1228	500
VIT_00s0313g00050	152	103	295	274	188	253	448	239	753	322	215	122	35	44	42	80	76	109	89	116	133	111	102	128	24	45	56	46	47	82	71	88	107	93	57	108	82	101	71	104	123	110	117	82	114	123	100	120	49
VIT_00s0313g00060	16	7	20	6	9	10	19	17	17	12	11	4	1	1	0	3	4	3	2	4	7	2	1	3	3	3	3	4	3	7	5	3	7	4	3	5	8	7	2	7	12	4	1	7	6	2	4	3	3
VIT_00s0313g00070	1502	1135	1571	1623	1366	1642	1926	1485	2777	2870	1447	1100	659	831	963	521	665	1014	624	711	574	330	446	484	406	422	645	508	528	643	450	575	513	410	368	509	1080	1381	1066	1354	1526	1090	768	887	1097	1076	983	715	364
VIT_00s0313g00080	1367	1733	1136	802	1125	1044	1672	1053	2083	2220	1003	835	1322	1191	1325	929	1416	1756	1158	898	1409	1129	1242	1252	1018	1234	1304	1199	782	1132	869	890	1115	1203	939	1297	1120	1133	1186	929	1256	1364	1028	1239	1399	1362	1065	1103	1209
VIT_00s0316g00010	440	490	347	366	534	282	504	267	527	267	166	146	500	473	448	627	548	899	608	481	466	235	260	349	192	369	266	202	336	316	141	220	318	111	249	188	292	362	363	259	343	221	208	147	291	274	406	208	300
VIT_00s0316g00020	0	0	0	1	0	0	0	0	0	0	0	0	0	0	0	0	0	0	0	0	1	0	0	0	0	0	0	0	0	1	0	0	0	0	0	0	0	0	0	0	0	0	0	0	1	0	0	0	0
VIT_00s0316g00040	4	2	4	4	6	2	2	4	6	3	2	1	8	10	12	9	3	18	11	4	5	2	4	2	5	8	8	3	7	7	1	8	5	2	7	7	4	4	7	1	3	2	2	1	1	3	2	2	1
VIT_00s0316g00050	0	0	0	0	0	0	0	0	0	0	0	0	0	0	0	0	0	0	0	0	0	0	0	0	0	0	0	0	0	0	0	0	0	0	0	0	0	0	0	0	0	0	0	0	0	0	0	0	0
VIT_00s0316g00060	0	0	0	0	0	0	0	0	0	0	0	0	0	1	0	0	0	0	0	0	0	0	0	0	0	0	0	0	0	0	0	0	0	0	0	1	0	0	0	0	0	0	0	0	0	0	0	0	0
VIT_00s0317g00010	0	0	0	0	0	0	0	0	0	0	0	0	0	0	0	0	0	0	0	0	0	0	0	0	0	0	0	1	0	0	0	0	0	0	0	0	0	0	0	0	0	0	0	0	0	0	0	0	0
VIT_00s0317g00020	0	0	0	0	0	0	0	0	0	0	0	0	0	0	0	0	0	0	0	0	0	0	0	0	0	0	0	0	0	0	0	0	0	0	0	0	0	0	0	0	0	0	0	0	0	0	0	0	0
VIT_00s0317g00030	0	0	0	0	0	0	0	0	0	0	0	0	0	0	0	0	0	0	0	0	0	0	0	1	0	0	0	0	0	0	0	0	0	0	0	0	0	0	0	0	0	0	0	0	0	0	0	0	0
VIT_00s0317g00040	0	0	0	0	0	0	0	0	0	0	0	0	2	1	2	1	6	2	2	2	6	8	6	10	1	0	1	2	0	2	3	0	3	5	7	3	2	1	4	3	4	4	14	6	9	6	15	7	0
VIT_00s0317g00050	906	1050	851	808	804	657	1115	581	2458	1821	985	562	2176	2535	2653	2241	2609	3274	2216	2271	2865	2388	4027	3110	1490	1624	1347	1585	1920	2093	1608	1909	2205	2059	2205	2876	1679	2040	1960	2254	2628	2045	2723	2261	2506	3155	3664	2616	749
VIT_00s0317g00060	822	859	655	665	876	677	1110	596	1591	1738	946	683	607	578	586	736	807	954	795	752	837	702	913	840	513	525	515	515	569	618	499	533	714	659	857	635	517	593	533	692	778	576	529	834	899	1176	1203	753	316
VIT_00s0317g00070	1	1	1	3	1	1	0	1	3	3	0	1	1	0	2	1	2	1	3	1	4	1	3	7	0	1	2	3	2	2	2	1	1	1	1	0	2	3	5	3	4	6	2	4	5	4	11	3	3
VIT_00s0317g00080	0	0	0	0	0	0	0	0	0	0	0	0	0	0	0	0	0	2	0	0	0	0	1	0	0	0	0	1	0	0	0	0	0	0	1	0	1	0	0	0	2	1	0	0	0	0	0	1	0
VIT_00s0317g00090	0	0	0	1	0	2	1	1	4	3	4	1	0	1	0	0	0	0	1	1	0	0	0	1	0	0	0	0	0	1	0	0	1	1	3	1	0	1	1	0	0	1	2	1	2	1	1	3	0
VIT_00s0317g00100	2398	2517	1823	1538	2180	1983	3025	1822	4259	6288	3191	2671	1882	1844	2047	1850	2090	2678	2098	1850	2509	2720	3012	2775	1405	1789	1672	1982	1690	2010	1976	1912	2294	2365	2500	2555	1545	2000	2033	1497	1910	2092	1987	2129	2274	2849	3163	2147	1257
VIT_00s0317g00110	1613	1919	1336	1116	1196	1060	1774	925	2030	2602	1563	1076	1033	1026	1325	1089	1292	1727	1200	1224	1493	1104	1686	1387	927	1167	1577	968	1034	925	597	828	661	708	555	796	843	940	1290	828	1036	701	636	566	632	1000	821	718	1177
VIT_00s0317g00120	0	0	0	0	0	0	1	0	0	0	0	0	0	0	0	1	0	0	0	0	0	0	2	0	0	1	0	0	0	0	1	0	0	0	1	0	0	0	0	3	0	0	2	0	0	2	0	0	0
VIT_00s0317g00130	4064	3804	3276	3334	3461	2782	3921	2472	6518	6119	3346	2664	3127	3812	3976	2807	3264	4390	3080	3264	3450	3476	3786	3882	2997	3610	3297	3428	3478	3320	2637	2816	3466	2819	4020	3566	2861	3722	3427	4258	4170	3175	3716	3663	3759	4561	5324	3364	2899
VIT_00s0317g00140	243	438	262	165	284	221	371	219	923	628	390	246	191	214	272	295	265	520	313	419	326	272	423	422	145	95	135	210	115	169	283	298	252	432	280	725	38	79	225	101	109	156	259	66	124	222	234	145	150
VIT_00s0317g00150	173	182	134	164	143	154	245	150	339	407	196	195	74	112	138	125	111	149	135	122	159	152	187	198	111	147	140	172	147	141	144	130	148	208	204	242	166	175	200	161	236	199	203	231	216	269	324	255	91
VIT_00s0317g00160	0	0	0	0	0	0	0	0	0	0	0	0	0	0	0	0	0	0	0	0	0	0	0	0	0	0	0	0	0	0	0	0	0	0	0	0	0	0	0	0	0	0	0	0	0	0	0	0	0
VIT_00s0319g00010	50	73	43	37	69	47	80	45	95	149	62	64	70	94	63	85	84	103	91	82	77	87	86	76	26	43	30	34	37	25	33	24	34	38	32	25	28	42	45	55	50	51	34	43	44	64	66	30	92
VIT_00s0319g00040	0	0	0	1	0	0	1	0	0	0	0	1	0	0	0	0	0	0	1	0	0	0	0	0	0	0	0	0	0	0	0	0	0	0	0	1	0	0	0	0	0	0	0	0	0	1	1	1	1
VIT_00s0319g00050	1	0	1	1	0	0	0	1	1	0	4	0	0	0	0	0	1	0	0	0	1	0	0	1	0	1	0	0	1	0	1	0	1	0	0	0	0	0	1	0	0	0	0	1	0	1	2	0	0
VIT_00s0319g00060	2	4	2	1	3	1	2	0	8	6	5	4	0	1	0	0	2	2	1	1	2	2	1	2	1	1	0	0	1	0	0	0	0	4	1	2	1	0	0	0	0	0	0	0	1	0	1	0	3
VIT_00s0319g00070	1	0	0	0	1	0	0	0	1	1	0	0	0	0	0	2	0	1	0	0	0	0	1	1	0	0	1	1	0	0	0	0	0	2	0	1	0	0	0	1	1	0	0	0	0	0	1	0	1
VIT_00s0322g00010	14	7	9	7	13	7	7	3	10	3	2	2	12	8	9	2	1	6	2	2	1	2	2	4	15	13	5	9	9	6	5	2	2	4	3	1	3	5	11	4	4	5	3	5	3	4	7	4	14
VIT_00s0322g00020	8	11	12	7	14	9	12	4	29	36	18	12	5	8	4	9	25	11	8	9	23	23	25	26	23	13	3	13	11	8	9	7	11	7	10	11	4	17	0	6	4	1	8	2	7	2	2	3	41
VIT_00s0322g00030	11087	9388	7391	8070	10153	6714	9835	5921	15304	10016	6122	5196	8614	9122	11713	5875	6452	10287	6875	6105	6121	5675	6407	5885	6891	8547	8752	8543	7877	8823	6627	6675	6777	4953	6536	6254	4256	4506	5857	3854	4509	3569	3391	2527	3585	3790	4762	2398	13274
VIT_00s0322g00040	1009	889	838	895	968	779	1283	736	1846	2248	1170	911	781	943	1001	706	873	1187	793	804	985	901	1192	1019	912	1085	1105	1022	1156	1160	1056	1188	1097	1189	1486	1443	930	1098	1105	1212	1219	1084	1209	1078	1214	1487	1783	1257	821
VIT_00s0323g00010	0	0	0	0	0	0	1	1	1	4	1	4	0	0	0	0	1	1	0	0	1	0	0	2	0	0	0	0	0	0	0	0	0	0	0	0	0	0	1	1	0	0	1	0	0	0	0	0	0
VIT_00s0323g00020	941	686	832	823	815	632	1066	626	1590	1427	844	549	378	462	555	427	498	559	369	398	547	508	671	525	629	771	715	675	806	806	636	680	719	774	1004	815	613	788	664	894	948	650	627	470	697	718	943	501	530
VIT_00s0323g00030	3398	2612	2736	2622	2749	2663	3246	2366	5884	4484	2617	1827	1093	1321	1775	1405	1707	2012	1470	1315	1841	1550	2207	1877	2396	3178	2812	2736	2778	3210	2475	2821	3151	2906	4055	3404	2639	2799	2464	2487	2898	1946	2420	2188	2780	2781	3082	2112	1714
VIT_00s0323g00040	366	434	284	255	323	251	328	245	584	555	301	248	371	439	474	277	412	517	338	315	387	322	361	343	312	372	409	370	327	340	270	358	375	324	353	449	366	523	427	589	581	486	536	591	455	551	523	439	273
VIT_00s0323g00050	36	59	32	41	47	34	53	31	83	98	51	47	25	28	23	43	28	40	55	55	80	97	93	82	45	59	56	56	51	66	75	98	71	103	84	104	24	27	42	65	36	48	54	33	38	55	49	33	31
VIT_00s0323g00060	110	103	105	51	65	73	51	70	131	200	106	84	59	37	51	60	128	46	91	44	239	352	335	189	37	56	61	81	84	94	195	131	155	272	275	342	27	25	50	18	26	43	43	43	36	99	117	82	18
VIT_00s0323g00070	773	563	544	744	374	732	1169	709	2281	4171	2397	1929	379	497	247	656	945	600	760	1927	2433	5523	4111	4396	65	197	180	179	351	326	497	560	585	812	1274	1019	51	117	118	112	123	87	105	131	105	294	199	216	194
VIT_00s0323g00080	1636	2236	1384	1234	1551	1293	2569	1176	4028	4539	2133	1644	1718	1885	1914	1385	2274	2684	1883	1889	2740	3020	2869	3145	1480	1490	1281	1846	1496	1573	1641	1497	1952	2369	2024	2652	1262	1569	1354	1362	1896	1856	2295	2516	2081	2613	2716	2555	1756
VIT_00s0323g00100	81	2	0	2	4	48	37	49	13	14	3	5	3	3	4	3	3	3	2	1	6	9	7	6	0	0	1	3	0	23	0	5	7	5	5	2	9	9	15	10	5	17	17	23	21	15	39	37	14
VIT_00s0324g00010	238	212	189	137	214	143	257	152	331	298	155	130	249	218	264	157	199	347	194	147	208	196	197	235	170	207	190	170	120	157	109	140	163	142	121	158	171	161	163	124	196	203	125	148	184	179	183	150	192
VIT_00s0324g00020	6	16	7	6	10	5	16	10	9	4	2	1	8	17	16	10	11	15	8	12	7	8	10	4	7	16	6	13	2	5	3	8	5	2	5	7	0	0	0	1	0	0	0	0	0	0	0	0	10
VIT_00s0324g00030	71	96	73	46	81	76	67	70	147	185	79	67	51	81	70	27	37	80	59	56	55	53	77	58	67	85	62	62	112	60	71	57	52	58	64	68	82	95	89	66	62	102	62	76	71	131	174	47	82
VIT_00s0324g00040	1619	1524	1202	1464	1608	1227	2311	1110	3609	3211	1859	1326	1085	1379	1224	1247	1842	1897	1558	1536	2114	2182	2525	2261	1539	1780	1535	1766	1799	1920	1679	1663	2037	2337	2921	2342	1291	1595	1446	1489	1828	1521	1634	1709	1837	2050	2589	1763	1210
VIT_00s0324g00050	55	233	87	56	46	93	98	58	167	318	139	138	8765	9655	7189	5588	6483	8440	6637	6337	5880	7622	8619	7565	532	796	667	1064	1261	1291	1758	1443	1896	2227	3130	2167	338	786	1095	592	1096	748	941	442	717	1505	1987	815	131
VIT_00s0324g00060	1	5	0	0	1	0	2	1	6	7	5	0	209	168	105	99	194	108	74	186	177	302	251	270	0	2	0	1	6	4	3	1	7	7	37	4	0	1	0	1	2	1	3	1	3	2	7	13	0
VIT_00s0324g00070	1169	1279	438	410	847	289	576	319	734	508	265	223	59	44	42	25	28	30	30	19	38	59	57	34	70	74	68	106	115	50	82	33	81	57	65	39	36	54	73	61	94	59	66	90	98	127	273	73	1122
VIT_00s0324g00080	0	0	0	0	0	0	0	0	0	0	0	0	4	11	10	4	2	5	1	1	2	7	3	6	1	6	3	5	1	4	3	4	4	1	0	9	16	22	17	14	24	17	8	13	16	10	15	6	1
VIT_00s0324g00090	1	1	1	2	2	1	4	1	5	9	0	3	6	4	5	5	8	6	6	7	2	4	8	9	5	3	8	2	3	3	4	4	3	6	3	11	8	5	5	7	10	10	7	8	6	8	15	11	1
VIT_00s0324g00100	0	0	0	0	0	0	0	0	0	0	0	0	0	0	0	0	0	0	0	0	0	0	0	0	0	0	0	0	0	0	0	0	0	0	0	0	0	0	0	0	0	0	0	0	0	0	0	0	0
VIT_00s0324g00110	36	57	31	38	32	28	43	17	65	66	34	21	18	29	25	19	25	38	23	17	26	29	37	18	31	25	31	21	31	27	17	25	36	30	27	31	64	83	53	78	99	74	81	87	76	101	111	61	50
VIT_00s0327g00010	0	0	0	0	0	0	1	0	0	1	0	0	0	1	0	0	0	0	0	1	0	0	0	2	0	0	0	1	0	0	0	0	0	0	0	0	0	0	0	0	0	0	0	0	0	1	0	0	0
VIT_00s0327g00020	1	4	1	0	4	2	5	3	10	5	4	8	0	0	0	0	2	0	1	1	0	1	2	1	2	2	0	0	1	1	1	0	1	0	0	0	0	0	0	1	0	1	0	0	0	4	1	0	0
VIT_00s0327g00030	1	0	1	0	1	1	1	1	2	1	1	0	0	0	1	0	1	0	1	2	0	1	1	3	0	0	0	0	0	0	1	1	0	1	0	2	0	0	0	1	0	0	0	0	2	0	0	1	0
VIT_00s0327g00070	0	0	0	0	0	0	0	0	0	0	0	0	0	0	0	0	0	0	0	0	0	0	0	0	0	0	0	0	0	0	0	0	0	1	0	0	0	0	0	1	1	1	1	2	1	2	2	0	0
VIT_00s0332g00010	144	53	47	42	50	63	65	50	115	107	78	35	70	80	96	184	136	124	105	97	122	171	131	246	66	78	75	107	52	73	81	84	78	114	86	121	88	128	130	107	174	81	100	67	108	146	107	61	57
VIT_00s0332g00020	0	0	0	0	0	0	0	0	0	0	0	0	0	0	0	0	0	0	0	0	0	0	0	0	0	0	0	0	0	0	0	0	0	0	0	0	0	0	0	0	0	0	0	0	0	0	0	0	0
VIT_00s0332g00030	103	35	33	40	23	41	44	30	55	59	31	25	54	47	75	134	101	100	83	66	69	115	96	157	32	47	59	56	44	37	38	68	59	46	48	85	56	79	82	72	97	51	70	46	71	85	61	38	32
VIT_00s0332g00040	43	14	9	20	7	29	26	14	38	28	16	11	13	12	24	34	34	38	21	20	30	41	25	45	10	13	19	19	15	12	16	15	15	23	18	33	10	28	24	21	26	13	15	16	18	26	25	11	9
VIT_00s0332g00050	62	16	9	9	15	22	14	11	25	28	14	8	20	23	39	55	31	45	38	20	22	33	38	51	16	14	20	13	19	16	11	23	18	31	13	28	19	38	28	26	33	19	25	18	34	31	24	14	20
VIT_00s0332g00060	88	32	20	18	19	24	36	25	45	45	21	19	20	30	30	45	46	48	27	17	36	27	45	51	29	40	30	46	32	35	32	30	30	30	27	43	28	34	32	39	33	36	38	31	39	44	53	25	28
VIT_00s0332g00070	4	1	0	0	0	0	0	1	1	2	1	1	3	0	2	1	4	3	4	0	2	3	1	3	0	0	0	0	2	0	0	1	0	2	2	1	2	2	1	2	2	3	2	4	0	0	2	4	1
VIT_00s0332g00080	75	42	32	17	24	22	40	20	55	60	38	30	19	35	45	48	53	36	37	35	33	51	49	84	27	30	39	37	28	44	32	35	44	44	32	49	37	37	58	45	57	43	47	34	47	46	46	39	20
VIT_00s0332g00090	11	3	6	3	3	6	3	4	7	4	3	4	4	5	10	13	15	2	9	6	12	9	11	16	8	5	5	8	8	5	8	4	5	13	7	8	12	8	6	9	8	7	21	3	11	18	7	7	4
VIT_00s0332g00100	0	1	0	0	0	0	0	0	0	0	0	0	1	1	0	1	2	2	0	0	0	1	1	1	1	1	0	0	2	0	0	1	0	1	0	0	1	0	2	0	3	1	0	1	0	1	0	1	1
VIT_00s0332g00110	91	18	22	17	17	21	29	16	35	34	13	10	20	20	36	42	29	55	18	22	29	26	36	31	20	37	32	32	22	32	27	29	24	30	19	31	20	41	47	38	35	17	26	26	25	45	41	30	29
VIT_00s0332g00120	0	0	0	0	0	0	0	0	0	0	0	0	0	0	0	0	0	1	0	0	0	0	0	0	0	0	0	0	0	0	0	0	0	0	0	0	0	0	0	0	0	0	0	0	1	0	0	0	0
VIT_00s0332g00130	71	16	5	3	7	16	14	12	15	18	6	11	30	20	24	58	27	30	22	31	26	25	30	56	10	29	26	24	22	23	17	29	25	23	29	36	14	34	28	21	30	21	24	23	30	36	23	21	11
VIT_00s0332g00140	62	20	21	25	21	30	20	25	55	49	33	14	54	32	49	71	58	70	33	24	53	61	59	105	27	31	36	46	44	34	39	32	40	30	41	48	47	39	46	41	60	35	42	40	53	56	57	36	19
VIT_00s0332g00150	20	6	6	3	5	6	4	2	8	10	2	6	6	11	9	8	10	3	8	6	6	7	11	18	4	6	3	7	7	6	3	7	5	5	6	7	7	6	11	10	9	8	7	6	11	9	9	6	3
VIT_00s0332g00160	101	37	30	25	37	39	42	32	44	44	22	15	49	36	74	96	67	72	58	49	44	81	73	110	27	44	34	42	22	51	16	38	44	44	41	45	32	88	50	50	77	38	51	33	66	74	78	34	23
VIT_00s0332g00170	10	5	2	5	8	2	3	3	12	6	3	2	8	6	7	8	3	12	5	3	3	6	6	9	3	2	2	4	5	5	4	3	6	4	3	2	6	8	12	7	8	2	5	5	4	6	9	7	2
VIT_00s0333g00010	0	0	0	0	0	0	0	0	0	0	0	0	0	0	0	0	0	0	0	0	0	0	0	0	0	0	1	0	0	0	0	0	0	0	0	0	0	0	0	0	0	0	0	0	0	0	0	0	0
VIT_00s0333g00020	274	293	236	247	223	198	374	175	561	467	223	190	189	300	299	235	329	408	289	296	394	386	480	427	275	257	256	232	263	278	229	284	260	289	274	390	245	337	272	285	368	252	342	264	336	376	418	321	270
VIT_00s0333g00030	1370	1391	1071	1147	1320	1173	1706	1113	2276	3010	1503	1342	1065	1093	1007	931	1085	1348	1067	1235	1280	1336	1415	1438	579	705	740	776	834	735	824	741	864	954	954	950	756	935	907	1107	1291	1153	876	1208	1276	1669	1747	1331	605
VIT_00s0333g00040	595	692	365	367	501	357	740	343	1459	1793	999	741	281	263	261	357	525	508	478	352	899	1585	961	1004	812	953	1227	1199	1218	1139	1311	1275	1341	1535	1832	1709	1234	1625	1870	1859	1940	1616	2026	2356	2223	2771	4359	2235	193
VIT_00s0333g00050	0	0	1	0	0	0	0	0	1	0	0	0	0	0	0	0	0	0	0	0	2	0	0	0	0	0	1	0	0	2	0	0	0	1	1	0	0	1	0	1	0	0	1	0	0	1	0	0	0
VIT_00s0333g00060	36	38	10	9	13	10	11	5	14	13	3	2	3	16	7	4	3	11	4	1	3	3	1	5	4	5	6	0	4	1	0	0	1	0	1	1	3	2	2	2	0	0	0	0	2	2	0	0	27
VIT_00s0333g00070	290	213	176	182	202	149	253	150	281	377	171	131	202	232	256	164	179	228	148	138	188	148	170	189	146	225	218	165	179	172	134	147	175	133	153	147	192	214	181	183	235	190	151	154	207	172	171	120	170
VIT_00s0335g00010	58	52	28	44	52	46	105	26	178	90	63	35	40	31	20	51	47	70	47	65	40	39	45	68	32	41	30	32	37	34	23	15	63	45	37	28	47	39	31	69	67	31	42	62	91	128	112	65	16
VIT_00s0335g00020	106	129	61	66	128	81	184	69	263	145	88	48	63	96	57	76	85	109	94	116	111	78	60	98	129	160	152	123	146	162	122	85	182	104	123	68	186	203	158	179	242	148	106	187	248	295	299	199	32
VIT_00s0335g00050	0	0	0	0	0	0	0	0	0	0	0	0	0	0	0	0	0	0	0	0	0	0	0	0	0	0	0	0	0	0	0	0	0	0	0	0	0	0	0	0	0	0	0	0	0	0	0	0	0
VIT_00s0335g00070	0	0	0	0	0	0	0	0	0	0	0	0	0	0	0	0	0	0	0	0	0	0	0	0	0	0	0	0	0	0	0	0	0	0	0	0	0	0	0	0	0	0	0	0	0	0	0	0	0
VIT_00s0335g00080	70	63	47	36	64	59	60	52	75	119	53	42	91	100	62	53	69	70	54	49	51	49	71	56	31	45	47	37	40	35	26	19	36	27	18	26	46	31	44	50	56	41	27	30	44	30	46	24	47
VIT_00s0335g00090	15	25	9	11	10	18	18	11	22	20	11	5	10	10	16	10	15	18	12	12	9	9	9	8	14	13	13	7	7	6	4	3	4	9	6	4	19	16	21	9	16	10	7	14	13	3	10	10	22
VIT_00s0336g00010	0	0	0	0	0	0	0	0	0	0	0	0	0	0	0	0	0	0	0	0	0	0	0	0	0	0	0	0	0	0	0	0	0	0	0	0	0	0	0	0	0	0	0	0	0	0	0	0	0
VIT_00s0336g00020	0	0	0	0	0	0	0	0	0	0	0	0	0	0	0	0	0	0	0	0	0	0	0	0	0	0	0	0	0	0	0	0	0	0	0	0	0	0	0	0	0	0	0	0	0	0	0	0	0
VIT_00s0337g00010	1114	1045	1012	1081	1111	1053	1392	922	2304	2936	1672	1259	1024	1145	1411	1158	1298	1620	1306	1242	1556	1864	2080	2209	565	711	910	994	961	1106	1103	1288	1184	1476	1704	1620	766	999	994	1049	1141	878	1117	971	1179	1648	1691	1283	374
VIT_00s0337g00020	1	0	0	1	2	0	1	0	0	0	0	0	0	0	0	1	1	0	0	0	0	1	0	0	0	0	0	0	0	1	0	0	0	0	0	0	0	0	0	0	0	0	0	0	0	0	0	0	0
VIT_00s0337g00030	0	1	0	0	0	0	0	0	0	1	0	0	0	0	0	0	0	0	0	0	0	0	0	0	0	0	0	0	0	0	0	0	0	0	0	0	0	0	0	0	0	0	0	0	0	0	0	0	0
VIT_00s0337g00040	4	17	2	13	4	2	5	3	10	41	12	12	4	1	2	0	3	10	3	6	3	3	4	16	4	6	6	5	5	2	1	1	6	1	4	2	0	1	1	0	1	0	0	2	2	2	5	3	5
VIT_00s0337g00060	1489	1272	1171	1261	1400	1097	1702	977	2812	2855	1386	1114	1165	1549	1564	997	1213	1698	1146	1315	1248	1372	1623	1445	1142	1331	1176	1141	1212	1286	959	1094	1184	1123	1533	1373	871	1275	1008	1114	1486	981	1420	1192	1164	1523	1983	1194	860
VIT_00s0337g00070	74	73	66	60	63	75	101	64	130	204	106	100	51	64	68	38	59	95	40	60	63	70	106	82	72	88	100	103	95	102	122	99	110	100	117	143	84	107	113	117	112	119	114	91	129	173	192	127	70
VIT_00s0337g00080	79	75	72	81	62	60	121	71	181	156	66	69	45	69	107	64	80	108	65	76	96	89	93	123	123	135	98	103	114	98	73	77	89	79	99	101	85	96	98	98	122	81	119	92	87	127	141	86	106
VIT_00s0337g00090	1	0	1	0	1	0	2	0	5	10	3	5	10	4	3	1	5	2	3	7	4	11	3	9	0	0	0	0	1	0	0	0	0	0	1	0	2	0	3	0	0	3	3	3	3	4	4	2	0
VIT_00s0338g00010	528	448	404	402	440	412	523	415	802	731	390	332	33	36	46	42	44	60	54	52	45	67	93	73	755	893	946	785	836	912	711	756	844	693	839	816	789	782	954	756	924	841	834	899	859	1014	1161	858	550
VIT_00s0338g00020	449	419	371	409	362	294	402	300	658	507	303	204	312	427	462	324	430	461	356	308	360	326	349	335	323	377	395	341	361	414	294	345	322	358	388	359	367	454	344	418	470	295	341	320	401	356	428	268	399
VIT_00s0338g00030	229	208	144	200	147	126	194	113	259	291	173	139	255	330	239	154	184	240	174	164	121	191	161	160	285	334	276	209	255	218	173	130	230	144	243	167	146	162	280	154	187	177	159	182	136	191	209	133	247
VIT_00s0338g00040	2	0	0	0	1	0	1	0	2	3	4	0	1	0	1	1	2	1	0	2	2	2	4	2	0	0	0	2	2	1	0	0	1	0	1	3	0	1	0	2	1	0	0	4	1	2	5	2	1
VIT_00s0338g00050	303	304	255	373	313	247	415	235	681	698	450	298	306	375	356	310	362	428	312	388	439	379	525	522	285	290	319	292	359	322	293	324	342	375	445	441	331	381	291	342	443	387	359	349	379	495	528	386	194
VIT_00s0340g00040	47	64	34	36	44	33	53	34	62	76	55	41	55	76	64	42	54	60	18	53	31	20	19	24	25	14	21	14	20	10	14	11	11	14	12	8	73	99	58	76	98	80	73	58	79	80	102	71	37
VIT_00s0340g00050	768	802	448	1013	844	586	1740	511	2313	1455	914	557	616	646	553	1242	1366	1654	1143	1699	1591	1405	1461	2063	761	1091	950	824	1439	1209	894	898	1427	971	2025	754	528	799	337	809	1297	585	685	1013	1083	993	1051	942	333
VIT_00s0340g00060	314	309	185	359	329	252	846	234	970	529	368	259	225	220	194	438	619	665	479	657	664	585	564	813	345	504	376	363	465	567	392	382	710	433	978	345	219	288	142	315	455	255	265	415	446	375	367	353	162
VIT_00s0340g00070	239	233	201	217	237	191	318	162	392	509	276	258	176	215	191	183	213	300	196	189	242	239	263	255	187	189	161	158	196	157	192	148	187	183	210	211	148	190	170	212	251	163	165	178	224	277	301	194	149
VIT_00s0340g00080	3322	2612	2279	2488	2857	2425	4184	2247	5695	5666	2989	2324	2561	2713	2763	2417	2944	3725	2288	2496	3058	3067	3285	3371	2150	2688	2376	2309	2228	2642	1927	2158	2752	2360	2797	2626	2034	2344	2002	1859	2449	2021	2240	1875	2279	2150	2355	1762	1685
VIT_00s0340g00090	0	0	0	1	0	0	0	0	0	0	1	0	0	0	0	0	0	0	0	0	0	0	0	1	0	0	0	1	0	0	0	0	0	0	0	0	0	0	0	0	0	0	0	1	0	0	0	0	0
VIT_00s0341g00010	1606	1443	1338	1267	1423	1393	1821	1203	2794	3076	1615	1279	1310	1452	1451	1124	1230	1587	1184	1247	1478	1424	1483	1470	804	978	949	883	1001	1028	913	921	1005	1088	1253	1153	1188	1397	1374	1478	1628	1331	1278	1232	1341	1701	1781	1245	906
VIT_00s0341g00020	1700	1341	1385	1557	1348	1341	2002	1204	3275	3159	1649	1258	1175	1501	1804	1485	1780	2433	1594	1778	2108	1979	2116	2613	1354	1497	1442	1593	1298	1718	1522	1850	1840	1867	1920	2556	1508	1993	1679	1516	2071	1501	2008	1490	1832	1853	2054	1429	1236
VIT_00s0341g00030	608	579	478	551	527	456	719	393	1148	1105	603	434	538	630	601	434	561	700	444	498	593	600	591	623	435	539	527	507	540	487	427	419	498	444	563	565	443	540	498	571	610	511	497	496	556	562	699	427	494
VIT_00s0341g00040	232	252	176	192	215	218	355	192	520	676	322	232	172	225	245	213	313	351	283	271	416	376	471	426	253	293	274	250	275	302	288	285	324	360	367	350	242	319	285	276	353	336	250	402	380	461	509	353	185
VIT_00s0341g00050	612	478	523	682	645	611	807	519	1260	2012	1122	865	429	414	470	428	438	590	420	515	560	524	631	707	189	178	171	235	240	226	309	278	335	359	394	364	196	286	346	296	332	364	428	368	408	530	693	479	252
VIT_00s0341g00060	314	319	259	187	318	296	386	264	620	922	502	458	192	167	243	185	252	266	216	264	339	310	316	341	102	123	140	150	101	153	147	156	238	241	233	248	123	116	202	96	146	167	225	203	200	262	323	218	143
VIT_00s0341g00070	14	12	3	7	10	4	6	5	8	4	0	3	1	1	4	1	4	2	1	4	4	2	3	6	4	8	8	4	7	3	2	7	2	2	5	5	11	10	3	4	7	8	6	8	8	7	14	8	1
VIT_00s0341g00080	0	0	0	0	0	0	0	0	0	0	0	0	0	0	0	0	0	0	0	0	0	0	0	0	0	0	0	0	0	0	0	0	0	0	0	0	0	0	0	0	0	0	0	0	0	0	0	0	0
VIT_00s0342g00010	1	0	1	0	0	0	0	2	3	4	3	2	0	0	0	0	0	1	0	0	1	0	0	0	0	0	0	0	0	1	0	0	0	0	0	1	0	0	0	0	0	0	0	0	0	0	0	1	0
VIT_00s0342g00020	0	0	0	0	0	0	0	0	0	0	0	0	0	0	0	0	0	0	0	0	0	0	0	0	0	0	0	0	0	0	0	0	0	0	0	0	0	0	0	0	0	0	0	0	0	0	0	0	0
VIT_00s0342g00030	0	0	0	0	0	0	0	0	0	0	0	0	0	0	0	0	0	0	0	0	0	0	0	0	0	0	0	0	0	0	0	0	0	0	0	0	0	0	0	0	0	0	0	0	0	0	0	0	0
VIT_00s0342g00040	0	0	0	0	0	0	0	0	0	0	0	0	0	0	0	0	0	0	0	0	0	0	0	0	0	0	0	0	0	0	0	0	0	0	0	0	0	0	0	0	0	0	0	0	0	0	0	0	0
VIT_00s0344g00010	0	0	0	0	0	0	0	0	0	0	0	0	0	0	0	0	0	0	0	0	0	0	0	0	0	0	0	0	0	0	0	0	0	0	0	0	0	0	0	0	0	0	0	0	0	0	0	0	0
VIT_00s0344g00020	0	0	0	0	0	0	0	0	0	0	0	0	0	0	0	0	0	0	0	0	0	0	0	0	0	0	0	0	0	0	0	0	0	0	0	0	0	0	0	0	0	0	0	0	0	0	0	0	0
VIT_00s0345g00010	0	0	0	0	0	1	0	1	0	1	0	0	0	0	1	0	1	0	0	0	2	0	0	1	0	0	0	1	0	2	0	0	0	0	0	0	0	0	0	0	0	0	0	0	0	0	0	0	0
VIT_00s0346g00010	0	0	0	0	0	0	0	0	0	0	0	0	0	0	0	0	0	0	0	0	0	0	0	0	0	0	0	0	0	0	0	0	0	0	0	0	0	0	0	0	0	0	0	0	0	0	0	0	0
VIT_00s0346g00020	0	0	0	0	0	0	0	0	0	0	0	0	0	0	0	0	0	0	0	0	0	0	0	0	0	0	0	0	0	0	0	0	0	0	0	0	0	0	0	0	0	0	0	0	0	0	0	0	0
VIT_00s0346g00030	0	0	0	0	0	0	0	0	0	0	0	0	0	0	0	0	0	0	0	0	0	0	0	0	0	0	0	0	0	0	0	0	0	0	0	0	0	0	0	0	0	0	0	0	0	0	0	0	0
VIT_00s0346g00040	0	0	0	0	0	0	0	0	0	0	0	0	0	0	0	0	0	0	0	0	0	0	0	0	0	0	0	0	0	0	0	0	0	0	0	0	0	0	0	0	0	0	0	0	0	0	0	0	0
VIT_00s0346g00050	0	2	0	0	1	0	0	0	0	0	0	0	38	35	35	19	26	54	32	23	38	19	29	18	19	20	16	15	7	21	8	20	21	11	17	13	34	33	31	27	29	24	25	13	33	20	22	17	35
VIT_00s0346g00060	0	0	0	0	0	0	0	0	0	0	0	0	0	0	0	0	0	0	0	0	0	0	0	0	0	0	0	0	0	0	0	0	0	0	0	0	0	0	0	0	0	0	0	0	0	0	0	0	0
VIT_00s0346g00070	0	0	0	0	0	0	0	0	0	0	0	0	0	0	0	0	0	0	0	0	0	0	0	0	0	0	0	0	0	0	0	0	0	0	0	0	0	0	0	0	0	0	0	0	0	0	0	0	0
VIT_00s0346g00080	0	1	0	0	0	1	0	0	1	0	0	0	0	0	0	0	0	0	0	0	0	0	0	0	5	2	1	1	2	3	3	4	1	0	2	1	0	0	0	0	0	0	0	0	0	0	0	0	0
VIT_00s0346g00090	0	0	0	0	0	0	0	0	0	0	0	0	0	0	0	0	0	0	0	0	0	0	0	0	0	0	0	0	0	0	0	0	0	0	0	0	0	0	0	0	0	0	0	0	0	0	0	0	0
VIT_00s0346g00100	0	0	0	0	0	0	0	0	0	0	1	0	0	3	1	0	1	2	1	1	2	1	0	0	11	7	4	10	6	4	2	5	9	7	5	14	0	0	0	0	0	0	0	0	0	0	0	0	0
VIT_00s0346g00110	3	25	3	3	3	1	4	0	0	0	1	2	1	5	0	1	1	2	0	1	0	0	0	0	210	296	224	265	301	285	275	184	290	211	392	215	4	2	3	1	4	5	2	0	1	2	0	1	3
VIT_00s0346g00120	0	0	1	0	1	0	0	0	0	1	0	0	0	0	0	0	0	1	0	0	0	0	0	0	13	8	11	16	15	14	15	13	9	8	13	28	0	0	0	0	0	0	0	0	0	0	0	0	0
VIT_00s0347g00030	388	323	339	444	356	393	529	340	977	1198	597	496	327	480	539	218	464	523	269	441	479	471	571	468	311	370	360	441	437	430	444	359	426	399	465	395	737	783	585	723	930	535	581	748	704	862	894	608	33
VIT_00s0347g00040	95	76	118	315	168	138	357	117	1024	184	247	85	66	92	93	145	204	263	190	231	331	119	229	290	136	122	103	70	115	148	73	90	156	109	177	97	221	306	101	458	437	145	332	355	583	1147	870	752	103
VIT_00s0347g00050	20	16	22	18	25	15	48	16	53	60	39	26	83	102	78	86	94	148	118	126	97	93	147	118	63	99	102	92	116	89	70	71	87	76	99	97	62	108	75	102	143	85	74	80	97	187	151	110	80
VIT_00s0347g00060	85	135	78	73	105	83	188	55	248	244	135	101	119	160	153	195	222	323	181	200	257	250	236	351	153	165	191	155	143	186	132	171	223	212	215	261	168	212	139	144	198	181	174	228	215	243	211	258	172
VIT_00s0347g00070	50	64	48	43	48	54	96	40	129	121	55	63	59	81	90	122	128	145	122	130	152	153	153	214	62	83	105	84	121	113	115	123	143	149	135	184	76	118	103	98	142	129	115	104	98	131	137	122	94
VIT_00s0347g00080	31	34	18	23	29	18	42	23	45	67	29	17	31	32	30	41	50	63	37	42	51	51	56	52	32	53	50	41	48	41	35	61	55	51	83	73	35	28	51	42	43	27	36	42	47	66	59	50	18
VIT_00s0347g00090	0	0	0	0	0	0	0	0	0	1	0	0	0	0	1	0	0	0	1	2	1	0	0	3	0	2	1	2	0	0	0	0	0	1	1	1	0	2	0	0	1	0	0	0	0	1	0	0	0
VIT_00s0347g00110	39	54	32	18	32	27	57	18	43	69	29	40	48	46	47	39	46	66	36	62	48	29	31	39	44	65	63	48	44	44	30	23	53	40	52	39	26	32	38	21	31	29	21	32	23	31	31	20	47
VIT_00s0347g00120	9	7	2	4	8	2	4	5	6	15	3	4	9	9	7	5	8	10	4	12	10	4	6	14	9	7	10	6	12	11	6	7	10	9	7	2	5	11	11	4	10	7	5	9	6	1	5	2	6
VIT_00s0349g00020	600	685	494	510	699	544	971	431	1663	1245	664	534	1118	1151	1055	994	1398	1155	1248	1096	1376	1262	1401	1338	725	819	656	756	816	758	754	626	912	878	1000	766	529	620	543	547	760	733	463	764	764	773	827	531	548
VIT_00s0349g00030	194	140	152	167	164	125	198	123	305	218	158	84	168	163	140	128	166	167	154	131	184	129	226	163	162	215	203	195	253	222	143	146	228	130	203	194	137	168	153	341	206	164	133	141	153	144	197	141	233
VIT_00s0349g00040	0	0	0	0	1	4	3	2	1	1	2	3	0	1	1	2	1	2	3	1	3	3	2	5	0	1	0	1	2	0	2	0	2	1	2	0	0	1	0	2	1	0	1	1	0	3	2	1	0
VIT_00s0349g00050	0	1	0	0	0	0	0	0	0	0	0	0	0	0	0	1	0	0	0	0	1	1	0	0	0	0	0	0	0	0	0	0	1	0	1	0	0	0	0	0	2	0	0	0	0	0	0	0	0
VIT_00s0349g00060	3281	3292	2844	3235	3730	3143	5453	2987	8330	9672	5505	4034	2981	3024	2718	3335	3708	4836	3842	4468	4597	5444	5849	6408	2337	2888	2551	3125	3234	3329	3259	3228	4182	4421	5397	4730	1997	2514	2537	2196	3078	2706	2930	3331	3162	4256	5255	3693	1792
VIT_00s0352g00020	12	9	5	7	3	9	7	3	9	19	11	4	2	0	0	1	1	1	3	1	0	2	2	1	0	1	3	0	1	0	1	0	0	2	1	1	1	1	3	1	1	1	1	0	2	3	1	1	0
VIT_00s0352g00030	0	0	0	0	2	1	3	0	1	3	2	1	1	0	5	0	5	0	2	0	0	2	1	1	1	1	0	2	2	0	1	1	0	3	0	1	2	0	1	0	1	3	0	1	1	2	4	1	0
VIT_00s0353g00020	1	1	2	2	1	0	0	0	2	2	0	0	0	0	1	0	1	1	2	2	0	1	2	1	3	1	1	3	3	1	4	0	4	4	2	3	1	2	1	4	4	5	1	2	2	0	1	0	3
VIT_00s0353g00030	0	0	0	0	0	0	0	0	0	0	0	0	0	0	0	0	0	2	0	0	0	0	0	0	0	0	1	0	0	0	0	0	0	0	0	0	0	0	0	0	0	0	0	0	0	0	0	0	1
VIT_00s0353g00050	117	99	84	95	97	72	154	57	182	93	64	39	60	89	77	79	74	129	85	67	73	62	59	106	195	178	150	123	159	106	68	80	122	69	104	77	94	120	142	107	166	135	82	124	128	160	184	136	46
VIT_00s0353g00060	283	257	232	251	251	184	398	149	501	387	206	159	277	379	370	252	265	487	303	225	242	223	230	241	601	655	631	471	422	409	246	291	326	214	298	286	336	372	344	203	320	262	205	198	255	233	335	153	410
VIT_00s0357g00010	186	165	98	130	182	120	181	116	264	482	229	205	165	199	215	140	134	182	165	138	139	176	220	193	117	120	118	131	93	79	96	89	109	95	112	129	120	144	157	146	186	174	185	207	157	238	337	144	98
VIT_00s0357g00020	423	437	342	355	366	240	366	262	503	543	314	223	429	611	562	338	428	620	332	342	397	325	343	361	339	393	388	292	353	373	235	295	317	258	290	303	367	418	331	314	429	279	357	303	350	273	420	291	398
VIT_00s0357g00030	1	0	1	1	0	0	1	0	0	2	2	0	0	2	0	0	1	1	0	0	0	0	0	0	0	0	1	0	0	0	0	0	0	0	0	0	0	1	0	0	0	0	0	1	0	1	0	0	0
VIT_00s0357g00060	8	10	4	6	13	8	13	10	10	38	10	8	16	13	9	8	14	24	9	13	14	15	11	20	6	11	12	11	17	11	13	9	13	17	17	30	11	0	3	4	3	2	2	3	4	4	6	5	4
VIT_00s0357g00070	21	15	12	24	19	14	20	6	18	28	11	6	29	40	44	22	20	38	15	21	30	17	26	27	15	14	15	13	11	14	11	9	11	11	12	15	2	2	1	2	3	0	1	1	0	1	1	1	24
VIT_00s0357g00080	9	11	7	4	5	5	1	3	6	6	2	1	1	7	1	6	3	5	2	5	8	0	1	3	1	7	10	2	6	5	3	9	5	1	7	2	8	11	24	5	6	2	2	2	3	1	1	1	15
VIT_00s0357g00090	1	5	3	1	6	2	5	4	11	3	2	0	2	6	4	4	6	6	8	5	6	7	2	0	5	4	5	3	3	4	3	2	2	5	3	3	1	1	0	1	3	2	6	6	2	6	9	9	1
VIT_00s0357g00100	10064	8515	4220	6029	7370	3495	6656	3023	6156	4101	2690	2006	6919	7733	6239	4636	4819	7102	3372	4198	3203	1908	1982	2534	5521	7242	5146	3659	6179	4902	2075	1920	4580	1438	3672	1288	5245	8858	3261	4956	8558	3597	3177	3983	4921	3068	3830	2163	4912
VIT_00s0357g00110	2	1	0	0	0	0	0	0	0	1	0	0	0	1	1	0	0	0	0	0	0	0	0	0	1	1	0	0	0	1	1	0	0	0	0	0	0	0	0	0	0	0	0	0	1	0	0	0	0
VIT_00s0357g00120	0	0	0	0	0	2	0	0	0	0	0	0	0	0	0	0	0	2	0	0	2	0	0	0	0	1	0	0	0	0	0	0	0	3	0	0	0	0	1	0	1	0	0	2	1	2	0	2	0
VIT_00s0357g00130	16	6	17	8	6	26	9	26	19	33	6	16	2	2	9	1	5	15	5	5	2	2	5	1	4	1	1	2	7	4	3	7	6	7	9	14	6	17	5	7	6	11	2	6	6	34	9	10	7
VIT_00s0358g00010	7	15	17	9	7	10	11	11	14	22	16	5	6	5	0	6	6	6	4	2	5	4	9	2	3	4	8	7	7	2	5	4	5	4	2	4	6	6	12	7	6	13	1	10	7	13	13	11	3
VIT_00s0358g00020	0	0	0	0	0	0	0	0	0	0	0	0	0	0	0	0	0	0	0	0	0	1	1	0	0	0	0	0	0	0	0	0	0	0	0	0	0	0	0	0	0	1	0	0	0	0	0	0	0
VIT_00s0360g00010	986	791	666	667	769	733	734	608	1131	1410	759	705	782	734	823	601	717	1014	681	542	777	742	951	584	459	619	591	689	509	585	519	543	675	582	717	603	420	464	620	409	476	377	346	466	507	530	604	307	356
VIT_00s0360g00020	1464	1046	980	1042	955	1053	1248	939	1440	2091	1148	913	1585	1539	1681	1092	1342	1730	1107	1035	1408	1228	1451	1070	716	904	996	971	994	919	933	858	914	835	928	838	633	776	1006	688	790	662	544	574	682	763	815	416	634
VIT_00s0360g00030	69	80	45	74	62	57	88	61	127	173	82	73	39	62	61	44	56	69	51	58	65	78	95	70	44	67	54	73	59	63	52	65	63	80	84	76	49	60	53	62	85	60	64	54	78	87	97	87	56
VIT_00s0360g00040	153	166	162	176	178	152	242	124	323	409	210	163	167	218	197	177	186	231	160	174	211	212	256	262	199	198	193	226	227	218	199	179	245	220	230	230	176	211	186	247	272	183	238	200	255	268	363	224	166
VIT_00s0360g00050	975	849	861	956	906	769	1272	750	1634	1967	1151	860	905	1011	940	751	809	1085	683	723	884	907	993	872	574	725	755	727	775	778	735	719	774	861	858	876	793	931	848	815	1127	911	778	855	984	1175	1188	788	587
VIT_00s0361g00010	0	0	0	0	0	0	0	0	0	0	0	0	0	0	0	0	0	0	0	0	0	0	0	0	0	0	0	0	0	0	0	0	0	0	0	0	0	0	0	0	0	0	0	0	0	0	0	0	0
VIT_00s0361g00020	0	0	0	0	0	0	0	0	0	0	0	0	0	0	0	0	0	0	0	0	0	0	0	0	0	0	0	0	0	0	0	0	0	0	0	0	0	0	0	0	0	0	0	0	0	0	0	0	0
VIT_00s0361g00030	0	0	0	0	0	0	0	0	0	0	0	0	0	0	0	0	0	0	0	0	0	0	0	0	0	0	0	0	0	0	0	0	0	0	0	0	0	0	0	0	0	0	0	0	0	0	1	0	0
VIT_00s0361g00040	25	36	22	27	24	14	36	20	48	72	28	27	34	31	27	46	36	44	64	119	146	272	523	188	51	63	53	61	86	61	79	54	89	93	109	82	67	79	50	82	152	106	155	327	238	359	464	341	18
VIT_00s0361g00050	27	17	6	18	18	8	24	18	24	12	10	5	21	28	41	16	22	25	22	18	17	17	15	26	43	40	21	16	28	20	12	28	22	20	21	10	9	10	12	14	12	8	10	10	8	4	13	14	50
VIT_00s0361g00060	3	0	0	2	0	0	0	0	0	0	0	0	0	0	0	0	0	0	0	0	0	0	0	0	0	0	0	0	0	0	0	0	0	0	0	0	0	0	0	0	0	0	0	0	0	0	0	0	0
VIT_00s0361g00070	0	0	0	0	0	0	0	0	0	0	0	0	0	0	0	0	0	0	0	0	0	0	0	0	0	0	0	0	0	0	0	0	0	0	0	0	0	0	0	0	0	0	0	0	0	0	0	0	0
VIT_00s0361g00080	2808	2476	2062	2889	2963	2359	4608	2178	7773	6742	3968	2759	1898	2113	2134	2128	2931	2968	2480	2424	3711	3994	5205	4012	3230	3689	3144	4066	3785	4027	3926	3684	4308	5403	6121	5378	1883	1927	2403	1935	2258	2196	2379	2078	2445	2982	3674	2588	2493
VIT_00s0361g00090	0	0	0	0	0	1	1	0	1	6	2	2	1	0	0	2	2	1	2	2	1	2	2	1	1	0	0	1	2	0	1	0	0	2	2	0	0	1	0	1	2	1	0	2	1	1	1	2	0
VIT_00s0361g00100	538	488	387	309	530	422	867	410	1193	1291	615	557	360	242	297	380	442	510	511	358	604	640	711	759	360	433	454	458	356	540	493	509	691	782	794	743	310	307	374	233	344	400	344	438	399	527	483	434	231
VIT_00s0361g00110	46	53	39	37	36	24	61	34	104	117	61	61	13	16	16	22	14	21	18	17	36	26	38	32	45	42	73	82	75	85	78	78	70	73	114	102	0	0	0	0	0	0	0	0	0	0	0	0	12
VIT_00s0362g00010	11	21	13	11	12	9	15	10	20	17	7	2	3	6	4	11	3	9	11	8	11	9	5	10	23	22	17	14	28	16	9	9	17	11	14	11	18	21	9	26	21	20	16	28	26	11	36	13	10
VIT_00s0365g00010	0	0	0	0	0	0	0	0	0	0	0	0	0	0	0	0	0	0	0	0	0	0	0	0	0	0	0	0	0	0	0	0	0	0	0	0	0	0	0	0	0	0	0	0	0	0	0	0	1
VIT_00s0366g00010	55	21	15	18	34	27	56	19	119	272	159	107	26	33	22	41	53	37	45	73	91	112	173	132	7	15	5	23	18	27	28	23	31	53	106	61	23	40	42	60	63	17	115	92	79	171	341	87	7
VIT_00s0366g00020	248	321	170	93	198	124	125	124	133	148	82	61	183	147	178	227	173	264	327	135	187	122	130	103	309	397	531	253	296	250	113	155	201	88	151	93	7	5	11	3	9	5	1	2	2	2	9	5	1
VIT_00s0367g00010	11	12	14	14	9	11	19	10	28	33	17	13	0	1	0	0	0	0	0	0	0	0	0	0	10	9	7	11	14	15	21	6	15	15	14	15	20	25	27	16	16	36	37	23	29	47	33	22	6
VIT_00s0369g00010	0	0	0	0	0	0	0	0	0	0	0	0	0	0	0	0	0	0	0	0	0	1	0	0	0	0	0	0	0	0	0	0	0	0	0	0	0	1	0	1	0	0	0	0	0	0	0	0	0
VIT_00s0369g00040	0	0	0	0	0	0	0	0	0	0	0	0	0	0	0	0	0	0	0	0	0	0	0	0	0	0	0	0	0	0	0	0	0	0	0	0	0	0	0	0	0	0	0	0	0	0	0	0	0
VIT_00s0369g00050	23	46	26	22	32	28	39	24	69	85	40	34	17	20	18	33	28	27	31	26	41	59	38	46	18	28	28	38	20	22	33	32	37	41	43	50	28	45	38	29	36	36	31	45	42	49	54	28	12
VIT_00s0370g00010	546	592	471	585	620	484	1019	407	1360	1148	619	415	459	701	682	648	887	1145	759	908	930	914	1053	1231	724	949	878	782	945	865	652	684	878	796	967	850	672	848	664	782	1085	711	711	879	1005	1183	1277	924	522
VIT_00s0370g00020	3587	3560	2167	2905	3365	2411	4068	2144	5207	6733	3521	2932	2377	2617	2143	2349	2385	3447	2386	2722	3016	3112	3401	3612	1643	2041	1783	1638	2140	1912	1732	1555	2309	1978	2717	1931	2069	2916	1527	1947	3343	1687	1943	2813	2853	2911	3923	2489	1452
VIT_00s0370g00030	618	676	500	498	674	548	807	514	1341	1421	788	595	393	414	363	549	618	587	641	519	673	883	791	889	443	460	385	443	536	405	458	399	520	554	611	521	452	506	416	528	730	561	475	732	652	887	977	692	258
VIT_00s0370g00040	602	562	356	299	543	442	693	411	1159	957	453	437	268	233	229	424	462	445	504	383	576	639	610	650	394	412	358	468	278	368	373	293	505	543	527	477	328	387	340	366	402	430	350	586	479	636	610	494	219
VIT_00s0370g00050	2591	2409	1998	2038	2298	2153	3540	2001	4916	6267	3241	2684	1913	2108	1994	1904	2468	2886	2139	2112	2902	3304	3257	3244	1407	1807	1666	1871	1812	2010	1926	1902	2295	2357	2595	2631	1568	1864	1930	1491	2234	1965	1988	2033	2272	2781	3031	2096	1172
VIT_00s0370g00060	388	338	254	254	319	204	283	209	431	400	219	180	275	361	382	276	316	448	265	243	303	358	362	354	296	376	339	293	343	324	243	272	330	296	325	308	594	655	622	717	727	469	628	557	675	582	759	494	208
VIT_00s0370g00070	145	138	90	70	112	52	113	59	135	64	66	29	133	144	199	185	160	306	213	128	126	124	138	166	289	342	378	247	282	276	179	236	274	176	249	204	187	248	305	182	233	180	226	147	198	170	256	140	207
VIT_00s0370g00090	1835	1677	1333	1247	1579	1304	1905	1116	3150	3488	1825	1481	1411	1406	1517	1272	1420	1850	1367	1333	1644	1777	2101	1810	1314	1669	1566	1585	1559	1788	1463	1504	1817	1825	2304	1838	1350	1422	1580	1224	1577	1375	1757	1705	1763	2023	2460	1729	1009
VIT_00s0371g00010	0	1	0	0	0	0	0	0	0	0	0	0	0	0	0	0	0	2	0	1	0	0	0	1	0	0	0	1	1	0	0	2	0	2	0	1	0	0	0	0	0	0	0	0	0	0	0	0	0
VIT_00s0371g00020	0	0	0	0	0	0	0	0	0	0	0	0	0	0	0	0	0	0	0	0	0	0	0	0	0	0	0	0	0	0	0	0	0	0	0	0	0	0	0	0	0	0	0	0	0	0	0	0	0
VIT_00s0371g00030	0	0	0	0	0	0	0	0	0	0	0	0	0	0	0	0	0	0	0	0	0	0	0	0	0	0	0	0	0	0	0	0	0	0	0	0	0	0	0	0	0	0	0	0	0	0	0	0	0
VIT_00s0371g00040	2	4	2	1	2	1	5	0	10	4	2	1	1	1	3	0	5	4	4	7	5	4	3	9	2	4	1	2	2	2	3	4	0	0	2	8	1	3	0	0	1	0	5	1	5	3	5	6	2
VIT_00s0371g00050	1624	1833	953	726	1201	784	843	655	1125	980	548	465	665	821	822	279	353	598	353	275	240	149	172	203	619	730	716	587	673	602	531	440	559	488	719	425	747	1004	976	636	826	729	464	449	505	531	695	312	1337
VIT_00s0371g00060	0	0	0	0	0	0	0	0	0	0	0	0	0	0	0	0	0	0	0	0	0	0	0	0	1	0	0	1	0	0	2	0	1	1	0	0	0	0	0	0	0	0	0	0	0	0	0	0	0
VIT_00s0371g00070	0	0	0	0	0	0	0	0	0	0	0	0	0	0	0	0	0	0	0	0	0	0	0	0	0	0	0	0	0	0	0	0	0	0	0	0	0	0	0	0	0	0	0	0	0	0	0	0	0
VIT_00s0371g00080	0	0	0	0	0	0	0	0	0	0	0	0	0	0	0	0	0	0	0	0	0	0	0	0	0	0	0	0	0	0	0	0	0	0	0	0	0	0	0	0	0	0	0	0	0	0	0	0	0
VIT_00s0371g00090	0	0	0	0	0	0	0	0	0	0	0	0	0	0	0	0	0	0	0	0	0	0	0	0	0	0	0	0	0	0	0	0	0	0	0	0	0	0	0	0	0	0	0	0	0	0	0	0	0
VIT_00s0371g00100	14	19	9	7	18	16	14	12	12	15	4	1	12	21	18	7	13	19	9	4	15	8	9	9	0	1	1	0	1	0	0	0	0	0	0	1	15	19	16	16	12	18	12	8	12	5	16	10	28
VIT_00s0371g00110	0	0	0	0	0	0	0	0	0	0	0	0	0	0	0	0	0	0	0	0	0	0	0	0	0	0	0	0	0	0	0	0	0	0	0	0	0	0	0	0	0	0	0	0	0	0	0	0	0
VIT_00s0372g00010	24	14	10	19	21	11	31	18	48	49	41	21	22	23	29	25	24	19	36	19	37	44	57	47	0	4	11	6	8	5	7	9	9	13	8	8	1	0	0	0	0	0	0	2	0	1	0	0	26
VIT_00s0372g00020	0	0	0	0	0	0	0	0	1	0	1	0	0	0	0	0	0	0	0	0	0	0	0	0	0	0	0	0	0	0	0	0	0	0	0	0	0	0	0	0	0	0	2	0	0	0	0	0	0
VIT_00s0372g00030	0	0	0	0	0	0	0	0	0	0	0	0	0	0	0	0	0	0	1	0	0	0	0	0	0	0	0	0	0	0	0	0	0	0	0	0	0	1	2	0	0	0	0	1	1	0	0	0	0
VIT_00s0372g00040	0	0	0	0	0	0	0	0	0	0	0	0	0	0	0	0	0	0	0	0	0	0	0	0	0	0	0	0	0	0	0	0	0	0	0	0	0	0	0	0	0	0	0	0	0	0	0	0	0
VIT_00s0372g00060	0	0	0	0	0	0	0	0	0	0	0	0	0	2	0	0	0	2	1	0	1	2	0	0	0	0	0	0	0	0	0	0	0	0	0	0	1	3	1	2	0	5	3	2	4	3	3	1	4
VIT_00s0372g00070	0	0	0	0	0	0	0	0	0	0	0	0	0	0	0	0	0	0	0	0	0	0	0	0	0	0	0	0	0	0	0	0	0	0	0	0	0	0	0	0	0	0	0	0	0	0	0	0	0
VIT_00s0372g00080	0	0	0	0	0	0	0	0	0	0	0	0	0	0	0	0	0	0	0	0	0	0	0	0	0	0	0	0	0	0	0	0	0	0	0	0	0	0	0	0	0	0	0	0	0	0	0	0	0
VIT_00s0372g00100	0	0	0	0	0	0	0	0	0	0	0	0	0	0	1	0	0	0	0	0	0	0	0	0	0	0	0	0	0	0	0	0	0	0	0	0	0	2	0	1	0	0	0	0	0	0	0	1	0
VIT_00s0373g00010	276	207	128	183	196	127	213	104	290	158	85	58	114	137	122	83	91	153	73	100	83	70	54	115	234	228	146	153	160	175	118	92	206	118	186	120	43	64	40	39	44	36	43	16	36	33	41	19	135
VIT_00s0373g00020	1	2	4	4	1	4	3	2	3	1	4	0	1	6	4	5	6	9	2	5	3	3	0	3	21	14	6	8	8	5	5	7	13	3	3	6	14	5	5	7	18	8	9	5	9	13	18	8	5
VIT_00s0373g00030	18	11	18	7	18	8	15	12	25	16	2	4	17	20	23	11	16	23	19	27	11	11	26	33	42	35	23	19	26	22	17	18	32	11	18	25	18	20	19	22	22	22	27	17	25	26	19	7	28
VIT_00s0373g00040	2741	2660	2170	2620	2629	2138	3478	1981	5808	6027	3436	2461	2321	2825	2790	2890	3119	3953	2831	3326	3721	4164	4654	4601	2607	3576	3238	3295	3776	3755	3278	3661	4339	4256	5528	4880	2189	2654	2500	3063	3340	2453	3343	3126	3411	3971	4965	3377	1640
VIT_00s0373g00050	0	0	0	1	0	0	0	0	0	0	0	0	0	0	0	0	0	0	0	0	0	0	0	0	0	0	0	0	1	0	0	0	0	0	1	0	0	1	1	0	0	0	0	0	0	1	0	0	0
VIT_00s0374g00010	1	0	2	0	0	0	2	0	0	0	0	1	0	0	0	0	0	1	0	1	0	0	0	0	0	0	0	0	1	0	0	1	0	0	0	0	1	0	0	0	0	0	1	1	1	0	0	0	0
VIT_00s0374g00020	4	12	31	12	14	14	11	7	14	18	13	12	3	18	14	14	9	17	6	15	4	6	9	13	12	34	10	13	22	14	13	12	12	7	8	10	22	36	66	37	42	33	24	14	31	48	33	16	2
VIT_00s0374g00030	40	46	37	20	25	31	30	24	62	53	23	22	23	33	33	11	45	52	40	20	35	18	32	21	73	76	107	65	48	56	29	48	53	50	27	52	99	168	129	98	146	131	72	118	137	150	143	121	49
VIT_00s0374g00040	5	7	4	1	1	2	4	3	7	3	3	2	3	3	4	3	3	6	4	2	6	4	3	2	13	14	9	10	7	9	9	10	11	6	6	11	16	24	13	19	18	24	12	17	22	21	22	17	23
VIT_00s0374g00050	308	262	274	240	287	236	314	234	651	435	227	180	346	433	354	436	426	480	475	437	545	504	462	599	256	328	297	432	409	420	526	426	514	442	562	553	292	323	476	358	324	330	556	351	400	487	508	431	65
VIT_00s0375g00010	27	23	16	8	20	14	19	16	21	26	10	14	18	10	16	9	10	18	14	4	11	8	7	15	19	30	29	16	13	23	11	9	24	16	14	10	23	21	15	12	19	20	12	16	18	17	10	7	13
VIT_00s0375g00020	0	0	0	0	0	0	0	0	0	0	0	0	0	0	0	0	0	0	0	0	0	0	0	0	0	0	0	0	0	0	0	0	0	0	0	0	0	0	0	0	0	0	0	0	0	0	0	0	0
VIT_00s0375g00030	4	12	1	5	3	2	9	0	7	16	8	7	34	34	38	10	17	29	10	18	14	19	20	13	4	4	5	3	3	0	2	0	1	4	3	2	8	10	8	16	6	8	2	8	9	12	11	7	40
VIT_00s0375g00040	230	509	202	180	301	278	366	240	736	2509	1311	1146	540	310	261	1294	1048	736	1343	1230	1625	2418	3139	2142	83	197	109	172	306	227	427	253	503	787	1278	521	241	296	334	458	486	365	329	650	592	1457	1564	896	73
VIT_00s0375g00050	128	124	109	148	146	64	108	54	154	122	77	49	103	112	125	110	139	163	80	107	93	93	99	102	99	166	122	91	124	116	85	80	110	80	92	80	107	124	103	206	142	91	113	98	102	103	105	108	166
VIT_00s0375g00060	0	0	0	0	0	0	0	0	0	0	0	0	0	0	0	0	0	0	0	0	0	0	0	0	0	0	0	0	0	1	0	0	0	0	0	0	0	0	0	0	0	0	0	0	0	0	0	0	0
VIT_00s0378g00010	27	22	13	17	20	15	28	28	46	68	17	29	6	5	4	4	11	9	4	6	7	7	11	8	8	17	18	20	5	25	12	9	17	18	18	16	11	8	6	4	14	7	12	16	15	19	16	7	21
VIT_00s0378g00020	0	0	0	0	0	0	0	0	1	0	0	0	0	0	0	0	0	1	0	0	1	0	0	1	1	0	0	0	0	0	0	0	0	0	0	0	0	1	0	0	0	0	0	1	1	0	0	0	0
VIT_00s0378g00040	36	28	27	16	30	28	40	22	65	82	45	43	11	11	7	13	14	17	20	12	18	9	11	16	14	22	23	17	15	21	25	20	25	33	29	43	20	8	18	16	20	33	16	23	25	33	18	22	25
VIT_00s0379g00010	16	14	10	8	4	5	26	6	29	18	11	6	17	26	24	26	30	37	20	24	24	14	16	29	13	11	18	16	15	13	15	19	20	20	20	21	0	0	0	0	0	0	0	0	0	1	0	0	4
VIT_00s0379g00020	595	456	369	256	418	354	633	414	814	759	343	369	380	328	345	328	482	625	369	360	461	444	387	450	343	465	382	402	219	412	313	292	463	439	446	478	353	298	356	223	316	341	304	285	343	317	282	273	331
VIT_00s0379g00040	26	21	14	16	21	7	38	10	41	40	16	23	16	13	8	13	15	25	27	18	21	16	24	15	14	14	18	19	9	20	6	20	27	20	31	23	18	18	18	17	14	8	15	15	17	15	15	17	17
VIT_00s0379g00050	1	5	3	3	2	2	5	1	6	9	1	1	1	11	8	1	13	4	2	5	6	4	1	4	49	34	33	22	23	34	18	39	33	23	11	52	23	34	10	27	37	20	35	31	30	36	35	40	24
VIT_00s0379g00060	550	419	385	416	461	446	667	421	1035	1224	609	531	379	409	423	414	555	575	532	519	605	625	693	688	243	333	323	368	271	335	357	343	411	493	506	439	217	224	295	428	343	343	269	370	371	497	388	372	327
VIT_00s0379g00070	162	170	122	158	138	116	189	112	272	323	176	122	145	181	213	135	151	258	158	155	211	180	219	201	156	177	166	151	195	159	155	148	123	155	159	216	159	200	144	136	153	98	134	109	129	151	151	94	128
VIT_00s0380g00020	1	2	2	2	0	0	2	0	2	3	1	1	0	1	1	0	0	1	0	0	0	0	1	0	1	0	1	0	0	1	2	0	1	0	1	0	0	1	0	1	0	1	0	0	1	0	0	0	0
VIT_00s0380g00030	0	0	1	0	0	0	0	0	0	0	1	0	0	0	0	0	0	0	0	0	0	0	0	0	0	0	0	0	0	0	0	0	0	0	0	0	0	0	0	0	0	0	0	1	0	0	0	0	0
VIT_00s0384g00020	0	0	0	0	0	0	0	0	0	0	0	0	0	0	0	0	1	1	1	0	0	0	0	1	0	0	1	0	1	0	0	1	0	0	0	1	0	0	0	0	1	2	1	0	0	0	0	1	0
VIT_00s0385g00010	0	0	0	0	0	3	0	0	0	0	0	0	0	0	1	0	0	0	0	0	0	0	0	0	0	0	0	0	0	0	0	0	0	0	0	0	0	0	0	0	1	0	0	0	0	0	0	0	13
VIT_00s0385g00020	7	7	2	2	2	2	3	3	5	3	1	0	2	4	3	0	2	5	1	1	0	1	4	3	0	1	1	0	1	1	0	1	1	2	0	1	21	27	9	19	22	13	16	21	17	7	8	12	41
VIT_00s0386g00010	0	0	0	0	0	0	0	0	0	1	0	0	0	0	0	0	0	0	0	0	0	0	0	0	0	0	0	0	0	0	0	0	0	0	0	0	0	0	0	0	1	0	0	1	0	0	1	1	0
VIT_00s0386g00020	1879	1770	1498	1758	1863	1295	2096	1168	3090	3848	2111	1559	1526	2002	1873	1377	1610	2153	1503	1693	1719	1757	1988	1906	1712	2097	1690	1592	2100	1936	1405	1519	1803	1571	1986	1776	1244	1643	1181	1842	2064	1262	1827	1444	1685	1759	2334	1370	1778
VIT_00s0386g00030	3290	3046	2007	2218	2708	2150	3269	1890	4040	4646	2730	2103	1305	1124	1134	1052	1152	1483	1094	1230	1322	1450	1595	1501	809	980	761	681	837	752	567	533	704	497	571	522	1526	2064	1415	1202	2063	1303	1513	1625	1578	1770	1971	1444	1091
VIT_00s0386g00040	170	291	141	151	200	147	137	98	232	250	110	97	120	251	240	81	150	216	93	72	95	34	31	34	38	55	57	15	43	26	12	15	27	4	7	9	428	878	81	392	486	231	173	429	337	296	208	311	99
VIT_00s0386g00050	70	74	48	18	33	21	12	18	8	5	4	4	289	307	270	43	76	138	12	19	31	11	8	8	65	103	76	13	33	27	6	6	11	6	5	4	121	209	41	53	122	70	21	40	57	41	7	69	218
VIT_00s0386g00060	22	22	15	12	14	17	25	12	41	28	19	12	12	22	24	11	17	19	12	19	17	19	24	22	31	27	14	17	15	18	15	17	23	12	14	19	6	14	13	13	14	7	10	10	15	16	19	10	28
VIT_00s0388g00010	28	29	40	28	48	25	28	26	48	27	14	14	35	33	48	46	31	125	56	53	14	5	5	11	10	39	43	5	20	23	5	20	13	2	20	7	74	63	97	65	58	34	45	8	21	40	23	36	7
VIT_00s0388g00020	25	36	38	24	26	33	15	19	20	17	14	10	26	39	51	55	34	93	48	27	25	2	8	9	3	13	25	2	11	8	3	9	6	0	6	0	63	85	119	87	77	52	60	8	23	30	12	17	3
VIT_00s0388g00030	2	2	3	2	3	0	3	1	6	8	4	1	5	3	8	3	6	9	1	7	3	3	6	3	2	2	1	1	1	2	1	3	2	0	1	2	4	6	4	2	1	1	3	4	8	5	3	4	0
VIT_00s0388g00040	2	6	2	0	3	1	1	2	2	4	6	2	5	3	0	0	2	3	0	0	3	0	6	0	0	3	1	3	1	1	1	3	5	2	1	2	0	0	0	1	2	0	1	0	0	2	5	2	2
VIT_00s0388g00050	10	8	9	10	26	7	9	12	9	8	7	4	22	20	26	40	23	79	24	18	9	3	3	7	19	45	64	12	34	19	2	18	14	1	14	5	20	45	46	29	23	14	12	0	13	4	1	5	16
VIT_00s0388g00060	31	25	36	23	28	18	32	24	25	19	11	13	9	13	27	23	13	43	26	24	8	4	6	7	23	43	54	6	22	32	10	10	16	4	23	5	57	90	88	41	62	39	39	2	19	18	13	13	10
VIT_00s0388g00070	0	0	0	0	0	0	0	0	0	0	0	0	0	0	0	0	0	0	0	0	0	0	0	0	0	0	0	0	0	0	0	0	0	0	0	0	0	0	0	0	0	0	0	0	0	0	0	0	0
VIT_00s0388g00080	0	0	1	0	1	0	0	0	2	0	2	0	0	0	0	0	0	1	0	0	1	1	0	0	1	0	0	0	0	0	1	0	1	2	1	0	1	0	0	0	0	1	0	0	0	1	1	0	0
VIT_00s0388g00090	1	4	3	2	3	0	0	2	3	1	2	1	3	1	3	5	1	5	3	1	2	0	1	1	2	6	5	1	7	0	2	3	2	0	1	0	8	10	15	8	8	7	13	3	4	6	2	5	2
VIT_00s0389g00010	0	0	0	0	0	0	0	0	0	0	0	0	0	0	0	0	0	0	0	0	0	0	0	0	0	0	0	1	1	4	2	0	0	0	0	0	1	0	0	0	0	0	0	1	1	0	1	0	0
VIT_00s0389g00020	1926	1710	1323	1125	1338	1140	1532	1001	2262	1709	1007	656	1689	1789	2120	1622	1797	2622	1746	1421	1764	1461	1776	1721	1782	2228	2392	1856	1928	2157	1586	1870	1969	1723	1889	2107	1839	1978	1770	1516	2049	1550	1503	1589	1698	1976	1836	1669	1489
VIT_00s0389g00030	71	104	55	40	47	30	57	37	63	50	31	14	34	39	34	14	54	32	51	32	51	38	60	35	75	59	95	79	51	65	48	61	57	65	46	92	99	152	126	175	153	156	96	212	129	208	206	157	77
VIT_00s0389g00040	2	3	1	0	3	1	3	2	10	4	2	1	2	0	3	1	0	0	0	2	2	0	0	2	0	2	3	4	1	0	1	1	1	2	0	0	0	0	3	0	2	3	1	1	0	2	2	0	16
VIT_00s0391g00010	44	47	30	25	32	18	26	20	29	27	15	10	12	7	6	4	5	12	4	5	8	12	9	10	30	15	13	20	17	12	14	13	18	20	16	16	7	7	7	4	4	9	4	6	10	6	5	5	76
VIT_00s0391g00020	59	96	46	55	60	37	80	46	109	125	68	49	84	101	110	66	102	109	84	71	80	112	125	105	44	45	46	53	44	38	33	34	60	42	44	59	43	62	49	65	77	43	42	48	56	61	84	42	79
VIT_00s0391g00030	0	0	0	0	1	0	0	0	0	0	1	0	0	1	0	0	0	0	0	0	0	0	0	0	0	0	0	0	1	0	0	0	0	0	0	0	0	0	0	0	0	0	0	0	1	0	0	0	1
VIT_00s0391g00040	514	507	385	447	408	293	489	273	702	899	438	306	400	548	438	234	365	420	236	205	291	352	316	319	500	552	474	422	524	401	298	238	376	316	416	315	326	433	390	374	474	426	455	403	373	332	522	306	479
VIT_00s0391g00050	68	50	47	63	51	53	94	53	109	212	99	77	40	63	48	39	52	75	49	57	67	97	106	94	62	78	64	68	81	58	71	66	81	95	105	96	51	52	46	72	86	57	68	66	90	84	101	66	38
VIT_00s0391g00060	442	414	311	410	457	376	480	295	834	1003	500	390	328	428	437	383	419	619	448	450	578	566	593	596	318	404	384	424	411	438	382	401	459	421	497	515	355	459	327	379	509	293	530	455	418	526	747	460	283
VIT_00s0391g00070	2696	3508	2371	2667	3431	2042	5212	1841	7796	8195	4603	3639	5002	4753	4632	7716	5084	8259	6891	7134	6012	7234	8717	8792	7076	11323	8870	7336	9239	8210	7652	7169	10293	9169	17521	7900	2002	2450	2839	2764	3715	2021	3149	4313	4405	6144	7594	4630	3323
VIT_00s0392g00010	16	25	17	18	30	34	50	28	127	61	45	30	19	12	24	23	38	35	23	28	39	49	48	52	76	86	60	102	61	84	72	66	99	116	153	109	35	42	47	30	34	43	63	45	48	57	58	52	0
VIT_00s0392g00020	0	0	0	0	0	0	0	0	0	0	0	0	0	0	0	0	0	0	0	0	0	0	0	0	0	0	0	0	0	0	0	0	0	0	0	0	0	0	0	0	0	0	0	0	0	0	0	0	0
VIT_00s0392g00030	0	0	0	0	0	0	0	0	0	0	0	0	0	0	0	0	0	1	0	0	0	0	0	0	0	0	0	0	0	0	0	0	0	0	0	0	0	0	0	0	0	0	0	0	0	0	0	0	0
VIT_00s0392g00040	0	0	0	0	0	0	0	0	0	0	0	0	0	0	0	0	0	0	0	0	0	0	0	0	0	0	0	0	0	0	0	0	0	0	0	0	0	0	0	0	0	0	0	0	0	0	0	0	0
VIT_00s0392g00050	12	12	9	4	9	7	8	5	14	7	3	3	7	14	13	4	16	16	11	8	12	3	8	13	12	17	14	7	15	16	6	6	18	6	9	12	7	5	3	4	5	3	5	5	9	6	7	7	29
VIT_00s0392g00060	3	0	1	0	1	0	0	1	0	0	0	0	0	0	0	0	0	0	0	0	0	0	0	0	0	0	0	0	0	0	0	0	0	0	0	0	0	0	0	0	0	0	0	0	0	0	0	0	0
VIT_00s0392g00070	0	0	0	0	0	0	0	0	0	0	0	0	0	0	0	0	0	0	0	0	0	0	0	0	0	0	0	0	0	0	0	0	0	0	0	0	0	0	0	0	0	0	0	0	0	0	0	0	0
VIT_00s0394g00010	136	207	124	133	171	109	174	104	269	173	106	60	136	218	218	118	185	238	182	151	158	166	179	175	89	96	108	87	109	93	73	71	98	48	52	81	101	148	96	112	149	101	82	186	109	129	156	114	136
VIT_00s0394g00020	381	343	354	293	353	288	457	256	675	826	407	360	354	399	412	331	366	482	366	410	465	421	467	499	308	353	321	332	407	380	279	281	404	357	452	501	295	400	377	384	412	432	484	474	506	553	649	432	288
VIT_00s0394g00030	937	1397	587	468	916	544	805	533	1097	1195	548	500	555	590	458	418	503	610	497	496	499	406	523	487	541	514	508	488	490	435	355	333	457	394	393	419	789	909	653	771	1022	735	510	856	875	816	879	622	601
VIT_00s0394g00040	263	190	207	234	215	157	175	126	282	100	70	57	6	4	6	2	6	5	2	5	8	2	2	0	30	43	85	40	60	72	18	37	32	6	16	4	6	4	3	6	0	1	3	1	0	0	1	1	2
VIT_00s0396g00010	301	98	81	69	62	99	124	89	139	126	40	37	85	153	151	145	146	185	99	112	117	115	116	214	74	110	85	94	82	96	64	105	94	79	61	135	167	249	171	180	290	189	202	162	179	272	173	136	123
VIT_00s0396g00020	70	20	18	6	6	9	13	14	9	12	2	4	19	16	24	35	29	21	22	10	21	19	21	27	3	15	10	10	9	13	6	10	4	8	10	13	13	39	19	28	24	15	10	12	18	23	17	16	15
VIT_00s0396g00030	57	12	6	4	10	7	11	8	12	11	2	1	13	14	11	24	24	15	13	7	9	16	9	14	5	5	9	10	4	15	5	8	10	8	9	15	11	17	21	10	18	13	23	8	10	24	13	9	6
VIT_00s0396g00040	0	0	0	0	0	0	0	0	0	0	0	0	0	0	0	0	1	0	0	0	0	0	0	0	0	0	0	1	0	0	0	0	1	0	0	0	0	0	0	0	0	0	0	0	0	1	0	0	0
VIT_00s0396g00050	264	47	44	31	34	73	52	59	88	69	29	33	40	99	62	194	122	134	106	69	108	134	139	188	66	87	76	99	83	90	71	110	96	123	92	183	61	157	94	93	146	90	85	86	93	151	101	81	53
VIT_00s0396g00060	16	4	3	4	1	5	3	4	11	13	8	3	4	5	4	17	10	17	13	9	12	17	18	31	5	7	4	12	8	10	15	9	11	15	13	16	5	13	7	5	9	6	8	12	11	15	12	7	2
VIT_00s0396g00070	1	1	2	0	0	0	3	0	1	2	1	0	1	1	1	1	2	1	1	1	1	2	0	1	2	1	4	2	2	3	2	3	3	7	3	3	2	0	0	0	0	0	0	2	1	4	1	2	0
VIT_00s0397g00010	6	10	16	4	10	6	6	5	8	1	5	3	80	86	87	73	47	143	69	47	39	16	13	20	52	64	80	39	51	42	23	39	39	16	18	26	8	17	12	4	17	14	7	3	8	5	7	6	8
VIT_00s0397g00020	0	0	0	0	0	0	0	0	0	0	0	0	0	0	0	0	0	1	0	0	0	0	0	0	0	0	0	0	0	0	0	0	0	0	0	0	0	0	0	0	0	0	0	0	0	0	0	0	0
VIT_00s0397g00030	0	1	0	0	0	0	0	0	0	0	0	0	0	0	0	1	0	0	0	0	0	0	0	0	0	0	0	0	0	0	0	0	0	0	0	0	0	0	0	0	0	0	0	0	0	0	0	0	0
VIT_00s0397g00040	2	2	2	0	1	0	2	2	2	3	3	5	2	2	1	0	2	1	1	6	3	2	5	2	2	3	1	2	1	0	5	1	4	2	1	3	1	3	1	1	0	0	0	2	3	4	3	3	3
VIT_00s0397g00050	15	28	15	9	18	11	15	4	20	12	9	9	109	102	109	81	86	164	64	65	63	32	29	46	56	56	85	43	66	51	32	52	48	25	18	39	7	14	25	8	11	8	8	8	12	11	17	8	8
VIT_00s0398g00010	5	3	5	2	6	5	10	2	6	13	3	2	5	4	6	5	3	6	11	11	5	7	10	11	5	7	9	7	4	5	3	9	5	4	6	2	6	24	3	6	24	20	12	8	10	13	22	13	1
VIT_00s0398g00020	88	158	70	60	83	53	119	39	75	64	40	28	169	200	154	70	91	216	95	115	83	36	59	91	165	179	191	94	126	106	45	67	75	40	49	38	168	260	178	115	303	158	100	206	143	213	239	143	5
VIT_00s0398g00030	0	0	0	0	0	0	0	0	0	0	0	0	0	0	0	0	0	0	0	0	0	0	0	0	0	0	0	0	0	0	0	0	0	0	0	0	0	0	0	0	0	0	0	0	0	0	0	0	0
VIT_00s0398g00040	0	1	0	0	3	1	0	1	0	1	1	0	1	0	0	0	0	2	0	1	0	0	0	1	1	1	0	0	1	0	1	2	0	0	2	0	0	0	3	2	1	0	0	0	0	1	0	1	1
VIT_00s0398g00050	0	0	0	0	0	0	0	0	0	0	0	0	0	0	0	0	0	0	0	0	0	0	0	0	0	0	0	0	0	0	0	0	0	0	0	0	0	0	0	0	0	0	0	0	0	0	0	0	0
VIT_00s0398g00060	3	8	8	4	9	4	7	1	8	5	4	6	18	18	15	38	18	42	27	22	20	11	19	17	5	16	8	8	13	4	3	2	9	10	25	5	5	8	10	14	15	10	12	1	7	16	19	12	2
VIT_00s0399g00010	0	0	0	0	0	0	1	0	0	0	0	0	3	4	5	1	4	7	0	3	7	2	2	2	0	0	0	0	0	0	0	1	0	0	0	0	0	0	0	0	0	0	0	0	0	0	0	0	7
VIT_00s0399g00020	820	1493	834	482	646	407	277	376	544	101	69	26	744	1384	1422	241	443	715	397	159	298	151	164	143	755	500	373	421	282	179	152	126	192	111	78	219	3958	4641	4435	4819	3340	4765	4345	3630	3841	3140	5786	2246	1616
VIT_00s0399g00030	2	3	1	1	3	3	1	0	2	1	1	0	0	0	0	0	1	0	0	0	1	0	1	1	0	0	1	0	0	0	0	0	0	0	0	0	1	1	2	0	1	1	1	1	2	4	4	3	1
VIT_00s0399g00050	0	0	0	0	0	0	0	0	0	0	0	0	0	0	0	0	0	0	0	0	0	0	0	0	0	0	0	0	0	0	0	0	0	0	0	0	0	0	0	0	0	0	0	0	0	0	0	0	0
VIT_00s0399g00060	541	520	479	575	609	565	874	496	1295	1615	809	713	469	573	538	435	575	773	479	562	647	676	754	728	334	442	421	421	401	464	426	453	500	555	635	585	375	541	465	485	667	497	580	655	646	807	906	596	330
VIT_00s0400g00010	9	10	11	5	8	3	15	9	16	31	16	6	5	3	9	1	6	7	9	8	8	4	8	6	2	2	5	6	4	0	4	8	5	4	7	10	7	9	12	13	11	6	6	5	4	15	11	8	8
VIT_00s0400g00020	53	84	49	44	83	42	50	36	75	34	23	23	101	91	103	97	81	193	98	78	67	32	45	42	52	102	83	58	51	77	34	62	54	22	38	41	36	51	50	22	53	35	28	32	39	37	43	27	29
VIT_00s0400g00030	0	1	2	1	0	0	0	1	0	1	0	0	1	1	2	2	0	1	0	1	1	0	0	0	1	1	0	1	3	0	0	0	0	1	1	1	1	1	0	1	1	0	0	0	0	0	0	0	1
VIT_00s0400g00040	0	0	0	0	0	1	0	0	0	0	0	1	0	0	0	0	0	0	0	0	0	0	0	0	1	0	0	0	0	0	0	1	0	0	0	0	0	0	0	0	0	0	1	0	0	0	0	0	0
VIT_00s0400g00050	0	0	0	0	0	0	0	0	1	2	1	1	0	0	0	0	0	1	0	0	0	0	0	2	0	0	0	0	1	1	0	0	0	1	0	0	0	0	0	1	0	0	0	0	0	0	0	0	0
VIT_00s0404g00010	3	5	5	2	4	3	3	1	8	19	8	5	4	2	1	1	6	3	1	8	13	7	11	9	1	2	3	7	2	2	6	5	6	3	4	8	2	1	4	3	3	7	3	7	3	4	7	8	4
VIT_00s0404g00020	3625	3236	2697	3147	3486	2684	4238	2351	5625	5832	3226	2495	3615	3839	3423	2982	3100	4368	3133	3043	3309	2889	3312	3490	2740	3659	3168	3270	3468	3494	3059	2799	3524	2845	3777	2951	2657	3226	3284	3250	4015	2923	2991	2729	3564	3545	4232	2673	2515
VIT_00s0404g00030	67	72	54	68	90	73	90	54	158	152	96	69	86	89	63	78	80	79	76	58	73	61	97	75	45	75	51	59	90	69	48	58	74	65	97	58	40	91	63	77	102	59	74	43	80	83	114	36	56
VIT_00s0404g00040	1054	649	936	1396	876	953	2155	879	2481	2142	1132	923	1075	1791	1331	1129	1732	1955	1070	1609	1695	1530	1688	1929	1241	1539	1605	1549	1591	1612	1404	1454	1621	1528	1738	1612	1445	1338	1225	1261	1622	1116	895	1088	1396	1363	1513	1134	948
VIT_00s0404g00050	114	165	115	92	143	137	194	127	430	266	216	131	67	133	104	93	102	148	110	144	121	121	170	137	200	294	243	214	271	193	133	150	232	141	221	145	89	137	100	97	193	47	70	101	137	342	229	193	75
VIT_00s0404g00060	1503	1558	1101	1023	1492	1239	1850	1145	2742	3829	1746	1470	1308	1133	1249	1142	1438	1697	1328	1203	1587	1497	1993	1804	979	1157	1182	1292	1149	1313	1245	1262	1428	1404	1611	1618	1079	1227	1305	933	1468	1316	1370	1462	1630	1965	2030	1408	746
VIT_00s0404g00070	692	675	627	853	768	763	1070	685	1625	1962	1206	947	578	602	621	513	646	739	589	774	762	821	1062	925	312	352	355	429	390	465	465	522	504	616	728	694	500	550	497	754	686	486	551	625	722	826	926	692	313
VIT_00s0404g00080	3515	2937	2921	3713	3550	3164	4641	2836	7295	9043	5076	3821	2756	2922	2963	2809	2982	3940	2936	3334	3434	3626	4573	4096	1281	1589	1674	1969	2000	2139	2062	2131	2316	2614	3000	2789	2019	2539	2201	3199	3343	2228	2527	2800	3278	3777	3993	2775	1324
VIT_00s0404g00100	8	11	10	11	11	16	22	11	30	39	20	17	13	21	16	11	24	23	17	20	12	25	29	40	10	14	13	24	25	27	27	21	33	28	48	19	23	20	24	23	30	18	24	26	31	29	48	24	7
VIT_00s0406g00010	3	2	1	2	6	1	1	1	1	4	2	1	2	7	3	1	2	5	1	3	2	1	1	0	1	2	1	0	0	1	1	2	0	0	1	0	1	3	4	1	3	2	1	2	3	4	5	2	3
VIT_00s0407g00010	68	60	51	32	42	43	49	32	60	128	38	39	24	21	16	17	16	23	34	26	20	29	21	27	16	10	11	13	13	17	23	14	14	12	13	13	24	26	27	27	31	29	11	21	27	37	33	21	16
VIT_00s0407g00020	175	162	114	215	193	140	227	114	389	335	197	129	182	250	224	174	231	301	202	256	292	323	328	343	181	250	217	290	247	222	221	175	210	140	228	231	6	9	8	9	5	1	6	2	7	11	5	7	203
VIT_00s0407g00030	50	53	37	32	49	46	69	45	98	102	50	47	65	73	68	43	89	81	69	69	72	79	74	82	73	81	47	52	69	64	60	49	64	54	60	74	1	0	2	0	0	1	0	1	2	0	2	1	31
VIT_00s0407g00040	11	19	12	15	17	9	20	22	26	37	20	17	76	60	81	46	78	103	73	75	94	78	86	97	60	57	71	69	58	70	53	68	79	77	78	88	1	0	0	0	0	0	0	0	1	0	0	0	9
VIT_00s0407g00050	21	24	14	16	29	5	36	6	30	18	16	16	30	29	26	13	9	50	26	72	27	41	33	66	120	213	100	83	157	59	81	33	83	44	125	30	20	13	78	50	24	6	15	2	8	12	15	11	176
VIT_00s0407g00060	0	0	0	0	0	0	0	0	0	0	0	0	0	0	0	0	0	0	0	0	0	0	0	0	0	1	0	1	1	1	0	1	0	0	1	1	0	0	0	0	0	0	0	0	0	0	0	0	0
VIT_00s0407g00070	144	159	111	83	143	125	224	148	271	409	185	170	120	126	107	108	112	171	114	114	161	143	154	138	91	143	157	140	101	149	113	137	164	168	152	181	105	109	119	109	116	134	110	124	141	171	100	102	90
VIT_00s0407g00080	387	470	360	285	313	313	451	254	569	662	285	211	371	386	350	245	335	458	315	296	365	312	369	349	260	301	278	262	244	268	242	232	268	270	207	309	307	392	316	330	472	375	317	360	390	441	457	358	306
VIT_00s0408g00010	0	0	0	0	0	3	0	0	1	0	0	0	0	0	0	0	0	0	0	0	0	1	0	0	0	0	0	0	0	0	0	0	0	0	0	0	0	0	0	0	0	0	0	0	0	0	0	0	0
VIT_00s0408g00040	0	0	0	0	0	0	0	0	0	0	0	0	0	0	0	0	0	0	0	0	0	0	0	0	0	0	0	0	0	0	0	0	0	0	0	0	0	0	0	0	0	0	0	0	0	0	0	0	0
VIT_00s0409g00010	0	0	0	0	0	0	2	0	0	1	0	2	0	0	0	5	2	1	1	1	0	1	2	1	0	0	0	1	0	0	0	1	2	1	2	1	0	2	1	0	4	0	0	0	1	2	2	1	0
VIT_00s0409g00020	0	1	1	1	1	1	1	0	1	0	0	1	2	2	1	0	2	3	3	4	2	2	3	4	0	2	2	0	0	0	1	1	1	0	1	1	0	0	3	2	2	0	0	0	2	2	0	2	0
VIT_00s0409g00030	0	0	0	0	0	0	0	0	0	0	0	0	0	0	0	0	0	0	0	0	0	0	0	0	0	0	0	0	0	0	0	0	0	0	0	0	0	0	0	0	0	0	0	0	0	0	0	0	0
VIT_00s0409g00040	3	6	8	3	3	1	4	1	8	11	8	6	6	5	3	13	3	8	5	6	5	6	8	1	4	6	4	3	7	6	2	3	3	2	11	1	0	1	1	1	3	2	0	0	1	2	3	1	7
VIT_00s0409g00050	15	26	19	6	19	18	22	17	17	44	29	13	20	25	18	22	23	29	25	11	17	8	12	10	4	13	8	3	5	6	4	0	1	1	5	2	6	13	7	4	7	2	3	8	7	6	11	5	8
VIT_00s0409g00060	7	12	15	8	15	8	7	14	9	19	9	5	20	10	27	39	24	48	22	23	14	4	9	5	0	3	2	2	1	1	1	0	1	0	1	1	0	1	0	1	0	0	0	0	0	1	0	0	17
VIT_00s0409g00070	6	3	1	3	1	2	5	0	2	7	0	0	3	4	3	3	0	5	0	2	4	1	1	2	6	4	2	4	6	2	1	3	6	1	3	2	7	16	6	6	8	8	3	6	10	6	11	4	0
VIT_00s0409g00080	1	1	4	0	1	0	4	1	4	2	1	1	2	2	4	1	1	4	0	1	2	1	1	0	2	4	4	2	3	2	3	3	0	1	3	0	3	2	5	4	8	4	5	10	5	12	10	5	1
VIT_00s0410g00010	0	0	0	0	0	0	0	0	0	0	0	0	0	0	0	0	0	0	0	0	0	0	0	0	0	0	0	0	0	0	0	0	0	0	0	0	0	0	0	0	0	0	0	0	0	0	0	0	0
VIT_00s0410g00020	0	0	0	0	0	0	0	0	0	0	0	0	0	0	0	0	0	0	0	0	0	0	0	0	0	0	0	0	0	0	0	0	0	0	0	0	0	0	0	0	0	0	0	0	0	0	0	0	0
VIT_00s0410g00030	8	16	12	4	7	9	17	7	16	23	10	10	0	1	1	2	1	1	1	3	0	2	1	2	1	1	3	0	0	0	2	0	3	0	0	1	2	4	4	3	2	2	1	0	0	2	7	1	1
VIT_00s0410g00040	0	0	0	0	0	1	0	0	1	0	0	0	0	1	3	2	2	5	2	1	2	0	2	3	0	0	0	1	1	0	1	0	3	2	1	2	0	0	2	0	0	0	2	0	2	0	0	1	0
VIT_00s0411g00010	0	1	0	0	1	0	0	1	0	1	0	0	0	0	0	0	0	0	0	0	0	0	0	0	0	0	0	0	0	0	0	0	0	0	0	0	0	0	0	0	0	0	0	0	0	0	0	0	0
VIT_00s0411g00020	0	0	0	0	0	0	0	0	0	0	0	0	0	0	0	0	0	0	0	0	0	0	0	0	0	1	0	0	0	0	0	0	0	0	0	0	0	0	0	0	0	0	0	0	0	0	0	0	0
VIT_00s0411g00030	8	11	5	2	2	0	0	3	5	3	3	0	0	1	1	1	1	0	0	0	3	2	1	0	0	2	0	2	0	0	0	1	1	0	1	0	0	0	1	0	0	0	1	0	0	0	2	0	0
VIT_00s0411g00040	0	0	0	0	0	0	0	0	0	0	0	0	0	0	0	0	0	0	0	0	0	0	0	0	0	0	0	0	0	0	0	0	0	0	0	0	0	0	0	0	0	0	0	0	0	0	0	0	0
VIT_00s0411g00050	0	0	0	0	0	0	0	0	0	0	0	0	0	0	0	0	0	0	0	0	0	0	0	0	0	0	0	0	0	0	0	0	0	0	0	0	0	0	0	0	0	0	0	0	0	0	0	0	0
VIT_00s0413g00010	0	0	0	0	0	0	0	0	0	0	0	1	0	0	1	0	0	0	0	0	0	0	2	0	0	2	2	0	4	0	2	0	1	2	11	0	1	1	0	0	0	1	1	0	0	0	2	1	0
VIT_00s0413g00020	0	0	0	0	0	0	0	0	0	0	0	0	0	3	0	0	0	1	1	1	4	1	2	5	0	0	0	0	0	0	0	0	0	0	0	0	0	0	0	0	0	0	0	1	0	0	0	0	0
VIT_00s0414g00010	21	17	16	17	20	24	21	7	34	26	15	9	19	45	40	25	35	39	40	14	42	35	30	39	24	16	21	31	21	22	27	29	18	16	14	20	14	21	19	20	36	27	29	28	28	37	30	34	64
VIT_00s0414g00020	4	10	10	1	9	2	3	2	7	2	0	0	4	4	15	2	4	10	4	1	6	3	10	4	3	9	6	3	7	5	2	6	3	4	6	5	10	15	20	8	14	12	9	9	9	11	16	10	9
VIT_00s0414g00030	208	199	132	132	171	86	128	81	148	119	66	63	96	98	109	70	77	97	73	40	50	54	55	37	55	84	69	47	48	81	44	48	55	28	32	29	61	70	67	43	54	25	32	30	28	23	32	21	321
VIT_00s0414g00040	0	1	1	1	0	0	0	0	0	2	0	1	0	0	2	1	0	2	3	0	1	2	1	3	0	2	3	0	3	3	0	2	1	1	0	3	0	1	2	4	4	0	6	0	1	1	7	3	1
VIT_00s0414g00050	0	0	0	0	0	0	0	0	0	0	0	0	0	0	0	0	0	0	0	0	0	0	0	0	1	0	1	0	0	1	0	1	0	0	0	0	0	0	0	0	0	0	0	0	0	0	0	0	0
VIT_00s0414g00060	72	78	45	39	55	38	49	27	41	16	17	14	85	78	75	42	72	89	58	46	61	65	56	36	1	1	1	0	0	0	0	0	0	0	0	2	1	1	0	0	0	1	0	0	0	0	0	1	308
VIT_00s0415g00010	0	0	0	0	0	0	0	0	0	0	0	0	0	0	0	0	0	0	0	0	0	0	0	0	0	0	0	0	0	0	0	0	0	0	1	0	0	0	0	0	0	0	0	0	0	0	0	0	0
VIT_00s0415g00020	4	8	0	4	2	4	6	1	5	14	2	5	13	20	13	10	16	16	13	22	12	14	18	18	9	16	12	11	11	20	5	18	14	8	21	22	33	26	8	32	25	24	31	29	26	24	48	25	4
VIT_00s0415g00030	5165	5185	4612	4580	5467	4564	7269	4089	11954	14771	7931	5902	4569	5016	5652	6057	6636	7992	6428	6157	9751	8516	10538	10431	3430	3551	3164	4057	3910	5067	4643	5589	6467	6927	8082	10548	4508	6049	4891	6003	7837	5803	10333	5936	8728	7703	8801	6819	3228
VIT_00s0415g00040	6664	4522	5236	6375	6066	6312	9996	5798	15046	13071	7520	6151	4578	4289	4790	5840	5662	7429	5540	5989	7231	7590	8576	8132	4001	5149	4673	5247	5011	7089	6451	6759	7174	8735	8341	8779	3669	4265	3585	3493	5020	3471	4028	3917	5223	5358	5611	4490	2472
VIT_00s0415g00050	3758	4222	3123	3698	4462	3561	5462	3200	9334	12787	6153	5679	2713	3250	2869	3097	3273	4251	3439	3812	4307	4567	4927	4905	1776	2172	2134	2159	2487	2805	2395	2841	2991	2904	3134	3982	2485	3050	2249	2994	3564	2589	3975	3097	3817	4798	5755	3446	2111
VIT_00s0415g00060	728	713	543	519	766	621	890	650	1725	2052	1007	916	421	465	502	533	606	757	614	612	768	728	820	831	314	417	423	398	346	511	422	464	613	533	603	796	452	491	383	452	540	389	649	504	651	815	845	449	469
VIT_00s0415g00070	1571	1505	1435	1963	1637	1340	2456	1217	3765	2814	1582	1118	1493	2579	2009	1754	2306	2930	1781	2470	2743	2664	2856	3087	941	1109	1041	756	1167	1139	794	1083	1057	846	938	1203	1494	2073	973	2075	2645	1246	2532	1704	2039	1442	1904	1370	788
VIT_00s0415g00080	171	197	143	166	154	129	214	109	288	226	116	82	164	241	275	169	270	387	170	192	286	215	289	273	344	379	344	269	303	352	191	305	288	193	231	342	258	345	227	255	279	171	282	232	261	194	240	208	286
VIT_00s0420g00010	0	0	0	0	0	0	0	1	0	0	0	0	0	0	0	1	0	0	0	0	0	0	0	0	1	1	1	0	0	1	0	0	0	1	0	0	1	0	0	1	0	0	0	0	0	0	0	0	0
VIT_00s0420g00030	0	0	0	0	0	0	0	0	0	0	0	0	0	0	0	1	0	0	0	1	0	0	0	0	0	0	1	0	1	0	0	0	0	0	0	0	0	0	0	0	0	1	0	0	0	0	0	0	0
VIT_00s0420g00040	0	3	5	2	4	4	3	1	3	7	3	3	2	2	5	6	7	5	2	5	6	2	7	7	8	9	6	4	8	10	14	11	10	7	8	12	6	7	14	4	5	5	3	3	9	7	3	4	9
VIT_00s0421g00010	0	0	0	0	0	0	0	0	0	0	0	0	0	0	0	0	0	0	0	0	0	0	0	0	0	0	0	0	0	0	0	0	0	0	0	0	0	0	0	0	0	0	0	0	0	0	0	0	0
VIT_00s0421g00020	0	0	0	0	0	0	0	0	0	0	0	0	0	1	0	1	0	0	0	0	0	0	0	0	0	0	0	0	0	0	0	0	0	0	0	0	0	0	0	0	0	0	0	0	0	0	0	0	0
VIT_00s0421g00030	0	0	0	0	0	0	0	0	0	0	0	0	0	0	0	0	0	0	0	0	0	0	0	0	0	0	0	0	0	0	0	0	0	0	0	0	0	0	0	0	0	0	0	0	0	0	0	0	0
VIT_00s0421g00040	2	6	5	2	3	4	4	1	2	1	2	0	127	141	148	107	78	202	91	60	58	26	21	41	42	94	106	45	70	59	31	59	55	28	41	35	1	2	4	1	0	2	1	0	1	3	1	1	2
VIT_00s0424g00010	5	6	13	6	12	3	7	4	5	11	3	3	19	28	17	25	29	38	27	22	19	22	32	37	23	33	35	14	25	16	14	5	16	6	17	9	0	0	1	1	1	0	1	0	2	1	0	0	20
VIT_00s0424g00020	25	28	40	8	20	16	15	11	17	18	12	11	14	24	24	12	17	40	17	13	20	13	12	14	5	27	19	12	21	16	3	10	18	7	11	3	4	6	6	4	5	3	3	0	0	3	4	2	8
VIT_00s0424g00030	2	1	1	0	0	0	1	1	2	0	0	0	2	0	0	3	2	2	4	2	0	0	0	0	0	0	0	0	0	0	0	0	0	0	0	0	0	0	0	0	0	0	1	0	0	0	0	0	1
VIT_00s0425g00010	0	0	0	0	0	0	0	0	0	0	1	0	0	0	0	0	0	0	0	0	0	0	0	0	0	1	0	0	1	0	0	0	0	0	0	0	0	0	0	1	0	0	1	0	0	1	0	0	0
VIT_00s0425g00020	0	0	0	0	0	0	0	0	0	0	0	0	0	0	0	0	0	0	0	0	0	0	0	0	0	0	0	0	0	0	0	0	0	0	0	0	0	0	0	0	0	0	0	0	0	0	0	0	0
VIT_00s0425g00030	0	0	0	1	0	0	1	0	0	0	0	0	2	2	4	5	2	15	10	2	7	7	3	2	0	0	0	0	0	0	0	0	0	0	0	0	0	0	0	0	0	0	0	0	0	0	0	0	0
VIT_00s0425g00040	0	0	0	0	1	0	0	0	0	0	0	0	0	0	0	0	0	0	0	0	1	0	0	0	0	0	0	0	0	1	0	0	0	0	0	0	0	0	0	0	0	0	0	0	0	0	0	0	0
VIT_00s0426g00010	0	1	0	0	0	2	0	0	1	2	0	0	0	0	1	0	0	0	2	0	0	0	0	0	0	0	0	0	0	1	0	0	0	0	0	0	2	1	1	1	0	1	1	2	2	2	2	0	0
VIT_00s0426g00020	0	0	0	0	0	0	0	0	0	0	0	0	0	0	0	0	0	0	0	0	0	0	0	0	0	0	0	0	0	0	0	0	0	0	0	0	0	0	0	0	0	0	0	0	0	0	0	0	0
VIT_00s0426g00030	0	3	1	1	1	1	1	2	4	4	0	3	0	0	1	0	0	0	0	0	0	0	1	0	0	2	3	4	0	2	1	1	3	0	2	4	0	0	0	1	1	0	0	1	0	0	1	2	1
VIT_00s0426g00040	3	6	6	3	1	3	3	3	4	5	5	3	3	4	4	4	3	4	3	3	2	2	2	1	2	0	3	1	2	6	1	0	5	0	3	2	0	0	2	0	1	1	1	1	1	1	1	1	3
VIT_00s0426g00050	0	0	0	0	2	0	4	0	2	3	1	0	0	0	0	0	1	0	0	1	0	0	1	0	0	1	0	0	0	0	0	0	1	0	4	1	0	1	0	0	0	0	0	0	0	0	0	0	1
VIT_00s0426g00060	0	0	0	0	0	0	0	0	0	0	0	0	0	0	0	0	0	0	0	0	0	0	0	0	0	0	0	0	0	0	0	0	0	0	0	0	0	0	0	0	0	0	0	0	0	0	0	0	0
VIT_00s0426g00070	0	0	0	1	0	0	0	0	2	0	0	0	0	0	0	0	0	0	0	0	0	0	0	0	1	0	0	0	0	0	0	0	0	0	0	0	0	0	0	0	0	0	0	0	0	0	0	0	0
VIT_00s0429g00010	4	6	14	7	10	10	8	6	25	23	20	14	1	3	1	21	8	15	11	12	7	9	8	12	0	17	5	5	11	9	6	3	7	4	21	1	4	7	20	10	20	7	5	3	6	21	12	8	2
VIT_00s0429g00020	2	4	4	5	4	3	2	3	15	7	5	5	3	3	9	11	10	17	8	13	14	13	15	16	6	5	10	2	5	10	8	6	14	8	15	6	13	5	8	7	11	4	10	10	14	22	19	16	4
VIT_00s0429g00030	1742	1810	1206	928	1606	1525	2351	1342	3239	3712	1806	1635	842	733	612	1082	1312	1276	1359	1042	1617	1427	1612	1585	692	810	718	825	693	797	773	631	1003	1058	1128	1102	838	910	833	781	1109	1251	754	1198	1259	1569	1332	1118	673
VIT_00s0429g00040	256	285	148	84	112	130	185	135	311	569	165	158	144	171	111	70	160	102	218	80	231	229	261	168	41	32	48	47	24	34	53	42	41	72	36	88	193	243	341	205	296	283	279	342	263	393	463	306	138
VIT_00s0432g00010	35	40	30	39	35	34	51	37	63	144	75	57	33	17	20	30	29	27	16	32	22	24	35	36	8	16	11	14	12	15	12	16	19	18	18	17	16	16	15	27	28	24	19	35	25	49	46	29	6
VIT_00s0432g00020	57	48	39	61	46	47	57	43	105	94	66	50	5	8	9	6	8	9	4	12	11	14	20	12	43	55	39	29	41	39	49	43	56	49	48	45	70	70	50	82	109	83	73	80	98	94	136	72	40
VIT_00s0434g00010	4	7	6	7	15	4	10	7	13	22	10	8	5	6	4	5	2	7	3	3	6	4	7	4	0	2	0	2	5	1	2	3	5	0	0	9	1	1	1	0	8	3	5	0	4	3	5	3	2
VIT_00s0434g00020	3524	3968	2393	2978	3372	2388	4680	2291	6067	7303	3840	3023	2591	3105	2590	2742	3463	4199	3182	3080	3602	3510	3536	3775	2067	2540	2511	2161	2544	2487	1849	1993	2561	2006	2389	2309	3154	4735	2378	3323	4895	3176	2976	4374	4373	4446	4470	3752	1928
VIT_00s0434g00060	563	470	460	475	662	561	967	468	1419	1124	664	556	333	441	394	433	603	723	511	619	720	620	788	846	384	441	333	420	445	515	432	412	596	511	559	554	373	484	498	337	532	400	452	537	606	848	783	640	292
VIT_00s0434g00070	0	0	0	0	0	0	1	0	1	0	1	0	0	0	0	0	1	0	0	1	0	1	5	0	0	0	0	0	0	0	0	0	0	1	0	1	0	0	0	0	0	0	0	0	0	1	0	0	0
VIT_00s0434g00080	264	254	147	181	215	145	267	145	303	295	198	138	133	174	144	137	175	207	144	133	159	155	161	161	102	121	109	112	102	110	75	80	105	93	85	103	147	224	110	143	223	180	104	172	163	189	187	175	103
VIT_00s0434g00090	51	74	71	57	50	46	89	39	128	70	33	30	83	114	99	112	135	168	137	121	115	91	107	119	81	109	132	73	84	95	62	62	104	67	90	59	77	106	78	51	102	75	40	91	90	121	104	125	31
VIT_00s0437g00010	15	32	14	35	17	16	26	17	56	8	11	5	0	0	0	0	0	0	0	0	0	0	0	0	0	0	0	0	0	0	0	0	0	0	0	0	0	0	0	0	0	0	0	0	0	0	0	0	0
VIT_00s0437g00020	1	0	0	0	1	0	0	0	0	0	0	0	0	0	0	0	0	0	0	0	0	0	0	0	0	0	0	0	0	0	0	0	0	0	0	0	0	0	0	0	0	0	0	0	0	0	0	0	0
VIT_00s0437g00050	0	0	0	0	0	0	1	0	0	1	1	0	0	0	0	0	0	0	0	0	0	0	0	0	0	0	0	0	0	0	0	0	0	0	0	0	0	0	0	0	0	0	0	0	0	0	0	0	0
VIT_00s0437g00060	0	0	1	0	0	0	0	0	0	0	0	0	0	0	0	0	0	0	0	0	0	0	0	0	0	0	0	0	0	0	0	0	0	0	0	0	0	0	0	0	0	0	0	0	0	0	0	0	0
VIT_00s0437g00070	17	12	17	7	18	16	10	14	23	13	7	14	0	0	0	0	0	0	0	0	0	0	0	0	0	0	0	0	0	0	0	0	0	0	1	0	0	1	2	1	1	1	2	0	2	0	0	2	12
VIT_00s0438g00010	1215	401	391	423	442	332	433	266	843	558	460	171	417	361	613	595	419	512	338	290	385	411	607	564	775	991	960	944	1081	1033	1074	973	1097	937	1283	953	348	402	392	436	382	335	356	289	301	374	383	292	337
VIT_00s0438g00020	241	83	51	47	47	66	88	69	105	93	48	41	31	47	61	93	72	95	95	72	61	82	89	117	57	58	50	77	50	60	55	45	51	61	53	47	42	95	85	56	77	46	43	42	44	101	60	47	33
VIT_00s0438g00030	8	1	2	0	2	8	2	1	5	4	2	1	3	3	3	9	14	3	7	5	6	13	8	7	2	3	4	2	5	4	3	3	6	6	8	5	7	4	7	5	7	2	8	8	9	15	8	6	0
VIT_00s0441g00010	371	378	286	280	320	304	508	277	645	1142	613	470	412	503	476	423	512	594	526	504	597	680	661	691	105	119	130	137	103	127	122	127	146	146	167	194	132	148	152	136	176	153	162	174	180	255	268	189	175
VIT_00s0441g00020	275	250	187	150	221	156	229	149	480	347	158	151	169	150	141	150	179	174	184	181	194	196	180	274	0	0	1	0	0	1	0	0	0	0	1	0	0	0	0	0	0	1	0	0	0	0	0	0	104
VIT_00s0444g00010	0	1	1	0	0	3	0	0	0	0	0	0	0	1	0	1	0	0	0	0	0	0	0	0	0	2	0	0	3	0	0	1	5	1	1	1	0	1	1	1	0	1	0	0	1	1	0	0	0
VIT_00s0445g00010	319	329	286	247	311	301	400	270	576	955	420	390	163	215	222	122	176	259	148	132	228	146	207	166	182	181	177	166	155	228	186	200	231	267	191	278	301	306	283	265	305	278	268	298	402	344	325	266	275
VIT_00s0445g00020	2308	2073	1652	2139	2172	1831	2771	1660	4840	4085	2384	1771	1382	1890	1989	1562	1829	2367	1813	2080	2580	2892	2899	2944	1247	1594	1626	1535	1744	1909	1677	1872	2048	2155	2498	2331	2084	2456	1925	2124	2989	1642	2544	2455	2736	3041	3760	2566	1433
VIT_00s0445g00030	120	117	61	73	104	79	69	69	133	220	137	110	64	40	42	52	45	59	51	35	68	59	69	52	42	49	54	34	54	60	34	53	59	30	47	72	62	62	50	94	91	39	103	77	95	72	149	68	30
VIT_00s0445g00040	0	0	0	0	1	0	0	0	1	0	0	0	15	14	16	18	15	16	15	8	22	15	22	18	1	2	2	0	2	1	2	2	3	3	4	3	0	2	1	1	1	0	0	2	3	5	3	3	4
VIT_00s0445g00050	0	0	0	0	0	0	0	1	0	0	0	0	0	0	0	0	0	0	1	0	0	0	0	0	0	0	0	0	0	0	0	2	1	2	0	2	0	0	1	0	0	0	3	0	1	0	1	0	0
VIT_00s0445g00060	1	1	0	3	0	1	3	2	4	6	4	2	0	0	0	0	1	0	2	2	1	2	3	0	2	0	1	0	1	1	0	1	1	2	1	1	0	0	1	2	1	1	0	1	1	4	2	2	0
VIT_00s0448g00020	1	0	3	1	1	0	0	0	0	1	1	2	1	4	3	0	1	2	0	1	0	0	0	0	4	3	1	2	1	2	0	1	0	1	0	0	1	1	2	1	1	2	3	0	1	5	9	4	0
VIT_00s0449g00010	27	26	24	35	27	36	44	33	51	71	33	22	17	21	15	15	21	31	16	19	20	14	24	25	19	23	26	32	21	32	19	17	31	22	21	32	16	29	27	35	36	23	22	21	33	37	26	14	28
VIT_00s0450g00010	0	0	0	0	0	0	0	0	1	2	0	0	0	0	0	0	0	0	0	1	0	1	0	0	0	0	0	0	0	0	0	0	0	0	0	0	0	0	0	0	0	0	0	1	1	0	0	0	0
VIT_00s0454g00010	167	205	151	122	136	98	181	93	184	292	127	112	483	474	552	532	540	940	557	447	562	279	367	269	605	962	1283	744	767	698	458	571	580	349	525	372	488	768	848	401	665	438	270	327	400	408	444	288	222
VIT_00s0454g00020	1	0	0	0	1	1	1	0	0	0	2	1	3	2	2	5	2	5	0	1	3	1	1	1	0	1	1	1	1	3	3	2	1	1	2	0	1	3	2	1	2	0	0	0	2	1	0	1	1
VIT_00s0454g00030	58	69	59	30	45	33	39	24	57	64	32	36	149	195	187	141	194	259	167	134	158	94	92	87	221	311	415	258	267	240	176	202	195	91	157	112	250	311	343	212	333	176	127	143	150	141	162	93	58
VIT_00s0454g00040	1	2	1	1	1	0	3	0	1	5	1	1	1	3	0	2	2	2	1	1	0	0	1	2	4	2	5	4	2	1	1	2	3	0	1	2	1	0	3	4	0	1	0	1	4	1	0	0	0
VIT_00s0455g00010	159	125	121	154	127	108	203	98	287	311	177	131	107	125	121	105	118	136	96	97	129	126	177	157	67	91	92	89	87	108	68	79	92	99	106	111	126	148	139	170	182	138	163	112	166	188	209	86	28
VIT_00s0455g00020	1725	1563	1304	1263	1439	1333	1918	1233	2439	3060	1542	1291	1319	1329	1238	1014	1391	1681	1124	1062	1435	1268	1249	1296	1097	1270	1350	1263	1207	1452	1156	1283	1531	1354	1249	1481	1514	1709	1643	1341	1855	1514	1398	1414	1715	1736	1835	1245	1013
VIT_00s0455g00030	135	126	111	122	146	133	189	154	319	354	187	125	100	99	98	92	161	132	127	124	164	162	201	180	138	136	111	112	122	136	138	120	150	132	149	165	130	146	113	150	170	123	122	167	177	242	256	156	100
VIT_00s0455g00040	3030	3247	2101	2271	2969	1976	3312	1884	4047	3828	2213	1706	1973	2503	2129	1678	2038	2643	1792	1874	1947	1696	1578	1960	1349	1530	1445	1300	1487	1369	1047	1000	1471	951	1151	1048	1975	2993	1328	1891	2841	1954	1654	2217	2234	1942	2097	1642	1486
VIT_00s0455g00050	208	174	166	210	232	196	313	152	498	352	191	137	114	170	182	145	177	258	145	191	218	209	244	232	197	148	158	141	153	182	136	202	180	216	132	222	184	220	184	216	197	163	219	173	202	356	329	260	149
VIT_00s0456g00020	68	80	74	41	71	72	73	66	122	108	48	28	101	126	135	56	122	120	100	72	121	76	75	66	170	184	248	190	168	138	110	121	161	97	93	148	209	311	273	234	278	224	162	179	214	277	221	172	117
VIT_00s0456g00030	0	1	1	0	0	0	0	0	1	0	0	0	0	0	0	0	0	0	1	0	1	0	0	0	1	0	2	0	0	0	0	1	0	0	0	0	0	1	2	2	6	5	0	4	3	2	1	4	0
VIT_00s0456g00040	0	0	1	0	0	1	0	0	1	2	0	0	0	0	0	0	1	1	0	0	0	0	2	0	3	0	0	1	1	3	2	0	0	0	1	0	5	3	5	1	1	7	0	3	2	3	10	2	1
VIT_00s0459g00010	156	127	88	42	97	140	197	126	263	255	116	101	90	56	85	68	131	137	105	56	130	132	109	139	98	150	146	151	48	173	117	94	178	220	136	202	107	109	114	68	98	155	92	104	157	148	108	104	76
VIT_00s0459g00020	0	1	0	0	0	0	0	0	0	0	0	0	0	0	0	0	0	0	0	0	0	0	0	0	1	1	0	0	0	0	2	0	0	2	0	1	0	0	0	0	0	0	1	0	0	1	0	1	0
VIT_00s0459g00030	52	48	28	35	32	42	46	20	70	111	57	41	21	29	21	13	15	24	21	25	15	15	22	21	16	19	16	18	30	20	9	18	19	18	34	28	33	56	26	53	49	34	50	56	55	58	94	48	14
VIT_00s0459g00040	8	11	2	7	16	6	20	8	7	28	11	14	3	8	9	2	13	13	4	10	3	5	8	7	8	4	4	5	5	6	4	3	3	8	5	8	2	7	7	9	11	9	4	13	12	9	10	14	6
VIT_00s0462g00010	17	17	21	18	25	31	31	18	72	54	26	29	10	10	13	14	15	38	27	20	37	28	31	31	19	17	26	16	18	23	31	28	39	31	40	36	25	23	18	14	30	15	31	36	29	46	42	28	30
VIT_00s0463g00010	969	883	787	644	729	762	892	740	1157	1853	876	883	710	759	711	474	571	812	524	570	538	563	626	635	409	523	653	525	465	510	483	458	474	527	507	478	623	729	810	592	703	606	487	528	610	770	712	465	410
VIT_00s0463g00020	2462	1825	2811	3046	3410	3072	4071	2784	10293	3373	2836	1381	1046	2552	2525	1931	2833	4030	2164	3368	3739	2262	3273	4649	2755	2333	1759	2234	2320	3047	2312	2715	2836	2790	2917	3320	2401	2687	3238	3182	3030	1949	3614	1863	3462	4727	4492	3360	2984
VIT_00s0463g00030	367	396	211	282	496	303	421	271	1024	189	246	88	156	397	303	436	616	737	478	545	841	346	410	828	680	549	536	414	594	850	414	638	829	471	574	698	671	756	350	815	928	308	680	529	994	1286	1140	835	264
VIT_00s0463g00040	5	7	2	3	5	5	7	7	16	5	4	5	10	20	13	24	22	33	38	26	44	19	21	44	22	13	23	13	23	29	28	21	37	28	25	22	35	36	15	21	33	12	36	34	50	84	69	52	1
VIT_00s0463g00050	0	0	0	0	0	0	0	0	0	0	0	0	0	0	0	0	0	0	0	0	0	0	0	0	0	0	0	0	0	0	0	0	0	0	0	0	0	0	0	0	0	0	0	0	0	0	0	0	0
VIT_00s0467g00010	126	104	97	54	135	108	166	123	245	373	134	131	42	30	25	35	40	27	42	36	35	37	42	53	32	25	34	32	23	34	26	19	38	29	28	36	72	69	70	70	81	69	69	85	110	118	102	74	74
VIT_00s0467g00020	52	47	46	33	56	48	76	49	101	101	48	66	22	22	28	35	33	45	39	44	52	42	28	33	20	16	19	24	12	28	13	16	34	26	19	28	31	35	36	22	35	38	26	32	33	35	20	39	22
VIT_00s0467g00030	380	332	225	185	307	270	380	246	550	697	306	305	130	88	117	130	161	201	182	153	180	185	196	182	67	116	127	108	110	147	109	109	123	143	121	133	183	186	201	172	229	236	139	274	285	343	345	220	45
VIT_00s0467g00040	125	111	90	93	87	79	144	78	165	245	142	106	63	68	64	56	62	70	71	64	71	64	68	81	26	32	46	28	39	35	48	47	37	44	41	41	89	113	79	152	175	140	80	116	122	142	185	108	1
VIT_00s0469g00010	12	19	12	8	14	9	13	5	21	20	7	12	19	18	38	49	24	44	41	26	29	28	21	38	30	51	42	35	33	33	23	38	48	26	27	29	17	21	40	32	28	25	21	18	26	35	48	25	10
VIT_00s0469g00020	37	39	31	28	33	27	27	18	33	27	22	10	13	13	14	9	11	17	6	7	10	1	6	9	18	38	30	25	21	16	5	13	19	10	6	12	19	30	21	23	23	18	13	8	13	15	19	11	20
VIT_00s0469g00030	0	0	0	0	0	0	0	0	0	0	0	0	0	0	0	0	0	0	0	0	0	0	0	0	0	0	0	0	0	0	0	0	0	0	0	0	0	0	0	0	0	0	0	0	1	0	0	0	0
VIT_00s0469g00040	22	14	16	9	19	13	8	7	16	10	12	10	21	16	15	19	21	21	7	15	13	9	12	16	13	33	25	23	23	24	17	17	23	14	23	11	11	30	32	23	23	20	16	8	19	17	25	21	0
VIT_00s0469g00050	504	483	358	287	411	286	359	262	420	337	219	140	346	310	392	264	290	440	270	206	248	146	203	209	568	808	791	601	613	646	395	456	478	311	384	361	657	669	703	509	639	483	323	271	383	332	330	262	2
VIT_00s0471g00010	134	100	64	76	100	49	140	46	157	82	37	38	111	133	129	64	105	165	81	83	86	61	57	79	162	206	180	128	134	133	82	121	129	65	119	91	64	95	94	71	102	72	83	51	53	75	96	43	85
VIT_00s0471g00020	0	1	0	0	0	0	0	0	2	1	0	0	1	0	0	0	1	0	0	2	1	0	0	2	0	0	0	1	2	0	1	0	0	0	2	0	0	1	0	0	0	1	0	0	0	1	3	0	0
VIT_00s0471g00030	346	318	289	337	297	273	408	228	618	659	333	272	250	324	333	215	283	366	270	297	313	316	375	349	204	204	196	196	219	266	186	268	243	257	263	327	288	372	330	391	458	338	410	356	435	521	676	446	255
VIT_00s0471g00040	403	305	347	454	382	319	676	330	997	1026	550	370	349	393	446	324	395	477	330	388	394	416	587	490	268	318	262	266	341	353	256	289	349	336	418	391	215	295	243	437	386	319	292	282	298	398	414	316	249
VIT_00s0471g00050	8	7	3	2	3	2	12	5	18	24	11	13	8	4	3	13	14	18	7	32	16	23	25	34	7	14	12	10	23	24	24	20	39	44	66	39	5	11	20	18	13	12	19	35	22	68	41	50	2
VIT_00s0472g00020	0	0	0	0	0	0	0	0	0	0	0	0	0	0	0	0	0	0	0	0	0	0	1	0	0	0	0	0	0	0	0	0	0	0	0	0	0	0	0	0	0	0	0	0	0	0	0	0	0
VIT_00s0475g00010	285	301	184	176	240	213	320	176	440	359	162	160	210	210	191	176	206	259	171	153	207	169	151	205	159	172	165	143	143	159	108	110	182	99	113	135	201	232	142	151	206	184	174	199	245	176	202	148	143
VIT_00s0475g00020	74	132	63	36	47	37	53	49	77	111	38	36	30	70	64	18	58	93	41	42	68	38	51	43	46	62	62	54	68	52	38	56	47	41	40	90	57	66	72	67	73	66	95	69	69	102	127	108	39
VIT_00s0475g00030	275	300	193	158	276	195	310	185	364	492	247	207	207	244	214	235	233	301	260	201	262	261	263	295	179	207	251	193	212	217	203	218	230	233	208	256	189	238	239	212	271	229	195	259	266	316	307	228	198
VIT_00s0475g00040	727	761	587	753	823	699	1184	612	1696	2006	1050	784	477	733	702	581	774	953	737	757	882	990	1166	1043	758	879	813	787	855	777	709	654	850	859	975	884	592	710	695	607	910	656	639	711	747	980	1181	809	535
VIT_00s0475g00050	290	292	186	231	249	193	350	195	368	376	215	142	250	267	226	179	251	273	201	174	207	182	220	233	172	208	207	172	205	191	97	120	157	150	146	160	230	304	205	207	341	301	169	268	254	199	260	169	168
VIT_00s0476g00020	293	333	224	182	252	226	227	207	361	254	147	116	4	1	3	6	5	10	7	5	6	8	6	13	82	113	104	88	82	125	89	119	114	71	81	89	133	125	100	86	96	95	60	68	94	81	61	62	108
VIT_00s0477g00010	44	86	69	88	115	70	151	57	357	43	83	25	56	130	90	114	207	286	122	188	203	95	146	245	216	243	145	121	216	183	79	111	218	113	169	106	419	545	279	425	743	205	473	305	600	796	834	532	96
VIT_00s0477g00020	0	0	0	0	0	0	0	0	0	0	1	0	0	0	0	0	0	0	0	1	0	1	0	0	0	0	0	2	0	0	0	0	0	0	1	1	0	0	0	0	1	0	0	0	1	1	0	0	0
VIT_00s0477g00030	216	239	177	172	210	201	389	175	592	608	339	310	396	417	390	262	394	426	321	349	405	444	494	470	206	217	195	256	224	207	191	184	204	213	298	229	134	165	163	150	254	188	129	168	187	303	327	200	289
VIT_00s0477g00040	98	95	91	108	111	78	99	83	280	136	108	71	67	91	142	68	89	155	105	88	127	121	138	130	157	182	207	171	196	164	157	242	158	152	266	211	120	175	244	131	195	133	210	158	162	220	246	141	67
VIT_00s0477g00060	0	0	0	0	0	0	0	0	0	0	0	0	0	0	0	0	0	0	0	0	0	0	0	0	0	0	0	0	1	0	0	0	0	0	0	0	0	0	0	0	0	0	0	0	0	0	0	0	0
VIT_00s0477g00070	263	306	260	166	221	198	287	195	358	407	193	182	276	323	368	226	321	432	303	256	312	261	306	328	244	295	378	328	211	295	211	285	297	251	250	345	137	169	169	112	177	164	137	142	154	158	149	132	162
VIT_00s0479g00010	563	502	367	423	529	428	724	343	1048	1258	646	469	436	455	413	568	618	650	643	613	663	783	947	938	352	347	406	416	463	396	477	443	520	619	621	590	246	351	327	439	482	415	362	496	539	653	819	541	186
VIT_00s0479g00020	0	0	0	0	1	0	0	0	0	0	0	0	0	0	1	0	0	0	0	0	0	0	0	0	0	0	0	0	0	0	0	0	0	0	0	0	0	0	1	0	0	0	0	0	0	0	0	0	1
VIT_00s0480g00010	4	2	0	4	2	1	6	3	10	16	9	8	2	3	1	6	3	13	5	10	9	16	6	21	2	4	0	2	5	3	3	6	7	10	8	5	3	2	5	4	3	7	8	7	10	14	19	13	0
VIT_00s0480g00020	1	4	2	1	2	0	9	1	7	2	4	5	5	6	8	18	13	29	16	26	20	11	7	18	2	9	8	5	9	11	4	4	8	9	11	5	2	6	0	3	12	1	7	1	4	6	5	13	3
VIT_00s0480g00030	716	585	835	989	1010	667	1390	620	2020	2303	1669	1145	1993	1794	1854	3715	2454	5236	2991	4053	2776	1702	2254	2752	606	1795	1558	583	1785	1287	741	1203	1488	569	2564	716	120	445	352	216	491	116	181	109	190	416	331	334	532
VIT_00s0480g00040	673	586	768	688	900	668	1417	604	2053	1916	1367	1050	1799	1346	1455	3002	2381	4884	2949	3366	2514	1618	2059	2449	527	1788	1427	528	1380	1204	665	1006	1441	569	2623	713	134	415	305	142	383	87	155	102	205	393	278	249	574
VIT_00s0480g00060	21	23	8	6	6	4	7	2	4	3	5	1	13	16	28	8	8	22	4	5	5	7	4	11	12	35	19	3	16	21	8	7	8	2	15	4	37	38	18	19	11	17	24	13	23	13	10	5	1
VIT_00s0480g00070	126	207	42	31	52	13	19	20	23	7	6	1	169	211	335	28	53	122	42	13	17	25	5	21	62	64	66	29	33	37	23	27	13	9	2	29	341	452	210	167	156	136	147	136	133	65	107	55	11
VIT_00s0480g00080	1	1	2	0	0	0	0	0	1	0	0	0	1	0	0	0	1	0	0	0	0	0	0	1	0	1	0	0	0	0	0	0	0	0	0	0	0	0	0	0	0	0	0	0	0	0	0	0	1
VIT_00s0480g00090	0	0	0	0	0	1	0	0	0	0	0	0	0	0	0	0	0	0	0	0	0	1	0	0	1	1	0	0	0	0	0	0	0	0	0	1	0	0	0	0	0	0	0	0	0	0	0	0	0
VIT_00s0480g00100	3	1	0	2	0	0	1	2	5	0	0	0	0	3	2	0	1	0	0	0	0	3	1	0	4	1	1	2	2	0	1	1	3	1	2	1	3	4	5	2	5	3	3	4	3	4	1	2	1
VIT_00s0481g00010	1	0	0	0	0	0	0	0	1	2	1	0	0	0	0	0	0	0	1	1	1	1	0	1	0	0	0	0	0	0	0	0	0	1	0	0	0	0	0	0	0	0	0	0	0	0	0	0	0
VIT_00s0481g00020	0	0	0	0	0	1	0	0	0	0	0	0	0	0	0	0	0	0	0	0	0	0	0	0	0	0	0	0	0	0	0	0	0	0	1	0	0	0	0	0	0	0	0	0	0	0	0	0	0
VIT_00s0481g00030	0	0	0	0	0	0	0	0	0	0	0	0	0	0	0	0	0	0	0	0	0	0	0	0	0	0	0	0	0	0	0	0	0	0	0	0	0	0	0	0	0	0	0	0	0	0	0	0	0
VIT_00s0482g00030	0	0	0	0	0	0	0	0	0	0	0	0	0	0	0	0	0	0	0	0	1	0	0	0	0	0	0	0	0	0	0	0	0	0	0	0	0	0	0	0	0	0	0	0	0	0	0	0	0
VIT_00s0483g00010	394	365	312	295	321	272	329	236	369	376	180	149	419	459	491	230	288	526	241	203	259	187	204	248	371	427	423	293	270	332	164	236	255	147	149	236	325	317	367	247	296	270	217	223	276	202	198	158	404
VIT_00s0483g00020	1108	948	810	894	1093	1068	1637	949	2646	3999	2066	1897	737	690	832	753	876	1170	886	939	1224	1308	1539	1545	448	515	519	600	606	741	689	753	876	999	1077	1220	604	704	719	720	865	757	976	1008	988	1458	1480	1108	456
VIT_00s0483g00030	51	59	46	59	74	59	65	44	109	102	76	40	115	113	117	119	114	175	132	143	110	115	146	115	72	114	85	98	89	114	94	87	129	105	141	132	8	11	8	13	14	12	12	10	11	7	11	14	18
VIT_00s0483g00040	106	80	76	78	88	84	114	70	151	175	99	79	50	29	41	30	31	34	30	44	36	30	39	45	53	70	52	48	77	65	63	49	83	88	78	62	0	3	6	3	4	3	2	4	0	2	5	1	38
VIT_00s0483g00050	29	31	22	22	32	28	27	20	29	139	65	56	17	4	7	12	14	16	11	12	12	23	17	16	1	1	4	2	2	3	5	2	9	5	2	1	11	23	14	9	23	22	6	22	22	19	49	35	1
VIT_00s0484g00010	6	10	13	5	9	4	6	8	13	14	5	3	7	12	20	10	13	18	13	11	9	3	10	11	13	9	16	8	9	9	8	13	6	6	7	9	10	21	14	22	8	14	13	14	17	21	11	17	21
VIT_00s0484g00020	54	92	70	57	65	56	75	59	112	72	31	25	67	84	94	50	87	107	78	49	55	61	62	42	127	141	173	153	110	112	68	118	99	63	65	105	118	196	185	187	159	154	131	123	131	157	143	129	4
VIT_00s0484g00030	120	126	133	60	91	96	128	103	172	167	90	63	110	118	125	66	96	132	91	56	95	63	91	70	82	92	157	94	99	81	60	68	94	71	60	76	131	227	188	154	184	151	95	167	159	165	157	118	88
VIT_00s0484g00040	0	0	0	1	0	0	0	0	1	0	0	0	1	0	1	0	2	1	0	1	0	1	1	1	0	0	0	0	1	0	0	2	2	0	0	0	0	0	1	0	0	0	0	1	1	0	0	0	2
VIT_00s0485g00010	0	0	0	0	0	0	0	0	0	0	0	0	0	0	1	1	0	0	1	0	0	0	0	2	0	1	2	0	0	0	0	1	0	0	1	0	0	0	1	0	0	0	1	0	0	0	0	0	1
VIT_00s0485g00020	0	3	3	2	5	3	2	3	7	7	3	9	4	5	8	3	8	13	3	9	6	9	10	7	5	8	4	5	8	4	4	4	1	3	6	4	3	3	4	5	2	3	5	10	8	7	10	5	2
VIT_00s0487g00010	357	300	519	415	562	603	647	610	1477	455	419	223	135	218	269	194	330	472	193	413	477	195	367	559	315	281	230	238	327	400	245	288	379	267	331	285	629	605	622	821	861	411	672	757	1182	2040	1472	1275	365
VIT_00s0487g00020	1	1	0	1	2	1	3	0	2	4	1	0	0	0	0	1	1	1	0	0	0	1	0	1	3	1	2	0	1	5	1	3	1	0	2	1	0	1	1	1	3	3	3	3	0	0	4	4	1
VIT_00s0487g00030	53	51	66	80	87	88	106	68	253	40	48	17	27	33	53	19	54	87	27	49	60	21	32	46	165	166	195	163	154	228	100	136	146	127	106	147	237	244	175	261	272	143	186	205	327	435	319	317	95
VIT_00s0487g00050	116	121	106	178	154	96	224	93	355	66	52	17	74	166	135	124	175	279	137	171	159	81	96	115	928	826	677	666	872	1073	570	780	917	665	773	947	1496	1893	793	1440	2040	905	1301	1282	1941	2458	2188	1653	104
VIT_00s0490g00010	0	3	0	0	0	0	0	0	0	0	2	0	0	1	0	0	0	1	0	0	0	0	1	0	22	24	24	19	38	22	19	6	27	17	38	11	24	40	25	34	38	39	25	23	41	36	63	22	26
VIT_00s0491g00010	0	0	0	0	0	0	0	0	0	0	0	0	0	0	0	0	0	0	0	0	0	0	0	0	0	0	0	0	0	0	0	0	0	0	0	0	0	0	0	0	0	0	0	0	0	0	0	0	0
VIT_00s0494g00010	3	1	0	0	1	3	0	2	1	1	1	2	2	0	0	0	2	1	1	0	0	0	1	0	9	2	3	3	3	1	0	2	3	2	3	0	0	2	1	5	0	2	7	1	3	7	7	7	4
VIT_00s0494g00020	206	186	167	259	202	169	332	189	540	534	323	233	173	233	205	171	204	279	203	230	273	314	321	318	308	397	371	396	375	424	373	412	397	489	501	551	315	425	412	517	510	423	540	470	514	586	598	486	192
VIT_00s0494g00030	0	0	0	0	0	0	0	0	0	0	0	0	0	0	0	0	0	0	0	0	0	0	0	0	0	0	0	0	0	0	0	0	0	0	0	0	0	0	0	1	0	0	0	0	0	0	0	0	0
VIT_00s0496g00010	0	0	0	0	0	0	0	0	0	0	0	0	0	0	0	0	0	0	0	0	0	0	0	0	0	0	0	0	0	0	0	0	0	0	0	0	0	0	0	0	0	0	0	0	0	0	0	0	0
VIT_00s0499g00010	147	157	120	98	126	94	224	123	279	316	152	135	107	156	134	114	145	218	127	118	148	133	197	204	171	197	172	179	141	176	151	140	180	208	203	205	120	127	123	112	122	129	157	144	140	152	164	144	141
VIT_00s0499g00020	0	3	0	1	0	0	0	0	0	1	0	0	0	0	3	1	0	0	0	0	3	0	0	0	1	2	0	0	0	1	0	0	0	0	0	0	0	0	0	0	0	0	0	0	0	2	0	0	1
VIT_00s0499g00030	4282	3444	3034	3399	3381	2865	4411	2591	6526	5951	3212	2525	3437	4050	4611	2519	3221	4574	2623	2984	3210	2848	3340	3316	2117	2678	2366	2418	2302	2597	2115	2144	2440	2174	2355	2516	2195	2861	2724	2137	2675	2246	2525	2250	2340	2330	3000	1989	2351
VIT_00s0499g00040	253	226	158	227	206	161	186	127	267	273	159	113	295	378	379	247	281	436	235	256	276	194	246	291	204	230	216	199	206	206	148	159	189	121	153	153	180	207	159	164	216	122	133	110	165	111	148	91	209
VIT_00s0499g00050	66	41	42	10	31	43	39	29	58	44	18	19	58	35	71	44	46	80	40	32	51	37	35	49	33	47	37	45	31	43	25	33	58	36	42	33	31	31	23	14	28	25	19	10	25	19	18	13	38
VIT_00s0500g00010	16	18	30	15	17	12	34	18	48	49	20	20	10	15	22	22	26	26	15	19	31	39	41	30	13	22	10	10	23	24	13	13	21	20	22	23	15	22	13	17	22	19	17	14	13	12	26	12	15
VIT_00s0504g00010	15	10	5	2	2	5	12	4	4	9	2	3	5	8	10	9	10	6	7	4	1	6	7	14	4	7	5	6	3	5	3	5	5	2	6	13	7	5	9	13	13	8	5	11	8	17	5	1	11
VIT_00s0504g00020	1	2	1	2	1	0	5	2	4	8	1	0	1	2	2	1	1	4	4	3	3	7	1	2	0	0	0	0	0	1	0	1	0	0	1	1	1	0	0	0	3	0	0	1	0	1	3	1	0
VIT_00s0505g00010	4	2	1	1	0	0	0	0	2	0	0	1	0	2	2	1	0	1	0	1	3	0	0	0	1	0	1	0	0	0	0	0	0	1	1	0	0	0	0	0	1	0	0	1	0	2	1	1	1
VIT_00s0505g00020	8	1	2	2	0	2	4	1	0	1	0	2	2	2	3	6	5	3	5	1	1	3	1	3	1	3	2	1	0	4	2	1	4	6	3	4	4	3	2	4	3	2	1	2	4	3	1	0	0
VIT_00s0505g00030	636	177	182	170	169	167	197	140	327	295	184	70	287	232	312	418	296	297	243	167	243	323	387	471	148	185	198	222	151	188	146	187	175	175	177	220	253	283	315	303	299	180	222	155	200	279	289	161	138
VIT_00s0505g00040	85	21	23	14	15	25	19	13	29	28	21	18	21	38	26	36	51	34	26	20	39	39	42	57	24	36	32	31	23	38	30	28	34	31	39	42	33	51	51	32	67	36	49	33	46	58	50	36	29
VIT_00s0505g00050	13	1	0	2	3	4	2	0	4	0	3	1	3	1	1	2	4	7	1	5	3	0	1	4	1	3	3	5	1	3	4	3	4	5	2	2	0	1	5	2	4	0	2	5	2	3	4	1	4
VIT_00s0505g00060	56	4	6	6	5	11	7	3	14	11	6	1	5	9	5	17	8	8	9	8	7	3	8	11	2	3	7	11	10	4	8	6	4	1	5	6	6	13	8	7	9	6	13	8	12	9	8	8	15
VIT_00s0507g00010	5	8	7	4	7	6	17	8	12	10	7	4	10	11	12	12	9	15	10	8	11	9	9	13	9	17	8	4	7	7	7	13	11	5	9	7	6	11	12	5	11	5	11	10	8	6	6	6	6
VIT_00s0507g00020	212	213	166	208	226	183	324	163	486	500	290	179	179	222	205	162	198	257	192	226	226	258	256	275	183	198	150	152	178	194	121	146	155	165	171	169	122	158	127	180	193	168	163	170	190	202	227	166	193
VIT_00s0508g00010	0	0	0	0	0	0	0	0	0	0	0	0	0	0	0	0	0	0	0	0	0	0	0	0	1	0	0	0	0	0	0	0	0	0	0	0	0	0	0	0	0	0	0	0	0	0	0	0	0
VIT_00s0508g00020	979	1168	678	776	1093	776	1353	739	1697	2780	1380	1225	728	792	597	706	798	935	847	843	1003	1187	1240	1202	502	566	510	585	720	579	624	553	701	822	879	804	669	835	635	741	1089	849	733	1060	1142	1408	1497	985	425
VIT_00s0508g00030	2336	1864	2226	2465	2419	2168	3029	1955	4652	3567	2079	1600	1541	1877	2078	1733	2024	2410	1782	1849	2044	1884	2340	2186	1601	2270	2107	1968	2530	2601	1891	2001	2246	1948	2491	2224	1842	2190	2064	2205	2498	1882	1908	1706	2188	2286	2739	1775	1918
VIT_00s0508g00040	2	1	1	2	2	2	1	0	5	13	6	7	1	0	2	1	2	1	1	2	2	1	2	2	1	0	1	1	1	2	1	1	0	4	1	5	0	2	0	2	3	1	1	1	4	2	4	0	0
VIT_00s0508g00050	0	0	0	0	0	0	0	0	0	0	0	0	0	0	0	0	0	0	0	0	0	0	0	1	0	0	0	0	0	0	0	0	0	0	0	0	1	0	0	0	0	0	0	0	0	0	0	0	0
VIT_00s0510g00010	452	403	395	453	418	399	448	331	697	811	457	340	194	346	394	268	303	419	267	309	368	320	334	362	270	330	355	314	327	357	271	322	283	302	278	394	399	433	427	379	471	315	432	382	381	479	532	396	309
VIT_00s0510g00020	358	285	270	329	296	302	463	257	695	713	342	278	159	215	194	139	205	271	186	208	236	229	301	266	254	298	269	269	267	309	201	221	270	275	290	320	255	288	299	424	418	302	325	369	354	385	455	303	225
VIT_00s0510g00030	0	1	0	0	0	1	2	0	0	2	0	0	0	0	0	0	0	1	0	0	2	1	0	0	0	0	0	0	0	1	0	0	0	0	0	1	0	1	0	0	0	0	0	0	0	0	1	0	0
VIT_00s0510g00040	948	900	746	819	1014	911	1507	797	2215	3173	1521	1277	721	832	945	795	971	1343	986	1018	1218	1344	1569	1712	944	922	914	1096	960	1237	1078	1182	1320	1440	1569	1702	942	1028	1059	935	1167	1146	1506	1324	1551	2003	2046	1666	834
VIT_00s0510g00050	443	398	449	529	485	371	817	334	958	528	368	200	778	1083	891	1090	1103	1668	987	1228	1163	652	899	1093	640	777	997	578	827	664	436	509	721	461	647	495	618	940	572	567	941	660	383	788	751	1046	971	952	316
VIT_00s0513g00010	9	14	8	14	17	9	18	10	29	42	21	22	4	9	18	12	14	16	16	16	11	11	17	11	22	32	33	34	19	36	28	37	30	27	30	42	25	36	30	28	37	23	32	39	32	22	33	27	3
VIT_00s0513g00020	0	1	0	0	0	0	0	0	1	1	1	1	0	1	0	0	0	0	0	0	0	1	0	0	32	38	33	23	28	35	24	27	39	23	30	41	33	25	31	27	21	28	40	29	16	20	17	22	9
VIT_00s0515g00010	1039	1011	854	1095	1025	829	1349	787	2126	2464	1380	948	1002	1246	1113	832	1057	1424	961	1088	1229	1206	1507	1340	693	956	789	803	889	868	726	770	870	807	792	909	829	925	803	923	1085	812	923	792	960	1018	1279	788	844
VIT_00s0515g00020	17	24	27	25	28	32	41	32	96	53	40	17	36	36	32	49	47	97	58	62	59	48	66	77	47	37	49	35	37	38	30	33	54	48	64	54	37	44	48	41	54	31	31	47	70	130	125	86	14
VIT_00s0515g00030	187	150	124	139	176	115	182	131	426	363	226	160	99	146	163	136	156	229	181	161	192	189	291	251	132	163	157	156	160	193	114	166	169	133	180	200	116	167	191	308	193	129	246	201	297	482	523	293	173
VIT_00s0515g00040	2	1	1	4	4	2	0	0	7	2	4	1	3	1	6	4	1	2	2	5	3	1	3	3	3	1	3	2	3	3	3	3	1	1	3	3	3	1	2	3	4	4	6	1	6	12	16	5	2
VIT_00s0515g00050	3	2	1	2	2	2	3	2	4	3	5	3	2	2	4	4	0	4	7	3	2	9	3	4	1	1	0	2	3	3	1	0	1	0	1	3	1	1	1	1	4	0	2	3	2	4	4	4	1
VIT_00s0516g00010	24	23	25	20	14	15	17	19	25	10	5	5	30	46	47	17	38	35	28	14	30	28	26	19	39	23	28	41	27	17	13	22	17	25	10	25	47	60	65	64	43	92	72	89	43	48	97	49	41
VIT_00s0516g00020	4	1	7	0	2	4	13	1	5	6	3	2	0	3	3	1	2	1	1	1	2	1	0	5	2	0	0	1	1	1	0	0	0	0	0	3	0	1	2	4	0	4	6	3	5	2	0	1	1
VIT_00s0516g00030	630	495	453	625	524	471	801	430	1180	1277	729	566	470	679	647	598	666	879	609	675	739	708	903	778	449	706	661	607	738	758	686	741	806	855	1181	963	612	969	813	966	1149	769	931	788	958	1077	1424	879	326
VIT_00s0517g00010	0	0	0	0	0	0	0	0	0	0	0	0	0	0	0	0	0	0	0	0	0	0	0	0	0	0	0	0	0	0	0	0	0	0	0	0	0	0	0	0	0	0	0	0	0	0	0	0	0
VIT_00s0517g00020	0	0	0	0	0	0	0	0	0	0	0	0	0	0	0	0	0	0	0	0	0	0	0	0	0	0	0	0	0	0	0	0	0	0	0	0	0	0	0	0	0	0	0	0	0	0	0	0	0
VIT_00s0521g00010	4	1	0	0	0	0	2	1	1	4	1	0	2	1	1	0	1	0	0	0	0	0	0	0	0	0	0	0	0	0	0	0	0	0	0	0	2	0	1	0	1	0	1	1	0	1	2	2	0
VIT_00s0521g00030	0	0	0	0	0	0	0	0	1	0	0	0	0	0	0	0	0	0	0	0	0	0	0	0	0	0	0	0	0	0	0	0	0	0	0	0	0	0	0	0	0	0	0	0	0	0	1	0	0
VIT_00s0521g00040	0	0	0	0	0	0	0	0	0	0	0	0	0	0	0	0	0	0	0	0	0	0	0	0	0	0	0	0	0	0	0	0	0	0	0	0	0	0	0	0	0	0	0	0	0	0	0	0	0
VIT_00s0522g00010	0	0	0	0	0	0	0	0	0	0	0	0	0	0	0	0	0	0	0	0	0	0	0	0	0	0	0	0	0	0	0	0	0	0	0	0	0	0	0	0	0	0	0	0	0	0	0	0	0
VIT_00s0522g00020	0	0	0	0	0	0	0	0	0	0	0	0	0	0	0	0	0	0	0	0	0	0	0	0	0	0	0	0	0	0	0	0	0	0	0	0	0	0	0	0	0	0	0	0	0	0	0	0	0
VIT_00s0524g00010	142	101	61	113	111	105	190	84	192	99	62	57	38	55	42	41	46	81	53	48	44	23	39	51	36	38	24	29	38	43	35	29	48	31	39	27	37	65	42	44	65	36	28	39	48	74	64	48	49
VIT_00s0524g00020	0	0	0	0	0	0	0	0	0	0	0	0	0	0	0	0	0	0	0	0	0	0	0	0	3	3	3	1	0	2	4	5	3	2	8	2	6	3	1	2	3	1	2	8	4	1	2	2	0
VIT_00s0524g00030	4182	2771	2524	3690	3336	2787	4847	2648	6746	4080	2404	1733	2439	3101	2547	2134	2981	3597	2175	2626	2620	1736	2240	2598	1352	1425	1303	1626	1579	1650	1352	1396	1755	1345	1515	1375	1853	2726	1771	2061	2707	1696	1326	1835	2120	2448	2106	1744	1636
VIT_00s0524g00040	100	63	53	86	98	72	104	60	186	100	95	40	56	81	61	70	50	68	37	38	41	31	48	50	16	12	20	22	20	26	20	28	23	23	20	12	26	37	27	29	52	15	18	15	34	54	43	18	38
VIT_00s0525g00010	141	141	117	108	116	102	170	111	240	430	234	177	111	134	131	90	133	165	111	129	162	187	194	190	124	131	147	143	138	128	162	135	164	163	196	230	136	189	174	193	239	201	201	235	226	313	335	216	69
VIT_00s0525g00020	105	86	43	41	58	35	57	40	101	78	45	25	32	48	42	39	48	58	54	48	48	44	44	44	93	118	83	121	88	109	72	99	121	101	80	134	72	86	71	105	112	97	189	99	127	91	140	103	49
VIT_00s0525g00030	113	115	90	78	103	113	187	91	238	462	205	189	65	74	56	85	72	79	114	84	118	185	169	179	28	44	54	57	63	48	70	71	77	102	108	95	55	54	51	66	73	85	74	108	105	136	155	140	31
VIT_00s0525g00040	112	105	75	87	137	94	124	101	215	280	121	97	83	81	94	114	91	156	126	113	119	114	170	129	73	92	116	115	103	133	111	129	105	137	146	198	67	121	99	84	113	127	155	112	121	148	142	127	73
VIT_00s0525g00050	43	40	66	29	40	53	42	54	83	112	36	35	21	67	79	21	23	39	34	27	18	17	14	24	52	86	66	53	72	56	41	54	33	35	32	70	61	75	94	65	69	113	50	48	61	65	75	45	69
VIT_00s0526g00010	2	0	0	0	1	0	1	0	1	0	0	1	0	0	0	0	0	0	0	0	0	0	0	0	0	0	0	0	0	0	0	0	0	0	0	0	0	0	0	0	0	0	0	2	0	0	0	0	0
VIT_00s0527g00010	340	337	254	176	338	332	557	292	672	1042	452	373	273	202	222	285	309	388	398	251	385	424	470	413	191	247	290	270	233	251	237	227	311	333	315	383	146	178	203	138	194	222	165	223	234	333	283	225	70
VIT_00s0527g00020	867	775	771	880	876	724	1121	734	1907	1982	1035	832	814	1183	1057	876	1037	1345	970	1069	1131	1167	1221	1264	642	808	759	591	827	736	605	619	639	576	840	708	805	850	890	815	1051	720	928	974	927	1128	1489	907	694
VIT_00s0527g00030	82	0	1	3	2	35	8	27	7	16	17	8	0	0	0	0	0	1	0	0	0	1	0	1	1	0	0	0	2	14	1	3	4	1	2	3	0	2	1	3	4	3	5	2	6	3	6	17	0
VIT_00s0531g00010	2284	2201	1767	1771	1914	1922	2990	1764	3858	4925	2494	2072	1823	1878	2030	1784	2223	2710	2133	1960	2588	2532	2840	2733	1455	1819	1912	1807	1745	1828	1772	1955	1942	2223	2009	2496	1747	2077	2162	1730	2196	2213	1952	1838	2326	2650	2852	2026	1247
VIT_00s0531g00020	195	206	194	231	229	209	280	198	435	420	257	236	136	130	160	154	154	213	147	188	188	157	195	180	123	143	151	135	109	142	96	135	152	104	148	133	113	128	127	116	156	121	109	134	154	164	174	112	74
VIT_00s0531g00030	1585	1442	1252	1729	1702	1466	2384	1365	3164	3384	1901	1506	1034	1267	1098	1221	1194	1649	1278	1272	1279	1341	1501	1280	808	1048	938	941	1079	1055	871	921	1060	989	1274	1022	798	1004	878	895	1100	789	772	761	979	1112	1486	781	526
VIT_00s0531g00040	75	56	45	98	76	61	104	69	162	177	99	67	52	70	58	60	70	80	44	74	60	73	99	69	40	34	35	44	51	39	39	30	60	60	45	54	72	95	70	101	103	90	102	108	83	140	170	116	31
VIT_00s0531g00050	4822	4557	3812	3982	4252	3805	4814	3330	6899	6920	3856	3050	5111	5574	5632	4017	5406	6264	4388	3938	5401	4821	5574	4500	2730	3766	3705	4036	3450	3678	3261	3330	3730	3494	3677	4141	3440	3703	4069	3699	4534	3615	2998	3507	3934	4386	4447	2917	2779
VIT_00s0531g00060	17	16	6	5	10	13	24	21	23	56	19	28	8	3	7	17	21	10	20	15	20	17	14	14	2	8	7	7	10	14	12	5	16	10	5	8	10	5	11	8	12	7	10	9	6	7	15	13	10
VIT_00s0532g00010	0	0	0	0	0	0	0	0	0	0	0	0	0	0	0	0	0	0	0	0	0	0	0	0	0	0	0	0	0	0	0	0	0	0	0	0	0	0	0	0	0	1	0	0	0	0	0	0	0
VIT_00s0532g00020	141	158	116	110	148	111	216	123	235	484	249	226	239	261	239	210	242	299	262	248	304	339	382	331	136	148	120	96	117	120	118	104	117	117	136	160	159	183	130	154	199	171	172	169	204	198	220	152	120
VIT_00s0532g00030	3011	2909	2622	2827	3085	2551	3411	2244	5223	4957	3064	2471	3454	3989	4478	4738	5899	6335	4814	4627	6316	5587	8522	5967	3997	4924	4949	5936	6019	6365	6182	6119	6559	7024	8695	7419	3120	4349	4313	3534	5158	3934	3630	3572	3727	5366	5524	3591	1917
VIT_00s0532g00040	33	32	23	14	27	26	40	24	58	41	19	23	29	35	36	34	54	41	33	48	43	45	46	41	35	38	29	45	44	49	34	57	43	53	54	69	24	42	32	32	51	26	29	34	28	57	43	40	31
VIT_00s0532g00050	446	524	372	288	347	293	444	306	665	503	222	176	259	333	328	207	275	402	271	266	283	255	227	312	247	265	306	256	244	265	229	290	244	279	274	360	285	351	347	323	510	417	373	418	383	512	551	396	273
VIT_00s0532g00060	0	1	2	0	1	0	3	4	5	7	1	6	1	1	0	3	2	1	4	2	1	1	3	2	0	1	0	1	2	2	3	0	2	3	1	5	1	0	5	1	3	4	2	3	8	6	8	5	1
VIT_00s0532g00070	34	48	22	20	26	21	29	15	27	16	8	5	37	56	53	12	28	45	19	11	5	7	7	9	38	37	36	15	21	23	9	13	16	6	8	4	52	73	54	38	91	45	29	54	48	47	41	43	68
VIT_00s0533g00010	1038	961	668	1085	961	713	1494	676	1777	1592	938	652	741	984	881	895	1101	1407	952	1060	1134	967	979	1068	678	728	874	645	826	782	615	722	797	646	751	703	845	1188	683	904	1402	780	697	1021	1104	1219	1341	1042	590
VIT_00s0533g00020	291	448	251	197	217	233	279	216	432	419	216	155	223	245	243	151	299	301	228	230	343	281	350	328	122	151	145	150	145	182	151	184	155	194	171	293	193	239	256	289	286	237	292	256	223	318	363	265	228
VIT_00s0533g00030	0	0	0	0	0	0	0	0	0	0	0	0	0	0	0	0	1	0	0	0	0	0	0	1	1	1	0	1	0	0	1	2	0	1	0	3	0	1	0	0	0	0	0	2	1	2	1	1	0
VIT_00s0533g00040	186	211	187	160	196	192	282	163	359	533	286	226	163	178	147	113	142	202	131	191	170	191	208	201	147	170	177	186	177	185	182	175	188	168	191	216	163	215	220	162	217	200	183	197	216	274	308	222	107
VIT_00s0533g00050	3023	3821	2224	2120	3717	1818	2146	1572	3653	2978	1782	1637	2727	3949	3003	1626	1794	3123	1667	1644	1444	1150	1483	1408	3031	3291	3196	2391	3183	2795	1441	1739	2510	1180	2401	1438	3869	6066	3265	3461	5522	1558	3109	2841	3861	3664	5294	1808	4287
VIT_00s0539g00010	3	4	2	5	6	3	1	4	9	5	2	4	5	7	8	5	5	6	1	3	4	4	3	2	1	1	3	3	0	1	0	2	1	2	0	1	2	2	3	0	3	2	1	0	0	2	2	1	6
VIT_00s0539g00020	0	0	0	0	0	0	0	0	1	0	0	0	0	0	0	0	0	0	0	0	0	0	0	0	0	0	0	0	0	0	0	0	0	0	0	0	0	0	0	0	0	0	0	0	0	0	0	0	1
VIT_00s0540g00010	13	27	28	15	14	21	30	20	50	58	32	17	14	17	16	27	25	34	36	21	25	21	30	43	14	27	28	24	23	20	20	28	26	21	33	42	13	21	18	13	33	19	18	36	36	42	43	17	15
VIT_00s0540g00020	144	157	139	98	163	124	190	119	321	308	144	147	148	153	173	195	174	331	222	177	185	131	169	202	188	255	289	201	203	213	183	215	241	243	266	254	281	371	355	283	459	415	234	349	411	562	495	343	258
VIT_00s0540g00040	13	20	15	15	19	9	37	13	42	43	21	24	13	17	18	14	23	32	22	16	18	27	23	37	40	39	40	39	35	45	44	53	46	71	56	43	64	73	92	88	125	100	65	120	111	170	133	92	25
VIT_00s0540g00050	1	0	2	0	0	1	1	0	0	0	1	1	5	1	1	10	2	10	4	5	1	0	1	1	0	0	2	0	0	0	0	0	0	0	1	0	0	0	0	0	0	0	0	0	0	0	0	0	0
VIT_00s0541g00010	6	13	11	4	11	9	4	8	8	15	10	11	0	2	8	16	8	24	8	10	4	6	12	12	15	52	32	25	35	38	12	25	26	8	19	9	2	12	20	4	11	7	5	3	6	8	13	2	23
VIT_00s0541g00020	11	14	6	3	8	6	5	5	11	28	6	9	3	3	0	7	1	4	4	0	5	6	5	7	4	10	8	3	12	3	8	10	11	13	28	8	5	7	8	5	4	7	9	7	7	23	32	14	6
VIT_00s0547g00010	0	0	0	0	0	0	0	0	0	0	0	0	0	0	0	0	0	0	0	0	0	0	0	0	0	0	0	0	0	0	0	0	0	0	0	0	0	0	0	0	0	0	0	0	0	0	0	0	0
VIT_00s0551g00010	9832	8611	7558	7571	8761	6495	7736	5775	13700	10476	5879	4459	7351	8784	9952	6607	8062	11433	7113	7950	8404	7705	8494	8804	6428	8312	8296	7631	8944	9369	6652	8047	8380	6220	9157	8529	7463	9381	8148	7489	10273	5131	7827	7588	8577	9879	11520	7375	5144
VIT_00s0551g00020	3808	3766	2874	3056	3525	2675	3769	2334	6735	6048	3107	2472	2528	3192	3102	2555	3044	3800	2945	2832	3269	3425	3825	3930	3703	4170	3497	3802	3817	3796	3053	3075	4042	3471	5064	4109	2575	3342	3097	3302	3843	2783	3682	3508	3392	4201	5871	3186	2759
VIT_00s0551g00030	3004	2521	2084	2344	2474	1737	2369	1608	3528	2907	1927	1185	2216	2376	2561	1818	2014	2668	1645	1612	1813	1627	1620	1709	2036	2506	2323	2256	2531	2407	1814	1862	2185	1575	2294	1664	2315	2476	2484	2215	2862	1714	2075	1703	2144	1832	2549	1556	1648
VIT_00s0551g00040	14	4	5	12	8	4	8	5	18	17	5	5	6	2	5	3	3	4	1	7	4	11	9	3	13	15	8	12	7	13	9	16	11	8	9	14	14	7	11	13	15	12	20	11	8	13	26	17	2
VIT_00s0551g00050	10	10	8	8	4	5	9	3	10	13	7	4	4	5	5	3	9	7	7	5	12	7	4	11	5	3	8	2	8	2	7	5	6	13	7	11	3	4	9	6	12	15	6	8	5	3	18	15	3
VIT_00s0555g00010	0	0	0	0	0	0	0	0	0	0	0	0	0	0	0	0	0	0	0	0	0	0	0	0	0	0	0	0	0	0	0	0	0	0	0	0	0	0	0	0	0	0	0	0	0	0	0	0	0
VIT_00s0555g00020	2	14	0	0	1	1	11	2	24	20	14	9	5	3	9	7	19	13	17	15	20	22	40	37	16	35	20	21	39	41	24	48	58	44	57	51	17	67	90	48	55	50	93	75	63	128	140	77	5
VIT_00s0555g00050	24	39	29	30	31	32	51	16	66	73	35	16	30	31	29	19	26	42	33	28	27	32	36	31	64	75	57	50	81	60	51	56	69	76	99	65	24	50	37	39	45	35	35	28	42	44	71	39	22
VIT_00s0556g00010	6	3	1	4	2	5	3	0	5	1	2	0	1	4	4	2	2	3	1	1	3	1	2	2	5	5	6	4	5	2	1	1	3	2	2	1	4	4	3	5	8	3	2	5	8	2	3	2	4
VIT_00s0556g00020	0	0	0	0	0	0	0	0	0	0	0	0	0	0	0	0	0	0	0	0	0	0	0	0	0	0	0	0	0	0	0	0	0	0	0	0	0	0	0	0	0	0	0	0	0	0	0	0	0
VIT_00s0557g00010	0	0	0	0	0	0	0	0	0	0	0	0	0	0	0	0	0	0	0	0	0	0	0	0	0	0	0	0	0	0	0	0	0	0	0	0	0	0	0	0	0	0	0	0	0	0	0	0	0
VIT_00s0557g00020	0	0	0	0	0	0	0	0	0	0	0	0	0	0	0	0	0	0	0	0	0	0	0	0	0	0	0	0	0	0	0	0	0	0	0	0	0	0	0	0	0	0	0	0	0	0	0	0	0
VIT_00s0558g00010	185	164	125	130	167	115	224	155	356	308	172	142	140	152	185	162	179	229	182	157	201	160	185	212	159	258	224	239	210	228	166	181	272	276	270	277	158	173	198	165	186	170	180	173	202	230	222	170	126
VIT_00s0558g00020	3439	3120	2477	2186	3111	2854	4691	2507	6331	7334	3609	3069	2566	2255	2495	2359	2887	3495	2712	2549	3163	3147	3586	3561	1687	2212	2231	2145	1882	2489	2089	2123	2462	2760	2649	2669	1893	2004	2168	1661	2250	2499	2146	2466	2721	2983	2796	2452	1546
VIT_00s0558g00030	1514	1303	1113	1130	1195	1167	1751	1046	2661	2314	1355	997	898	1007	1045	1030	1222	1445	1246	1036	1326	1292	1529	1453	584	753	794	709	743	788	661	792	769	734	884	887	349	403	505	351	426	448	447	426	396	553	653	444	882
VIT_00s0559g00010	46	45	29	37	45	36	64	40	93	89	53	43	30	37	36	18	30	51	29	37	45	55	32	56	24	35	25	43	27	31	30	24	37	39	44	27	26	22	25	22	42	28	33	34	40	38	31	38	30
VIT_00s0560g00010	0	0	0	0	0	0	0	0	0	0	0	0	0	0	0	0	0	0	0	0	0	0	1	0	0	0	0	0	0	0	0	0	0	0	0	0	0	0	0	0	0	0	0	0	0	0	0	0	0
VIT_00s0560g00020	0	0	0	0	0	0	0	0	0	0	0	0	0	0	0	0	0	0	0	0	0	0	0	0	0	0	0	0	0	0	0	0	0	0	0	0	0	0	0	0	0	0	0	0	0	0	0	0	0
VIT_00s0561g00010	2	3	1	4	0	4	6	1	5	14	8	7	2	5	3	5	2	5	3	2	4	4	7	4	2	4	1	2	2	4	1	6	5	5	5	6	3	13	4	3	4	3	5	0	4	4	6	6	4
VIT_00s0561g00020	0	2	1	4	2	1	2	0	4	4	4	3	1	2	1	1	1	1	2	1	3	9	12	8	1	1	0	2	2	1	3	6	3	0	10	4	0	0	0	0	0	0	0	0	0	0	0	0	1
VIT_00s0561g00030	569	517	412	388	477	450	594	393	997	1079	588	451	505	485	454	377	470	647	410	368	497	505	487	548	330	400	424	434	401	446	375	379	484	463	544	505	359	384	472	372	422	455	400	383	444	503	568	399	389
VIT_00s0566g00010	29	42	20	26	29	27	41	15	61	32	26	21	54	64	67	48	73	94	64	62	82	78	95	78	125	155	156	137	159	160	139	158	154	137	187	201	145	177	150	232	217	160	174	175	155	175	196	154	87
VIT_00s0566g00020	107	94	101	129	96	88	150	101	255	275	187	130	67	99	101	81	116	143	108	132	125	160	166	158	176	216	250	233	218	297	236	286	268	295	350	359	219	250	281	252	307	234	340	278	302	392	428	341	109
VIT_00s0567g00010	1005	882	585	581	765	591	1054	554	1363	1243	645	619	514	527	496	490	681	776	685	519	659	572	588	689	422	586	555	450	493	514	426	384	608	431	583	536	724	923	551	503	951	626	391	779	831	940	904	650	328
VIT_00s0567g00020	0	0	0	0	0	0	0	0	0	0	0	0	0	0	0	1	0	0	0	0	0	0	0	0	0	0	0	0	0	0	0	0	0	0	0	0	0	0	0	0	0	1	0	0	1	0	0	0	0
VIT_00s0567g00030	0	0	0	0	0	0	0	0	0	0	0	0	0	0	0	0	0	0	0	0	0	0	0	0	0	0	0	0	0	0	0	0	0	0	0	0	0	0	0	0	0	0	0	0	0	0	0	0	0
VIT_00s0567g00040	0	0	0	0	0	0	0	0	0	1	0	0	0	0	0	0	0	0	0	0	0	0	0	0	0	0	0	0	0	0	0	0	0	0	0	0	0	0	0	0	0	0	0	1	0	0	0	0	0
VIT_00s0567g00050	0	0	1	0	0	1	0	0	1	0	0	0	0	0	0	0	0	0	0	0	0	0	0	0	0	0	0	0	0	0	0	0	0	0	0	0	0	1	0	0	0	0	0	0	0	0	0	0	0
VIT_00s0567g00060	26	17	13	20	19	22	21	17	41	25	6	6	3	5	8	1	2	5	5	2	1	5	3	1	21	26	9	18	10	7	13	5	4	12	8	8	17	17	50	14	13	30	18	25	20	27	42	14	65
VIT_00s0568g00010	620	558	488	481	528	528	825	432	1408	1143	522	483	426	464	529	418	583	721	536	550	639	624	774	704	591	693	644	621	511	647	471	513	667	676	744	742	484	504	471	493	528	502	470	526	586	630	682	500	501
VIT_00s0568g00020	2	4	1	0	3	2	4	2	4	2	2	1	3	6	2	5	3	5	11	9	11	7	7	10	0	0	0	2	2	2	0	3	4	1	2	0	4	2	2	1	3	1	2	1	0	4	2	0	1
VIT_00s0568g00030	16	9	15	7	4	10	14	12	24	20	13	17	6	6	9	4	16	9	5	6	10	11	13	10	6	5	6	6	6	7	9	12	14	12	14	10	8	11	14	13	5	11	13	4	10	11	20	11	6
VIT_00s0572g00010	0	0	0	0	0	0	0	0	0	0	0	0	0	0	0	0	0	0	0	0	0	0	0	0	0	0	0	0	0	0	0	0	0	0	0	0	0	0	0	0	0	0	0	0	0	0	0	0	0
VIT_00s0572g00020	0	0	0	0	0	0	0	0	0	0	0	0	0	0	0	0	0	0	0	0	0	0	0	0	0	0	0	0	0	0	0	0	0	0	0	0	0	0	0	0	0	0	0	0	0	0	0	0	0
VIT_00s0574g00020	0	0	0	0	0	0	0	0	0	0	0	0	0	0	0	0	0	0	0	0	0	0	0	0	0	0	0	0	0	0	0	0	0	0	0	0	0	0	0	0	0	0	0	0	0	0	0	0	0
VIT_00s0574g00030	553	389	533	508	496	497	823	483	1204	1450	780	575	432	559	546	407	566	719	452	550	630	597	664	701	373	499	468	511	490	523	442	464	535	507	661	639	365	456	456	417	537	459	494	445	515	619	661	492	344
VIT_00s0575g00010	0	0	0	0	0	0	0	0	0	0	0	0	0	0	0	0	0	0	0	0	0	0	0	0	0	0	0	0	0	0	0	0	0	0	0	0	0	0	0	0	0	0	0	0	0	0	0	0	0
VIT_00s0575g00020	0	0	0	0	0	0	0	0	0	0	0	0	0	0	0	0	0	0	0	0	0	0	0	0	0	0	0	0	0	0	0	0	0	0	0	0	0	0	0	0	0	0	0	0	0	0	1	0	0
VIT_00s0577g00010	3	4	1	1	2	4	6	3	8	5	3	4	0	0	0	0	0	0	0	0	0	0	0	0	3	5	5	0	5	2	5	2	3	3	4	3	10	3	5	5	4	9	7	4	4	7	8	7	4
VIT_00s0577g00020	891	807	688	804	839	679	1048	612	1510	1756	915	724	727	902	826	748	851	1090	794	869	1048	1021	1183	1172	844	1098	1044	1154	1203	1235	1080	1134	1473	1440	1952	1462	815	956	916	1044	1277	926	1093	1034	1111	1385	1642	1111	480
VIT_00s0577g00030	0	0	0	0	0	0	0	0	0	0	0	0	0	0	0	0	0	0	0	0	0	0	0	0	0	0	0	0	0	0	0	0	0	0	0	0	0	0	0	0	0	0	0	1	0	0	0	0	0
VIT_00s0577g00040	0	0	0	0	1	0	0	0	0	0	0	0	0	0	0	0	0	0	0	0	0	0	0	0	0	0	0	0	0	0	0	0	0	0	0	0	0	0	0	0	0	0	0	0	0	0	0	0	0
VIT_00s0580g00010	964	1140	609	584	827	523	976	525	1034	1599	724	697	877	786	661	682	657	871	544	597	645	637	652	646	628	727	521	599	493	569	408	469	607	447	464	527	564	740	523	464	734	535	591	501	565	444	599	409	477
VIT_00s0580g00020	142	171	117	91	113	93	130	54	132	271	159	121	132	120	110	108	121	142	82	97	118	97	116	101	83	114	85	88	107	105	62	83	91	72	85	95	76	127	85	89	122	94	110	75	94	89	97	55	93
VIT_00s0581g00010	60	37	50	55	39	41	54	33	78	51	30	22	44	68	49	44	47	99	45	35	60	57	53	54	56	48	57	54	60	67	47	54	59	57	54	60	46	62	51	102	71	41	64	58	65	66	71	43	63
VIT_00s0582g00010	13	25	8	12	13	13	13	3	26	12	14	12	22	12	12	14	12	18	20	17	22	16	12	14	16	28	23	29	13	34	19	22	36	15	20	31	0	0	0	0	1	0	0	0	0	0	0	0	9
VIT_00s0582g00020	2	3	1	2	1	1	8	2	4	8	5	1	0	0	0	0	0	0	0	0	0	0	1	0	4	15	11	6	10	12	6	14	4	13	6	14	0	0	0	0	0	0	0	0	0	0	1	0	6
VIT_00s0582g00030	73	61	61	84	68	57	109	62	136	136	88	55	90	73	100	66	84	91	62	64	110	103	103	111	142	141	116	148	164	127	124	120	148	146	178	146	24	18	16	15	21	19	20	14	19	17	33	10	86
VIT_00s0583g00010	255	291	210	168	229	229	241	182	384	496	286	205	172	184	159	154	198	197	195	187	195	192	198	217	200	228	238	215	222	225	196	216	253	218	270	281	169	198	208	218	241	223	191	212	234	288	268	232	143
VIT_00s0583g00020	0	0	0	1	0	0	0	0	0	0	1	0	0	0	0	0	0	0	0	0	0	0	0	1	0	0	0	0	0	0	0	0	0	0	1	0	0	0	0	0	0	0	0	0	0	0	0	0	0
VIT_00s0583g00030	299	332	104	139	156	92	139	80	157	147	70	57	320	316	232	127	164	287	118	132	149	84	88	102	353	348	225	196	214	190	79	64	155	68	109	67	166	286	118	167	260	134	160	134	136	119	170	114	294
VIT_00s0583g00040	886	521	723	849	625	716	1196	625	1471	1268	750	559	667	836	1043	555	760	1049	552	702	667	733	832	716	526	747	666	586	664	747	513	647	620	582	742	634	521	689	955	608	703	699	666	459	635	670	694	511	553
VIT_00s0585g00020	1612	1493	1244	1621	1431	1331	2471	1287	3362	4006	2066	1521	1487	1870	1813	1653	2063	2429	1713	1967	2461	2650	2926	3007	1226	1471	1371	1397	1493	1554	1420	1461	1660	1767	1822	1832	1382	1610	1479	1478	1921	1534	1638	1734	1810	1996	2350	1893	932
VIT_00s0585g00030	765	630	607	573	656	481	769	430	1028	983	548	391	603	710	774	539	606	864	527	575	605	593	604	659	537	722	792	669	658	715	604	660	700	618	715	728	651	764	740	625	908	662	712	626	796	758	840	655	493
VIT_00s0586g00010	2358	2294	1965	2159	2385	2145	3908	1910	5477	5859	2911	2380	1480	1755	1897	1852	2396	2859	2344	2492	3057	3044	3936	3770	1654	2071	2110	1969	2106	2570	2028	2335	2554	2809	3605	3239	1856	2309	2206	1941	2710	2502	2348	2359	2839	3441	4067	2609	1439
VIT_00s0586g00020	1816	1584	1351	1585	1618	1325	1941	1240	2844	2988	1644	1191	1159	1292	1405	1053	1314	1756	1229	1348	1484	1409	1592	1522	1108	1427	1431	1209	1299	1448	1136	1241	1430	1295	1498	1545	1344	1469	1248	1468	1628	1059	1172	1172	1323	1449	1605	1197	971
VIT_00s0586g00030	3	2	0	4	0	1	7	0	11	12	8	4	4	1	1	1	3	2	6	2	5	13	13	13	3	7	4	3	7	4	5	6	4	7	20	9	0	3	3	5	2	3	8	0	3	6	8	16	1
VIT_00s0587g00010	6	5	5	6	5	7	8	8	7	12	9	4	6	1	0	4	8	7	2	8	9	5	11	6	0	2	0	4	2	4	2	4	2	1	0	4	0	3	0	2	10	0	0	1	1	2	1	3	0
VIT_00s0587g00030	1073	1293	935	1576	1283	784	2182	726	3240	3888	2115	1625	608	845	562	689	1103	1048	886	1027	1705	1890	1762	1825	817	917	913	792	969	1134	918	1106	1257	1118	1362	1750	365	506	264	461	554	274	635	596	597	530	732	446	549
VIT_00s0587g00040	1554	1377	1153	1284	1459	1240	2101	1157	3134	3874	2080	1675	888	1064	1131	1173	1395	1666	1376	1351	1785	1947	2160	1908	931	1103	1051	1158	1084	1269	1181	1202	1465	1520	1609	1687	1147	1338	1189	1338	1599	1448	1671	1574	1842	2058	2516	1791	796
VIT_00s0590g00010	226	299	175	198	271	138	302	133	365	596	335	236	222	265	245	223	273	345	249	289	335	308	409	373	183	212	140	179	232	159	147	159	256	178	223	217	210	310	173	237	351	175	314	315	318	371	461	275	150
VIT_00s0590g00020	721	530	557	594	702	618	903	600	1391	1893	988	774	480	551	646	540	676	819	623	657	775	872	983	1032	317	399	510	498	460	598	577	669	669	852	902	877	460	471	526	428	542	435	513	527	606	788	729	718	177
VIT_00s0591g00010	433	516	327	303	417	352	505	320	799	1043	471	428	337	384	416	458	489	653	547	478	657	687	698	809	354	407	403	481	389	470	434	501	563	575	572	805	339	337	400	295	430	400	450	436	485	618	619	496	344
VIT_00s0591g00020	242	242	196	152	198	168	215	176	331	235	131	108	131	157	211	138	188	263	195	154	183	145	209	157	157	156	146	177	137	166	127	138	132	162	156	180	152	243	182	129	180	152	173	174	197	183	234	130	191
VIT_00s0592g00010	453	468	340	390	400	324	484	297	721	1034	537	495	457	508	569	382	491	645	524	546	648	707	789	654	308	383	365	359	395	420	410	388	410	508	510	558	402	507	391	523	625	483	483	541	567	742	818	552	313
VIT_00s0592g00020	22	26	21	11	23	17	26	15	45	42	12	32	17	17	16	14	27	23	15	17	28	29	23	20	23	16	33	17	15	20	21	12	22	26	24	38	15	14	24	12	21	38	20	16	15	19	29	14	25
VIT_00s0593g00010	58	68	44	49	59	54	79	46	117	133	65	64	42	54	38	57	57	69	59	57	72	68	86	84	119	123	114	148	113	115	121	96	170	161	132	142	115	122	137	134	153	116	121	187	166	187	273	175	75
VIT_00s0595g00010	0	0	0	0	0	0	0	0	0	0	0	0	0	0	0	0	0	0	0	0	0	0	0	0	0	0	0	0	0	0	0	0	0	0	0	0	0	0	0	0	0	0	0	0	0	0	0	0	0
VIT_00s0595g00020	0	0	0	0	0	0	0	0	0	0	0	0	0	0	0	0	0	0	0	0	0	0	0	0	0	0	0	0	0	0	0	0	0	0	0	0	0	0	0	0	0	0	0	0	0	0	0	0	0
VIT_00s0598g00010	23	18	22	25	18	23	36	11	45	54	25	21	43	42	42	42	52	74	50	36	48	50	58	75	76	83	52	60	44	61	66	43	90	74	86	69	54	64	84	72	86	78	59	79	78	74	92	66	1
VIT_00s0598g00020	224	229	185	219	261	197	368	157	517	410	266	179	156	194	185	165	217	268	226	214	288	257	264	287	217	217	191	222	215	249	183	197	228	232	283	251	149	196	174	195	220	206	217	249	227	248	300	187	147
VIT_00s0598g00030	7	1	3	3	3	1	2	3	4	7	2	2	3	11	5	8	4	9	5	8	8	4	10	6	5	11	4	8	7	7	9	4	6	4	7	9	1	5	5	2	11	1	8	6	2	2	4	8	8
VIT_00s0598g00040	43	66	34	30	37	26	38	36	68	54	22	14	28	49	43	33	42	57	27	43	41	21	34	35	35	51	58	39	40	39	23	28	37	30	51	34	46	51	38	35	34	34	38	37	34	41	35	33	32
VIT_00s0599g00010	0	0	0	0	0	0	0	0	0	0	0	0	0	0	0	0	0	0	0	0	0	0	0	0	0	0	0	0	0	0	0	0	0	0	0	0	0	0	0	0	1	0	0	0	0	0	0	0	0
VIT_00s0600g00010	2	0	3	0	1	0	3	2	2	4	1	2	2	0	1	1	0	0	0	0	3	3	1	2	3	4	4	3	3	4	1	5	3	4	4	3	0	1	0	1	0	0	0	1	1	1	0	1	0
VIT_00s0601g00010	48	41	44	62	54	55	110	54	149	182	86	84	28	41	56	52	68	59	46	53	83	72	92	97	105	124	111	101	109	113	108	115	113	133	142	138	71	82	95	78	96	105	102	89	110	124	157	104	57
VIT_00s0601g00030	1555	1566	1168	1623	1626	1302	1945	1113	2542	3085	1688	1416	1357	1443	1294	1180	1190	1465	1170	1216	1211	1213	1257	1358	727	900	721	717	892	834	660	703	851	738	1000	768	923	1145	915	1290	1502	985	977	1021	1232	1155	1448	967	820
VIT_00s0601g00040	38	50	59	19	39	56	45	43	51	64	30	34	41	37	32	20	21	38	23	40	26	15	17	45	12	13	16	8	11	15	10	12	7	7	12	17	40	36	42	27	24	37	23	15	20	34	42	22	14
VIT_00s0603g00010	0	1	0	0	0	0	0	0	0	1	0	0	0	0	0	0	0	0	0	1	0	0	0	0	0	0	0	0	0	0	0	0	0	0	0	0	0	0	0	0	0	0	0	0	0	0	0	0	0
VIT_00s0606g00010	3	0	0	0	0	0	0	0	0	1	0	0	0	0	0	0	0	0	0	0	0	0	0	0	0	0	0	0	0	0	0	0	0	0	0	0	0	0	0	0	0	1	0	0	0	0	1	0	0
VIT_00s0607g00010	0	0	0	0	0	0	0	0	0	0	0	0	0	0	0	0	0	0	0	0	0	0	0	0	0	0	0	0	0	0	0	0	0	0	0	0	0	0	0	0	0	0	0	0	0	0	0	0	0
VIT_00s0611g00010	131	124	93	106	124	114	169	86	230	303	148	110	134	131	136	100	108	171	104	106	134	136	140	138	81	116	113	123	99	103	117	105	110	97	135	151	100	133	143	135	108	136	114	114	152	153	153	111	85
VIT_00s0612g00010	6	1	1	6	5	1	5	3	4	3	2	2	1	0	2	5	5	5	2	1	5	6	3	2	3	1	2	3	1	2	1	0	3	4	2	2	0	5	0	0	2	1	2	2	2	1	1	3	2
VIT_00s0612g00020	697	699	631	655	715	542	793	462	1215	1231	706	469	732	1017	961	737	857	1167	776	924	905	796	1066	975	514	707	674	523	709	643	501	587	683	695	758	692	604	892	622	909	1013	601	769	762	791	1012	1113	813	716
VIT_00s0612g00030	264	273	186	182	148	167	246	149	314	354	137	134	200	275	258	208	229	321	200	226	234	235	232	266	223	267	277	227	278	218	207	204	217	182	217	223	201	269	235	247	294	201	197	209	242	263	287	219	140
VIT_00s0615g00010	95	80	54	62	107	52	94	39	120	86	44	35	17	19	19	3	7	17	2	11	6	9	3	5	52	80	58	51	50	73	42	53	68	35	68	44	47	62	66	27	45	45	23	32	33	40	49	23	131
VIT_00s0615g00020	12	13	11	10	8	6	8	7	21	25	17	16	6	17	24	12	16	28	15	22	19	5	13	15	7	13	11	7	19	10	15	10	27	11	16	9	4	13	13	10	22	8	5	8	11	19	10	14	3
VIT_00s0615g00030	893	560	381	848	499	279	1257	270	1164	367	299	106	337	524	521	236	562	830	257	464	433	170	309	406	995	924	937	609	950	695	440	561	784	569	685	795	691	1690	797	724	1677	1248	789	1261	1109	1393	1107	1321	310
VIT_00s0615g00040	1	2	4	5	4	1	2	0	10	5	2	0	1	2	1	1	5	3	7	0	5	2	2	1	4	14	12	3	7	5	4	3	5	6	2	2	6	15	5	8	10	8	5	4	10	10	7	4	4
VIT_00s0616g00010	17	17	13	26	23	17	50	17	93	94	39	38	3	5	4	29	12	27	15	17	18	21	44	57	20	25	17	37	49	41	48	51	75	78	133	45	8	16	19	17	33	25	30	58	46	71	112	70	0
VIT_00s0616g00020	686	782	594	645	564	474	630	420	892	774	425	274	451	658	732	382	570	746	455	488	534	403	546	483	468	535	525	450	475	479	360	455	426	329	327	469	548	716	571	584	687	619	671	600	540	593	674	449	761
VIT_00s0616g00030	0	3	1	0	1	3	2	0	0	1	3	2	0	2	1	0	1	1	2	0	1	0	1	0	1	1	0	1	3	1	0	0	1	3	1	2	2	2	0	2	1	0	4	2	3	1	6	1	1
VIT_00s0619g00010	0	0	0	0	0	0	0	0	0	0	0	0	0	0	0	0	0	0	0	0	0	0	0	0	0	0	0	0	0	0	0	0	0	0	0	0	0	0	0	0	0	0	0	0	0	1	0	0	0
VIT_00s0620g00010	14	18	15	26	26	19	27	15	50	20	27	14	37	50	118	44	52	114	57	61	60	57	80	83	70	44	73	40	39	75	49	73	64	77	65	99	8	26	39	17	26	8	26	4	10	28	30	19	43
VIT_00s0620g00020	10688	10378	7777	8179	9706	8173	11568	7068	19163	20034	10384	8352	8719	9932	9800	8360	10142	12249	9418	9062	11177	11937	12338	12255	7978	9402	8758	9143	9428	9788	8350	8498	10251	10272	11929	11659	7538	9747	8833	8378	10614	8332	10379	9422	10230	12146	15778	9657	6748
VIT_00s0623g00010	0	0	1	0	0	1	1	0	2	3	0	0	0	0	0	0	0	0	0	0	0	0	0	0	1	0	0	0	0	0	0	0	0	0	1	0	0	0	1	0	0	0	2	1	1	1	1	0	0
VIT_00s0625g00020	0	1	0	0	0	0	0	0	0	0	0	0	0	0	1	0	1	0	0	0	0	0	0	0	0	0	0	1	0	0	0	0	0	0	1	0	0	1	1	0	0	0	0	0	0	2	0	0	0
VIT_00s0625g00030	10	4	4	8	3	8	12	3	16	13	4	6	4	9	4	4	9	10	2	6	9	10	9	7	14	6	7	7	4	8	17	5	10	5	10	2	4	5	4	7	9	7	12	6	5	3	13	3	5
VIT_00s0625g00040	1606	1481	1079	1510	1506	1258	2290	978	3707	2501	1351	1072	851	1011	1074	1084	1343	1701	1444	1443	1538	1536	2107	1919	1399	1543	1533	1713	1421	1795	1566	1456	2024	1722	2080	1963	1064	1119	1133	1331	1336	1057	1458	1556	1531	1820	2189	1494	1007
VIT_00s0625g00050	0	0	0	0	0	0	0	0	0	0	0	0	0	0	0	0	0	0	0	0	0	0	0	0	0	0	0	0	0	0	0	0	0	0	0	0	0	0	0	0	0	0	0	0	0	0	0	0	0
VIT_00s0629g00010	21	12	4	10	6	12	10	10	10	6	3	7	11	5	14	16	22	19	14	6	10	16	19	27	5	8	8	8	9	6	9	7	8	3	5	9	12	16	21	9	10	6	8	3	12	16	10	3	7
VIT_00s0629g00020	340	107	95	63	75	119	116	94	176	139	65	48	134	127	206	367	240	243	196	134	169	226	215	330	75	123	123	103	80	110	78	97	108	88	91	146	141	215	224	147	198	86	103	67	147	168	108	76	82
VIT_00s0630g00010	423	428	292	243	389	326	531	350	772	1103	485	465	257	246	249	270	292	376	343	299	398	417	425	371	214	326	276	232	203	313	242	253	329	370	393	411	287	268	294	243	306	263	315	319	371	375	432	304	225
VIT_00s0631g00010	0	0	0	0	0	0	0	0	0	0	0	0	0	0	0	0	0	0	0	0	0	0	0	0	0	0	0	0	0	0	0	0	0	0	0	0	0	0	0	0	0	0	0	0	0	0	0	0	0
VIT_00s0632g00010	5	8	4	9	10	1	2	1	13	7	3	3	3	7	14	7	15	12	2	10	12	7	15	14	1	5	4	1	5	1	1	1	1	1	4	4	2	1	0	2	1	3	2	5	2	5	3	4	8
VIT_00s0634g00030	0	0	0	0	0	0	0	0	1	0	0	0	0	0	0	0	0	0	0	0	0	0	0	0	0	0	0	0	0	0	0	0	0	1	0	0	0	0	0	0	0	0	0	0	0	0	0	0	0
VIT_00s0639g00010	0	0	0	0	0	1	1	0	0	0	0	0	0	1	1	0	2	1	1	0	1	0	4	1	1	1	1	0	1	0	0	0	0	0	1	0	0	0	0	0	3	0	0	2	1	1	0	0	0
VIT_00s0640g00010	6	1	0	0	1	4	3	2	4	5	3	4	3	2	2	2	1	7	1	0	2	6	7	0	4	4	11	6	3	5	11	10	3	12	12	19	5	6	11	9	8	4	12	9	7	16	9	7	1
VIT_00s0640g00020	321	294	234	278	306	225	431	225	574	807	446	293	244	233	241	245	239	359	322	285	312	368	388	358	187	228	282	270	357	229	239	294	241	241	292	331	149	181	241	189	241	207	201	200	214	370	390	234	80
VIT_00s0641g00010	76	73	52	44	49	47	68	38	81	77	52	39	29	44	47	25	31	58	33	34	29	39	33	46	44	59	71	30	34	46	19	39	30	28	33	32	28	28	29	27	23	31	23	25	28	38	22	23	69
VIT_00s0641g00030	0	0	2	0	1	1	0	2	0	1	1	0	0	2	0	3	0	0	0	0	0	1	0	0	0	1	0	0	0	0	0	0	1	0	0	1	1	1	0	1	1	1	0	0	2	0	0	0	0
VIT_00s0642g00010	72	56	75	82	85	61	109	57	174	174	82	64	11	14	22	5	17	13	19	14	16	9	14	9	46	53	47	35	52	45	45	49	72	51	62	70	63	105	49	91	100	72	70	64	84	113	100	66	54
VIT_00s0646g00010	0	0	0	0	0	0	0	0	0	1	1	0	0	2	0	0	1	1	1	0	0	0	0	3	1	3	3	2	5	2	0	1	0	0	1	0	0	0	0	0	0	0	0	0	0	0	0	0	1
VIT_00s0646g00020	0	1	0	0	0	0	0	0	0	1	0	0	0	0	0	0	1	0	1	0	0	0	1	0	0	1	1	1	0	0	0	0	0	0	0	0	0	0	0	0	0	0	0	0	0	0	0	0	0
VIT_00s0646g00030	1094	1150	816	806	976	764	1137	627	1526	1780	979	711	912	1174	1110	757	879	1254	871	792	959	936	1109	1040	752	817	818	637	747	692	558	624	701	577	561	645	695	874	844	697	991	817	728	725	836	957	1044	770	791
VIT_00s0647g00010	607	598	459	437	565	517	960	468	1480	1609	656	645	344	343	407	419	661	743	559	559	808	773	924	884	413	528	535	507	415	724	516	581	792	796	963	922	419	382	471	450	482	522	579	552	641	714	778	575	438
VIT_00s0650g00010	0	0	2	1	1	0	0	0	1	0	0	1	1	0	2	3	0	2	2	2	4	2	3	0	0	2	1	0	1	2	0	1	0	0	5	1	1	0	0	0	1	0	0	0	0	0	0	1	0
VIT_00s0650g00030	0	0	0	0	0	0	0	0	0	0	0	0	0	0	0	0	0	0	0	0	0	0	0	0	0	0	0	1	0	0	0	0	0	0	0	0	0	0	0	0	0	0	0	0	0	0	0	0	0
VIT_00s0650g00040	0	0	0	0	0	0	0	0	0	0	0	0	0	0	0	0	0	0	0	0	0	0	0	0	0	0	0	0	0	0	0	0	0	0	0	0	0	0	0	0	0	0	0	0	0	0	0	0	0
VIT_00s0652g00010	149	173	144	119	136	126	159	122	309	265	129	89	48	90	83	54	51	111	81	88	89	83	103	113	174	203	212	167	201	241	169	208	159	120	154	210	181	173	236	179	164	226	165	87	134	157	208	112	180
VIT_00s0652g00020	6435	5642	5119	5797	5703	5057	6796	4494	10228	9766	5610	4271	4885	5243	5096	4674	4971	6299	4773	4745	5283	5217	5884	5269	3414	4463	4000	4349	4794	4863	4042	3728	5052	4367	5917	4329	3915	4711	4326	4379	5171	3928	4190	4430	4598	5476	6580	4213	3365
VIT_00s0652g00030	6160	5720	4130	5203	5422	4689	7710	4299	9538	11656	5796	4784	4558	4951	4407	4170	5231	6506	4601	5218	5976	6189	6049	6854	4023	4885	4595	4509	4336	5045	4307	4724	5066	5045	5262	5854	3966	4351	4564	4051	5371	4516	4273	3614	4830	4668	4989	3624	3218
VIT_00s0655g00020	0	0	0	0	0	0	1	0	0	0	0	0	0	0	0	0	0	0	0	0	0	0	0	0	0	0	0	0	0	0	0	0	0	0	0	0	0	0	0	0	0	0	0	0	0	0	0	0	0
VIT_00s0657g00010	397	388	328	398	429	363	580	298	816	838	499	363	370	411	444	404	423	491	390	370	462	424	541	542	358	516	521	467	555	515	419	385	510	516	692	550	323	442	381	557	522	429	414	396	482	541	618	362	316
VIT_00s0658g00010	1	0	1	0	0	0	0	1	1	2	1	1	1	4	1	3	0	1	1	1	1	1	0	0	0	0	0	2	0	0	0	0	0	1	0	0	1	0	0	0	1	1	0	0	0	1	0	0	1
VIT_00s0658g00020	3	2	3	1	3	1	4	4	3	5	3	0	5	4	1	1	1	3	2	4	2	4	3	2	1	1	2	1	1	0	0	0	0	2	0	0	4	1	1	3	0	0	0	0	0	0	2	0	1
VIT_00s0659g00010	46	35	22	16	27	20	32	16	25	49	20	22	23	25	26	16	28	31	27	8	17	18	23	17	25	27	38	28	21	35	15	16	19	17	30	21	22	34	28	18	14	27	16	21	26	25	17	19	23
VIT_00s0662g00010	527	504	471	475	495	565	859	487	1290	1679	926	680	256	385	449	500	517	736	637	691	784	814	961	807	542	729	882	606	742	740	784	826	865	888	1148	1089	347	382	537	316	498	400	398	389	485	707	701	515	355
VIT_00s0662g00020	17	10	11	12	11	15	20	15	37	42	25	24	13	13	13	13	21	13	18	17	18	17	15	18	12	9	12	8	9	7	4	5	8	19	11	10	0	0	0	0	0	0	0	0	0	0	1	0	7
VIT_00s0662g00030	1209	1223	1186	1496	1259	1275	2124	1236	3007	2792	1513	1228	991	1795	1324	1588	2687	2635	1782	2150	3240	2675	3156	3078	1164	1776	1148	1368	1616	1662	1375	1499	1930	1766	2181	2444	818	821	770	751	999	750	713	536	813	815	945	621	1238
VIT_00s0662g00040	2895	2864	2849	4132	3219	3005	5064	2769	7578	6912	3900	3092	1809	3557	2534	2968	4568	4659	3071	4102	5706	4715	5636	5503	2420	3622	2305	2879	4045	3463	3102	3096	3912	3687	4406	4920	3089	3306	3059	3816	4285	2890	2938	2362	3388	3161	4340	2446	2644
VIT_00s0663g00010	0	0	0	0	0	0	0	0	0	0	0	0	0	0	0	0	0	0	0	0	0	0	0	0	0	0	0	0	0	0	0	0	0	0	0	0	0	0	0	0	0	0	0	0	0	0	0	0	0
VIT_00s0663g00020	0	0	0	0	0	0	0	0	0	0	0	0	0	0	0	0	0	0	0	0	0	0	0	0	0	0	0	0	0	0	0	0	0	0	0	0	0	0	0	0	0	0	0	0	0	0	0	0	0
VIT_00s0663g00030	4	5	2	4	5	3	8	3	14	8	5	6	9	4	9	7	9	14	11	8	18	13	16	18	4	4	1	4	4	5	7	7	3	7	7	5	3	17	2	9	4	9	8	3	11	9	16	6	7
VIT_00s0665g00010	36	37	27	38	41	41	80	33	87	109	58	47	21	28	30	21	34	36	34	35	40	56	54	60	73	77	76	56	71	85	72	63	75	78	90	82	105	128	79	174	164	114	116	119	133	168	220	111	39
VIT_00s0665g00020	0	0	0	0	0	0	0	0	0	1	0	0	0	0	0	0	0	0	0	0	0	0	0	0	0	0	0	1	1	0	0	0	0	0	1	0	0	0	1	0	0	0	0	0	0	0	1	2	0
VIT_00s0665g00030	22	17	6	8	11	3	13	5	20	18	14	2	19	34	33	16	25	45	24	22	13	18	11	14	29	27	33	11	13	14	4	6	12	6	9	10	22	20	16	14	10	8	14	5	6	7	4	4	10
VIT_00s0665g00040	154	173	110	130	145	123	185	101	246	409	226	166	68	58	54	47	52	69	67	91	96	108	131	146	107	128	96	114	136	127	129	103	154	183	201	161	129	174	139	180	248	150	144	213	184	241	307	179	71
VIT_00s0665g00050	2	0	1	0	0	0	1	0	1	2	0	1	2	0	0	3	0	2	4	1	1	4	0	4	0	0	0	3	1	2	2	1	1	1	2	2	0	0	1	0	0	0	0	0	0	0	0	1	1
VIT_00s0669g00010	25	31	23	29	24	21	25	16	55	46	32	19	83	112	105	93	103	135	100	79	101	89	108	92	26	33	34	28	35	35	23	29	38	28	37	44	41	63	33	70	69	56	55	53	51	62	66	45	18
VIT_00s0670g00010	6106	6082	4763	4227	5184	4296	5620	3855	8959	9543	5189	3824	5486	6032	6179	4364	5903	6722	4732	4194	5788	5285	6008	5334	3141	4006	3610	3692	3570	3665	3162	3209	3836	3646	3992	4176	4232	4852	4307	3508	5106	3670	4249	3915	4504	4771	5270	3908	4378
VIT_00s0670g00020	184	210	135	142	182	140	226	145	317	328	152	135	92	125	157	114	179	208	161	112	231	235	209	205	333	396	338	389	322	414	329	289	414	390	470	340	306	275	260	196	256	266	220	268	283	341	398	233	120
VIT_00s0671g00010	0	0	0	0	0	0	0	0	0	0	0	0	0	0	0	0	0	0	0	0	0	0	0	0	0	0	0	0	0	0	0	0	0	0	0	0	0	0	0	0	0	0	0	0	0	0	0	0	0
VIT_00s0672g00010	314	277	257	358	310	266	477	253	800	777	401	307	196	282	238	249	292	347	279	292	356	365	431	436	167	199	199	230	204	226	215	264	253	305	343	355	235	302	272	329	332	283	302	281	385	431	507	356	384
VIT_00s0674g00010	225	170	176	100	156	148	211	131	316	359	170	174	157	162	194	126	174	218	142	133	147	141	166	146	102	143	158	175	102	151	133	127	187	158	180	174	92	110	151	128	158	145	137	149	182	160	137	121	124
VIT_00s0676g00040	0	0	0	0	0	0	0	0	0	0	0	0	0	0	0	0	0	0	0	0	0	1	0	1	0	0	0	0	0	0	0	0	1	0	0	0	0	0	0	0	0	0	0	0	0	1	0	0	0
VIT_00s0679g00010	0	0	0	0	0	0	0	0	0	0	0	0	0	0	0	0	0	0	0	0	0	0	0	0	0	0	0	0	0	0	0	0	0	0	0	0	0	0	0	0	0	0	0	0	0	0	0	0	0
VIT_00s0682g00010	503	463	412	369	436	376	528	349	960	1028	523	416	320	342	447	326	385	503	337	375	479	483	538	437	418	528	549	596	467	585	504	538	587	574	802	702	448	521	535	491	489	400	572	564	611	673	811	509	359
VIT_00s0682g00020	139	87	85	71	107	73	117	90	244	253	100	85	79	64	75	65	90	118	78	94	109	90	120	101	94	136	129	132	97	148	87	131	132	126	188	165	116	95	131	122	118	81	135	134	150	152	159	105	80
VIT_00s0682g00030	37	42	21	28	27	26	37	17	63	88	34	23	33	59	55	38	49	73	51	43	53	60	55	51	80	98	72	98	107	98	75	58	83	83	89	94	87	104	100	89	107	87	93	124	104	124	176	112	31
VIT_00s0682g00040	0	0	0	0	0	0	1	0	0	0	0	0	0	0	0	0	0	0	0	0	0	0	0	0	0	0	0	0	0	0	0	1	0	0	0	0	0	1	0	1	0	0	0	0	0	0	0	0	0
VIT_00s0682g00050	0	0	0	0	0	0	1	0	0	0	0	0	1	0	0	0	0	0	0	1	0	0	0	0	0	0	0	0	0	0	0	0	0	0	0	0	0	1	0	0	1	0	0	0	0	1	0	0	0
VIT_00s0684g00010	49	42	31	36	39	46	49	37	63	108	45	44	21	36	29	35	32	43	26	30	54	42	46	39	18	30	37	22	36	30	36	36	33	56	34	39	35	29	33	39	44	37	36	47	46	68	62	43	13
VIT_00s0684g00020	4	3	1	0	4	0	0	0	6	13	5	8	0	0	1	0	1	4	2	1	2	5	5	7	1	0	0	0	1	2	3	4	1	2	1	2	4	1	1	2	4	0	3	6	6	7	6	3	0
VIT_00s0684g00030	119	103	113	110	93	91	153	105	232	175	107	80	41	58	67	45	94	107	57	69	131	107	183	129	74	65	71	109	99	112	98	146	104	135	130	230	107	121	155	123	176	147	192	152	155	203	228	212	73
VIT_00s0684g00040	659	626	534	588	647	575	861	499	1428	1546	816	618	453	606	522	488	617	783	564	603	726	780	856	746	568	688	616	653	684	725	630	660	758	846	1051	887	610	700	626	646	832	565	746	724	763	912	1159	675	424
VIT_00s0685g00020	0	0	0	0	0	0	1	0	0	0	1	1	0	0	0	0	0	0	0	0	0	0	0	0	0	0	0	0	0	0	0	0	0	0	0	0	0	0	0	0	0	0	0	0	0	0	0	0	0
VIT_00s0686g00010	308	326	288	325	306	262	361	238	595	482	309	252	220	289	322	174	271	350	292	278	305	288	354	360	177	196	237	178	208	245	187	233	239	193	253	333	306	384	277	307	400	267	419	366	390	551	550	484	231
VIT_00s0686g00020	192	169	200	226	178	208	343	170	510	601	289	208	198	188	214	187	186	236	179	185	211	240	312	247	122	193	154	123	163	167	126	146	206	191	233	171	115	145	153	144	162	145	166	136	160	206	196	182	138
VIT_00s0686g00030	0	0	0	0	0	0	0	0	0	0	0	0	0	0	0	0	0	0	0	0	0	0	0	0	0	0	0	0	0	0	0	0	0	0	1	0	1	1	0	2	0	1	0	2	4	9	10	8	0
VIT_00s0687g00010	1	0	0	0	1	0	1	0	1	1	0	0	0	1	0	0	0	0	0	0	0	0	0	0	0	0	0	0	0	0	0	0	0	0	0	0	0	0	0	0	1	1	0	0	0	0	1	0	0
VIT_00s0687g00020	0	3	1	0	2	0	0	0	2	4	1	0	0	0	0	0	0	0	0	0	0	0	0	0	0	0	0	0	0	0	0	0	0	0	0	0	0	0	0	2	0	1	1	1	2	1	0	0	0
VIT_00s0687g00030	0	0	0	0	0	0	0	0	0	0	0	0	0	0	0	0	0	0	0	0	0	0	0	0	0	0	0	0	0	0	0	0	0	0	0	0	0	0	0	0	0	0	0	0	0	0	0	0	0
VIT_00s0691g00010	245	294	132	117	368	204	238	179	642	150	170	65	58	190	97	177	266	320	230	229	344	157	161	330	208	173	165	138	156	296	167	199	317	252	212	239	264	294	176	310	372	176	330	285	476	718	597	456	74
VIT_00s0691g00020	7	8	9	10	8	8	13	7	20	4	3	1	1	4	1	5	2	5	6	4	8	1	3	7	7	5	5	3	10	4	5	4	4	5	8	2	0	0	0	0	0	0	0	0	0	0	0	0	4
VIT_00s0692g00010	0	0	0	0	0	0	0	0	0	0	0	0	0	0	0	0	0	0	0	0	0	0	0	0	0	0	0	0	0	0	0	0	0	0	0	0	0	0	0	0	0	0	0	0	0	0	0	0	0
VIT_00s0692g00020	0	0	0	0	0	0	0	0	0	0	0	0	0	0	0	0	0	0	0	0	0	0	0	0	0	0	0	0	0	0	0	0	0	0	0	0	0	0	0	0	0	0	0	0	0	0	0	0	0
VIT_00s0695g00010	0	0	0	0	0	0	1	1	0	0	0	0	0	0	0	0	2	1	2	0	1	3	2	1	0	0	0	0	0	0	0	0	0	0	0	0	0	0	0	0	0	0	0	0	0	2	0	1	0
VIT_00s0698g00010	3487	3815	2335	1538	2161	1820	1661	1608	2462	1840	1110	783	422	495	586	285	322	411	321	158	252	160	170	127	4361	5802	5544	4314	4528	5395	3273	4249	4307	2790	2829	3174	6637	8415	8375	4562	6744	5206	3481	2974	4316	4018	4126	2304	3630
VIT_00s0698g00020	0	0	0	0	0	0	0	0	0	0	0	0	0	0	0	0	0	0	0	0	0	0	0	0	0	0	0	0	0	0	0	0	0	0	0	0	0	0	0	0	0	0	0	0	0	0	0	0	0
VIT_00s0699g00010	0	0	0	0	0	0	0	0	0	0	0	0	0	0	0	0	0	0	0	0	0	0	0	0	0	0	0	0	0	0	0	0	0	0	0	0	0	0	0	0	0	0	0	0	0	0	0	0	0
VIT_00s0701g00010	130	125	110	67	114	92	151	77	193	168	88	57	72	60	94	60	93	141	87	59	68	73	81	70	92	93	118	79	55	82	53	63	58	48	55	65	80	63	66	59	70	58	48	41	63	80	61	52	106
VIT_00s0704g00010	787	694	592	698	762	522	868	568	1289	1315	756	614	601	733	786	595	671	936	632	656	758	649	616	803	524	681	581	608	580	651	504	531	660	595	659	646	564	631	574	631	718	565	728	715	705	717	900	774	479
VIT_00s0704g00020	1	1	0	0	0	0	1	0	0	0	0	0	0	0	0	0	0	0	0	0	0	0	0	0	0	0	0	0	0	0	0	0	0	0	0	0	0	0	0	0	0	0	0	0	0	0	0	0	0
VIT_00s0704g00030	1	1	0	0	1	0	2	0	0	0	0	0	0	0	0	0	0	0	0	0	0	0	0	0	0	0	0	0	0	0	0	0	0	0	1	0	0	0	0	0	0	0	0	0	0	0	0	0	0
VIT_00s0704g00040	0	2	0	1	0	0	0	1	1	4	0	0	0	0	0	0	1	0	0	0	0	0	1	0	0	0	0	0	0	0	0	0	0	0	1	0	0	0	0	0	0	1	3	0	3	0	0	0	3
[truncated: 27,978 more rows]
[truncated: 35 more columns]
