# Supplementary material for: The common transcriptional subnetworks of the grape berry skin in the late stages of ripening
Source: BMC Plant Biol. 2017 May 30;17:94. doi: 10.1186/s12870-017-1043-1 (PMC5450095; doi:10.1186/s12870-017-1043-1)
Supplement: Supplementary file 2 — Log2 counts per million of filtered and normalized read counts (XLSX 11815 kb). [file 12870_2017_1043_MOESM2_ESM.xlsx]

## Sheet: Additional file 9 -log2cpm.csv
	V1	CF1.20	CF2.20	CF3.20	CF1.22	CF2.22	CF3.22	CF1.24	CF3.24	CF2.24	CF1.26	CF2.26	CF3.26	CSW1.20	CSW2.20	CSW3.20	CSW1.22	CSW2.22	CSW3.22	CSW1.24	CSW3.24	CSW2.24	CSW1.26	CSW2.26	CSW3.26	MEW1.20	MEW2.20	MEW3.20	MEW1.22	MEW2.22	MEW3.22	MEW1.24	MEW3.24	MEW2.24	MEW1.26	MEW2.26	MEW3.26	PNW1.20	PNW2.20	PNW3.20	PNW1.22	PNW2.22	PNW3.22	PNW1.24	PNW3.24	PNW2.24	PNW1.26	PNW2.26	PNW3.26
1	VIT_00s0120g00010	2.3784	2.1361	2.042	2.121	2.12	2.437	2.489	2.282	2.59	2.202	2.394	2.56	2.419	2.535	2.557	2.707	2.5664	2.524	2.6077	2.554	2.571	3.0829	2.951	3.028	1.469	1.711	1.311	1.318	1.615	1.445	1.482	1.614	1.52673	1.5	1.979	1.601	0.4573	1.01	0.916	1.207	0.96	0.978	1.111	0.5739	1.0693	0.716	1.215	1.021
2	VIT_00s0120g00020	2.7706	2.8131	2.763	3.071	2.86	2.79	3.426	3.149	3.106	3.188	3.285	3.082	2.79	2.804	3.049	3.085	2.9334	2.891	2.9609	3.09	2.882	3.5806	3.484	3.643	2.42	2.15	2.3194	2.205	2.34	2.139	2.5	2.353	2.533	2.681	2.54	2.628	2.1163	2.265	2.302	2.257	2.3437	2.176	2.515	2.2782	2.5128	2.683	2.758	2.733
3	VIT_00s0125g00020	2.8505	2.9004	2.39	3.958	3.688	2.876	3.583	2.992	2.395	3.631	2.614	3.789	5.775	2.691	2.491	2.525	1.9825	3.384	2.0037	2.832	2.529	1.9759	1.547	1.701	2.467	3.31	3.4594	4.79	3.681	3.258	3.634	2.926	3.07978	3.532	3.42	3.664	2.3066	2.809	2.686	3.857	3.155	2.678	2.139	2.2513	2.464	2.847	2.542	2.504
4	VIT_00s0125g00030	0.5428	-0.1105	0.267	1.215	0.759	0.653	1.033	0.537	0.645	0.408	0.475	1.657	2.354	0.029	0.015	0.202	-0.509	-0.249	0.1842	-0.117	0.07	0.3091	0.173	-0.106	0.143	0.857	0.6138	1.47	0.978	0.807	0.307	0.416	0.22855	0.688	0.684	0.635	0.1254	0.428	-0.046	0.585	0.6549	0.094	0.293	0.1177	0.4208	0.853	0.265	0.427
5	VIT_00s0125g00060	4.8349	4.6764	4.758	5.739	5.12	4.728	5.465	5.001	4.809	5.465	4.836	5.421	7.182	4.822	4.733	4.303	4.3465	5	4.4697	4.843	4.743	4.1292	3.811	4.199	4.721	5.312	5.2509	6.454	5.684	5.374	5.387	5.222	5.06247	5.348	5.44	5.772	4.1717	4.793	4.748	5.114	5.0679	4.896	4.865	5.1394	4.6529	4.748	4.806	5.064
6	VIT_00s0125g00070	6.5676	6.4287	6.45	7.416	6.997	6.535	7.203	6.741	6.481	7.218	6.472	7.392	8.828	6.448	6.371	5.963	5.7916	6.721	6.1829	6.555	6.312	5.8051	5.435	5.777	6.294	6.956	6.8963	7.927	7.352	7.164	7.096	6.958	6.70647	7.019	6.876	7.538	5.9442	6.559	6.47	6.851	6.7308	6.62	6.658	6.9012	6.3753	6.447	6.235	6.769
7	VIT_00s0125g00090	-0.7146	0.7519	-0.564	0.294	0.418	0.201	0.621	0.537	0.476	0.821	1.237	0.512	0.275	0.214	0.134	0.748	0.5906	0.306	0.4749	0.332	0.786	0.7425	1.122	0.887	1.165	1.103	0.7176	0.851	0.77	0.757	1.372	1.149	1.40161	1.409	1.338	1.674	1.7023	1.657	1.813	1.56	1.8286	1.398	1.977	2.0316	1.4958	1.833	1.673	1.655
8	VIT_00s0125g00170	5.2693	5.005	5.285	5.202	4.957	5.272	5.138	5.053	5.168	5.035	5.025	5.231	4.615	4.442	4.479	4.389	4.2474	4.628	4.4193	4.638	4.27	4.4808	4.428	4.451	4.216	4.132	4.1451	4.192	4.082	4.129	4.188	4.01	4.16401	4.114	3.939	4.054	4.2908	4.479	4.549	4.521	4.3964	4.592	4.571	4.5792	4.4597	4.428	4.387	4.6
9	VIT_00s0125g00180	1.8093	0.6456	2.194	2.538	1.67	2.375	3.218	3.358	2.908	2.985	3.613	3.659	2.604	3.22	1.941	2.154	2.5752	2.468	2.5394	2.405	2.519	3.8773	3.786	3.774	2.718	1.776	1.4778	2.627	2.119	2.059	2.469	2.544	2.40845	3.218	3.117	3.047	1.6383	2.007	1.631	1.58	2.284	1.287	2.011	1.6334	2.3611	2.433	2.781	2.018
10	VIT_00s0125g00190	4.2802	4.2503	4.181	4.63	3.962	4.376	5.595	5.158	5.017	5.382	5.751	5.63	4.814	4.455	5.31	5.171	5.0481	5.875	5.5261	5.781	5.865	7.2326	6.923	7.324	4.657	4.24	4.6501	5.542	5.121	4.998	5.529	5.584	5.92205	5.873	5.845	5.867	3.3854	3.522	4.043	3.878	4.1642	4.148	4.968	4.8385	4.5607	5.311	5.133	5.202
11	VIT_00s0125g00210	4.4692	4.2073	3.98	4.385	4.165	4.041	4.214	4.302	4.3	4.165	4.232	4.027	3.539	4.235	3.664	3.613	3.6724	3.932	4.3788	3.93	4.246	3.7119	3.807	3.859	3.395	3.551	3.3399	4.411	4.232	3.775	4.668	4.337	4.40893	4.531	4.329	4.733	5.0577	5.232	5.289	5.453	5.2112	5.049	5.562	5.0814	5.3086	5.528	5.473	5.064
12	VIT_00s0125g00220	1.41	1.5061	1.129	1.11	1.465	1.088	1.255	1.775	1.542	1.115	1.452	1.462	1.078	1.622	1.184	1.062	0.8167	1.515	2.0922	1.754	1.906	1.6827	1.69	1.777	0.886	0.886	0.3381	1.988	1.988	1.297	2.287	1.433	1.86139	2.078	1.99	2.026	2.949	2.977	2.776	3.135	2.3554	2.669	3.283	2.4538	3.0248	3.442	3.176	2.923
13	VIT_00s0125g00250	3.8914	3.8565	3.806	4.01	3.907	4.172	4.083	4.025	4.195	3.977	4.312	4.314	4.101	3.686	4.253	4.523	4.185	4.337	4.644	4.353	4.41	4.6399	4.537	4.471	4.042	3.986	4.2952	4.039	4.105	4.216	4.155	4.202	4.23908	4.26	4.149	4.129	4.0903	4.18	4.241	4.321	4.197	4.192	4.19	4.407	4.2654	4.484	4.463	4.293
14	VIT_00s0125g00260	5.0064	5.0281	4.854	4.894	4.89	4.966	4.695	5.042	5.064	4.903	5.021	5.044	4.945	4.857	4.894	4.533	4.9679	4.889	4.8707	4.954	4.812	4.8697	4.739	4.998	4.58	4.651	4.6013	4.785	4.685	4.703	4.763	4.716	4.90837	4.972	4.761	4.867	4.93	5.018	4.903	4.977	4.772	4.977	4.699	4.818	4.8444	4.862	4.688	4.917
15	VIT_00s0125g00270	5.3084	5.102	5.187	5.68	5.274	5.314	5.747	5.735	5.52	5.676	5.774	5.908	5.618	5.764	5.362	5.396	5.6685	5.718	5.7802	5.683	5.636	6.1226	5.988	6.114	4.961	4.925	4.7267	5.203	5.277	5.054	5.477	5.412	5.44077	5.786	5.582	5.634	4.9868	4.764	4.82	5.075	4.9613	4.914	5.284	4.9347	5.1979	5.491	5.417	5.156
16	VIT_00s0125g00280	3.4857	3.2235	2.932	3.179	2.917	2.429	2.06	2.076	1.609	2.465	0.879	1.153	3.107	3.77	2.863	1.986	2.2383	1.983	1.4847	1.814	1.447	0.8905	0.483	0.199	1.883	2.396	2.5048	0.851	2.132	1.815	1.916	1.201	2.0035	1.37	1.488	1.302	2.9044	2.691	2.981	2.619	2.2717	2.2	1.586	1.9503	1.712	1.147	1.146	1.3
17	VIT_00s0125g00310	1.2691	0.7856	1.152	1.447	1.186	1.275	1.803	1.442	1.943	1.425	1.488	1.755	0.563	1.047	1.341	1.17	0.9316	1.138	1.0857	1.298	1.09	1.3959	1.312	1.108	1.3	1.224	0.9904	1.65	0.978	1.072	1.04	1.576	1.36378	1.603	1.519	1.797	1.5714	1.092	1.444	1.56	1.2116	1.006	1.563	1.4795	1.2871	1.52	1.146	1.46
18	VIT_00s0125g00350	1.2262	0.6819	1.383	1.289	0.865	1.35	1.255	1.028	1.359	1.192	1.216	1.657	1.209	0.997	1.069	1.17	0.959	0.921	1.4847	1.27	1.352	1.2279	1.272	0.887	0.886	0.732	1.0446	0.775	0.95	0.946	0.486	0.728	1.3051	0.918	0.913	0.8	1.0225	1.092	0.85	0.913	0.4526	0.761	1.08	0.6167	1.1943	1.413	0.831	1.021
19	VIT_00s0125g00420	4.6865	4.5859	4.651	4.625	4.706	4.59	4.509	4.662	4.557	4.486	4.428	4.651	5.042	4.911	4.818	4.951	5.1331	4.788	4.9279	4.855	4.861	4.5942	4.752	4.622	4.391	4.447	4.4183	4.163	4.223	4.333	4.37	4.388	4.27519	4.359	4.169	4.078	4.3149	4.12	4.101	4.113	4.0505	4.018	4.017	3.8966	3.9264	3.809	3.84	3.744
20	VIT_00s0144g00010	5.9982	5.9094	5.834	5.782	5.89	6.08	5.882	6.267	6.236	6.037	6.212	6.564	5.796	5.779	5.911	6.107	5.7064	6.027	6.2453	6.069	6.099	6.2628	6.208	6.307	5.742	5.707	5.7358	5.748	5.956	5.969	5.854	6.034	6.13286	6.333	6.188	6.385	5.9715	6.104	6.13	6.174	6.0739	6.309	6.333	6.5882	6.1782	6.493	6.221	6.613
21	VIT_00s0144g00040	0.9902	-0.2404	0.604	0.968	0.519	0.822	0.772	0.677	0.613	0.788	0.737	0.599	2.326	2.389	1.821	1.557	2.0477	1.721	1.5135	1.508	1.154	1.2609	1.613	1.351	1.9	1.292	0.9625	1.119	1.159	1.151	1.372	0.861	0.46133	0.336	0.738	0.27	0.2447	0.249	0.514	0.411	0.2675	-0.198	-0.401	-0.2161	0.247	-1.126	-0.524	-0.862
22	VIT_00s0144g00120	3.6326	2.5339	3.089	3.757	2.953	3.596	3.643	3.414	3.589	3.13	3.435	3.232	3.539	3.525	3.109	2.885	3.2755	3.155	2.8355	2.926	2.206	2.6098	2.468	2.629	3.612	2.718	2.9432	2.648	2.521	2.612	2.731	2.554	2.0035	2.005	2.118	1.77	3.0343	2.809	3.187	2.858	2.8099	2.428	2.958	2.8354	2.7016	2.307	1.941	2.255
23	VIT_00s0144g00170	0.0954	0.362	-0.011	-0.604	-0.127	-0.118	-1.205	-1.15	-1.362	-0.172	-1.24	-0.669	-0.304	-0.242	0.015	-0.08	-0.0076	-0.902	-0.1802	-0.454	-0.918	-1.1164	-0.542	-0.684	1.3	1.103	0.8452	1.563	0.893	1.521	1.253	1.041	0.49673	0.414	-0.011	0.605	1.0555	0.731	0.916	0.213	0.3161	0.424	0.178	0.1177	0.3793	-0.426	-0.381	-0.134
24	VIT_00s0144g00190	1.974	0.9435	1.599	1.629	1.323	1.909	1.555	1.59	1.956	1.568	1.862	1.552	1.826	1.848	1.591	1.388	1.5143	1.049	1.299	1.508	0.482	0.7109	0.768	0.887	2.162	0.999	0.934	0.957	1.159	0.968	1.096	0.796	0.49673	-0.368	0.412	0.232	1.1193	0.798	1.123	0.776	-0.0641	0.04	0.347	-0.0067	0.2	-0.508	-1.433	-0.253
25	VIT_00s0144g00210	2.748	2.2372	2.475	2.617	2.357	2.913	2.845	2.84	2.686	2.613	2.92	3.134	2.515	2.172	2.351	2.786	2.2044	2.524	2.7107	2.6	2.519	3.0518	2.938	3.036	2.176	2.186	2.286	2.248	2.595	2.241	2.263	2.504	2.4985	2.816	2.902	2.686	1.3498	1.402	1.53	1.496	1.9718	1.96	1.907	1.8641	1.712	1.959	1.64	1.796
26	VIT_00s0144g00220	1.6234	0.6083	1.383	1.919	1.012	1.572	1.872	1.345	1.704	1.192	1.591	1.636	1.866	1.82	1.316	1.117	1.338	1.4	0.7412	1.381	0.651	0.7425	0.336	0.705	1.813	1.419	1.243	0.923	0.802	1.031	1.04	0.656	0.27005	-0.023	0.197	0.024	0.6854	0.83	0.916	1.153	0.7285	0.584	0.449	0.3887	0.3793	-0.426	0.128	0.173
27	VIT_00s0144g00270	4.0319	2.8614	3.403	4.158	3.271	3.897	4.028	3.454	4.025	3.377	3.703	3.785	3.669	3.667	3.545	3.099	3.435	3.42	3.0272	3.448	2.403	2.7752	2.919	2.829	4.003	3.203	3.3826	2.961	2.796	2.924	3.063	2.704	2.61581	2.203	2.236	2.081	2.1925	2.432	2.579	2.438	1.9412	1.79	1.814	1.9335	1.745	1.694	1.344	1.552
28	VIT_00s0153g00050	6.3261	6.5552	6.282	6.519	6.719	6.193	6.433	6.156	6.243	6.17	6.159	5.992	5.1	5.291	5.33	5.544	5.4606	5.209	5.2152	5.111	5.03	4.8526	4.958	5.007	6.953	7.273	6.7165	6.437	6.435	6.613	6.181	6.448	6.0886	5.84	5.581	5.874	5.55	5.988	5.78	5.572	6.2126	5.966	5.644	5.7877	6.1985	5.51	5.873	5.655
29	VIT_00s0160g00090	1.6234	1.5461	1.008	0.875	0.347	0.768	0.04	0.804	1.32	1.061	0.958	1.29	1.078	1.52	0.976	0.639	1.5686	0.626	1.5556	1.02	1.33	0.33	0.215	0.024	1.375	1.536	1.1472	1.902	1.426	1.886	1.901	2.147	1.73372	1.206	0.569	1.356	2.8489	2.523	2.408	2.108	2.3437	2.469	2.17	1.6745	2.56	2.004	2.02	1.46
30	VIT_00s0160g00100	-0.3476	-0.3831	-0.173	-0.286	-0.408	-0.118	-0.084	-0.073	0.58	-0.921	0.015	-0.392	-0.365	-0.733	-0.912	-1.263	-0.4359	-2.132	-0.5451	-1.533	-0.722	-1.7444	-1.154	-2.132	0.404	-0.022	-0.787	0.155	0.45	0.058	0.719	0.28	0.22855	-0.304	-0.754	0.308	1.66	1.889	1.466	1.382	1.3108	1.757	0.874	0.8853	1.9855	0.885	1.518	0.347
31	VIT_00s0160g00110	1.2262	0.8186	0.983	0.706	0.614	1.174	0.772	0.92	1.217	0.788	1.033	0.902	0.275	1.23	0.442	0.04	0.7557	0.306	0.9659	0.876	0.786	-0.7228	-0.114	-0.326	1.6	1.419	0.6492	1.54	1.321	1.331	1.715	1.98	1.43848	1.311	0.738	1.227	3.9957	3.804	3.873	3.503	3.6237	3.804	3.183	3.0768	3.8788	2.806	3.005	2.532
32	VIT_00s0160g00120	1.8663	1.7307	1.802	1.95	1.498	1.778	1.937	2.136	1.863	2.057	1.993	1.998	1.757	1.862	1.505	1.779	1.7673	1.642	2.0238	1.834	2.067	1.5464	1.21	1.739	1.557	1.554	1.5546	1.919	1.615	1.675	2.346	2.319	1.90155	2.066	1.535	1.823	3.2846	3.019	3.251	3.003	2.8517	3.09	2.793	2.6208	3.0906	2.517	2.595	2.35
33	VIT_00s0160g00130	1.2262	1.0306	0.848	1.702	0.813	1.021	1.513	1.007	1.524	1.359	1.237	1.552	0.657	0.72	1.008	1.062	0.8753	1.351	1.4847	1.211	1.191	1.1477	0.768	1.048	1.274	0.796	0.5403	1.47	0.833	0.923	1.584	1.298	1.13583	1.184	1.048	1.284	3.1836	2.947	2.768	2.771	3.1683	2.509	2.905	2.7705	2.9273	2.366	2.679	2.429
34	VIT_00s0160g00150	2.1565	2.162	2.079	2.134	2.183	2.074	2.146	2.096	2.433	2.151	2.296	2.388	2.04	2.248	2.02	2.34	2.193	2.246	2.2543	2.1	2.236	2.0845	1.862	2.03	2.06	1.926	1.9591	1.988	2.029	2.028	2.187	2.066	2.24116	1.818	2.118	2.262	3.3258	3.153	3.226	2.98	3.155	3.103	2.976	3.166	3.2315	3.156	2.966	2.99
35	VIT_00s0160g00160	0.8275	0.7519	1.058	1.289	0.786	0.849	1.354	0.875	1.217	0.915	1.299	1.366	-1.175	-0.819	-0.799	-0.352	-1.0479	-0.902	-0.8771	-1.179	-1.085	-0.7665	-1.523	-0.494	0.665	0.483	0.6138	0.324	0.77	0.706	0.443	0.924	0.72278	1.184	0.866	0.826	1.9151	2.276	2.362	2.15	2.3082	2.213	2.379	2.4058	2.1673	2.444	2.131	1.992
36	VIT_00s0160g00210	1.6722	0.9732	1.24	1.856	1.226	1.588	1.513	1.378	1.719	1.568	1.319	1.846	1.348	1.251	1.691	1.762	1.0885	1.424	1.5417	1.814	0.668	1.5554	1.834	1.492	1.579	1.419	1.4379	1.607	1.426	1.189	1.803	1.201	1.20166	1.714	0.866	1.187	1.5013	1.811	1.725	1.429	1.6507	1.689	1.563	0.9867	1.2644	1.928	0.644	1.569
37	VIT_00s0160g00220	2.7251	2.2733	2.597	3.099	2.446	2.699	3.021	2.834	3.106	2.66	2.811	2.845	2.472	2.699	2.363	2.452	2.3562	2.336	2.2543	2.324	1.95	2.7405	2.688	2.728	2.811	2.561	2.415	2.605	2.144	2.259	2.2	2.65	2.3708	2.601	2.309	2.693	2.6792	2.3	2.759	2.78	2.8183	2.529	3.001	2.8887	2.4935	2.645	2.56	2.725
38	VIT_00s0160g00330	0.3957	0.4488	-0.117	-0.436	-0.838	-0.529	-1.52	-0.607	-0.379	-0.718	-0.665	-0.161	-0.881	-0.733	-0.336	-1.577	-0.9429	-1.475	-0.4311	-0.895	-0.069	-2.1449	-1.836	-2.831	0.404	-0.26	-0.2417	0.957	0.282	-0.48	0.683	0.656	0.66173	-0.075	-0.998	0.193	1.933	2.322	2.326	2.05	1.8452	2.137	1.608	1.7724	1.9715	1.694	2.045	1.796
39	VIT_00s0160g00340	3.312	2.9233	3.164	3.486	3.097	3.342	3.225	3.303	3.472	3.262	3.592	3.447	2.489	2.796	2.728	3.126	2.9471	2.856	3.3677	3.259	3.13	2.9028	3.135	2.802	3.216	2.939	2.885	3.537	3.221	3.258	3.676	3.798	3.16474	3.51	3.317	3.339	3.7252	3.58	3.632	3.396	3.7571	3.493	3.748	3.7311	3.6921	3.496	3.43	3.328
40	VIT_00s0160g00370	-0.4834	-0.8176	-0.421	-0.286	-0.538	-0.529	-0.452	-0.165	-0.514	-0.048	-0.446	0.321	-0.795	-1.483	-0.799	-1.412	-0.7534	-0.494	-0.735	-0.454	-0.676	-1.1164	-0.692	-0.586	-0.903	-0.546	-1.1033	-0.338	-0.463	-0.604	-0.073	-0.373	-0.15504	-0.023	-0.364	-0.272	0.1254	-0.404	0.596	0.044	-0.3368	0.466	-0.156	0.1177	-0.0607	0.565	0.349	-0.193
41	VIT_00s0163g00060	1.7348	1.5849	1.712	1.772	1.823	1.858	2.06	1.972	2.09	2.085	2.124	1.998	2.523	2.161	2.313	2.515	2.4459	2.567	2.5041	2.469	2.475	2.779	2.696	2.577	1.83	1.883	1.5546	1.954	1.829	1.728	1.623	1.935	1.84775	1.714	1.812	2.037	1.9507	1.525	1.761	1.601	1.9412	2.058	2.243	1.7724	2.3504	2.331	2.362	2.153
42	VIT_00s0169g00040	2.1678	2.1097	1.845	2.568	2.131	2.118	2.654	3.11	2.469	2.641	2.316	3.02	2.12	2.427	1.891	2.219	2.9265	2.535	2.3768	2.623	2.509	3.2972	3.273	3.384	0.54	0.559	0.2016	1.236	1.276	0.901	1.123	1.367	1.65758	1.446	1.456	1.339	1.0225	1.195	0.427	0.625	1.3346	1.332	1.54	1.4562	1.1702	1.52	1.323	1.402
43	VIT_00s0173g00260	-1.9644	-1.6078	-1.785	-0.793	-1.218	-1.578	-0.729	-0.892	-0.664	-0.921	-0.588	-1.295	-0.795	-0.652	-0.595	-2.232	-0.509	-0.175	-0.8043	-0.658	0.147	0.5598	0.552	0.743	-0.327	-0.327	-1.509	-1.24	-0.254	-0.812	-0.137	0.019	-0.04917	0.375	0.197	0.48	-0.4849	-0.648	-0.564	0.159	-0.3368	-0.652	-0.493	-0.2933	0.3365	-0.276	-0.132	-0.383
44	VIT_00s0174g00070	0.5428	0.7519	0.57	0.633	0.15	0.318	0.154	-0.425	-0.254	0.319	0.015	0.269	0.353	0.214	-0.595	0.096	-0.0615	-0.585	-0.0909	-0.658	-0.47	-0.3132	-1.267	-0.106	1.137	0.732	0.4224	0.991	0.77	0.782	0.755	0.541	-0.15504	0.122	-0.011	0.193	-0.3065	-0.07	-0.319	-0.289	-0.0032	-0.842	-0.934	-0.9936	-0.4523	-0.784	-1.299	-1.748
45	VIT_00s0174g00090	-0.8008	-1.2938	-1.473	-0.695	-1.016	-0.671	-0.021	-0.973	-0.14	-1.034	-0.515	-0.479	0.688	0.658	0.296	0.252	0.7241	0.781	0.6142	0.798	0.818	1.1711	0.956	0.666	0.084	-0.469	0.2016	-0.256	-0.191	-0.026	-0.273	0.372	0.09636	0.254	-0.011	0.344	0.3549	0.098	-0.046	-0.08	-0.194	0.338	-0.013	0.3384	-0.3097	0.642	-0.022	0.078
46	VIT_00s0174g00100	0.3957	0.0648	-0.063	0.515	-0.029	0.28	0.311	0.21	0.58	0.754	0.579	-0.161	0.717	0.17	0.911	0.48	0.6251	0.817	0.4749	0.629	0.668	0.9458	1.054	1.3	-0.107	-0.197	-0.1175	-0.516	-0.32	-0.07	0.208	-0.3	-0.45969	0.168	0.117	0.308	0.1863	0.386	-0.319	0.044	0.1652	0.04	0.545	-0.0067	-0.119	0.303	0.349	0.173
47	VIT_00s0174g00110	2.1565	2.3202	1.816	1.994	1.961	1.982	2.327	2.155	2.102	2.125	2.296	2.164	2.142	2.019	2.301	2.386	2.1461	2.336	2.1017	2.178	2.338	2.3117	2.423	2.566	0.816	0.944	0.4224	0.696	0.528	0.757	0.528	0.656	0.75237	1.069	1.321	1.284	1.5484	1.639	1.305	1.382	1.9566	1.774	1.63	1.3073	1.2871	1.478	1.967	1.497
48	VIT_00s0174g00120	1.8802	2.2969	1.9	1.738	2.02	1.97	1.821	1.763	1.981	1.68	1.672	2.106	1.591	1.164	1.891	2.34	1.942	1.901	2.1017	1.999	2.294	2.028	2.299	2.09	1.078	1.554	1.4778	1.208	1.405	1.635	1.46	1.25	1.56057	1.351	1.248	1.443	2.1473	2.229	2.314	1.926	2.0742	2.396	2.108	2.3047	2.0921	1.989	2.431	2.467
49	VIT_00s0174g00130	2.613	2.8131	2.778	2.682	2.623	2.691	2.983	2.729	2.881	2.91	3.105	2.79	2.811	2.31	3.019	2.97	2.6527	2.757	2.7715	2.917	2.878	3.3847	3.078	3.168	2.523	2.561	2.8924	2.658	2.54	2.612	2.392	2.631	2.41772	2.78	2.854	2.591	2.5806	2.699	2.785	2.762	2.8014	2.633	2.639	2.652	2.6761	2.626	2.811	2.779
50	VIT_00s0174g00140	1.2479	1.9844	1.129	1.137	1.482	1.235	1.148	1.547	1.641	1.446	1.194	1.755	0.959	0.809	1.414	1.956	1.419	1.537	1.6877	1.556	1.935	1.7463	1.705	1.72	1.514	1.459	1.9731	1.772	1.597	2.119	1.733	2.16	2.0035	2.125	2.379	2.262	1.0555	1.778	1.631	2.005	1.76	1.989	1.833	2.0157	1.6079	2.13	1.927	1.925
51	VIT_00s0174g00150	5.8095	5.6728	5.688	5.633	5.699	5.633	5.767	5.898	5.96	5.786	5.918	6.044	5.714	5.708	5.706	5.616	5.6561	5.872	6.0189	5.829	5.972	5.9819	5.919	5.936	5.589	5.529	5.4784	5.608	5.612	5.58	5.691	5.597	5.70281	5.722	5.873	5.706	5.826	5.94	5.902	5.871	5.8335	5.954	6.034	5.9419	6.0021	6.134	5.896	6.052
52	VIT_00s0174g00170	-0.4139	-1.0362	-1.216	0.341	-0.179	-0.068	-0.452	-0.165	-0.14	-1.157	-0.141	-1.011	-0.246	-0.021	-0.799	-1.005	-0.3	-0.249	-0.6689	-1.346	-0.971	-0.5991	-0.773	-0.494	-0.04	-0.628	0.5775	-0.179	-1.115	0.138	-0.504	-0.373	-0.76031	-1.228	-0.912	-0.877	-0.1478	-0.943	-0.319	-0.366	-0.194	-0.074	-1.069	-0.3748	-0.3097	-0.508	-1.581	-0.024
53	VIT_00s0174g00190	7.7862	7.7551	7.756	7.782	7.792	7.844	7.747	7.719	7.725	7.755	7.721	7.781	7.478	7.431	7.495	7.491	7.4027	7.446	7.4648	7.405	7.525	7.3989	7.475	7.317	7.87	7.849	8.0357	7.76	7.661	7.846	7.737	7.671	7.57054	7.587	7.625	7.645	7.8976	7.885	7.979	8.039	8.1391	7.997	8.09	8.1457	8.0165	8.031	8.118	8.094
54	VIT_00s0174g00200	5.1639	5.2858	5.126	5.202	5.321	5.142	5.111	5.039	5.137	5.144	5.15	5.048	5.142	5.115	5.266	5.13	5.0951	5.296	5.0859	5.227	5.233	5.2142	5.07	5.155	4.939	5.14	5.2276	5.242	5.22	5.092	5.242	5.227	5.2335	5.145	5.204	5.132	5.4006	5.444	5.547	5.478	5.4943	5.491	5.358	5.3491	5.4087	5.425	5.434	5.596
55	VIT_00s0174g00260	5.3775	5.3493	5.259	5.115	5.211	5.306	5.07	5.255	5.331	5.324	5.254	5.41	5.209	5.121	5.225	5.176	5.2456	5.276	5.395	5.267	5.294	5.5128	5.498	5.595	5.169	5.126	5.2144	5.17	5.273	5.331	5.252	5.096	5.26591	5.311	5.344	5.412	5.3861	5.489	5.438	5.397	5.2816	5.487	5.373	5.632	5.5534	5.62	5.571	5.676
56	VIT_00s0174g00290	2.3184	2.4095	2.409	2.745	2.384	2.594	2.828	3.11	3.059	2.748	3.335	3.051	2.335	2.804	2.275	2.328	2.6858	2.847	2.5808	2.554	2.327	3.2096	2.9	3.203	2.347	2.036	1.9871	2.7	2.403	2.32	2.991	2.296	2.91296	3.046	2.932	2.735	2.0359	2.4	2.314	2.599	2.3898	1.93	2.515	2.1817	2.5693	2.772	2.402	2.549
57	VIT_00s0174g00300	2.9723	2.6667	2.58	2.894	2.545	2.938	2.836	3.144	3.336	2.65	3.088	3.554	2.935	2.811	2.863	2.473	2.9471	3.443	3.2097	3.192	3.19	3.5609	3.189	3.494	2.587	2.256	2.6074	3.232	3.354	2.783	3.159	3.165	3.35514	3.616	3.436	3.563	2.4501	2.048	2.338	2.849	2.1295	2.539	2.896	2.8171	2.8227	3.074	2.992	3.073
58	VIT_00s0174g00310	4.0597	3.9892	4.324	4.057	4.226	4.285	4.122	4.304	4.249	4.072	4.084	3.963	4.232	4.119	4.33	4.436	4.2501	4.41	4.3571	4.363	4.388	4.062	4.522	4.246	4.106	4.276	4.3687	4.284	4.34	4.167	4.242	4.426	4.21537	4.385	4.186	4.37	4.2307	4.251	4.104	4.113	3.9502	4.186	3.962	4.1973	4.2131	4.097	4.049	4.205
59	VIT_00s0174g00320	3.9972	4.3913	3.866	4.067	4.074	3.94	4.291	4.222	4.097	4.109	4.506	4.218	3.909	4.17	4.09	4.223	4.2222	4.233	4.4212	4.203	4.464	4.5028	4.637	4.633	3.688	3.952	3.9352	4.051	4.335	4.082	4.344	4.305	4.41125	4.672	4.785	4.652	4.6671	4.448	4.324	4.686	4.6471	4.449	4.64	4.6658	4.6895	4.967	5.126	4.937
60	VIT_00s0174g00330	1.4478	0.5308	1.44	0.776	0.988	1.153	-0.371	-0.369	0.708	0.821	-0.588	-2.117	1.188	1.572	0.296	0.252	0.959	0.356	-0.6689	0.629	0.07	-1.1741	-1.049	-0.684	2.432	1.626	2.3194	1.607	1.504	1.886	1.715	0.692	0.42505	0.168	-0.546	-0.272	0.727	0.862	0.596	0.265	-0.194	0.094	-0.934	-0.0732	-0.6969	-1.762	-1.299	-1.301
61	VIT_00s0179g00090	4.4366	4.3803	4.538	4.366	4.557	4.327	4.211	4.054	4.126	4.258	4.189	4.023	4.665	4.208	4.764	4.934	4.3098	4.799	4.536	4.771	4.786	4.1862	4.241	3.96	3.984	4.262	4.4638	4.039	4.291	4.228	4.07	3.91	4.21803	4.319	4.356	4.307	4.8238	4.608	4.675	4.652	4.6376	4.604	4.683	4.5792	4.3185	4.546	4.313	4.439
62	VIT_00s0179g00100	6.7218	6.7808	6.674	6.312	6.572	6.441	6.487	6.477	6.264	6.565	6.199	6.366	6.667	6.749	6.658	6.383	6.5765	6.665	6.3093	6.684	6.207	6.5421	6.214	6.524	6.491	6.888	6.7134	6.383	6.418	6.528	6.341	6.261	6.34373	6.281	6.211	6.129	6.5463	6.563	6.464	6.165	6.207	6.267	6.04	6.0257	5.8451	5.848	5.588	5.932
63	VIT_00s0179g00110	2.7556	2.8454	2.589	2.736	2.808	2.817	2.784	2.588	2.915	2.925	3.157	2.853	2.711	2.586	2.689	3.106	2.6443	2.738	2.9131	2.762	3.108	3.1074	3.179	3.066	3.051	3.118	2.9785	3.253	3.226	2.952	3.31	3.402	3.3885	3.571	3.489	3.447	3.3592	3.12	3.133	3.223	3.2074	2.899	3.351	3.2635	3.2887	3.527	3.39	3.442
64	VIT_00s0179g00130	0.1424	-0.2404	-0.641	-0.899	-0.757	-0.671	-0.631	0.35	0.016	-1.292	-0.141	-0.024	0.014	-1.226	0.075	-0.08	0.3223	0.705	0.3207	0.537	-0.069	0.7733	0.448	0.666	0.199	-0.197	0.294	0.214	0.282	0.319	-0.203	0.019	0.80978	-0.129	0.569	0.747	-0.0745	0.044	-0.396	-0.534	-0.4953	0.382	0.117	0.2863	0.1013	-0.077	-0.252	-0.253
65	VIT_00s0179g00140	1.3312	0.9133	1.262	0.907	0.94	1.11	0.539	1.562	1.105	1.167	0.795	1.341	1.785	1.776	1.941	1.727	1.7201	1.918	2.073	1.556	1.928	2.2527	2.002	2.191	1.72	1.399	1.4379	1.732	1.961	1.675	1.733	1.576	1.80604	1.927	1.933	2.091	1.4771	1.727	1.688	1.942	0.9291	1.635	1.54	1.9997	1.7933	1.833	1.899	1.925
66	VIT_00s0179g00150	0.9902	1.765	0.93	1.49	1.323	1.294	0.154	1.345	1.009	1.192	1.15	2.79	0.151	0.78	1.548	1.796	1.5507	1.079	1.5965	1.211	3.417	1.0376	1.407	-0.249	-1.162	0.665	0.2016	2.248	2.648	1.189	1.733	1.92	3.85187	3.088	3.588	3.59	2.1473	1.291	1.305	2.38	1.3346	2.747	2.783	3.7837	3.0112	3.691	3.182	4.729
67	VIT_00s0179g00160	-0.6334	-0.4602	-0.491	0.294	-0.029	-0.068	-0.021	-0.263	-0.196	-0.048	-0.515	0.512	-0.304	-0.733	-1.036	-0.019	-0.2366	-0.407	-0.4311	-0.362	-0.256	-0.5221	-0.114	0.253	-0.107	-0.197	-0.6953	0.155	-0.463	-0.115	0.208	-0.1	-0.15504	0.414	0.344	0.901	0.1254	-0.33	0.015	0.044	0.6166	-0.198	0.054	-0.2933	-0.1798	0.483	0.389	0.173
68	VIT_00s0179g00180	1.8523	1.8149	1.696	1.888	1.875	1.982	2.03	1.8	2.297	2.215	2.066	2.076	1.591	1.372	1.57	2.281	1.813	1.701	2.1574	2.083	2.138	2.0783	2.164	1.95	1.998	2.125	2.0008	2.191	2.371	2.395	2.263	2.409	2.62384	2.416	2.462	3.008	2.1625	1.919	1.778	2.035	2.0312	2.176	2.154	2.5116	2.1794	2.17	2.351	2.831
69	VIT_00s0179g00190	1.59	1.604	1.219	1.312	1.482	1.603	1.491	1.928	1.89	1.606	1.902	2.3	1.328	1.572	1.548	1.941	1.8717	1.74	2.0535	1.774	2.027	2.2527	1.821	2.134	1.813	1.792	1.7302	1.902	2.35	2.119	2.212	2.172	2.38975	2.425	2.226	2.38	2.1319	1.858	2.005	2.344	1.6507	2.385	2.154	2.21	2.053	2.259	2.392	2.619
70	VIT_00s0179g00210	7.7326	7.0942	7.313	7.607	7.291	7.682	7.7	7.941	7.946	7.607	8.055	8.253	7.597	7.547	7.64	7.464	7.6859	7.998	8.264	8.083	8.199	8.5131	8.314	8.498	7.849	7.423	7.339	8.122	8.236	7.933	8.225	8.219	8.55904	8.781	8.436	8.722	7.0747	7.289	7.422	7.63	7.3681	7.681	8.039	7.8758	8.0135	8.368	7.976	8.137
71	VIT_00s0179g00220	1.6068	1.748	1.632	1.359	1.713	1.588	1.148	1.457	1.398	1.403	1.081	1.657	1.812	1.994	1.437	1.577	1.9143	1.558	1.5965	1.354	1.814	2.3734	2.228	2.297	1.078	0.699	0.3809	1.149	1.384	1.17	1.439	0.893	1.26461	1.901	1.734	1.702	2.4124	2.493	2.201	2.178	2.3554	2.307	2.124	1.9997	2.0398	2.089	2.007	1.719
72	VIT_00s0179g00240	2.6047	3.3015	2.638	2.745	2.892	2.734	2.563	2.4	2.514	2.623	2.169	2.695	2.075	1.903	2.709	2.462	2.4459	2.397	2.4154	2.223	2.382	1.9825	2.185	2.149	2.372	2.386	2.1065	2.503	2.648	2.427	2.541	2.695	2.575	2.246	2.548	2.606	2.6142	2.432	2.253	2.136	2.7315	2.587	1.994	2.2915	2.3717	2.454	2.143	2.458
73	VIT_00s0179g00250	1.5207	2.2969	2.091	1.903	2.301	1.572	1.378	1.547	1.576	1.927	0.824	1.124	-0.19	-0.652	-0.503	0.096	-0.0615	-0.789	0.945	0.092	1.064	-0.0474	0.336	-0.903	0.816	0.559	0.2486	1.371	1.276	0.854	1.394	1.688	1.76308	0.836	0.89	1.147	1.8413	1.889	1.83	1.496	2.367	2.188	2.285	2.0936	2.1049	1.712	1.913	1.321
74	VIT_00s0179g00260	5.7624	6.5825	6.139	5.87	6.191	5.679	5.576	5.609	5.692	6.173	5.514	5.416	4.991	4.972	4.903	5.127	5.3756	5.226	6.0006	5.247	6.193	4.817	5.368	5.311	5.255	4.829	4.6259	5.629	5.787	5.677	5.889	5.871	6.0377	5.423	5.802	5.945	6.3997	6.057	6.144	6.193	6.19	6.306	6.168	6.0907	6.3269	6.152	6.139	6.013
75	VIT_00s0179g00270	2.3286	2.123	2.259	1.994	2.098	2.192	1.616	2.076	2.125	1.606	1.834	1.53	2.762	2.66	2.435	1.926	2.7654	2.106	2.0535	2.391	2.49	2.0906	2.027	2.348	0.985	1.177	1.5167	1.692	1.798	1.491	1.697	1.275	1.82007	1.37	1.761	1.492	1.7834	2.265	1.928	2.15	1.9566	2.188	1.735	1.6946	2.1176	1.833	2.256	1.766
76	VIT_00s0179g00290	6.3569	6.2483	6.414	6.357	6.212	6.46	6.395	6.496	6.395	6.435	6.601	6.623	6.463	6.531	6.497	6.43	6.4759	6.494	6.5113	6.506	6.539	6.8252	6.647	6.746	6.693	6.664	6.7718	6.586	6.534	6.699	6.726	6.676	6.61934	6.751	6.764	6.738	6.2929	6.256	6.368	6.429	6.3162	6.359	6.525	6.456	6.3667	6.524	6.462	6.495
77	VIT_00s0179g00300	7.1636	7.0265	7.164	7.089	7.227	7.058	6.93	6.837	6.805	6.88	6.665	6.7	6.272	6.451	6.167	6.005	6.0956	6.033	5.6878	6.031	5.731	5.2808	5.353	5.192	7.036	6.972	7.0358	6.825	6.966	6.898	6.903	6.763	6.84465	6.814	6.717	6.763	7.2287	7.289	7.263	7.334	7.3525	7.386	7.364	7.2922	7.2786	7.227	7.259	7.264
78	VIT_00s0179g00320	5.264	4.4868	4.978	5.1	4.261	4.911	4.533	4.351	4.467	4.377	4.11	4.073	5.492	6.177	4.998	4.155	5.3526	4.48	3.8087	4.773	4.011	3.552	3.629	3.466	5.021	4.123	4.039	3.657	3.823	3.934	3.825	3.548	3.49297	3.352	3.253	3.484	4.9121	4.507	4.597	3.971	4.0105	3.913	3.39	3.5607	3.3383	2.855	2.818	3.452
79	VIT_00s0179g00350	3.5128	3.572	3.469	3.291	3.696	3.106	3.471	3.851	3.296	3.525	3.974	3.498	3.732	4.257	3.518	3.418	3.5961	3.39	3.6526	3.329	3.372	3.2704	3.173	3.277	3.081	3.093	2.9715	3.175	3.021	3.18	3.132	3.209	3.28096	3.579	3.317	3.326	4.3012	4.289	4.014	3.733	4.0998	3.871	3.958	3.9095	4.0172	4.171	4.062	4.112
80	VIT_00s0179g00360	5.3148	4.8816	5.098	4.988	5.184	4.991	4.498	4.637	4.597	4.696	4.414	4.596	4.993	4.822	5.43	5.476	4.9594	4.908	5.2272	5.078	5.413	4.829	4.743	4.726	4.987	5.276	5.204	5.226	5.403	5.284	4.9	5.08	5.44077	5.273	5.232	5.374	5.4418	5.759	5.544	5.443	5.7129	5.547	5.589	5.702	5.7051	5.518	5.808	5.718
81	VIT_00s0179g00370	2.2558	2.4522	1.859	2.121	2.904	1.832	2.089	2.116	1.238	2.412	1.902	1.485	0.426	-0.073	0.531	0.301	0.5552	0.2	-0.2754	0.629	-0.223	-0.1024	-0.012	0.253	1.492	1.591	1.9731	2.48	1.504	2.489	1.978	1.98	1.28499	-0.129	0.344	-0.068	1.0878	1.065	1.743	0.74	0.9291	0.949	-0.082	0.5739	0.7812	-1.003	-0.022	-0.77
82	VIT_00s0181g00010	0.9902	0.7173	1.477	0.843	1.727	0.949	1.636	1.699	1.435	1.141	0.906	0.832	3.183	2.418	1.874	2.82	2.2271	2.046	2.5808	1.794	1.942	2.269	2.494	2.619	3.182	2.65	3.124	3.689	2.433	3.244	3.351	2.198	2.22014	1.39	1.933	1.339	2.7516	3.321	4.149	2.875	3.5239	2.86	2.905	2.3434	2.6931	2.814	2.595	1.671
83	VIT_00s0181g00020	4.3036	4.3913	4.194	4.29	4.348	4.313	4.291	4.49	4.129	4.458	4.221	4.272	4.191	4.724	4.086	4.317	4.4147	4.07	3.931	4.031	3.881	4.6294	4.389	4.521	4.445	4.296	4.1909	3.253	3.811	3.763	3.624	3.553	3.79258	3.79	4.262	3.183	4.8985	4.979	4.848	4.871	5.0732	4.886	4.545	4.5819	4.6064	4.048	4.011	4.185
84	VIT_00s0181g00030	4.5409	4.7164	4.342	4.385	4.602	4.334	5.007	5.081	4.607	4.958	4.755	4.923	4.498	4.676	4.574	5.051	4.8228	4.929	5.0434	4.845	4.862	5.159	5.141	5.183	4.554	5.082	4.904	4.741	4.982	4.943	4.73	4.872	4.89019	5.05	5.39	4.973	4.6751	4.799	4.651	4.532	4.9821	4.636	4.409	4.5268	4.3751	4.063	3.84	3.94
85	VIT_00s0181g00040	4.0809	4.2563	3.856	3.597	4.176	3.802	4.167	4.763	4.168	4.368	4.383	4.472	4.45	4.494	4.276	4.538	4.5934	4.762	4.8097	4.753	4.823	4.8953	4.689	4.889	4.367	4.651	4.6125	4.553	4.845	4.773	4.654	4.471	4.78497	4.874	5.078	4.719	4.521	4.596	4.448	4.436	4.4077	4.467	4.133	4.2762	4.4064	3.953	3.753	3.676
86	VIT_00s0181g00060	2.1334	1.5656	1.772	1.551	1.515	1.994	2.118	2.066	2.067	2.112	2.286	2.178	1.385	1.466	1.366	1.295	1.5686	1.58	1.8317	1.483	1.426	1.887	1.901	1.641	1.492	1.026	1.1472	1.421	1.321	1.476	1.439	1.595	1.3051	1.818	1.565	1.392	2.1473	1.964	2.078	2.32	1.7947	2.15	2.584	2.3561	2.2731	2.636	2.46	2.619
87	VIT_00s0181g00080	4.7859	5.8755	5.194	5.094	5.177	4.914	4.802	4.84	4.525	5.249	4.729	4.735	4.09	3.706	4.029	4.355	4.4823	4.321	4.2629	4.191	4.725	3.479	4.126	3.717	3.425	3.769	3.8989	3.807	3.908	4.054	4.121	4.32	4.05546	3.935	4.113	4.474	5.1675	4.837	4.58	4.605	4.9952	4.745	4.638	4.5738	4.8913	4.866	5.11	4.716
88	VIT_00s0181g00090	2.0374	2.1748	1.845	2.134	2.031	1.982	2.03	2.096	2.337	1.927	1.967	2.076	1.98	2.172	2.096	2.206	2.0603	1.999	1.9935	1.754	2.013	1.9957	2.097	2.297	1.557	1.744	1.7302	1.866	1.701	1.55	1.372	1.758	1.64186	1.37	1.812	1.555	2.1776	1.889	1.444	1.58	2.1697	1.579	1.563	2.0629	1.9145	1.989	2.267	2.129
89	VIT_00s0181g00100	4.9465	4.8401	4.934	5.189	4.94	5.187	5.348	5.255	5.326	5.285	5.397	5.639	4.979	4.782	4.96	5.266	4.9165	5.13	5.2304	5.091	5.129	5.5445	5.591	5.52	4.903	5.001	5.0031	5.074	4.98	4.972	4.944	5.203	5.21767	5.262	5.243	5.405	4.5875	4.551	4.646	4.807	4.8021	4.754	5.054	5.1135	4.8271	5.159	5.036	5.184
90	VIT_00s0181g00120	3.4015	3.5228	3.583	3.332	3.721	3.427	3.536	3.469	3.727	3.366	3.412	3.554	4.565	4.551	4.504	4.734	4.6257	4.552	4.6211	4.587	4.948	4.4417	4.689	4.392	3.972	4	4.1074	4.246	4.148	4.141	4.155	4.189	4.28282	4.363	4.468	4.532	4.2664	4.224	3.762	4.029	4.2354	4.241	4.137	4.3855	4.2767	4.329	4.443	4.337
91	VIT_00s0181g00130	4.3984	4.4504	4.466	4.506	4.48	4.574	4.587	4.398	4.555	4.547	4.373	4.481	3.941	3.725	4.056	4.306	3.9082	4.165	4.0946	4.199	4.004	4.1905	4.095	4.107	4.185	4.339	4.0654	4.087	3.944	4.134	3.953	3.898	3.91863	3.843	3.999	3.74	4.0864	4.056	4.083	3.861	3.8466	3.754	3.931	3.9009	3.5212	3.779	3.746	3.905
92	VIT_00s0181g00140	2.7556	2.8534	2.85	2.813	3.012	3.05	3.151	3.003	2.967	2.847	3.14	2.845	1.943	1.654	2.249	2.154	2.0729	2.219	2.3371	2.067	2.206	2.2251	2.108	2.105	2.384	2.21	2.286	1.937	1.798	1.986	2.036	1.614	1.76308	1.86	1.898	2.026	1.6383	1.71	1.743	1.808	1.1325	1.757	1.756	1.3837	1.3742	1.712	1.073	1.638
93	VIT_00s0181g00150	2.2451	2.123	2.114	2.08	2.02	2.096	2.118	2.359	2.478	2.401	2.213	2.388	1.943	2.031	2.139	2.483	2.2044	2.106	2.4897	1.982	2.322	2.7049	2.476	2.747	2.162	2.267	2.205	2.302	2.682	2.519	2.469	2.331	2.68648	2.802	2.791	2.576	3.0425	3.047	3.146	3.056	2.8351	3.057	2.923	3.2968	3.0841	3.149	3.147	3.672
94	VIT_00s0181g00160	1.3907	1.6414	1.402	0.968	1.431	1.313	0.58	1.069	0.959	1.033	1.104	0.832	0.984	0.751	1.212	1.144	0.7865	-0.106	1.0469	0.673	0.953	0.7885	0.768	0.305	1.35	1.823	1.4974	1.396	1.465	1.536	0.92	1.67	1.70374	1.482	1.609	1.321	2.0847	2.048	1.99	1.429	1.8286	1.823	1.469	1.8281	1.6951	1.712	1.589	1.687
95	VIT_00s0181g00170	1.429	2.1097	1.582	0.473	1.769	1.313	0.66	1.109	1.058	1.115	1.127	0.936	1.403	1.372	1.611	1.941	1.1843	0.954	1.3948	1.211	1.564	1.1711	1.145	0.954	1.469	1.626	1.9449	1.712	2.107	1.778	1.372	1.25	2.03994	1.789	1.8	1.265	2.4501	2.619	2.064	2.218	2.1959	2.284	2.199	2.3306	2.1794	2.17	2.045	2.005
96	VIT_00s0181g00210	2.8363	2.5634	2.678	2.862	2.645	2.624	2.81	2.864	3.174	2.765	3.01	3.292	2.96	3.054	2.837	2.861	3.0524	3.082	3.2315	3.302	3.115	3.7375	3.597	3.841	2.467	2.667	2.3943	2.594	2.631	2.419	2.541	2.722	2.63976	3.146	2.739	3.106	2.721	2.442	2.648	2.344	2.6391	2.539	2.803	2.4655	2.454	2.98	2.595	2.794
97	VIT_00s0181g00220	3.2861	4.0633	3.957	3.166	3.652	3.419	3.608	3.622	3.207	3.924	4.075	3.761	3.555	3.602	3.669	3.715	3.5338	3.811	3.931	3.751	4.175	4.0868	3.892	4.047	3.289	3.232	3.3773	3.668	3.66	3.572	3.787	3.487	3.64266	3.506	3.67	3.37	3.5157	3.355	3.547	3.337	3.2703	3.247	3.138	3.2902	3.5212	3.136	3.5	3.369
98	VIT_00s0181g00230	1.9997	2.2614	1.966	2.066	2.357	1.884	1.905	1.59	1.903	1.912	2.054	2.03	1.558	1.622	1.957	1.517	1.7201	1.662	1.6622	1.891	1.699	1.5194	1.564	1.681	1.3	1.883	1.8718	1.81	1.523	1.863	1.439	1.741	1.42017	1.714	2.023	1.645	1.723	1.602	1.631	1.539	1.573	1.579	1.889	1.5252	1.4159	1.58	1.673	1.811
99	VIT_00s0181g00240	6.1255	6.2611	6.156	6.201	6.213	6.173	6.238	6.049	6.198	6.152	6.149	6.224	5.858	5.668	5.96	6.061	5.9145	5.931	5.9987	5.898	6.045	5.9387	6.002	5.835	5.847	5.739	5.8797	5.718	5.748	5.709	5.654	5.694	5.64286	5.595	5.662	5.712	6.1262	6.017	6.095	6.082	5.9838	5.977	6.038	6.0444	6.1076	6.126	6.2	6.017
100	VIT_00s0181g00250	4.8188	5.3965	5.113	4.741	5.369	4.847	4.7	4.877	4.793	5.207	5.107	5.027	4.785	4.518	4.875	5.018	4.8523	4.968	5.2678	4.994	5.482	5.071	5.183	5.021	4.295	4.651	4.5922	5.045	5.295	5.26	5.073	5.335	5.53102	5.526	5.591	5.669	5.0979	5.16	5.283	5.173	5.3133	5.334	5.381	5.3507	5.5812	5.571	5.705	5.599
101	VIT_00s0181g00260	4.5691	4.712	4.5	4.244	4.561	4.273	4.414	4.647	4.559	4.597	4.889	4.715	4.63	4.684	4.479	4.165	4.4172	4.592	4.6809	4.604	4.616	4.9638	4.796	5.029	4.236	4.265	4.4132	4.516	4.809	4.548	4.721	4.32	4.92471	5.118	5.004	4.929	5.1176	5.044	5.006	4.979	4.6399	4.95	5.131	4.9578	4.9773	5.257	5.193	5.291
102	VIT_00s0184g00010	2.4266	2.7799	2.663	2.829	2.496	2.554	2.511	2.798	2.623	2.687	2.701	2.914	2.506	2.691	2.236	2.595	2.3038	2.445	2.5394	2.296	2.64	2.8958	2.57	2.629	2.837	2.896	3.1177	2.808	2.674	2.739	2.851	2.823	2.66331	2.919	2.96	2.896	3.0008	2.792	2.82	2.858	2.8099	2.772	2.639	2.6417	2.5877	2.995	2.551	2.764
103	VIT_00s0184g00020	3.5437	3.9783	3.6	3.699	3.797	3.475	3.814	3.569	3.576	3.598	3.665	3.429	3.505	3.543	3.741	3.935	3.7131	3.56	3.6655	3.467	3.652	3.9817	3.845	3.765	3.769	3.895	3.7231	3.668	3.845	3.741	3.379	3.725	3.68163	3.608	3.642	3.501	3.9525	3.871	3.877	3.81	3.8954	3.871	3.811	3.9436	3.8023	3.63	3.799	3.759
104	VIT_00s0184g00030	5.3071	5.3322	5.512	5.428	5.434	5.424	5.386	5.365	5.226	5.347	5.345	5.188	5.319	5.284	5.319	5.494	5.3475	5.284	5.2119	5.32	5.535	5.3205	5.381	5.353	5.557	5.55	5.6066	5.557	5.479	5.462	5.587	5.479	5.52568	5.641	5.658	5.524	5.4449	5.404	5.392	5.451	5.4282	5.547	5.504	5.5209	5.6329	5.45	5.706	5.536
105	VIT_00s0184g00040	1.9077	1.1127	1.616	1.872	1.625	1.679	2.132	2.523	2.079	2.215	2.606	2.743	1.209	1.186	1.265	1.062	1.3791	1.601	2.0138	1.647	1.416	2.8923	2.733	3.111	1.95	1.853	2.0546	2.219	2.318	2.167	2.381	2.26	2.59147	2.55	2.462	2.44	0.5059	0.51	0.782	1.452	0.96	0.794	0.981	0.9537	1.2414	2.061	1.481	1.735
106	VIT_00s0184g00050	3.3624	3.5672	3.617	3.185	3.347	3.36	2.92	2.976	3.065	3.117	2.67	2.905	3.409	3.334	3.166	3.085	3.2591	2.738	2.9077	3.023	2.613	2.8852	2.866	2.588	3.147	3.47	3.5882	2.891	2.82	2.895	2.875	2.514	2.32231	2.147	2.264	2.3	3.2776	3.31	3.187	3.048	3.2074	3.174	2.923	3.0536	2.5968	2.476	2.469	2.619
107	VIT_00s0184g00120	0.2746	0.4488	0.349	-0.15	0.063	-0.17	-0.539	0.35	0.243	-0.458	-0.087	0.1	0.909	0.838	0.734	-0.08	0.9038	0.705	1.3636	0.838	0.939	0.13	0.215	-0.176	0.305	0.362	0.294	1.563	1.254	1.226	1.372	1.149	0.96946	0.656	0.308	0.877	1.8601	1.359	1.571	1.31	1.1325	1.671	1.54	1.3332	1.9855	1.274	1.589	0.858
108	VIT_00s0184g00140	1.113	0.9732	1.344	0.968	1.246	1.275	1.092	1.311	0.907	1.088	1.172	1.315	0.717	0.559	1.099	1.033	1.2741	1.424	1.2655	0.876	1.116	0.5774	0.796	0.954	1.274	0.999	0.6492	1.264	1.11	0.782	1.544	1.39	1.34448	0.918	0.791	0.901	2.1625	2.089	1.975	1.66	1.9099	1.74	1.907	1.9335	2.2034	1.638	1.536	1.719
109	VIT_00s0184g00190	0.7387	0.6083	0.848	1.11	0.614	1.215	0.941	1.186	1.151	0.946	1.339	1.033	0.107	0.077	0.134	0.301	-0.1176	0.306	0.1108	0.332	0.016	0.391	0.083	0.404	0.816	0.665	-0.2417	0.475	0.601	0.511	-0.073	0.692	0.42505	0.778	0.765	0.949	-0.0047	-0.012	0.015	0.315	0.3161	0.506	0.874	0.5297	0.4208	1.12	0.389	0.263
110	VIT_00s0184g00210	2.0742	2.0828	1.992	2.333	2.065	1.982	2.489	2.359	2.514	2.202	2.191	2.644	1.25	1.272	1.156	1.062	1.1372	1.4	1.2824	1.532	1.129	1.1711	1.407	1.137	1.247	1.336	1.311	1.937	1.701	1.593	1.642	1.688	1.8749	1.914	1.652	1.716	3.1985	3.287	3.213	2.815	3.4766	2.951	3.051	3.0691	3.1349	3.258	3.005	2.916
111	VIT_00s0186g00010	2.6213	2.4936	2.597	2.862	2.76	2.748	2.991	2.898	2.84	2.831	2.86	3.028	2.58	2.796	2.737	2.999	2.742	2.65	2.8914	2.667	2.649	3.1104	2.995	3.257	2.659	2.973	2.6691	2.76	2.699	2.577	2.562	2.782	2.91296	3.18	2.798	2.92	2.9577	2.88	2.638	2.972	3.2887	3.123	3.29	3.3164	3.2603	3.233	3.182	3.186
112	VIT_00s0186g00020	5.4114	5.5748	5.4	5.371	5.502	5.324	5.337	5.25	5.681	5.209	5.238	5.341	5.377	4.864	5.388	5.439	5.4107	5.432	5.4161	5.49	5.542	5.3173	5.615	5.258	5.385	5.575	5.6564	5.617	5.546	5.519	5.448	5.433	5.24655	5.315	5.392	5.151	5.2011	5.296	5.323	5.248	5.6738	5.628	5.367	5.511	5.4343	5.399	5.595	5.476
113	VIT_00s0186g00080	5.4666	5.5043	5.307	5.468	5.641	5.474	5.337	5.241	5.432	5.269	5.059	5.44	5.528	5.338	5.437	5.657	5.451	5.391	5.3892	5.306	5.386	5.0172	5.314	4.878	5.264	5.157	5.4038	5.356	5.169	5.169	5.199	5.104	5.04912	5.019	5.057	5.012	5.5104	5.603	5.393	5.455	5.7343	5.545	5.576	5.4795	5.4393	5.399	5.558	5.383
114	VIT_00s0186g00090	2.5622	2.6667	2.871	2.736	2.437	2.956	2.015	2.317	2.557	2.465	2.005	2.363	3.436	3.517	2.737	2.707	3.1085	2.757	2.5183	2.752	2.538	3.5828	3.625	3.828	2.176	1.996	1.5546	1.421	1.65	1.766	1.15	1.475	1.64186	1.914	2.012	1.645	2.9224	2.742	2.785	2.392	2.4345	2.341	1.925	2.2782	2.3396	1.928	1.842	1.735
115	VIT_00s0187g00010	0.1424	-0.1105	0.731	0.555	1.206	1.153	-0.021	0.415	0.016	0.067	0.676	1.033	-1.175	-0.502	-0.799	-0.787	-0.4359	-0.684	-0.4311	-0.772	-0.47	-0.9062	-0.951	-1.161	2.396	2.476	3.0264	3.793	2.887	3.821	3.643	3.563	2.75385	2.406	2.255	2.884	2.5345	2.91	3.429	2.578	2.8761	2.852	2.639	3.2635	2.9558	2.411	3.415	2.709
116	VIT_00s0187g00040	3.7395	3.3809	3.231	3.512	3.84	3.039	3.295	3.149	3.023	3.076	2.738	2.695	3.449	3.751	3.318	3.719	3.6724	3.052	3.0954	3.057	3.496	2.7828	3.252	2.598	3.465	3.983	3.3826	3.798	3.86	3.586	3.643	3.341	4.01026	4.314	3.948	4.029	4.2307	4.277	3.675	4.505	4.4867	4.167	4.45	4.176	4.4422	4.42	4.284	4.165
117	VIT_00s0187g00110	4.6905	4.7889	4.576	4.937	4.608	4.693	5.211	4.819	4.643	5.042	5.309	4.609	5.357	5.275	5.342	5.679	5.7589	5.505	5.3207	5.295	6.018	5.7422	5.932	5.917	6.458	6.631	6.5838	6.957	6.634	6.818	6.926	6.885	6.88819	7.147	7.106	7.052	5.7921	5.998	6.158	6.139	6.2761	6.155	6.081	6.179	6.3042	6.033	6.832	6.233
118	VIT_00s0187g00130	1.8381	1.2879	1.383	1.24	1.655	1.11	0.876	0.729	0.325	0.492	0.612	0.556	2.017	1.701	1.973	0.85	1.2957	1.58	1.4254	1.241	1.227	1.4447	1.425	1.514	3.051	2.896	2.643	1.607	2.443	2.129	1.932	1.842	1.99114	2.601	2.207	2.506	2.0359	2.062	1.422	2.05	1.3108	1.482	1.943	1.3837	1.1943	1.499	1.281	1.321
119	VIT_00s0187g00150	7.1137	6.8164	6.99	7.072	6.893	7.16	7	7.136	7.176	6.922	7.159	7.297	6.995	6.837	7.11	7.091	7.0466	7.214	7.2105	7.261	7.227	7.1827	7.151	7.241	7.182	7.229	7.0236	7.222	7.201	7.191	7.191	7.221	7.29422	7.355	7.196	7.29	6.5404	6.749	6.653	6.739	6.783	6.889	7.002	7.0438	6.8644	7.066	6.925	7.131
120	VIT_00s0187g00160	7.2475	6.0332	7.648	6.072	6.278	6.408	5.3	5.091	4.494	5.358	4.284	4.553	8.348	8.239	7.572	7.847	8.5851	6.871	7.066	6.879	6.685	6.2214	6.654	6.718	8.444	8.196	8.3459	7.885	7.032	7.53	6.617	6.9	6.50776	6.109	5.555	6.242	9.9052	10.261	9.189	9.256	9.4148	9.01	8.409	7.8979	8.9038	7.701	9.272	7.301
121	VIT_00s0187g00190	1.182	0.5701	0.791	1.381	0.486	1.11	0.909	0.804	1.058	0.821	0.402	0.1	2.498	2.29	2.262	1.971	2.2605	2.061	1.3316	2.223	1.853	2.1623	2.164	2.31	1.446	1.224	1.5914	1.119	1.005	0.968	1.302	0.728	0.89182	0.375	0.628	0.605	0.7674	1.243	1.305	0.703	0.8975	0.858	1.202	1.1413	0.6822	1.007	0.709	1.021
122	VIT_00s0187g00200	4.1965	4.3692	4.064	4.244	4.435	4.143	4.482	4.225	4.259	4.24	4.53	4.449	4.302	4.206	4.631	4.934	4.5758	4.607	4.6011	4.638	4.735	4.7526	4.833	4.635	4.436	4.564	4.5577	4.451	4.524	4.494	4.527	4.62	4.64214	4.648	4.804	4.721	4.4201	4.382	4.276	4.625	4.7052	4.69	4.638	4.6886	4.721	4.894	4.901	4.92
123	VIT_00s0187g00210	2.025	1.9989	2.017	2.107	1.997	2.063	2	2.015	1.793	1.817	1.733	1.697	1.309	2.056	1.874	1.117	1.2957	1.901	1.6363	1.669	1.191	2.0906	1.675	2.105	1.7	2.233	1.8416	1.772	1.961	1.997	1.947	1.775	2.09871	1.73	1.761	1.645	1.4771	1.17	1.83	0.913	1.6317	1.377	1.202	1.3837	1.5342	1.58	0.971	1.321
124	VIT_00s0187g00220	4.8133	4.858	5.059	5.006	5.033	5.079	5.061	4.98	4.93	4.822	4.901	4.891	5.05	4.883	4.998	5.183	5.1119	4.98	5.0532	5.054	5.069	4.9291	4.943	4.947	5.013	4.986	5.015	4.94	4.67	4.935	4.778	4.921	4.67919	4.648	4.729	4.638	5.0475	5.177	5.05	5.032	5.235	5.124	5.098	5.0288	5.1086	5.076	5.426	5.036
125	VIT_00s0187g00240	2.5708	2.162	2.563	2.434	2.043	2.348	2.489	2.291	2.067	2.202	2.202	1.81	2.017	2.031	2.036	1.635	1.8573	1.918	1.3316	1.774	1.516	1.9356	1.58	2.177	2.964	2.821	2.7529	2.503	2.274	2.548	2.479	2.307	2.22014	2.09	2.012	1.81	2.2219	2.128	2.464	2.05	2.1295	2.017	2.392	1.8992	1.9433	1.782	1.499	2.043
126	VIT_00s0187g00250	1.3513	1.5262	1.495	1.51	1.625	1.369	1.905	1.276	1.489	1.088	1.848	1.315	1.728	1.776	2.005	2.219	2.158	2.015	1.8655	1.872	2.119	2.1797	2.367	2.397	0.451	1.052	0.7176	0.696	0.978	1.092	0.683	0.893	1.15811	1.446	1.44	1.187	1.9854	1.904	2.106	2.356	1.9718	2.489	2.339	2.6417	2.1427	2.089	2.524	2.477
127	VIT_00s0187g00270	2.4915	2.5923	2.341	2.333	2.608	2.348	2.711	2.455	2.895	2.356	2.775	2.695	2.498	2.29	2.387	2.908	2.3354	2.177	2.5183	2.365	2.242	2.3378	2.726	2.534	3.494	3.666	3.5276	3.598	3.3	3.327	3.236	3.363	3.09718	3.152	3.157	3.008	2.9134	3.047	2.803	2.648	2.8599	3.077	2.812	2.43	3.2315	3.06	3.199	2.756
128	VIT_00s0187g00280	0.6763	1.3112	1.105	0.633	1.323	1.088	0.58	0.729	0.959	0.915	0.766	0.556	2.858	2.068	2.578	2.76	2.4067	2.259	2.6793	2.378	2.739	2.3785	2.642	2.323	3.103	3.034	3.1177	2.779	3.25	2.867	2.842	2.949	2.97701	2.802	3.106	2.84	3.3592	3.178	3.206	3.21	3.2455	3.463	3.227	3.2635	3.283	3.426	3.355	3.079
129	VIT_00s0187g00290	3.7241	3.5525	3.717	3.69	3.606	3.758	3.71	3.434	3.551	3.54	3.431	3.393	3.925	3.573	3.769	3.969	3.7449	3.779	3.7034	3.992	3.844	3.7742	3.672	3.952	3.906	3.854	3.8654	3.793	3.51	3.656	3.634	3.553	3.34061	3.424	3.352	3.348	3.3983	3.482	3.573	3.431	3.4819	3.646	3.459	3.8299	3.4174	3.258	3.532	3.72
130	VIT_00s0187g00310	3.9219	4.3382	3.835	3.828	4.337	3.802	4.234	3.642	4.33	3.83	4.221	4.204	4.011	3.694	3.875	4.017	3.9999	3.833	3.9014	3.766	3.614	3.9227	4.142	4.031	3.196	3.364	3.3344	3.274	2.895	3.058	2.915	3.145	2.96443	2.919	3.101	2.884	3.4613	3.502	3.452	3.255	3.5495	3.41	3.324	3.1368	3.4578	3.537	3.653	3.163
131	VIT_00s0187g00320	4.8509	5.0369	5.044	4.79	5.104	4.918	4.49	4.647	4.816	4.864	4.571	4.763	3.796	3.538	3.805	4.162	3.7528	3.693	4.2416	3.761	3.995	3.6837	4.009	3.56	4.973	4.946	4.9685	4.573	4.928	4.756	4.398	4.82	4.84456	4.597	4.811	4.793	5.1694	4.92	4.788	4.753	5.0873	4.89	4.868	4.8111	4.8709	4.933	4.868	4.673
132	VIT_00s0187g00330	2.8434	2.9233	2.829	3.422	2.76	3.022	3.08	2.834	3.112	2.871	3.249	3.089	1.742	1.572	2.153	2.087	1.7673	2.061	1.9309	2.083	2.034	2.0152	1.953	2.272	1.9	1.498	1.8868	2.275	2.042	1.897	2.369	2.376	2.31241	2.09	2.066	2.591	1.8413	1.583	1.53	1.717	1.7424	1.79	2.184	2.5002	2.155	2.422	2.234	2.756
133	VIT_00s0187g00340	5.9305	5.8094	6.151	5.709	5.984	5.817	5.846	5.871	5.825	5.837	5.968	5.61	5.908	5.719	5.835	5.661	5.754	5.768	5.3449	5.61	5.483	5.6106	5.536	5.574	6.212	6.122	6.0787	5.735	5.655	5.856	5.632	5.537	5.55954	5.46	5.274	5.248	5.3665	5.629	5.693	5.479	5.2831	5.533	5.421	5.3251	5.4048	5.219	5.255	5.133
134	VIT_00s0187g00350	6.7073	6.5004	6.661	6.677	6.58	6.744	6.67	6.738	6.757	6.653	6.824	6.816	6.956	6.78	6.951	6.877	6.9659	7.111	6.9132	7.025	7.058	6.9532	7.04	7.036	6.78	6.641	6.7813	6.757	6.736	6.681	6.767	6.663	6.72197	6.83	6.764	6.752	6.5353	6.534	6.614	6.783	6.6143	6.789	6.865	6.8148	6.7545	6.879	6.922	6.832
135	VIT_00s0187g00360	7.0544	6.9439	7.053	7.073	7.035	7.003	7.087	6.906	6.939	6.943	7.011	6.415	6.918	7.023	6.78	6.84	6.8597	6.532	6.3793	6.592	6.637	6.5616	6.611	6.56	7.224	7.308	7.3009	6.744	6.685	6.832	6.621	6.725	6.66332	6.838	6.783	6.552	7.4048	7.418	7.116	7.233	7.2768	7.137	7.025	6.661	7.1292	6.793	7.122	6.592
136	VIT_00s0187g00380	2.6047	3.0328	2.694	2.985	3.03	2.823	2.991	3.029	2.875	2.948	2.753	2.743	2.681	2.825	2.793	3.064	2.7182	2.924	3.2783	3.138	3.243	3.2865	3.398	3.39	2.727	2.881	2.9289	2.891	3.203	2.831	3.035	2.895	2.90639	3.202	3.142	3.101	2.8861	2.887	2.517	2.743	2.9702	2.624	2.671	2.6313	2.7674	2.797	2.939	2.693
137	VIT_00s0188g00070	1.5557	1.3792	1.582	1.215	1.448	1.634	0.972	1.59	1.821	0.915	1.506	1.552	1.866	1.776	1.212	1.117	1.5507	1.74	1.7002	1.602	1.179	1.4637	1.292	1.641	2.045	1.661	1.6797	1.954	1.734	1.46	1.786	1.614	1.54375	1.27	1.303	1.409	1.525	1.794	1.813	1.31	1.1325	1.31	1.26	1.0814	1.2414	1.322	1.404	1.257
138	VIT_00s0189g00020	5.7378	5.8647	5.547	5.525	5.881	5.495	5.883	5.62	5.717	5.684	6.022	5.955	5.718	5.575	5.836	6.182	5.9137	5.737	5.7912	5.727	5.973	5.9778	6.008	5.951	5.801	5.893	5.9074	5.77	5.79	5.711	5.779	5.917	5.77935	5.814	5.992	5.763	5.8103	5.769	5.774	5.982	5.9136	5.833	5.925	5.836	5.8288	5.868	6.013	5.85
139	VIT_00s0189g00030	6.1869	6.0748	6.103	6.082	6.075	6.168	6.067	6.382	6.347	6.113	6.33	6.47	6.301	6.34	6.227	6.231	6.2586	6.378	6.5166	6.42	6.321	6.4954	6.466	6.629	6.101	5.88	5.9744	6.21	6.2	6.109	6.176	6.101	6.27532	6.425	6.143	6.296	6.0318	6.049	6.159	6.166	5.8857	6.021	6.178	6.2682	6.1061	6.354	6.154	6.369
140	VIT_00s0189g00050	2.8505	3.5672	2.114	2.107	2.892	1.75	1.713	1.604	1.719	1.865	1.506	1.657	2.704	2.707	3.28	3.559	2.9055	2.501	2.6342	2.418	3.049	1.6827	2.185	1.983	1.933	2.798	2.9923	3.06	3.349	2.732	2.731	2.387	3.23454	2.743	2.746	2.808	3.8806	3.517	3.424	3.519	3.3247	3.473	2.905	3.3033	3.0315	2.745	2.789	3.209
141	VIT_00s0189g00080	4.3863	4.5397	4.5	4.569	4.608	4.476	4.789	4.497	4.688	4.468	4.606	4.531	4.338	4.303	4.43	4.641	4.4513	4.544	4.4021	4.322	4.398	4.3071	4.37	4.279	4.262	4.331	4.2382	3.994	3.901	3.97	3.914	3.887	3.85528	3.782	3.835	3.8	4.1412	4.26	4.166	4.002	4.2227	4.238	3.944	4.0213	3.9795	4.038	4.117	4.009
142	VIT_00s0189g00090	3.0044	3.26	3.059	3.036	3.267	2.654	3.058	2.981	3.158	2.985	2.646	3.163	2.74	2.586	3.109	2.932	2.9471	2.873	3.1143	2.752	2.941	2.8852	2.9	2.924	2.708	2.91	2.769	2.48	2.757	2.758	2.63	2.574	2.533	2.634	2.345	2.606	2.0686	1.978	2.005	2.392	2.5199	2.15	2.467	2.1959	2.1673	2.234	2.278	2.329
143	VIT_00s0194g00010	2.1903	2.2372	1.94	1.469	1.912	1.736	0.58	0.282	0.767	1.088	-0.197	1.033	0.909	0.809	0.531	0.252	0.3223	-0.175	-0.1348	0.156	-0.289	-1.5034	-1.049	-0.684	1.6	2.162	1.6625	1.318	1.384	1.607	0.981	0.861	1.32492	0.557	0.712	0.48	2.4869	2.217	2.02	1.452	1.573	1.263	1.014	1.5475	1.3094	0.751	0.741	1.047
144	VIT_00s0194g00020	3.3869	3.8121	3.824	3.119	3.919	3.508	3.238	3.349	3.418	3.448	3.269	3.638	3.027	2.782	3.13	3.554	2.8843	2.794	3.0519	2.953	3.118	2.9167	2.957	2.467	2.94	3.733	3.5744	3.099	3.203	3.441	3.07	3.419	3.26051	3.229	3.403	3.289	4.0864	3.672	3.819	3.525	3.6943	3.686	3.297	3.3799	3.3491	3.521	3.25	3.672
145	VIT_00s0194g00030	8.2868	8.2938	8.308	8.21	7.965	8.349	7.76	7.943	8.183	8.002	8.018	8.069	8.185	8.121	8.591	8.169	8.3022	8.391	8.2452	8.341	8.547	8.1231	8.233	8.062	8.188	8.027	8.5183	8.675	8.55	8.409	8.374	8.149	8.89714	8.329	8.79	8.435	7.8222	7.679	7.638	7.901	7.6311	8.325	8.286	8.7705	8.3539	8.304	8.284	9.017
146	VIT_00s0194g00050	1.2691	1.4011	1.197	1.336	1.266	1.491	1.063	1.604	1.835	1.403	1.506	1.366	1.918	1.994	2.139	1.986	2.0477	2.298	2.0138	1.982	2.119	2.2527	2.185	2.373	1.776	1.661	1.4778	1.884	1.615	1.778	1.836	1.433	1.97868	2.159	1.898	1.934	0.7674	1.525	1.591	1.496	1.4695	1.617	1.871	1.6334	2.0264	1.799	1.783	1.84
147	VIT_00s0194g00060	3.2491	3.6792	2.748	2.508	3.187	2.223	1.921	1.8	2.256	1.927	1.687	1.595	2.916	2.269	3.064	3.217	2.9875	2.784	2.4456	2.783	2.714	1.9424	2.329	1.866	2.577	2.642	2.7529	2.73	2.781	2.548	2.581	2.88	2.17715	2.203	2.6	2.354	2.5345	2.664	2.431	2.218	2.6675	2.469	1.943	2.21	2.2956	1.881	2.331	1.766
148	VIT_00s0194g00070	3.1319	2.1361	1.787	3.869	2.513	2.366	3.738	4.126	3.18	3.238	3.575	4.089	3.339	4.053	2.756	2.76	3.2917	3.052	2.9765	3.073	2.908	3.3671	3.2	3.196	2.478	2.221	1.9871	3.367	3.25	2.25	3.842	3	3.56559	3.85	3.774	3.401	2.8011	2.493	3.146	2.438	2.9161	2.633	3.459	2.8354	3.2774	3.8	3.51	3.363
149	VIT_00s0194g00080	0.5074	0.6819	-0.063	1.404	0.271	0.116	1.176	1.361	0.365	1.167	0.983	1.616	1.078	1.448	0.346	0.252	0.3638	0.405	0.5038	0.438	0.172	1.1826	0.585	0.887	-0.408	-0.469	-0.787	-0.719	-0.621	-1.056	0.354	-0.45	0.31039	0.97	0.866	0.414	0.1863	-1.18	-0.109	-1.201	-0.2636	-1.183	0.237	0.0569	-1.3623	0.303	0.221	0.126
150	VIT_00s0194g00090	3.7509	3.9636	3.921	3.928	3.881	3.909	4.136	4.097	4.151	4.065	4.012	4.285	3.86	3.706	3.918	3.954	3.9047	3.923	3.9496	3.816	3.934	4.4064	4.231	4.334	3.98	4.06	4.072	3.821	3.934	3.923	3.846	3.996	4.08773	4.117	4.205	4.04	3.9525	3.887	3.81	3.927	3.8466	3.909	3.886	3.9224	3.86	3.968	3.872	4.148
151	VIT_00s0194g00100	4.8544	4.612	4.815	4.99	4.692	4.81	5.092	5.288	5.016	5.111	5.405	5.466	4.961	5.286	4.628	4.763	5.0385	4.891	5.0835	4.888	4.888	5.3087	5.233	5.35	4.834	4.687	4.608	5.032	4.937	4.9	5.235	4.902	5.00217	5.203	4.962	5.037	5.0496	5.002	5.07	5.128	4.9989	4.996	5.197	5.1685	5.3072	5.29	5.151	5.186
152	VIT_00s0194g00110	5.2587	5.3135	5.139	5.706	5.406	5.372	6.059	5.788	5.864	5.78	6.219	5.962	5.414	5.385	5.488	5.578	5.5227	5.554	5.7668	5.613	5.644	5.773	5.786	5.829	4.882	4.861	4.6826	4.968	4.942	4.95	5.046	5.173	4.9742	5.113	5.166	5.131	5.3146	5.32	5.532	5.81	5.6096	5.427	5.728	5.568	5.6613	5.678	5.84	5.523
153	VIT_00s0194g00120	-0.0032	0.6456	0.039	0.706	1.012	0.201	0.58	0.943	0.201	1.088	0.932	1.236	-0.564	-0.91	-0.258	0.882	-0.0076	0.666	0.8124	0.217	0.894	0.2879	0.336	0.085	-0.586	0.134	0.4628	0.155	0.802	1.476	-0.203	1.741	1.15811	-0.075	-0.152	0.544	0.1863	0.098	0.286	-0.216	1.0488	0.466	0.911	1.019	1.3742	1.499	1.721	1.422
154	VIT_00s0194g00130	5.3897	5.4826	5.377	5.232	5.384	5.432	5.433	5.504	5.415	5.451	5.506	5.441	5.11	5.165	5.08	5.101	5.173	5.094	5.2583	5.131	5.115	5.4305	5.326	5.398	5.113	5.279	5.3457	5.175	5.273	5.265	5.116	5.254	5.27358	5.406	5.348	5.333	5.3077	5.344	5.318	5.327	5.3326	5.21	5.269	5.2875	5.2764	5.365	5.487	5.411
155	VIT_00s0194g00140	1.59	1.8789	1.058	1.083	1.515	1.457	0.66	1.41	1.058	1.29	0.932	0.969	1.328	1.502	1.548	1.271	1.2522	1.326	1.007	1.053	1.179	1.0628	1.21	0.705	1.048	1.128	1.6274	1.179	1.231	1.297	1.302	1.298	1.04312	1.57	1.21	1.321	2.4625	1.993	1.975	1.717	1.9718	1.93	1.493	1.9834	1.5342	1.413	1.481	1.826
156	VIT_00s0194g00180	1.2262	1.748	0.464	2.456	1.378	1.294	3.08	1.659	1.688	2.029	2.79	2.326	1.653	1.67	1.989	1.388	1.8861	1.601	1.3636	1.647	2.034	1.901	2.085	2.258	-1.879	-0.396	-0.8849	-1.407	1.059	-0.97	0.888	-0.531	0.89182	1.941	1.787	0.193	-0.6886	-0.404	0.235	0.664	-1.248	-1.183	0.237	-4.2133	-1.1049	0.099	-0.86	0.028
157	VIT_00s0194g00200	2.4171	2.6667	2.502	1.79	2.428	2.505	1.616	2.066	2.055	2.227	1.902	2.376	2.335	2.044	2.288	1.971	2.325	2.135	2.1755	2.147	2.138	2.1028	2.027	2.12	2.162	2.29	2.4853	2.053	2.262	2.533	2.369	2.524	2.46315	2.348	2.291	2.423	3.0425	2.734	2.811	2.771	2.7135	2.721	2.639	2.9061	2.7183	2.645	2.31	2.824
158	VIT_00s0194g00260	2.3979	2.1875	2.248	2.578	1.823	2.402	2.683	3.008	3.218	2.546	3.01	2.98	1.421	2.149	0.944	0.48	1.0122	1.493	1.299	0.673	1.077	1.7695	1.875	1.492	2.689	2.333	2.3627	3.361	3.349	3.027	2.998	3.558	4.07315	4.531	4.933	4.195	1.8223	1.858	1.975	2.005	2.1959	2.098	2.764	2.5672	2.5032	2.927	2.758	2.817
159	VIT_00s0194g00270	4.0749	4.1107	4.04	3.97	4.035	4.167	4.035	4.209	4.179	4.209	4.184	4.258	3.941	4.321	4.237	3.724	4.0357	3.973	3.8628	4.081	4.068	4.2216	4.126	3.976	4.421	4.154	4.5365	4.094	4.454	4.368	4.321	4.042	4.43653	4.255	4.533	4.345	4.1641	4.289	4.285	4.481	4.1905	4.405	4.468	4.6218	4.4721	4.651	4.311	4.83
160	VIT_00s0194g00310	-0.4139	0.0087	-0.063	-0.15	-0.607	-0.02	0.098	-0.073	-0.254	0.011	-0.035	-0.234	-0.564	0.298	0.075	-1.005	-0.2366	0.144	-0.0068	-1.179	-0.159	0.0313	-0.168	-0.326	-0.176	0.032	0.294	-0.179	0.236	0.058	-0.504	0.129	0.53127	0.296	0.569	0.024	0.3549	-0.194	0.334	0.315	0.1652	0.146	0.054	0.5297	0.3793	0.396	-0.252	0.173
161	VIT_00s0198g00060	-0.7146	-0.3831	-0.011	-0.359	-0.179	-0.399	-0.371	-0.544	-0.379	-0.458	-0.588	-0.161	1.123	-0.183	0.244	0.252	-0.7534	-0.326	-0.0068	-0.194	-0.509	-0.8116	-0.951	-1.161	-0.04	-0.327	0.294	0.654	-0.191	0.653	-0.012	-0.618	-0.3934	-0.735	-0.422	-0.328	-0.0745	-0.481	0.235	-0.08	-0.6734	-0.074	-0.696	-0.1429	-0.119	-0.889	-0.86	0.078
162	VIT_00s0198g00140	1.9346	1.7307	1.712	2.199	1.727	2.052	2.5	1.894	2.405	1.881	2.18	1.998	1.713	1.638	1.652	1.247	1.6037	1.621	1.2824	1.691	1.384	2.0845	1.597	2.12	2.372	1.996	1.7629	1.884	2.169	1.649	1.916	1.792	1.65758	1.57	1.956	1.922	0.4573	0.661	1.096	1.125	1.1052	1.191	1.342	1.019	1.0161	1.435	1.122	1.021
163	VIT_00s0198g00150	1.9869	2.1748	1.859	2.225	2.282	2.107	1.985	2.116	2.414	1.927	2.477	2.106	1.29	1.555	1.908	1.432	1.4579	1.248	1.6099	1.602	1.507	1.8368	1.764	1.72	2.608	2.457	2.415	2.526	2.568	2.403	2.591	2.622	2.62384	2.358	2.188	2.336	1.5714	1.675	1.761	2.164	1.7064	1.706	1.673	1.6946	1.4564	1.816	1.768	1.84
164	VIT_00s0198g00160	-0.0032	-0.1105	-0.173	-0.286	-0.179	-0.118	-0.151	0.282	-0.514	-0.54	-0.087	-0.774	0.014	0.256	-0.417	-0.143	-0.1176	0.2	0.4151	0.217	0.313	0.6457	0.129	0.584	-0.685	-1.122	-0.3081	0.094	0.236	-0.604	0.568	-0.3	0.27005	-0.504	0.197	-0.272	-0.0047	-0.404	-0.477	-0.943	-0.194	0.466	0.054	0.3887	-0.4523	-0.276	0.08	0.502
165	VIT_00s0198g00170	1.8381	1.6597	1.616	1.965	1.949	1.722	1.921	2.192	2.337	1.972	2.356	2.091	2.131	1.716	2.209	2.087	2.0603	2.091	1.9833	2.405	2.047	2.2744	2.289	2.718	1.108	1.103	1.0446	1.563	1.597	1.297	1.202	1.576	1.42017	1.683	1.488	1.492	1.0555	1.144	1.038	0.88	1.2866	1.191	1.142	1.5475	1.3529	1.694	1.073	1.781
166	VIT_00s0198g00180	1.1594	1.165	1.421	1.684	1.36	1.369	1.491	1.86	1.734	1.68	1.777	1.697	1.123	1.208	1.46	1.319	1.3791	1.831	1.4847	1.625	1.296	1.915	1.675	1.95	0.953	0.699	0.8452	0.851	0.528	0.625	0.789	0.829	0.75237	1.02	1.048	1.147	0.5059	0.296	0.471	0.044	0.537	0.546	0.498	0.8499	0.6476	0.565	-0.252	0.707
167	VIT_00s0199g00020	1.5557	1.9098	1.632	1.919	1.973	1.871	1.838	2.086	2.114	1.896	1.993	1.81	2.588	2.518	2.784	2.885	2.7341	2.775	2.7951	2.7	2.675	2.9167	2.913	2.747	1.557	2.062	1.9015	1.829	2.042	1.803	1.439	1.633	1.64186	1.846	1.898	1.77	1.6383	1.545	1.571	1.474	1.5928	1.723	1.652	1.6946	1.2414	1.799	1.623	1.897
168	VIT_00s0199g00030	3.7241	3.6428	3.649	3.877	3.568	3.708	3.873	3.496	3.605	3.721	3.722	3.602	3.488	3.53	3.468	3.434	3.6888	3.654	3.2053	3.661	3.428	3.6023	3.548	3.587	3.27	3.494	3.318	3.565	3.226	3.421	3.667	3.513	3.56976	3.488	3.465	3.348	3.2278	3.414	3.319	3.216	3.1075	3.097	3.29	3.0614	3.1719	3.088	2.986	3.307
169	VIT_00s0199g00040	3.5611	3.5278	3.427	3.285	3.659	3.569	3.578	3.702	3.797	3.699	3.974	3.452	2.733	2.611	2.737	3.112	2.8186	2.66	3.1422	2.742	3.165	2.6141	2.873	2.932	3.34	3.551	3.2155	3.424	3.576	3.461	3.629	3.658	3.59447	3.857	3.721	3.813	3.9786	4.022	3.694	4.144	3.5239	3.571	3.979	3.6663	3.814	3.783	3.624	3.584
170	VIT_00s0199g00080	1.113	1.0306	1.262	1.447	0.271	1.474	1.148	0.677	1.379	0.754	0.766	1.415	-0.19	-0.242	-0.258	-0.892	-1.0479	-0.326	-0.5451	-0.194	-0.866	0.0313	-1.523	-0.326	0.985	0.764	0.7505	1.024	0.565	0.679	1.096	0.954	1.01898	0.254	0.412	0.972	0.8067	1.336	1.28	1.153	1.2866	1.287	0.981	1.0505	1.3094	0.978	1.048	1.279
171	VIT_00s0199g00110	0.8838	0.9732	0.088	0.633	0.964	0.874	0.452	0.828	0.403	0.946	0.545	0.902	2.472	2.544	2.784	2.9	2.6443	2.67	2.5112	2.634	2.475	2.4278	2.485	2.297	0.451	0.23	0.9625	0.775	0.671	1.052	0.951	1.096	0.69258	0.523	0.96	0.925	2.8108	2.699	2.894	2.824	2.8599	2.764	2.661	2.8263	2.6325	2.719	2.663	2.817
172	VIT_00s0199g00130	2.7404	2.343	2.925	2.886	2.794	2.869	2.574	2.729	2.847	2.782	3.022	2.685	2.354	2.707	2.793	2.193	2.7021	2.784	2.5943	2.589	2.776	2.2798	2.423	2.545	2.793	2.615	3.0662	2.779	3.173	2.946	3.07	3.197	2.98327	2.965	2.866	3.09	3.4048	3.575	3.563	3.911	3.6092	3.89	3.966	4.0411	3.9514	4.121	3.965	4.228
173	VIT_00s0199g00150	3.8102	3.9225	3.813	3.865	3.991	3.953	3.653	3.722	3.87	3.806	3.756	3.733	3.118	3.03	3.221	3.273	3.1506	3.176	3.0021	3.329	3.098	2.9132	3.184	2.856	3.565	4.017	4.3365	3.576	3.93	3.997	3.721	3.985	3.75654	3.73	3.758	3.706	3.2205	3.074	3.133	3.041	3.0936	3.271	2.914	3.3099	2.9976	2.919	2.84	3.418
174	VIT_00s0199g00170	5.84	5.4155	5.813	5.816	5.738	5.808	5.808	5.771	5.802	5.733	5.828	5.956	5.979	5.885	6.008	5.936	6.014	6.118	6.0905	6.051	6.029	6.0008	6.096	6.111	5.858	5.767	5.9364	5.844	5.839	5.964	5.876	5.937	5.93904	5.921	6.104	5.925	5.6946	5.65	5.696	5.919	5.9715	5.958	6.136	6.1665	5.9754	6.21	6.151	6.224
175	VIT_00s0199g00190	3.7086	2.9309	3.483	3.799	3.295	3.328	3.368	3.07	2.947	2.831	2.853	3.225	3.71	3.713	3.732	4.002	3.6807	3.674	3.6591	3.714	3.616	3.6257	3.702	3.377	3.707	3.749	3.6507	3.719	3.244	3.413	3.595	3.335	3.05031	2.837	3.234	2.979	3.2776	3.355	3.153	2.948	3.5895	3.217	2.85	2.9653	3.19	3.039	2.986	3.029
176	VIT_00s0199g00220	1.2901	1.8473	1.364	1.027	1.594	1.722	1.121	1.59	1.641	1.359	1.591	1.966	1.123	1.118	1.238	0.783	1.2299	1.109	1.1963	1.298	1.526	1.1711	0.981	1.079	1.492	1.554	1.5546	1.919	1.734	2.089	2.275	1.92	1.83398	1.914	1.85	2.113	1.3761	1.444	1.551	1.359	1.3346	1.14	0.874	1.4562	1.8552	1.54	1.518	1.441
177	VIT_00s0199g00240	1.3513	1.4857	1.582	1.531	1.713	1.588	1.513	1.59	1.417	1.8	1.575	1.998	1.055	1.095	0.911	0.882	0.9858	0.405	1.0271	0.716	0.953	1.1594	0.709	0.705	1.9	1.357	1.8106	2.131	1.465	1.931	1.947	1.874	1.65758	1.668	1.748	1.688	1.7834	1.964	1.944	1.406	2.0312	1.93	1.563	1.9503	1.929	1.657	1.536	1.687
178	VIT_00s0199g00250	-0.9901	-0.5416	-1.338	-0.793	-2.548	-1.007	-0.452	-0.673	-0.086	0.272	0.439	-1.295	-0.365	-0.366	-1.888	-1.129	-0.7534	-1.026	-0.4311	-0.772	-0.159	-0.2811	-0.168	-0.249	-1.476	-1.527	-1.861	-0.957	-0.191	-1.349	-0.137	-0.3	0.04947	-0.075	0.344	0.513	1.4525	0.982	1.28	1.942	1.6124	1.061	1.54	1.2809	1.6258	1.833	1.673	1.75
179	VIT_00s0199g00260	2.5095	3.2112	2.678	2.538	2.941	2.797	2.542	2.623	2.762	2.831	2.79	2.634	2.446	2.482	2.765	3.021	2.7182	2.556	2.8581	2.7	2.718	2.6602	2.833	2.523	2.923	3.277	3.1177	2.935	2.835	2.825	2.938	2.895	2.5667	2.772	2.949	2.628	2.9402	3.047	2.966	2.875	2.9395	3.187	2.803	2.9653	2.8685	2.987	3.081	2.824
180	VIT_00s0199g00270	1.3513	2.5923	1.599	1.647	2.12	1.634	1.063	1.457	1.32	1.972	1.127	1.001	1.25	0.92	0.911	1.222	0.8463	0.705	1.299	0.438	0.924	0.0566	-0.283	0.305	0.985	1.439	1.0709	0.654	0.528	0.706	0.719	0.762	0.27005	0.656	0.445	-0.068	2.3338	2.167	2.265	1.68	1.6507	1.598	1.047	1.2809	1.6781	1.036	1.554	0.219
181	VIT_00s0199g00300	4.7654	4.9815	4.701	4.388	4.871	4.429	4.443	4.263	4.34	4.566	4.352	4.197	4.517	4.208	4.459	4.778	4.4657	4.263	4.1506	4.349	4.353	4.1217	4.312	4.107	4.37	4.697	4.6458	4.3	4.568	4.591	4.373	4.592	4.40893	4.549	4.569	4.298	4.5618	4.745	4.624	4.587	4.6636	4.559	4.373	4.4341	4.3538	4.21	4.4	4.373
182	VIT_00s0199g00310	3.7125	5.3633	4.445	4.014	4.446	3.687	2.563	3.018	2.582	4.588	2.589	2.634	3.436	4.181	3.644	4.194	4.3387	3.598	3.9443	3.558	5.015	2.562	3.725	2.882	2.948	4.017	3.6766	4.435	4.429	4.602	4.327	4.691	4.74506	3.523	3.904	4.627	5.8462	5.618	5.255	5.004	5.8418	5.376	4.784	5.1191	5.3562	4.544	5.605	4.776
183	VIT_00s0201g00060	0.8838	0.9133	0.791	1.027	0.383	0.768	1.229	1.394	1.472	1.313	1.748	1.864	0.275	0.946	0.616	0.301	0.5189	0.405	0.5038	0.673	0.313	1.6077	1.425	1.492	0.404	0.699	0.3809	0.376	0.326	0.569	0.951	0.829	0.6302	0.254	0.738	0.635	0.845	1.444	0.883	1.285	1.4036	1.24	0.981	0.9867	1.1456	1.036	1.048	0.915
184	VIT_00s0201g00070	3.8741	3.8121	4.046	3.873	3.823	3.875	3.873	3.937	3.93	3.913	3.92	4.011	3.71	3.564	3.801	3.785	3.7331	3.855	3.9443	4.027	3.871	4.0944	3.947	4.084	3.717	3.654	3.8729	3.759	3.727	3.75	3.91	4.018	3.92838	3.772	3.838	4.018	3.6622	3.393	3.78	3.618	3.5342	3.595	3.712	3.8791	3.6921	3.7	3.73	3.877
185	VIT_00s0201g00080	1.8663	2.4627	2.042	2.199	2.109	1.524	2.364	2.392	2.514	2.39	1.64	1.573	1.622	2.853	1.366	1.971	2.3144	1.58	2.5183	1.774	2.382	2.6268	2.376	2.709	2.176	1.644	1.0446	2.275	2.959	2.268	2.562	2.185	2.29241	2.507	2.291	2.059	2.5806	2.562	2.686	2.164	2.868	2.296	2.257	1.8462	2.9345	2.486	2.939	1.781
186	VIT_00s0203g00020	-0.1091	-0.5416	-2.437	-1.27	1.699	-1.104	-2.176	-0.483	-2.763	-0.921	-3.678	-0.774	1.668	0.72	2.181	3.224	2.5027	1.58	3.4629	1.712	3.37	0.3506	1.188	0.497	-1.664	-1.245	-0.6953	1.517	0.637	1.579	0.755	1.096	0.42505	1.57	1.131	1.571	1.8413	3.107	2.092	2.356	3.5945	3.097	2.744	3.3548	3.7339	2.737	4.311	2.984
187	VIT_00s0203g00040	6.4744	6.8118	6.583	6.174	6.754	6.507	5.885	5.977	6.196	6.312	5.863	5.79	6.247	6.149	6.293	6.254	6.1269	6.187	6.2313	6.108	6.114	5.2909	5.477	5.332	6.057	6.318	6.4886	6.036	6.102	6.349	6.04	6.08	5.84433	5.653	5.691	5.737	6.5265	6.494	6.572	6.288	6.3442	6.429	6.052	6.1692	6.1227	5.778	5.97	5.949
188	VIT_00s0203g00050	4.4081	4.7076	4.257	4.129	5.4	4.26	2.186	3.394	3.727	3.654	2.422	2.624	4.587	3.314	5.175	5.982	4.845	5.031	5.9028	5.105	5.844	2.8386	3.981	3.133	3.773	4.81	4.5669	5.615	5.326	5.337	4.645	5.609	4.98202	4.753	4.394	5.268	5.2465	5.841	5.144	5.486	5.9244	5.827	5.552	5.8618	5.9419	5.249	6.207	5.746
189	VIT_00s0203g00060	1.1364	1.4227	1.129	0.776	1.165	0.949	0.941	0.851	1.058	0.853	0.737	1.064	1.123	1.372	0.616	0.817	1.2522	1.194	0.8124	1.086	0.737	1.0248	0.905	0.986	0.704	0.183	0.502	0.426	0.236	0.176	1.011	0.619	1.09022	0.918	1.191	0.774	0.6425	0.798	0.747	1.207	0.8975	1.006	0.399	0.4372	0.8436	0.885	0.971	1.213
190	VIT_00s0203g00100	5.4515	5.3717	5.499	5.638	5.343	5.549	5.875	5.959	5.796	5.674	5.94	5.852	5.686	5.804	5.546	5.477	5.7023	5.537	5.7282	5.704	5.678	6.0599	5.939	6.084	5.802	5.557	5.3362	5.793	5.751	5.67	5.86	5.79	5.69331	5.738	5.641	5.817	5.3112	5.412	5.267	5.408	5.3876	5.437	5.486	5.4398	5.6743	5.816	5.824	5.665
191	VIT_00s0203g00110	2.5708	2.6847	2.686	2.107	2.42	2.72	2.445	2.463	2.717	2.632	2.646	3.337	1.728	1.555	1.941	2.114	1.4386	2.076	2.2458	1.814	1.62	2.0721	1.901	1.967	1.492	1.498	1.8416	1.057	1.465	1.815	0.981	1.322	1.84775	1.535	1.761	1.797	2.0686	1.919	2.035	1.877	2.2717	2.249	2.154	2.3177	2.0264	2.222	1.927	2.308
192	VIT_00s0203g00140	4.8042	4.701	5.156	4.424	4.48	4.51	4.211	4.371	3.969	4.337	4.04	3.821	4.477	4.259	4.545	4.323	4.0831	4.283	3.9782	4.339	4.117	4.0127	4.042	4.054	3.726	4.053	4.298	3.973	3.815	4.026	3.761	3.639	3.94128	3.7	4.126	3.757	5.2103	5.373	5.138	5.028	5.1555	5.264	4.734	4.7257	4.778	4.284	4.743	4.345
193	VIT_00s0203g00150	4.7654	4.612	4.84	4.388	4.268	4.25	4.356	4.028	3.614	4.388	3.68	3.699	4.247	3.88	4.189	4.275	3.8326	4.206	3.7824	4.085	3.963	3.8558	3.876	3.797	3.633	4.047	4.1327	3.576	3.647	3.769	3.648	3.635	3.61071	3.479	4.004	3.362	4.9053	5.144	4.839	4.705	5.0501	4.795	4.418	4.6297	4.5063	4.059	4.587	4.1
194	VIT_00s0203g00180	5.2772	4.6469	4.82	5.44	4.774	4.804	5.677	5.343	4.905	5.114	4.95	5.058	5.131	5.457	4.917	4.787	5.1256	5.045	4.8707	4.981	4.952	4.8317	4.845	4.957	5.061	4.775	4.7595	4.987	5.114	4.602	5.297	4.84	5.1175	5.162	5.411	4.922	5.2357	5.174	5.228	5.316	5.3178	5.267	5.381	5.0563	5.1586	5.186	5.309	4.954
195	VIT_00s0203g00190	6.1429	6.055	6.213	6.252	6.189	6.2	6.424	6.359	6.322	6.313	6.306	6.356	6.756	6.647	6.738	6.768	6.7148	6.715	6.6203	6.665	6.699	6.7987	6.815	6.864	6.537	6.421	6.5032	6.346	6.294	6.27	6.339	6.214	6.29368	6.36	6.435	6.16	6.1842	6.263	6.277	6.306	6.3753	6.329	6.412	6.2555	6.3453	6.369	6.412	6.265
196	VIT_00s0203g00200	6.9325	6.8087	6.923	7.016	6.785	6.948	7.137	6.962	6.986	6.871	7.022	6.542	7.456	7.237	7.497	7.462	7.4847	7.463	7.2789	7.431	7.562	7.4026	7.473	7.351	7.304	7.094	7.3745	7.217	7.047	7.054	7.162	7.051	7.10329	6.996	7.289	6.971	7.0114	7.144	7.153	7.246	7.3909	7.321	7.332	7.2873	7.402	7.298	7.52	7.204
197	VIT_00s0203g00220	2.0498	2.3086	1.914	1.856	1.875	2.15	1.821	1.961	2.246	2.015	2.158	2.247	0.462	1.372	1.069	1.537	1.6379	1.58	1.6493	1.181	1.853	1.376	1.331	1.274	2.512	2.844	2.6164	3.16	2.887	3.088	3.483	3.152	2.97074	2.965	2.943	3.237	2.6792	2.6	2.732	2.678	2.6675	2.852	2.914	3.2635	3.178	3.214	2.999	3.296
198	VIT_00s0204g00020	2.0742	2.5731	2.079	2.286	2.224	2.074	1.905	2.126	1.719	2.239	2.234	2.448	3.286	3.06	3.087	3.106	3.2144	3.067	3.3032	3.098	3.41	3.4095	3.449	3.277	3.058	3.111	3.2903	3.46	3.603	3.59	3.874	3.38	3.58628	3.696	3.925	3.754	3.8433	3.921	4.01	3.915	3.8993	4.089	4.066	4.1361	3.9725	4.138	4.117	4.097
199	VIT_00s0204g00040	3.5654	3.4137	3.681	3.547	3.67	3.646	3.38	3.095	3.27	3.274	2.753	3.059	3.107	2.954	2.774	3.036	2.7182	2.445	2.5876	2.656	2.398	1.7541	2.131	1.579	3.745	3.569	3.7801	3.16	3.08	3.413	3.198	3.092	2.5667	2.626	2.622	3.074	3.3592	3.263	3.033	2.771	3.3483	3.097	2.733	2.7986	2.6761	2.075	2.119	2.21
200	VIT_00s0204g00070	2.277	2.343	2.419	2.147	2.065	2.161	1.731	1.788	1.778	2.029	1.488	1.881	1.668	1.776	1.527	1.796	1.7041	1.493	1.1603	1.381	1.239	0.6457	0.648	0.705	2.148	2.1	2.4656	2.005	2.107	2.186	2.174	1.825	1.43848	1.5	1.356	1.66	2.1473	2.265	2.02	1.621	2.0166	1.839	1.342	1.9335	1.7774	1.413	1.323	1.422
201	VIT_00s0204g00080	0.0954	0.2696	-0.491	-0.793	-0.838	-0.748	-0.729	0.383	-0.514	-0.238	-1.022	-0.091	0.014	0.377	-0.258	-1.129	-0.3	-0.106	0.3207	-0.117	-0.324	0.2879	-0.114	0.085	-0.685	-1.245	-0.787	-0.338	-0.897	-0.162	-0.073	0.181	0.04947	0.075	-0.422	0.344	0.1863	0.249	-0.319	0.044	-0.7715	0.584	-0.401	-0.4612	0.0493	0.255	-0.601	0.77
202	VIT_00s0204g00110	3.1203	2.9534	3.003	2.87	2.941	2.741	2.784	3.129	3.174	2.999	2.86	3.387	3.199	3.329	2.939	2.947	2.9126	3.029	2.9504	2.997	2.688	3.1754	2.938	3.005	2.829	2.844	2.7447	2.637	2.657	2.693	2.611	2.593	2.73175	2.879	2.726	2.721	3.026	2.6	2.785	2.648	2.4123	2.929	2.793	2.7799	2.3927	2.822	2.267	2.817
203	VIT_00s0204g00120	-1.6132	-1.6078	-0.9	-0.517	-0.538	-1.891	-0.221	0.173	-0.514	-0.108	0.015	0.215	-0.637	-0.302	-0.912	-0.08	-0.6673	-1.161	-0.5451	-0.117	-0.509	0.4108	-0.012	0.404	-0.408	-0.469	-1.861	-0.516	-0.54	-0.97	0.307	-0.164	-0.04917	0.296	-0.011	-0.328	-0.6886	-0.943	-0.246	-0.829	-0.3368	-0.566	-0.082	0.1761	-0.2433	-0.594	-0.682	-0.77
204	VIT_00s0204g00170	5.587	5.5419	5.627	5.512	5.548	5.492	5.358	5.132	5.063	5.215	5.03	4.556	5.731	5.621	5.525	5.396	5.4749	5.279	4.8184	5.245	4.765	3.9617	4.009	3.902	5.932	5.854	5.8945	5.544	5.674	5.633	5.5	5.331	5.22561	4.751	4.548	4.614	5.9164	5.962	5.994	5.952	5.8806	5.908	5.735	5.6858	5.7197	5.295	5.438	5.411
205	VIT_00s0204g00220	3.8496	3.8203	3.977	3.857	4.029	3.925	3.89	3.903	3.857	3.947	3.824	3.664	4.161	4.17	4.119	4.098	3.9599	4.081	3.9911	4.052	4.036	3.9899	4.083	4.035	3.922	3.831	3.9671	3.525	3.879	3.889	3.629	3.676	3.77106	3.68	3.806	3.804	4.1754	4.245	4.222	4.229	4.0964	4.282	4.406	4.1324	4.2511	4.323	4.184	4.375
206	VIT_00s0207g00010	6.2764	5.8843	6.42	5.558	5.743	6.152	4.714	4.472	4.426	5.423	4.216	4.742	5.247	5.916	5.791	4.162	4.6615	5.332	4.2001	5.25	4.232	3.5828	3.569	3.14	6.175	6.421	6.8585	4.763	4.919	5.669	5.216	4.302	4.3689	3.633	3.725	3.624	4.6264	4.162	4.423	3.541	3.1749	2.438	2.108	2.5563	2.2731	1.816	1.215	2.233
207	VIT_00s0207g00020	2.1218	2.0691	1.886	2.134	2.076	2.04	2.03	2.238	2.043	2.125	2.078	2.206	1.229	1.605	1.505	1.673	1.6878	1.918	1.7373	1.483	1.876	2.1506	1.821	1.967	2.134	2.256	2.1931	2.406	2.483	2.294	2.601	2.353	2.5415	2.758	2.908	2.665	2.7815	2.389	2.538	2.557	2.7669	2.788	2.703	2.5672	2.9055	2.797	2.979	2.903
208	VIT_00s0207g00030	1.7348	1.5656	1.513	1.856	1.625	1.508	1.872	1.686	1.704	1.336	1.718	1.094	1.575	2.019	1.908	1.971	1.7518	1.601	1.6877	1.532	1.992	1.7695	2.062	1.579	2.444	2.311	2.4755	1.971	2.708	2.776	2.458	2.782	2.78997	2.681	2.478	2.449	1.525	0.923	1.65	1.429	1.4695	1.332	1.444	1.9335	1.6435	1.368	0.971	1.719
209	VIT_00s0207g00050	1.0406	1.1904	0.904	1.59	1.246	1.313	1.953	1.812	1.609	1.359	1.82	1.573	1.209	1.071	1.008	1.295	1.113	0.853	1.299	1.119	0.953	1.9491	1.66	1.883	0.78	0.732	1.2887	0.991	1.254	1.189	1.202	1.517	1.52673	1.5	1.423	1.167	1.2955	1.195	1.123	1.31	1.7775	1.419	1.419	1.6541	1.84	1.816	1.783	1.604
210	VIT_00s0207g00060	0.6111	0.362	0.983	0.776	0.614	0.683	0.941	1.09	0.738	0.853	0.676	0.796	0.959	1.272	1.291	1.517	1.338	1.351	1.3636	1.181	1.69	1.8072	1.443	1.248	-0.408	-0.714	-0.3776	-0.106	-0.191	-0.48	0.046	-0.164	0.18582	-0.129	-0.011	0.024	0.4573	0.893	0.883	1.234	1.1052	1.398	1.014	1.3586	1.3094	1.298	1.606	1.213
211	VIT_00s0207g00070	3.591	3.6882	3.478	3.861	3.524	3.679	3.857	3.594	3.468	3.798	3.588	3.733	3.427	3.659	3.669	3.554	3.435	3.396	3.4444	3.336	3.417	3.6674	3.633	3.602	4.171	4.437	4.3925	4.087	4.362	4.303	4.023	4.208	4.36651	4.22	4.305	4.253	2.83	2.94	3.319	3.092	3.1616	3.265	3.351	3.3164	2.9699	3.312	3.012	3.508
212	VIT_00s0207g00080	3.4159	3.652	3.209	3.338	3.44	3.241	2.998	3.11	3.326	3.309	2.959	3.148	3.444	3.717	3.368	3.539	3.4301	3.176	3.0122	3.215	2.84	2.6098	2.681	2.36	3.352	3.337	3.3614	3.348	3.289	3.249	3.249	3.125	3.10866	3.076	2.829	3.047	3.8527	3.724	3.603	3.652	3.6043	3.655	3.397	3.5161	3.4071	3.002	3.025	3.128
213	VIT_00s0207g00090	7.582	7.4051	7.581	7.461	7.501	7.635	7.56	7.67	7.557	7.501	7.637	7.694	7.49	7.37	7.531	7.687	7.5681	7.711	7.6793	7.702	7.818	7.8617	7.746	7.885	7.497	7.448	7.4426	7.462	7.479	7.458	7.518	7.571	7.54223	7.593	7.643	7.612	7.3863	7.47	7.473	7.545	7.4634	7.638	7.695	7.6019	7.6324	7.805	7.743	7.684
214	VIT_00s0207g00100	4.9498	4.9106	5.122	4.952	5.004	5.042	4.735	4.94	5.016	4.818	4.765	4.911	4.881	4.824	4.724	4.526	4.7946	4.636	4.5893	4.613	4.517	4.6913	4.587	4.693	5.117	4.953	5.0336	4.776	4.631	4.839	4.572	4.523	4.60613	4.437	4.415	4.465	4.7066	4.726	4.742	4.607	4.6304	4.566	4.516	4.449	4.4142	4.425	4.087	4.306
215	VIT_00s0207g00110	1.5557	1.6228	1.082	0.968	1.304	1.021	0.26	0.508	0.645	1.088	0.402	0.512	0.746	0.751	1.008	0.301	0.3223	0.144	0.0335	0.584	0.197	-0.4139	-0.773	-0.326	0.704	1.078	1.0177	0.887	0.49	1.01	0.789	0.459	0.86499	0.296	0.684	0.605	1.4021	0.765	1.204	0.776	0.6922	0.382	0.946	0.7762	0.2924	-0.14	0.349	0.427
216	VIT_00s0207g00190	2.8219	3.3417	3.147	2.682	2.947	2.617	2.445	2.567	2.469	2.895	2.158	2.582	2.237	2.389	2.557	2.363	2.4651	2.588	2.3128	2.481	2.84	1.9491	2.299	1.446	1.557	2.29	2.3303	2.191	2.228	2.294	2.238	2.722	2.50721	2.225	2.3	2.859	2.5228	2.276	2.134	2.438	2.1829	2.296	2.392	2.6417	1.9715	2.465	2.083	2.41
217	VIT_00s0207g00200	2.2015	3.088	3.009	2.094	3.171	1.97	1.675	1.562	2.09	2.526	1.434	1.697	2.005	2.092	1.711	1.762	1.6714	1.951	1.8877	2.067	2.2	1.2167	1.188	1.274	1.325	1.853	1.4379	1.494	1.751	1.851	1.394	1.995	1.82007	1.553	1.886	1.674	2.3066	2.276	2.419	2.178	2.1431	2.417	1.852	1.5911	1.8703	1.765	2.07	2.043
218	VIT_00s0207g00210	6.5552	6.2797	6.19	6.173	6.146	5.885	5.561	5.387	5.311	5.742	5.154	4.965	6.098	6.395	6.248	5.447	5.5766	5.572	5.0943	5.47	4.932	4.1905	4.145	4.027	5.922	5.728	6.1941	5.314	5.984	5.796	5.799	5.333	5.82532	5.386	5.429	4.919	6.1435	6.034	6.572	6.059	5.6935	6.06	5.819	5.9313	5.4693	5.324	4.938	5.692
219	VIT_00s0207g00220	2.8854	2.9309	3.053	2.456	2.983	2.837	2.802	2.798	2.895	2.696	2.581	2.734	2.548	2.418	2.081	2.777	2.5752	2.272	2.9023	2.016	2.71	2.317	2.386	2.467	2.783	3.118	2.8625	2.961	3.215	3.037	2.792	3.282	3.20275	3.347	3.08	3.198	3.3724	3.594	3.07	3.476	3.3247	3.187	3.153	3.2294	3.3109	3.095	2.966	2.787
220	VIT_00s0207g00230	4.1543	4.5071	4.324	4.028	4.029	4.151	3.886	3.945	3.88	4.096	3.774	3.817	3.559	4.104	3.545	3.429	3.97	3.478	3.6133	3.384	3.663	3.8648	3.776	3.841	4.473	4.553	4.4286	4.221	4.324	4.511	4.229	4.673	4.12213	4.148	4.056	4.197	3.7303	3.894	3.378	3.176	3.3008	3.18	2.831	2.5229	3.1034	2.548	2.727	2.749
221	VIT_00s0207g00240	6.2566	6.252	6.392	6.471	6.286	6.555	6.715	6.57	6.706	6.483	6.77	6.594	6.269	6.262	6.324	6.304	6.3323	6.45	6.3402	6.419	6.3	6.678	6.594	6.682	6.43	6.169	6.1243	6.157	6.122	6.124	6.175	6.096	6.13987	6.185	6.063	5.932	5.6289	5.801	5.842	5.939	5.8603	5.81	6.018	5.8707	5.9693	6.085	6.033	5.942
222	VIT_00s0207g00250	2.6541	2.1491	2.71	2.771	2.076	2.497	2.673	2.238	2.102	2.138	2.234	1.507	2.636	2.86	2.503	2.604	2.3867	2.311	1.9416	2.067	2.113	1.4542	1.407	1.6	2.639	2.967	3.0728	2.234	2.682	2.687	2.403	2.564	2.43606	2.462	2.486	2.164	1.6383	1.693	1.896	2.094	1.9412	1.617	1.852	1.7912	1.4363	1.499	1.404	1.869
223	VIT_00s0207g00270	4.2457	4.4687	4.112	4.263	4.398	4.047	4.522	4.162	4.204	4.255	4.297	3.887	3.757	3.694	3.664	3.852	3.7488	3.613	3.4812	3.714	3.566	3.6938	3.74	3.688	3.805	3.658	3.8767	3.647	3.962	3.421	3.821	3.092	3.65054	3.371	3.635	3.312	3.5852	3.585	3.744	3.796	3.7833	3.586	3.727	3.4585	3.2661	3.663	3.34	3.548
224	VIT_00s0207g00280	6.283	6.438	6.417	6.415	6.465	6.286	6.326	6.447	6.361	6.378	6.427	6.341	6.223	6.457	6.183	6.34	6.5537	6.354	6.6513	6.411	6.544	6.4298	6.476	6.437	6.596	6.681	6.3141	6.826	6.685	6.67	6.803	6.715	6.60218	6.68	6.543	6.584	6.4416	6.295	6.271	6.297	6.4023	6.22	6.332	6.141	6.3125	6.121	6.289	5.842
225	VIT_00s0211g00010	1.8381	1.8473	1.548	1.447	2.054	1.778	1.713	1.86	1.704	2.125	2.042	2.106	1.905	2.068	1.839	2.127	1.8427	1.967	2.3923	1.872	2.151	2.2905	2.299	2.134	1.274	1.609	1.7466	1.81	1.874	1.715	1.852	1.576	2.20951	2.378	2.429	2.154	2.1473	1.727	1.896	1.958	1.9718	2.072	1.943	2.1383	1.9433	2.234	1.606	2.319
226	VIT_00s0211g00030	2.1565	1.9551	1.845	1.888	2.203	2.096	1.354	2.265	2.079	1.733	1.82	1.933	2.316	1.889	2.249	2.328	2.1342	2.479	2.0338	2.193	1.935	1.7618	1.953	1.831	1.95	1.498	0.5403	2.75	2.193	2.049	2.346	1.825	2.38031	1.62	2.045	2.133	3.4489	3.791	3.5	3.652	3.3829	3.483	3.428	3.5386	3.7745	3.63	3.473	3.384
227	VIT_00s0211g00040	1.8802	1.444	1.495	1.738	1.849	1.066	1.148	1.576	1.657	1.381	1.057	1.29	1.439	1.071	1.786	1.475	1.2957	1.642	1.3154	1.669	0.849	0.7425	0.824	0.817	1.165	0.444	0.4224	2.329	1.65	1.46	1.15	1.39	1.56057	0.918	1.303	1.586	2.7313	2.895	2.548	2.536	2.9549	2.549	2.783	2.7705	2.8071	2.558	2.679	2.467
228	VIT_00s0211g00050	1.974	2.343	2.067	1.755	2.173	2.118	1.616	1.311	2.043	2.098	1.591	1.366	1.638	1.095	1.891	2.244	1.6878	1.493	1.6099	1.483	1.352	0.7733	0.981	0.817	1.866	2.561	2.5616	1.81	2.016	2.435	1.786	2.066	1.83398	1.228	1.694	1.77	2.3203	2.334	2.302	2.204	1.9718	2.318	1.871	2.1383	1.8852	1.675	1.857	2.141
229	VIT_00s0211g00060	5.5624	5.3135	5.491	5.498	5.414	5.648	5.423	5.573	5.565	5.476	5.554	5.48	5.139	5.431	5.135	4.879	5.0077	5.01	5.1096	5.115	5.243	5.1547	5.192	5.11	5.793	5.589	5.6662	6.001	5.869	5.919	6.083	5.939	5.9927	5.913	5.873	5.939	5.8367	5.952	5.964	5.939	5.9438	5.928	6.031	6.2038	6.0747	6.107	6.076	6.148
230	VIT_00s0211g00070	0.2746	0.1188	-0.011	0.245	-0.347	0.072	0.496	0.014	0.325	0.223	0.2	0.512	-0.246	0.453	-0.116	-0.892	-0.7534	-0.249	-0.3773	-0.362	-0.289	-0.5601	-1.049	-0.326	-1.027	-1.379	-0.1782	-1.407	-0.54	-0.541	-1.257	-0.45	-0.60219	-0.504	-0.056	0.193	-2.0337	-2.588	-1.947	-1.703	-2.524	-2.286	-1.571	-0.6513	-1.2279	-1.126	-1.746	-0.96
231	VIT_00s0211g00120	4.6362	4.4425	4.251	4.549	4.328	4.474	4.501	4.296	4.168	4.252	4.292	4.419	3.665	4.404	4.493	3.868	3.7644	4.107	4.0561	4.056	4.024	3.5022	3.288	3.203	3.482	3.839	4.0456	3.099	4.157	4.052	3.757	3.794	4.22332	3.941	4.053	3.967	3.6993	3.456	4.135	4.07	3.6988	3.993	4.223	4.449	3.8899	4.423	3.694	4.939
232	VIT_00s0214g00060	4.9792	4.7931	4.894	4.883	4.829	5.055	4.535	4.552	4.71	4.742	4.893	4.708	4.84	4.724	5.372	5.528	4.9896	5.278	5.1853	5.261	5.245	5.0026	4.929	4.814	5.666	5.821	6.2449	6.039	5.942	6.037	5.878	5.973	5.94626	5.915	5.621	6.105	5.2974	5.241	5.468	5.462	5.1983	5.388	5.372	5.7521	5.4457	5.409	5.373	5.721
233	VIT_00s0214g00090	4.7256	5.1318	4.544	5.122	4.511	4.987	5.308	5.028	4.945	5.241	5.229	5.465	4.453	4.686	4.798	5.234	5.1643	4.826	5.2857	4.821	5.82	5.3087	5.464	5.18	4.346	4.896	4.9384	5.018	5.228	5.095	5.285	5.141	5.49319	5.658	5.276	5.964	4.9188	4.499	4.526	4.935	4.611	4.948	4.981	5.1721	4.9946	5.437	5.218	5.694
234	VIT_00s0214g00130	4.0068	4.5471	3.948	3.761	4.134	3.894	3.137	3.214	3.36	3.958	2.985	3.286	1.607	1.333	1.891	1.496	1.5507	1.662	1.4102	1.381	1.774	0.4685	0.768	0.253	1.681	1.94	2.643	2.329	1.829	2.612	2.521	2.296	1.97868	1.832	1.825	2.233	3.235	3.451	3.407	2.648	3.0584	3.247	2.682	3.1146	2.7594	2.075	2.679	2.35
235	VIT_00s0214g00150	3.5994	4.1502	3.527	3.057	3.786	3.665	3.283	3.129	3.504	3.751	3.533	3.742	1.771	1.747	2.503	2.268	1.9143	2.259	2.6276	2.296	2.644	2.1447	2.238	2.076	3.088	3.446	3.8729	3.783	3.391	3.863	3.467	3.548	3.68163	3.715	3.61	3.877	3.4613	3.522	3.793	3.135	3.5746	3.694	3.198	3.8835	3.4874	3.276	4.004	3.736
236	VIT_00s0214g00160	3.042	3.2358	2.885	2.878	3.052	3.154	2.828	2.637	2.954	2.955	2.622	2.98	3.167	3.198	3.109	3.185	3.1741	2.997	3.0568	2.98	2.893	3.3972	3.298	3.483	2.783	2.437	3.1551	2.75	2.512	2.795	2.784	2.452	2.533	2.288	2.345	2.415	2.9134	3.101	3.146	2.988	2.6768	3.084	2.617	3.0141	2.9201	2.855	3.165	2.756
237	VIT_00s0215g00020	3.1945	3.1861	3.147	2.846	3.102	3.039	3.231	2.976	2.947	3.07	3.31	3.089	2.755	3.066	2.837	2.386	2.7261	2.747	2.5183	2.678	2.585	2.9304	2.681	2.802	2.765	2.543	2.643	2.381	2.392	2.411	2.591	2.483	2.2823	2.416	2.429	2.514	3.107	2.895	2.82	3.048	2.868	2.788	2.896	2.6313	2.6846	2.965	2.848	3.092
238	VIT_00s0215g00030	5.6773	5.8458	5.79	5.95	5.907	5.752	6.232	6.296	6.192	6.11	6.372	6.285	5.855	5.815	5.67	6.078	5.9206	5.942	6.12	5.924	6.018	6.4276	6.433	6.433	5.902	5.769	5.7109	5.96	5.808	5.799	5.827	5.952	5.98649	6.185	6.112	6.049	5.6641	5.688	5.412	5.581	5.675	5.574	5.626	5.6294	5.6581	5.958	5.8	5.635
239	VIT_00s0215g00040	5.3199	4.9632	5.343	4.82	5.286	5.273	4.914	5.423	5.528	4.95	5.402	5.381	5.73	5.573	5.405	5.284	5.5295	5.615	5.9251	5.562	5.78	5.7519	5.609	5.872	5.322	4.932	5.1602	5.252	5.363	5.274	5.337	5.104	5.3993	5.513	5.36	5.479	5.2066	5.22	5.185	5.5	4.9952	5.283	5.493	5.3363	5.5766	5.756	5.571	5.527
240	VIT_00s0215g00050	5.9355	5.7007	5.949	6.011	5.877	5.963	6.175	6.073	6.107	6.147	6.058	6.054	5.899	5.852	5.682	6.087	5.872	5.916	6.1455	5.834	6.039	6.288	6.239	6.269	5.7	5.579	5.629	5.723	5.623	5.517	5.644	5.614	5.75581	5.781	5.753	5.813	5.3665	5.399	5.473	5.583	5.7354	5.522	5.808	5.6757	5.6362	5.79	5.838	5.737
241	VIT_00s0215g00070	2.1678	2.2126	2.259	2.368	2.193	2.311	2.327	2.192	2.137	2.151	2.158	2.206	1.943	1.956	2.066	2.016	1.9825	2.373	2.288	2.378	1.992	2.3117	2.494	2.149	2.783	2.836	2.785	2.616	2.586	2.66	2.511	2.686	2.52446	2.844	2.57	2.728	2.6471	2.768	3.062	2.875	3.015	2.921	3.153	3.0536	2.9558	3.024	2.804	3.079
242	VIT_00s0215g00090	3.1261	3.1924	3.209	3.113	3.212	3.01	2.828	3.09	3.265	3.11	3.195	3.051	3.488	3.354	3.485	3.461	3.5563	3.737	3.4812	3.535	3.471	3.5363	3.288	3.377	3.538	3.632	3.5036	3.43	3.481	3.244	3.525	3.203	3.33083	3.332	3.52	3.317	3.4674	3.667	3.435	3.541	3.188	3.334	3.277	3.3611	3.526	3.542	3.227	3.291
243	VIT_00s0215g00110	4.1882	4.1371	4.359	3.778	4.071	4.289	3.787	4.42	4.318	3.973	4.502	4.495	4.153	4.195	4.176	4.074	4.1734	4.347	4.5809	4.396	4.489	4.4572	4.324	4.465	4.453	4.402	4.3174	4.609	4.785	4.532	4.626	4.632	4.83768	4.936	4.743	4.829	4.4041	4.514	4.434	4.521	4.1807	4.661	4.528	4.5268	4.6638	4.979	4.727	4.68
244	VIT_00s0216g00020	7.0339	6.7995	7.125	7.074	6.924	7.163	6.752	6.788	6.992	6.684	6.67	6.544	7.084	7.131	6.803	6.689	6.9201	6.612	6.5651	6.636	6.525	6.4911	6.393	6.509	7.418	7.131	7.0066	6.879	6.715	6.981	6.614	6.751	6.49195	6.296	6.24	6.396	6.7573	6.766	6.601	6.535	6.7711	6.684	6.467	6.4574	6.5759	6.15	6.274	6.288
245	VIT_00s0216g00030	6.5889	6.4361	6.436	6.618	6.489	6.402	6.596	6.616	6.454	6.508	6.64	6.687	6.531	6.594	6.541	6.57	6.7238	6.617	6.7342	6.567	6.772	6.7217	6.643	6.819	6.63	6.534	6.529	7	6.87	6.727	6.883	6.88	6.9349	7.022	6.994	7.114	6.6205	6.61	6.537	6.629	6.7048	6.7	6.82	6.7864	6.8263	6.911	7.191	6.892
246	VIT_00s0216g00040	5.6991	5.8338	5.743	5.944	5.911	5.705	5.966	5.633	6.029	5.807	5.565	5.358	5.81	5.895	5.765	5.837	6.0149	5.795	5.7839	5.722	5.897	5.4875	5.66	5.514	6.256	6.127	5.9444	6.196	5.92	6.01	6.106	5.903	5.78473	5.864	5.794	5.786	6.0256	6.131	5.961	6.151	6.1579	6.141	6.031	5.8981	6.1164	5.974	6.323	5.841
247	VIT_00s0216g00060	3.2275	1.7818	1.152	3.433	2.183	1.982	3.827	3.906	3.286	3.55	3.7	3.87	3.151	3.795	1.989	1.744	3.0268	2.445	2.5041	2.365	3.652	3.2348	3.484	3.34	1.423	1.661	1.0968	2.616	2.657	1.931	3.638	2.993	3.43485	4.564	4.303	3.964	2.2507	2.021	2.397	2.972	2.2343	2.176	3.566	2.3434	2.7016	3.572	3.4	2.971
248	VIT_00s0216g00070	3.8282	3.9034	3.773	3.449	3.891	3.855	2.92	3.337	3.404	3.55	2.67	3.318	3.739	3.663	3.456	3.482	3.3445	2.973	3.2783	3.154	3.029	2.994	2.839	2.882	3.828	3.592	3.6242	3.182	3.365	3.389	2.801	3.071	2.85277	2.705	2.89	2.884	3.8433	3.698	3.407	3.514	3.5031	3.356	3.459	3.4467	3.3704	2.927	3.153	3.18
249	VIT_00s0218g00030	3.2275	3.4976	3.33	3.223	3.392	2.998	3.493	3.818	3.499	3.442	3.426	3.435	3.183	3.655	3.462	3.44	3.6724	3.472	3.6265	3.535	3.464	3.81	3.842	3.868	3.154	3.337	3.1428	3.225	3.427	3.199	3.362	3.209	3.31109	3.592	3.543	3.414	3.7756	3.594	3.429	3.481	3.6988	3.712	3.611	3.5161	3.6137	3.762	3.55	3.728
250	VIT_00s0218g00050	1.429	2.1097	1.477	0.776	1.796	0.874	0.359	0.754	0.796	1.217	0.243	0.467	1.622	2.269	1.238	1.144	1.2522	0.887	1.5277	1.181	0.77	0.9726	0.852	0.451	1.325	1.399	1.7302	1.236	1.615	1.635	1.228	1.25	1.47443	1.409	1.171	1.302	2.6031	2.41	2.12	2.065	1.76	1.635	1.394	1.2809	1.5898	1.368	0.802	0.858
251	VIT_00s0218g00070	5	5.0334	5.091	4.778	5.129	4.852	4.92	5.201	5.057	5.116	5.229	5.369	4.724	4.57	4.805	4.772	4.7066	4.755	4.8804	4.954	4.835	5.1085	4.923	5.002	4.559	4.779	5.0352	4.59	4.826	4.969	4.694	4.822	4.996	5.107	5.039	5.102	4.9932	5.011	5.014	4.767	4.8728	4.953	4.911	5.1339	4.784	4.874	4.821	5.075
252	VIT_00s0218g00090	3.5739	3.6971	3.705	3.625	3.756	3.906	3.477	3.481	4.053	3.559	3.134	3.559	3.409	3.319	3.416	3.544	3.2536	3.111	3.1049	3.114	2.764	3.1754	3.162	2.907	3.755	3.847	3.7106	3.604	3.52	3.699	3.132	3.568	3.16474	3.082	2.994	3.383	3.5451	3.366	3.226	3.337	3.3307	3.604	3.234	3.3737	3.1161	2.822	2.735	3.264
253	VIT_00s0218g00110	1.9478	1.9844	2.29	1.289	1.887	2.074	1.176	1.205	1.009	1.217	-0.316	1.064	2.523	2.482	1.611	1.597	2.193	1.351	1.8202	1.407	1.405	0.542	0.852	0.253	1.446	2.049	1.3545	1.421	1.542	1.413	1.46	1.298	1.11321	1.093	0.656	2.015	2.3605	2.062	1.151	1.56	1.4036	1.061	0.946	0.6582	0.9324	0.44	0.175	0.574
254	VIT_00s0218g00120	0.8275	1.0306	0.7	0.875	0.453	0.623	0.496	1.049	0.546	0.408	0.545	1.094	0.627	0.809	0.656	0.301	0.3638	0.584	0.6917	0.629	0.462	0.7109	0.375	0.497	0.886	0.404	0.502	1.318	0.922	0.706	0.951	0.954	1.18005	0.863	1.267	1.062	1.1193	0.953	0.85	0.88	0.537	0.978	0.799	0.9537	0.6822	0.604	0.709	0.675
255	VIT_00s0218g00150	2.1218	1.7133	2.017	2.379	2.402	2.223	2.991	3.034	2.405	2.839	2.547	2.539	1.742	2.418	1.957	1.779	1.9143	1.537	1.5965	1.407	1.487	1.8585	1.848	1.758	2.587	2.726	3.1365	3.028	2.749	3.185	2.991	2.564	2.61581	2.542	2.746	2.465	2.8204	3.203	3.146	3.018	3.1212	2.914	2.723	2.998	2.9055	2.354	2.278	2.576
256	VIT_00s0218g00170	2.748	3.0744	2.905	3.248	3.118	2.803	3.724	3.458	3.281	3.244	3.243	3.337	2.515	2.901	2.514	1.986	2.4459	1.831	2.1665	1.872	2.163	2.2139	1.953	1.758	3.168	3.316	3.3983	3.328	3.185	3.306	3.368	2.941	3.17023	3.386	3.299	3.068	3.4797	3.604	3.703	3.796	3.8258	3.437	3.772	3.5105	3.5957	3.359	3.477	3.596
257	VIT_00s0218g00190	-0.2842	0.0087	-0.355	0.195	-0.179	0.241	0.941	0.622	-0.14	-0.54	0.402	-0.669	0.353	0.658	0.134	0.04	0.2355	0.024	0.1842	-0.276	-0.47	0.0055	-0.407	-0.494	0.54	0.796	0.7828	0.324	0.282	0.48	0.951	0.231	0.99443	0.656	0.378	0.447	0.9541	1.065	1.444	1.285	1.1325	1.263	1.288	1.4795	1.2414	0.786	0.944	1.587
258	VIT_00s0218g00200	-0.2842	0.8509	-0.063	0.473	0.192	0.072	0.972	0.65	0.365	0.648	0.852	0.1	-0.246	0.214	-0.503	-0.892	-0.8451	-0.789	-1.0348	-0.658	-0.509	-0.9062	-0.343	-1.026	0.496	0.944	0.2486	1.088	0.922	0.732	0.92	0.619	0.59797	0.688	1.09	0.949	0.5529	0.862	0.71	0.977	1.2116	0.292	0.677	1.0505	0.5759	0.642	0.467	1.144
259	VIT_00s0220g00010	2.7174	2.9004	2.71	2.745	2.711	2.83	2.594	2.486	2.623	2.632	2.79	2.781	2.227	2.31	2.546	2.374	2.5394	2.409	2.5672	2.721	2.485	2.6394	2.476	2.709	2.384	2.417	2.8165	2.549	2.613	2.693	2.479	2.554	2.51586	2.765	2.446	2.821	3.0751	2.792	2.676	2.891	2.1697	2.577	2.661	2.6417	2.6675	2.617	2.533	2.669
260	VIT_00s0220g00020	3.7882	3.6792	3.713	3.988	3.752	3.679	4.047	4.285	3.775	4.002	3.984	4.288	3.931	4.387	3.608	3.679	4.1379	3.829	3.8795	3.797	3.881	4.7074	4.479	4.549	3.845	3.654	3.7189	4.01	4.05	4.015	4.27	4.07	4.28028	4.336	4.405	4.253	3.9872	3.848	3.797	3.935	3.708	3.576	3.949	3.7016	4.0002	4.059	3.962	3.936
261	VIT_00s0220g00030	5.1695	5.299	5.256	5.393	5.145	5.375	5.494	5.195	5.346	5.34	5.238	5.258	4.961	5.016	5.104	4.996	4.939	4.972	4.8777	4.909	5.003	5.0632	5.104	5.05	5.32	5.417	5.3882	5.113	5.107	5.229	5.113	4.97	4.92145	4.916	5.117	4.998	4.9499	4.995	4.913	4.778	5.082	4.894	4.872	4.8203	4.7959	4.768	4.864	4.91
262	VIT_00s0220g00060	2.0124	1.9098	2.079	1.823	1.985	2.029	2.422	2.351	2.826	2.015	2.468	2.482	1.698	1.537	1.749	1.196	1.8717	2.311	1.5556	1.712	1.497	1.8072	1.793	1.795	2.335	1.554	1.8568	2.053	2.016	1.791	2.346	2.066	1.84775	1.979	2.066	2.415	1.8029	1.444	1.591	2.005	1.6881	1.807	1.563	1.5695	1.9433	2.089	1.623	2.005
263	VIT_00s0220g00070	7.6568	7.7379	7.719	7.511	7.548	7.443	7.395	6.879	7.414	7.438	6.853	6.851	7.447	7.553	7.566	7.028	7.2875	7.216	7.0012	7.231	7.023	6.366	6.394	6.179	7.521	7.431	7.4901	6.74	6.852	6.881	6.766	6.45	6.45419	6.376	6.202	6.387	7.3271	7.509	7.363	7.37	7.1461	6.985	6.937	6.8584	7.0089	6.728	6.601	6.767
264	VIT_00s0220g00080	6.8863	6.5711	6.669	6.815	6.529	6.918	7.053	7.302	7.164	7.101	7.432	7.599	6.945	6.992	6.972	6.961	7.107	7.345	7.5185	7.451	7.447	7.875	7.791	7.954	6.859	6.659	6.7848	7.187	7.243	7.016	7.296	7.247	7.43543	7.611	7.511	7.606	6.6673	6.888	6.899	7.025	6.8166	7.048	7.379	7.2656	7.2232	7.687	7.5	7.506
265	VIT_00s0220g00090	3.2383	3.4298	3.315	3.085	3.286	3.231	3.438	3.333	3.223	3.213	3.243	3.387	3.789	3.53	3.722	3.487	3.5155	3.765	3.61	3.644	3.551	3.479	3.514	3.623	3.289	3.06	3.4841	3.26	3.3	3.319	3.098	3.306	3.34061	3.185	3.157	3.303	3.5566	3.816	3.844	3.618	3.4978	3.902	3.707	3.6866	3.6707	3.601	3.487	3.724
266	VIT_00s0220g00100	1.0406	0.9133	1.174	0.633	0.703	0.9	0.452	1.223	0.933	0.975	0.879	0.681	1.491	1.484	1.483	1.222	1.3791	1.682	1.5417	1.241	1.477	1.1826	1.122	1.351	1.3	0.63	1.0446	0.814	1.11	1.112	1.277	0.924	1.24393	1.02	0.712	1.04	1.6813	1.693	1.669	1.452	1.3108	1.332	1.202	1.7145	1.809	1.58	1.571	1.925
267	VIT_00s0220g00120	6.9837	7.2962	7.294	6.981	7.217	7.069	6.822	6.784	6.831	7.078	6.618	6.641	6.728	6.748	6.745	6.644	6.8037	6.735	6.7331	6.74	6.763	6.5441	6.648	6.665	7.155	7.135	7.1028	6.967	7.015	7.2	7.041	6.954	6.84936	6.551	6.538	6.606	6.9163	6.851	7	6.733	6.7948	6.718	6.628	6.6208	6.5568	6.504	6.365	6.452
268	VIT_00s0220g00130	4.826	5.1417	4.9	4.865	5.286	4.879	4.712	4.56	4.849	4.901	4.583	4.537	4.661	4.648	4.636	4.591	4.5535	4.334	4.6061	4.457	4.554	4.4126	4.475	4.146	5.565	5.526	5.6089	5.588	5.309	5.519	5.398	5.256	5.24525	5.188	5.421	5.338	5.4511	5.616	5.513	5.43	5.5788	5.486	5.368	5.4443	5.4669	5.392	5.531	5.398
269	VIT_00s0220g00160	5.8347	5.5904	5.714	5.709	5.628	5.768	5.601	5.707	5.673	5.731	5.72	5.803	5.601	5.566	5.682	5.609	5.4984	5.657	5.7898	5.703	5.653	5.7304	5.66	5.754	5.462	5.388	5.4103	5.523	5.583	5.538	5.538	5.503	5.61294	5.751	5.52	5.801	5.5133	5.462	5.616	5.563	5.4241	5.548	5.711	5.6795	5.4743	5.701	5.496	5.662
270	VIT_00s0220g00170	2.4732	2.2852	2.438	2.134	2.273	2.161	1.534	2.581	2.17	1.927	2.504	2.192	2.864	2.782	2.599	1.971	2.6102	2.775	2.574	2.752	2.885	2.7326	2.688	2.924	2.231	1.711	2.3194	2.219	2.274	2.466	2.335	2.185	2.63182	2.666	2.502	2.686	2.6898	2.849	2.704	2.94	1.9412	2.829	2.617	2.7418	2.9976	2.927	2.758	2.875
271	VIT_00s0220g00180	1.0893	0.7856	1.383	0.67	0.552	1.54	0.539	0.65	-0.086	0.011	-0.446	-0.161	0.717	0.92	0.346	0.04	0.1431	0.705	0.3528	0.758	-0.395	0.5598	0.336	0.541	1.579	1.573	1.458	0.654	0.528	1.01	0.399	0.893	0.00099	-1.115	-1.187	-0.328	0.0618	-0.261	-0.176	-0.626	-2.524	-0.407	-1.571	-1.6309	-0.4523	-1.977	-1.933	-1.178
272	VIT_00s0222g00030	1.6068	1.165	1.364	0.843	0.988	1.174	1.401	1.276	1.34	1.266	1.452	1.716	0.462	0.559	0.487	0.252	0.19	0.744	0.3207	1.086	0.651	1.1119	0.739	1.194	-0.79	0.183	0.2016	-0.614	0.091	-0.366	0.683	0.019	-0.21104	0.296	-0.754	0.193	0.5059	0.661	1.008	0.456	0.1112	0.657	0.545	1.019	0.5387	0.751	0.61	0.77
273	VIT_00s0222g00100	2.2978	1.9989	2.054	1.609	1.9	2.14	1.786	2.552	2.686	2.043	2.356	2.424	1.892	1.929	1.527	1.41	1.6379	2.046	1.843	2.178	1.646	2.2527	2.027	2.285	0.886	1.128	0.6838	0.611	1.342	0.831	0.92	1.275	1.11321	1.02	1.005	1.227	1.2955	1.545	1.669	1.641	1.4036	1.774	1.652	1.8818	1.8552	1.694	1.842	1.766
274	VIT_00s0225g00010	6.5476	7.0506	6.502	6.756	7.061	6.67	7.49	7.406	7.263	7.309	7.84	7.333	6.491	6.348	6.784	7.071	6.5897	7.038	7.1138	7.009	7.391	7.1893	7.171	7.263	6.178	6.562	6.7586	6.767	7.002	6.771	6.857	7.077	7.29893	7.652	7.624	7.568	7.3393	7.452	7.566	7.75	7.4974	7.705	7.945	7.9041	7.7425	8.036	8.052	8.084
275	VIT_00s0225g00020	7.1654	7.1656	7.274	7.212	7.132	7.138	7.237	7.037	7.063	7.127	7.164	6.704	7.443	7.178	7.395	7.416	7.3659	7.262	7.0684	7.206	7.388	7.3049	7.336	7.194	7.423	7.357	7.4944	7.262	7.215	7.264	7.135	7.245	7.00916	7.075	7.137	7.075	7.557	7.474	7.488	7.481	7.7257	7.488	7.364	7.3305	7.4903	7.228	7.573	7.318
276	VIT_00s0225g00050	-0.1651	-0.0497	-0.173	-0.216	-0.607	0.072	-0.371	0.477	0.201	0.173	0.852	0.681	-0.881	0.214	0.656	-0.019	-0.1176	-0.407	-0.0482	0.275	0.172	0.4302	0.679	0.852	1.514	1.314	1.4974	1.563	1.633	2.378	1.523	2.514	1.76308	1.069	1.774	2.457	0.0618	0.765	0.85	0.977	1.3579	1.034	0.981	1.4795	1.6951	1.675	1.813	1.939
277	VIT_00s0225g00060	2.2015	3.0044	2.756	1.469	2.243	1.97	-0.539	0.508	1.807	1.986	0.015	0.1	0.151	-0.073	0.296	-1.263	-0.1759	-1.663	-1.3091	-1.346	-1.342	-1.2342	-2.236	-1.31	1.446	1.479	1.8416	1.119	1.005	1.863	0.719	0.861	0.34963	-1.115	0.033	-0.646	3.5624	3.269	3.652	2.599	2.6296	2.829	1.871	2.1236	2.1427	0.35	0.709	1.587
278	VIT_00s0225g00090	5.6763	5.8338	5.883	5.536	5.458	5.691	5.437	5.052	4.841	5.551	4.628	5.077	5.957	6.291	5.822	5.457	5.8457	5.662	5.8059	5.7	5.854	5.3297	5.282	5.155	6.523	6.189	6.2926	5.356	5.441	5.985	5.639	5.096	5.04763	4.921	5.174	5.291	6.8666	6.734	6.628	6.479	6.2776	6.215	5.855	5.9078	5.9901	5.768	5.747	5.899
279	VIT_00s0225g00100	1.41	0.8824	1.174	1.647	1.266	1.153	1.469	2.334	1.128	1.528	1.471	1.864	1.348	1.834	1.039	1.475	1.5862	1.301	1.0857	0.949	1.33	1.7385	1.705	1.739	0.625	1.224	1.0709	1.318	1.032	1.17	1.523	0.796	1.47443	1.093	1.423	1.207	1.2676	1.402	1.28	1.207	1.6317	1.355	1.871	1.6334	1.5342	1.782	1.673	1.979
280	VIT_00s0225g00110	4.4553	4.5071	4.511	4.383	4.396	4.514	4.493	4.635	4.305	4.607	4.539	4.463	4.472	4.139	4.473	4.857	4.3974	4.491	4.3492	4.489	4.554	4.8308	4.863	4.722	4.023	4.24	4.3201	4.118	4.175	4.146	4.048	4.305	4.21537	4.339	4.354	4.152	4.1717	4.283	4.369	4.436	4.2417	4.47	4.344	4.6086	4.4321	4.381	4.72	4.636
281	VIT_00s0225g00130	7.2411	6.8159	7.251	7.352	7.038	7.363	7.323	7.152	7.165	7.053	7.126	7.175	6.681	7.213	6.836	6.257	6.5237	6.55	6.4642	6.589	6.248	6.4594	6.252	6.28	6.906	6.75	6.7469	6.486	6.791	6.749	6.704	6.534	6.81954	6.608	6.511	6.526	6.5419	6.574	6.905	6.819	6.6556	6.691	6.941	6.898	6.6928	6.958	6.684	7.047
282	VIT_00s0225g00140	3.4301	3.1987	3.32	3.355	3.444	3.441	3.051	3.277	3.077	3.321	3.238	3.493	2.74	3.273	3.079	2.962	2.8408	2.709	2.9023	2.456	2.832	2.7637	2.86	2.512	2.907	3.179	3.0922	2.995	3.215	3.108	3.166	3.184	3.26051	3.438	3.461	3.307	3.4427	3.502	3.226	3.229	3.4713	3.394	3.255	3.3737	3.4972	3.437	3.205	3.535
283	VIT_00s0225g00150	4.0688	4.1007	3.941	3.449	3.817	3.816	3.493	3.526	3.589	4.023	3.507	3.633	4.201	3.953	4.183	4.132	3.8473	3.94	4.0339	4.081	3.787	3.81	3.838	3.755	4.219	4.202	4.4183	3.985	4.043	4.244	3.752	3.764	3.82427	3.861	3.847	3.833	4.5761	4.68	4.779	4.589	4.4734	4.552	4.465	4.6086	4.3484	4.5	4.305	4.475
284	VIT_00s0225g00200	0.2318	0.1188	-0.491	0.245	0.519	0.318	0.098	0.383	-0.086	0.364	0.612	0.599	0.107	0.377	0.487	-0.209	0.1431	0.666	0.4453	0.488	-0.012	0.391	0.412	-0.04	0.143	0.23	-0.1175	0.567	0.41	-0.115	0.156	-0.23	-0.76031	0.296	0.157	0.024	0.845	0.296	0.286	0.913	0.7285	0.584	0.449	0.5739	0.2924	0.679	0.677	0.427
285	VIT_00s0225g00220	6.8292	6.9443	6.886	6.935	6.882	6.98	6.908	6.969	7.137	6.942	7.035	7.025	7.142	6.951	7.075	7.17	7.0394	7.126	7.104	7.089	7.063	7.1875	7.152	7.17	7.213	7.113	6.9834	7.122	6.993	6.965	6.918	7.03	7.00954	7.076	6.959	6.948	6.5962	6.746	6.64	6.787	6.7392	6.732	6.71	6.6449	6.7876	6.808	6.802	6.684
286	VIT_00s0225g00230	5.3527	3.0116	4.914	4.374	3.953	4.119	2.614	2.552	1.688	2.311	-1.24	0.681	8.977	8.771	8.97	8.974	8.8535	8.713	8.5467	8.686	8.363	6.942	7.234	7.322	8.421	8.083	8.5341	7.845	7.706	8.005	7.368	7.779	6.74193	5.464	4.711	6.542	6.3997	6.845	7.295	6.945	7.0641	7.57	6.747	6.8925	6.731	6.131	6.397	5.901
287	VIT_00s0226g00020	5.3377	5.224	5.293	5.047	5.216	5.367	4.986	5.218	5.258	5.048	5.171	5.342	5.082	4.961	4.881	5.161	5.0094	5.19	5.2625	5.162	5.137	5.0284	4.998	4.957	4.852	4.844	4.7122	4.751	4.837	4.875	4.756	4.824	4.8785	4.992	4.923	4.907	4.7576	4.768	4.79	5.023	4.7676	4.809	4.922	4.8983	4.786	4.956	4.821	4.886
288	VIT_00s0226g00040	5.088	5.2194	5.146	5.353	5.29	5.23	5.54	5.471	5.45	5.302	5.539	5.478	5.182	5.083	5.279	5.511	5.3908	5.34	5.3882	5.359	5.472	5.5361	5.666	5.438	5.219	5.308	5.2766	5.25	5.277	5.352	5.316	5.378	5.24395	5.463	5.508	5.432	4.7118	5.095	5.015	5.084	5.0714	4.955	5.074	5.0446	5.0269	5.134	5.126	5.058
289	VIT_00s0226g00060	2.3587	2.8614	2.428	2.321	2.521	2.463	2.159	2.486	2.717	2.765	2.606	2.655	1.123	1.537	1.632	1.454	1.338	1.493	1.2655	1.532	1.227	1.2932	1.312	1.399	2.523	2.344	2.5048	2.176	2.068	2.354	1.869	2.172	2.06373	2.125	2.158	2.123	2.4625	2.483	2.919	2.38	2.4884	2.385	2.243	2.6313	2.3178	2.411	2.497	2.467
290	VIT_00s0226g00090	4.2828	4.4211	4.316	4.402	4.314	4.241	4.295	4.28	4.283	4.349	4.093	4.304	4.788	4.719	4.879	5.068	4.9286	4.808	4.8126	4.789	4.772	4.6984	4.953	4.705	4.439	4.633	4.6545	4.398	4.446	4.539	4.459	4.589	4.39961	4.354	4.506	4.394	5.399	5.395	5.309	5.185	5.5525	5.454	5.313	5.2369	5.3002	5.224	5.417	5.172
291	VIT_00s0226g00100	1.2901	1.3342	1.008	1.189	1.413	1.603	1.596	1.646	1.489	1.606	1.591	1.828	1.607	1.685	1.099	1.744	1.4386	1.662	1.843	1.326	1.716	2.0152	2.338	2.149	2.045	2.278	2.2633	3.019	2.765	3.127	2.74	2.919	2.78282	2.489	2.636	2.457	1.3761	2.217	2.397	1.207	2.2216	2.031	1.586	2.2513	2.464	1.881	2.506	1.497
292	VIT_00s0226g00110	1.59	1.7133	1.632	1.264	1.713	1.649	1.534	1.259	1.625	1.715	1.216	1.677	0.627	0.559	1.212	1.247	0.6251	1.049	1.1963	1.27	1.023	1.3959	0.617	1.079	0.54	1.177	1.2887	0.654	0.671	1.132	0.608	1.096	0.86499	1.02	1.373	1.476	1.3761	1.485	1.488	1.926	1.6507	1.482	1.775	1.5475	1.3952	1.391	1.752	1.072
293	VIT_00s0226g00140	-0.1091	-0.0497	-0.231	-0.025	-0.289	0.027	-0.631	-0.263	-0.034	-0.381	-0.38	-0.024	-1.693	-1.113	-0.185	-0.892	-0.8451	-0.175	0.1842	-0.553	-0.223	-0.346	-0.473	-0.903	-0.408	-0.396	-0.5278	-0.719	-0.54	-0.162	-0.591	-0.373	-0.15504	-0.577	-0.482	-0.166	-0.2249	0.098	-0.109	0.364	0.2173	-0.074	-0.082	0.3887	0.247	-0.077	0.175	0.028
294	VIT_00s0226g00160	3.6851	3.8525	3.856	3.229	3.773	3.906	3.356	3.514	3.666	3.458	3.554	3.548	3.665	3.334	3.769	3.679	3.2144	3.708	3.6364	3.826	3.394	3.6257	3.535	3.533	3.419	3.532	3.5512	3.225	3.442	3.445	3.217	3.467	3.35995	3.281	2.926	3.443	3.6515	3.561	3.708	3.448	3.2887	3.421	3.338	3.3293	3.4276	3.532	3.439	3.343
295	VIT_00s0227g00020	1.0652	1.3569	1.219	1.49	1.057	1.619	1.401	1.763	1.719	1.192	1.718	1.636	1.439	1.372	1.57	1.17	1.477	1.47	1.2824	1.181	1.285	1.6331	1.75	1.9	1.536	0.857	0.8143	1.264	1.254	1.207	1.46	1.275	1.32492	1.832	1.005	1.246	1.5941	1.485	1.466	1.474	1.1052	1.263	1.047	1.5695	1.7286	1.816	0.997	1.441
296	VIT_00s0227g00030	1.2043	1.3792	0.848	0.43	0.94	0.949	1.092	1.788	1.688	1.115	1.762	1.792	1.457	1.022	1.265	0.393	1.3992	1.918	1.675	1.579	1.837	2.5487	2.217	2.432	1.641	1.314	0.7828	1.517	1.65	1.364	1.439	1.201	2.05189	2.235	1.812	1.898	1.4275	1.144	0.782	1.125	1.1858	1.617	1.715	1.9335	1.3313	1.944	1.259	2.031
297	VIT_00s0227g00060	5.2838	5.345	5.283	5.388	5.257	5.417	5.544	5.694	5.757	5.513	5.928	5.923	5.432	5.471	5.325	5.385	5.4389	5.473	5.6775	5.511	5.547	5.9238	5.821	5.946	5.523	5.426	5.379	5.696	5.691	5.519	5.666	5.557	5.71882	5.852	5.693	5.811	5.5701	5.519	5.494	5.706	5.5397	5.606	5.676	5.6883	5.8631	5.998	6.062	5.978
298	VIT_00s0227g00070	0.3161	0.4488	-0.173	-0.086	-0.029	-0.224	-1.071	-0.673	-0.923	-0.238	-1.996	-1.146	-0.795	-0.242	0.015	-1.129	-0.509	-0.326	-1.2117	-0.117	-1.571	-1.5034	-2.79	-3.37	0.665	0.23	-0.0031	-0.179	-0.191	0.017	-0.591	-0.373	-0.15504	-0.821	-0.998	-1.054	0.9541	0.625	0.635	0.776	0.2675	0.146	0.237	0.0569	0.4208	0.099	0.307	-0.134
299	VIT_00s0227g00090	2.2234	1.9401	2.067	1.647	1.796	2.161	1.447	1.686	1.981	1.833	1.471	2.014	1.622	1.638	1.839	1.09	1.338	2.015	1.843	1.625	1.426	1.6331	1.407	1.399	1.165	0.404	0.2016	0.376	1.084	1.17	0.981	1.041	1.42017	1.02	0.866	0.995	1.6164	1.843	1.975	1.601	1.3108	1.579	1.833	1.8992	1.8852	1.989	1.623	1.855
300	VIT_00s0227g00110	6.0344	5.9066	6.115	5.942	6.16	5.963	5.721	5.765	5.724	5.841	5.654	5.689	5.884	5.831	6.042	6.166	5.8881	5.994	5.8607	5.805	5.825	5.4503	5.511	5.373	5.826	5.944	5.9462	5.799	5.898	5.72	5.752	5.85	5.90815	5.675	5.76	5.511	6.3431	6.291	6.124	6.203	6.1981	6.181	6.11	6.0405	6.0739	6.1	5.898	5.987
301	VIT_00s0227g00130	3.3673	2.9973	3.34	3.378	3.247	3.314	3.283	3.488	3.413	3.383	3.431	3.628	3.189	3.102	3.241	3.285	3.1858	3.384	3.4256	3.065	3.229	3.8082	3.573	3.712	3.488	3.185	3.2389	3.26	3.272	2.918	3.321	3.288	3.14257	3.218	3.215	3.203	3.0589	2.969	3.026	3.048	3.015	2.951	3.153	2.8171	3.0112	3.306	2.959	3.042
302	VIT_00s0227g00140	6.5921	6.4902	6.771	6.463	6.716	6.634	6.233	6.322	6.418	6.319	6.162	6.175	6.713	6.452	6.662	6.921	6.6178	6.553	6.5677	6.595	6.653	6.286	6.287	6.16	6.16	6.461	6.1692	6.249	6.395	6.097	6.104	6.268	6.20618	6.155	5.996	6.143	6.4564	6.54	6.059	6.023	6.2807	6.118	5.874	5.7569	6.0166	5.857	5.978	5.755
303	VIT_00s0227g00160	6.2016	6.4011	6.165	6.189	6.255	6.175	6.325	5.968	5.88	6.235	5.996	5.689	6.138	5.957	6.217	6.451	6.2153	6.168	6.1985	6.194	6.382	6.2729	6.282	6.266	6.308	6.449	6.5123	6.434	6.497	6.394	6.469	6.536	6.47541	6.516	6.558	6.474	6.8695	6.922	6.917	7.019	7.0918	7.02	7.071	6.9632	7.0008	6.917	7.193	6.973
304	VIT_00s0227g00170	1.3513	1.5656	1.696	1.469	1.579	1.066	1.596	1.069	1.238	1.403	1.452	1.341	1.943	1.484	2.249	2.68	1.9556	2.076	2.3768	2.193	2.485	1.8294	2.062	2.12	2.075	2.344	2.5983	2.394	2.392	2.362	2.147	2.42	2.48975	2.658	2.854	2.768	2.1163	1.843	1.813	1.808	1.9412	2.163	1.735	1.9335	1.7286	1.675	2.007	1.766
305	VIT_00s0227g00180	0.4711	0.4904	0.848	0.294	0.583	0.392	-0.294	0.21	0.016	-0.048	-0.141	-0.161	-0.637	-0.366	-1.485	-1.129	-1.0479	-1.475	-0.6057	-0.658	-1.208	-1.2342	-1.267	-1.161	0.023	0.559	0.6492	-0.179	0.49	0.017	0.399	0.372	0.31039	0.523	0.656	0.193	0.3549	-0.648	-1.095	-0.289	-1.248	-0.566	-0.696	-0.3748	-0.9916	-0.14	-0.601	-0.453
306	VIT_00s0227g00190	4.2776	4.1141	4.155	4.349	4.115	4.105	4.08	3.948	3.815	3.951	3.676	3.756	3.86	4.225	3.836	3.688	3.8363	3.846	3.5313	3.761	3.436	3.3772	3.431	3.347	4.317	4.384	4.2783	4.317	4.517	4.281	4.562	4.242	4.53769	3.868	4.045	3.747	4.1258	4.469	4.432	4.199	4.3794	4.186	4.145	4.239	4.0704	3.937	3.706	4.159
307	VIT_00s0227g00200	3.1144	3.0812	3.214	2.598	2.746	2.98	1.731	1.646	2.347	2.506	0.932	1.736	2.564	2.96	2.326	1.762	2.325	1.682	1.3477	1.579	0.909	0.7885	0.375	0.541	3.876	3.713	3.8156	3.122	2.796	3.253	2.62	2.307	2.02789	1.5	1.472	1.571	2.1006	1.978	2.02	1.31	1.4478	1.635	0.293	1.1703	0.7489	-1.003	-0.524	-0.078
308	VIT_00s0229g00020	3.8389	3.9964	3.766	3.708	3.692	3.635	3.572	3.597	3.336	3.636	3.325	3.35	3.935	4.246	4.052	4.108	3.9325	4.143	4.1112	4.073	4.076	3.8984	3.991	3.902	3.327	3.537	3.7148	3.49	3.562	3.652	3.54	3.587	3.63871	3.793	3.715	3.699	4.3285	4.236	4.241	4.141	3.9919	3.917	3.863	3.9436	3.9228	3.875	4.008	4.079
309	VIT_00s0229g00030	6.6955	6.5036	6.594	6.583	6.53	6.612	6.69	6.875	6.851	6.643	6.908	7.013	6.916	6.879	6.787	6.622	6.8437	6.912	7.0166	6.978	6.946	7.1206	7.03	7.21	6.63	6.39	6.2743	6.625	6.7	6.643	6.72	6.64	6.78013	6.868	6.681	6.82	6.4915	6.512	6.513	6.626	6.4391	6.574	6.682	6.6135	6.6361	6.871	6.76	6.793
310	VIT_00s0229g00050	4.1107	4.5978	4.064	4.01	4.527	3.997	3.861	4.051	4.295	4.096	4.099	4.092	4.219	4.275	4.512	5.268	4.4197	4.343	4.6793	4.287	4.974	3.9651	4.319	3.819	3.755	4.268	4.1358	4.496	4.755	4.57	4.401	4.641	4.51629	4.756	4.327	4.723	3.9481	4.09	3.78	3.939	4.1741	4.076	4.078	4.0411	4.2482	3.758	3.753	3.98
311	VIT_00s0229g00060	8.3435	8.2785	8.445	8.193	8.55	8.357	8.345	8.236	8.254	8.276	8.423	8.314	8.52	8.116	8.718	8.838	8.5164	8.743	8.5906	8.751	8.734	8.5223	8.619	8.582	8.665	8.806	9.0218	8.761	8.701	8.8	8.535	8.76	8.66711	8.823	8.786	8.736	8.5064	8.606	8.732	8.699	8.7022	8.874	8.789	8.8607	8.7027	8.89	8.994	8.782
312	VIT_00s0229g00070	-0.1651	0.362	-0.173	0.089	-0.077	-0.068	-0.151	-0.673	0.44	-0.048	-0.141	0.1	0.314	0.124	0.015	-0.352	-0.1759	-0.494	-0.6057	0.092	-0.098	-0.6391	-1.671	-0.586	-0.494	-0.396	-0.1175	0.031	-0.39	-0.422	0.102	-0.912	-0.2693	-1.115	-0.308	-0.51	0.3549	0.296	0.427	1.008	0.2675	0.382	-0.156	-0.3748	0.0493	0.303	-0.076	0.538
313	VIT_00s0229g00100	3.905	3.9263	4.388	3.242	3.872	3.765	2.692	2.804	2.671	3.063	2.213	2.644	4.101	4.343	4.104	3.423	3.7951	3.598	3.3833	3.725	3.146	2.7752	2.688	2.598	3.801	4.056	4.267	3.246	3.401	3.712	3.139	3.119	3.02629	2.794	2.6	2.795	3.8386	3.472	3.608	3.196	3.1683	3.241	2.661	2.9061	2.6588	2.465	2.189	2.824
314	VIT_00s0229g00110	7.8269	7.5713	7.569	7.612	7.48	7.646	7.638	7.766	7.788	7.664	7.765	7.966	7.763	7.751	7.644	7.473	7.6546	7.877	7.9167	7.966	7.844	7.9973	7.908	8.013	7.681	7.489	7.5607	7.684	7.736	7.618	7.77	7.628	7.84287	7.846	7.736	7.865	7.5253	7.579	7.811	7.826	7.5062	7.727	7.937	7.8536	7.7608	8.017	7.691	7.884
315	VIT_00s0229g00120	-0.2234	-0.1105	-0.355	-0.216	-0.289	-0.748	-0.834	-0.213	-1.126	0.011	-1.127	0.599	-0.564	-0.242	-0.799	-0.787	-0.509	0.584	0.0335	-1.346	0.096	-0.4851	-0.407	-0.586	-0.408	-0.546	-1.2263	-0.256	0.45	0.319	0.399	0.541	0.49673	0.891	0.684	0.826	0.9541	0.428	-0.109	0.411	0.7639	0.826	1.202	0.4842	0.7489	1.036	0.644	0.707
316	VIT_00s0229g00140	2.4915	2.343	2.428	2.487	2.301	2.562	2.784	2.359	2.762	2.604	2.581	2.714	0.014	-0.302	0.134	-0.143	-0.1759	-0.039	-0.1802	-0.553	-0.918	-0.1595	-0.168	-0.249	-0.685	0.032	-0.1175	-1.092	-0.54	0.017	-0.683	-0.373	-0.3934	-1.228	-0.308	-0.328	0.5059	0.15	0.596	0.411	0.2675	-0.016	-0.156	0.4372	-0.3792	-0.016	-0.252	0.387
317	VIT_00s0229g00160	3.0171	3.0744	3.13	3.416	3.007	2.975	3.238	3.008	3.191	3.042	3.269	2.897	2.797	2.986	2.914	2.68	2.8482	2.311	2.601	2.689	2.316	2.5352	2.432	2.699	2.774	2.946	2.8397	2.616	2.531	2.732	2.953	2.494	2.81121	2.772	2.712	3.079	2.9224	3.033	2.988	3.056	2.9549	3.13	2.932	2.8712	2.7349	2.911	2.869	2.923
318	VIT_00s0229g00170	5.0016	5.075	4.941	5.094	4.964	4.967	5.099	4.878	4.784	5.085	4.829	4.891	4.947	4.804	5.052	5.121	4.9304	5.064	4.8763	4.869	4.774	4.7804	4.777	4.695	3.85	3.962	3.9316	3.872	3.795	3.959	3.744	3.91	3.79969	3.723	3.883	3.791	4.7501	4.764	4.651	4.733	5.0266	4.752	4.672	4.6607	4.7085	4.564	4.919	4.583
319	VIT_00s0229g00180	2.3784	2.4731	2.205	1.95	2.098	2.384	2.118	1.604	2.055	1.865	2.005	1.81	2.005	1.862	2.096	1.83	1.4386	2.061	1.6493	1.834	1.457	1.6827	1.597	1.514	1.661	2.075	2.2518	1.902	2.068	2.129	1.869	1.98	1.99114	1.874	1.774	1.674	2.1163	2.115	2.134	2.218	1.7245	2.031	1.907	2.1674	1.8703	1.849	1.913	2.308
320	VIT_00s0229g00190	2.748	3.0044	2.822	2.771	2.794	2.762	2.802	2.342	2.414	2.669	1.993	1.773	1.474	1.994	1.265	1.342	1.2073	0.705	1.2139	0.913	0.686	0.8035	0.617	0.199	2.669	2.676	2.4047	1.264	1.844	2.069	1.417	1.758	1.54375	1.228	1.423	1.616	1.8223	1.485	1.53	0.315	0.537	0.919	0.054	0.2323	0.6122	0.751	0.307	0.707
321	VIT_00s0230g00030	4.3765	3.9525	4.085	4.081	3.823	4.277	3.541	3.845	3.921	3.672	3.645	3.785	4.278	4.394	3.983	3.641	4.0421	3.944	3.6941	3.921	3.694	3.7099	3.497	3.565	4.035	3.48	3.5228	4.21	3.768	3.645	4.084	3.871	3.92189	3.874	3.748	3.981	4.0743	4.152	4.058	4.261	3.923	4.18	3.953	3.6663	4.5111	3.871	4.093	3.748
322	VIT_00s0231g00020	2.6213	2.9755	3.047	2.796	3.222	2.876	3.178	2.881	2.868	2.902	3.275	2.724	2.005	1.622	1.957	2.305	1.942	2.311	2.1483	2.623	2.349	2.3835	2.395	2.501	2.119	2.049	2.0678	2.069	2.042	2.089	1.932	2.272	2.13285	2.378	1.956	2.174	1.933	1.794	1.912	1.942	2.1295	1.989	2.17	1.9503	2.0792	2.183	2.431	2.199
323	VIT_00s0231g00040	3.4159	3.6102	3.641	3.778	3.414	3.405	3.567	3.264	3.356	3.416	3.494	2.922	3.266	3.631	2.756	2.985	3.1858	2.709	3.2053	2.772	2.859	2.5752	2.769	2.598	3.897	3.436	3.3826	3.854	3.462	3.604	3.956	3.38	3.07978	2.971	3.132	2.908	3.4857	3.522	3.722	3.337	3.5342	2.98	3.176	2.7705	3.3274	2.973	3.439	2.86
324	VIT_00s0231g00050	3.4442	3.7015	3.621	3.557	3.667	3.852	3.878	3.959	3.96	3.814	4.337	4.169	3.358	3.137	3.287	3.589	3.5383	3.466	3.6878	3.455	3.797	3.8879	3.938	3.91	3.712	3.725	3.6852	3.969	3.948	3.803	4.03	3.91	4.10217	4.193	4.131	4.04	3.6782	3.636	3.647	3.628	3.6988	3.627	3.748	3.8525	3.9119	3.964	4.004	3.983
325	VIT_00s0231g00070	6.9136	7.034	7.026	7.292	7.24	6.992	7.584	7.471	7.481	7.396	7.723	7.162	7.159	6.859	6.973	7.512	7.2251	7.335	7.3692	7.358	7.534	7.7963	7.731	7.798	6.637	6.799	6.3401	6.946	6.815	6.615	6.974	7.168	7.06328	7.182	7.13	6.969	7.1478	7.244	7.12	7.309	7.4001	7.438	7.413	7.0546	7.3749	7.092	7.334	6.813
326	VIT_00s0233g00010	2.9788	2.99	3.192	2.588	2.947	2.92	2.853	2.623	2.881	2.887	2.685	2.22	2.257	2.707	1.941	1.342	2.158	1.999	1.725	1.964	1.861	2.0344	2.217	2.421	2.948	2.113	2.5335	1.971	1.889	2.018	1.66	1.633	1.64186	2.17	1.837	1.873	2.5228	2.717	2.161	2.218	1.8286	2.163	2.028	1.8818	1.9145	1.368	1.705	1.75
327	VIT_00s0233g00030	-2.7339	-2.9577	-4.5	-2.545	-1.899	-2.076	-0.947	-1.059	-1.995	-2.008	-0.924	-0.234	-1.07	1.208	-0.503	0.601	0.5189	0.306	1.3636	0.386	1.545	2.0721	1.547	2.12	-0.327	-0.546	-0.99	1.772	1.11	0.807	1.46	1.652	1.82007	2.634	2.236	2.65	2.4869	2.473	2.278	3.048	3.4551	2.958	3.638	2.8712	3.7785	3.863	4.334	3.209
328	VIT_00s0233g00050	2.5005	1.9698	2.331	2.434	2.141	2.311	1.921	2.036	2.018	1.8	1.792	1.736	3.09	3.209	2.793	2.985	3.0524	2.83	2.6729	2.793	2.78	2.7483	2.839	3.074	2.659	2.624	2.6604	2.549	2.329	2.442	2.335	2.42	2.18802	2.09	2.034	2.233	2.5577	2.154	2.419	2.344	2.5199	2.341	2.454	2.3177	2.3822	2.033	2.058	2.105
329	VIT_00s0233g00060	4.0443	4.1339	4.115	4.281	4.348	4.289	4.298	4.323	4.303	4.309	4.261	4.187	4.035	4.08	3.905	4.135	4.0032	3.969	4.0994	3.952	3.858	4.0589	4.009	3.935	4.192	4.231	4.1879	4.294	4.157	4.299	4.148	4.189	4.05546	3.977	3.809	3.925	4.3217	4.497	4.534	4.505	4.3418	4.339	4.468	4.4039	4.4942	4.269	4.434	4.214
330	VIT_00s0233g00180	4.8024	4.2743	4.941	4.924	4.629	4.82	5.027	4.922	4.71	4.571	4.606	4.696	5.11	5.143	5.095	5.077	5.2799	5.157	4.8141	5.039	4.824	4.5974	4.812	4.733	4.959	4.848	4.8364	4.611	4.488	4.539	4.44	4.471	4.21005	4.255	4.095	4.284	4.1219	4.196	3.976	4.002	4.2542	4.229	4.118	4.1616	4.1681	4.263	4.455	4.06
331	VIT_00s0233g00190	2.3979	2.5038	2.546	2.094	1.862	2.505	2	2.559	1.778	2.299	2.005	2.471	2.163	2.535	2.066	1.878	2.1814	2.219	2.2963	2.267	1.782	2.3222	1.779	2.258	2.029	2.221	2.4456	1.345	1.767	1.815	1.916	1.935	1.82007	1.789	1.85	1.848	1.8029	1.761	1.551	1.18	1.6124	1.706	1.444	1.5252	1.5151	1.007	1.323	1.441
332	VIT_00s0238g00060	0.0954	0.4904	0.761	0.515	0.347	0.561	0.359	0.135	-0.196	0.572	0.612	0.641	-1.693	-0.733	-1.672	-1.979	-1.918	-1.663	-0.8771	-1.179	-1.145	-3.0881	-2.022	-2.44	0.704	0.915	0.6492	1.446	1.11	0.732	0.981	0.924	1.04312	0.296	0.569	0.635	4.4421	4.171	4.192	4.055	4.1102	4.122	4.262	4.5324	4.1712	4.023	3.938	4.263
333	VIT_00s0238g00130	3.5128	3.8565	3.762	3.405	3.544	3.504	3.08	3.281	3.764	3.626	3.117	3.184	4.075	3.803	4.112	3.793	4.0548	3.885	4.1041	4.056	3.594	3.4266	3.38	3.516	0.305	0.483	0.502	0.155	-0.54	0.511	-0.591	0.019	-0.93793	-0.577	-0.998	-0.877	3.848	3.65	3.642	3.459	3.614	3.59	3.441	3.5607	3.7256	3.324	3.205	3.209
334	VIT_00s0245g00050	4.5583	4.9371	4.683	4.308	4.815	4.576	4.541	4.349	4.578	4.614	4.506	4.133	4.464	4.483	4.873	4.576	4.2362	4.75	4.3251	4.513	4.653	4.0368	4.142	3.774	3.876	4.282	4.4538	3.868	4.181	3.975	3.894	4.049	3.96675	3.954	4.171	4.102	5.2249	5.02	5.01	5.291	4.6822	4.785	4.816	4.6504	4.6681	4.384	4.619	4.479
335	VIT_00s0245g00060	2.5535	1.9551	2.321	2.846	2.561	2.647	2.757	2.792	2.639	2.831	2.597	3.225	2.287	2.068	2.139	2.585	2.5212	2.03	2.3689	2.253	2.259	2.6478	2.853	2.545	2.258	2.486	2.1192	2.72	2.216	2.268	2.414	2.704	2.45418	2.666	2.622	2.755	2.1473	2.311	1.975	2.392	2.5404	2.448	2.628	2.4655	2.3504	2.476	2.46	2.504
336	VIT_00s0245g00070	4.8295	4.7467	4.784	4.863	4.734	5.019	4.778	5.031	4.882	4.888	4.99	5.241	4.513	4.773	4.651	4.603	4.6985	4.842	4.7551	4.809	4.724	5.113	5.036	5.017	4.559	4.616	4.5577	4.724	4.841	4.786	4.872	4.938	4.93764	5.022	5.056	5.109	4.7195	4.556	4.728	4.774	4.6494	4.819	4.948	5.0871	4.8671	5.046	4.96	5.103
337	VIT_00s0246g00050	1.3513	1.1127	1.513	1.903	1.482	1.195	1.491	1.646	2.192	1.662	2.191	2.164	2.74	0.92	1.483	1.673	1.1372	1.221	1.1603	1.15	1.215	0.4302	0.931	0.404	1.514	1.776	2.2403	2.969	1.874	1.909	1.852	1.517	1.73372	2.101	2.345	2.233	1.2676	1.485	1.669	1.335	0.8653	1.31	1.469	1.2267	0.7812	1.065	0.86	1.12
338	VIT_00s0246g00060	-0.8008	-1.1593	-0.9	0.143	-0.538	-0.829	-0.294	-0.815	0.157	0.011	-0.665	0.599	1.123	-0.819	-1.036	-1.263	-1.1611	-0.175	-0.8043	-1.346	-1.027	-1.0075	-1.836	-1.476	-0.176	0.362	0.294	1.47	0.77	0.511	0.399	0.728	0.42505	1.206	0.157	1.187	-0.2249	0.15	-0.396	0.585	0.8323	0.094	0.399	0.5739	0.5004	0.604	0.54	0.8
339	VIT_00s0246g00080	-0.4139	0.1188	0.309	0.706	0.674	-0.02	0.909	0.754	1.128	0.572	0.906	0.902	1.728	0.416	0.616	0.562	-0.3	0.626	0.4151	0.026	0.29	0.2223	0.375	-0.408	0.886	0.319	1.645	2.069	0.77	1.112	1.177	0.829	0.75237	1.311	0.937	1.601	0.5529	0.731	0.427	0.846	0.363	0.197	0.837	0.5297	0.6822	1.092	0.54	0.915
340	VIT_00s0246g00100	1.0893	1.0306	0.957	1.055	1.448	1.44	1.656	1.276	2.043	1.403	1.748	1.636	2.297	0.946	1.069	1.09	0.6919	0.921	0.7167	1.298	1.141	0.8184	1.479	0.705	1.6	1.711	1.9871	2.491	1.767	1.226	1.544	1.496	1.32492	1.818	1.945	2.091	0.9541	1.118	1.631	1.877	1.0488	0.919	1.202	0.9537	1.5898	0.947	1.192	1.235
341	VIT_00s0246g00140	0.0954	0.221	0.57	0.742	0.383	0.561	0.941	0.677	0.933	0.533	0.612	1.485	1.166	0.377	0.487	-0.019	-0.0076	0.584	1.0664	1.241	0.379	0.4685	0.878	0.253	0.743	0.319	1.1718	1.563	1.767	1.348	1.253	1.069	1.04312	1.27	1.321	1.797	0.5529	0.765	0.673	0.456	0.363	0.919	0.874	0.5297	0.9324	0.947	0.54	1.144
342	VIT_00s0246g00150	0.7689	1.5262	0.82	0.245	0.703	1.153	0.772	1.129	1.778	0.975	1.216	1.573	1.348	0.298	0.531	0.348	0.4042	0.626	0.3843	0.876	0.441	0.4495	0.518	0.199	1.866	1.744	1.6625	1.446	1.844	1.579	1.302	1.67	1.11321	1.714	1.303	1.555	0.5529	-0.33	-0.319	-0.626	-0.9902	0.04	-0.81	-0.5531	0.3365	0.303	0.307	0.126
343	VIT_00s0246g00160	-0.1091	0.0087	-0.173	-0.359	0.018	0.528	-0.452	0.754	0.933	0.272	0.475	0.599	0.462	-1.226	0.244	-0.892	-0.0076	0.024	-0.2754	-0.194	0.096	-0.0747	0.215	-0.326	1.048	-0.327	0.905	0.814	0.671	0.418	0.354	0.984	-0.04917	0.027	0.738	0.344	-0.0745	-0.012	-0.319	0.265	-0.194	-0.407	0.545	-1.2773	0.6122	0.524	0.029	0.028
344	VIT_00s0246g00170	0.2746	0.221	0.426	0.938	0.644	0.392	0.698	0.173	0.738	0.492	0.324	1.124	1.956	-0.733	-0.185	-0.511	-0.0615	0.306	0.0335	-0.194	-0.324	0.0566	0.083	-0.408	-0.176	-0.628	0.3381	1.057	0.565	0.213	0.156	0.231	0.09636	0.212	0.656	0.544	0.1863	0.044	0.183	-0.08	-0.194	0.04	-0.082	0.2863	0.1515	0.099	-0.601	0.305
345	VIT_00s0246g00180	-0.9901	-0.6279	-0.722	0.341	-0.179	-0.399	-0.371	-0.315	0.365	-0.921	0.324	0.936	0.235	-0.733	-1.319	-0.511	-0.0615	-0.249	-0.3254	-0.194	-0.509	-0.2497	-0.168	-0.903	-0.494	-0.469	-0.787	0.214	-0.071	-0.026	-0.073	-0.23	-0.15504	0.212	-0.202	0.068	-1.0607	-0.33	-0.859	-0.216	-0.8767	-0.334	-1.384	-0.9936	-0.0047	-0.276	-0.022	-0.77
346	VIT_00s0246g00200	1.3513	1.7133	1.459	1.994	2.214	1.556	2.265	1.788	2.582	1.817	1.916	2.192	2.651	1.272	1.652	1.635	1.4579	1.194	1.5417	1.381	1.33	1.0628	1.35	0.743	1.641	1.292	1.9015	2.275	1.889	1.635	1.253	1.706	1.71881	1.76	1.734	1.586	1.0225	1.038	1.509	1.382	0.9902	1.419	1.014	1.0505	1.0161	1.249	0.997	1.3
347	VIT_00s0246g00210	0.4711	-0.0497	0.224	0.742	1.101	0.874	0.909	0.508	0.933	0.572	0.324	1.462	1.993	0.453	0.346	-0.429	-0.2366	0.405	0.148	0.092	0.4	-0.5601	-0.283	-0.494	0.704	0.826	0.905	2.069	1.032	0.732	1.04	0.501	0.6302	0.995	0.628	1.147	-0.0745	0.47	1.096	0.977	0.4085	0.919	0.498	0.4842	0.2924	0.786	0.644	0.995
348	VIT_00s0246g00220	1.3108	1.2879	1.219	2.038	1.887	1.405	2.226	1.646	1.398	1.817	1.127	2.178	3.015	1.071	1.291	0.677	0.8167	1.601	1.0271	1.354	0.786	0.4872	0.824	0.666	1.492	1.573	1.645	2.978	2.413	2.069	1.623	1.576	1.40161	1.874	1.886	2.679	1.0555	1.545	1.743	1.539	1.5324	1.461	1.288	1.9503	1.3529	1.173	0.917	1.979
349	VIT_00s0246g00230	0.4711	0.7173	0.426	1.51	1.396	0.949	1.354	1.069	1.082	1.446	0.545	1.864	2.755	0.525	0.656	-0.429	0.1431	1.248	0.3207	0.758	0.379	-0.0747	-0.615	0.356	0.852	1.419	1.266	2.561	1.975	1.413	1.503	1.123	1.04312	1.636	1.55	1.934	1.0878	1.675	0.978	1.601	0.9902	1.115	1.469	1.5026	0.8127	1.092	1.122	1.621
350	VIT_00s0250g00020	6.4467	6.565	6.472	6.458	6.518	6.407	6.412	6.147	6.329	6.351	6.12	6.002	6.705	6.578	6.821	6.511	6.4266	6.682	6.2703	6.617	6.342	5.974	6.026	5.78	6.688	6.729	7.0948	6.613	6.761	6.8	6.696	6.671	6.54943	6.445	6.573	6.49	6.2055	6.335	6.546	6.296	6.3117	6.455	6.328	6.488	6.2534	6.282	6.007	6.334
351	VIT_00s0250g00030	5.5891	5.3786	5.738	5.765	5.503	5.825	5.908	6	5.885	5.745	5.773	6.133	5.777	5.871	5.494	5.731	5.7791	5.789	5.8933	5.863	5.558	5.9666	5.828	5.991	5.437	5.327	4.8892	5.498	5.267	5.296	5.332	5.364	5.20703	5.149	4.99	5.168	4.8663	4.739	4.698	4.676	4.7323	4.871	4.727	4.7547	4.8135	4.884	4.525	4.759
352	VIT_00s0250g00040	3.5697	3.9187	3.88	3.507	3.763	3.839	3.667	3.791	3.746	3.894	3.856	3.922	3.938	3.89	3.946	3.942	3.887	3.944	4.0462	4.005	3.732	4.3071	4.231	4.175	3.863	3.862	4.1327	3.615	3.941	3.797	3.638	3.672	3.79258	3.704	3.853	3.664	3.9393	3.932	3.953	3.967	3.8671	3.979	3.886	4.0371	3.9336	4.009	4.014	3.933
353	VIT_00s0252g00010	3.6326	3.8121	3.914	3.905	3.776	3.977	4.244	4.072	4.148	4.006	4.307	4.308	3.782	3.953	3.713	3.86	3.8177	3.898	3.846	3.682	3.73	4.3525	4.06	4.189	4.084	3.85	3.8465	3.454	3.477	3.877	3.685	3.764	3.74186	3.479	3.628	3.685	3.5157	3.398	3.521	3.39	3.3366	3.394	3.435	3.5932	3.3109	3.359	3.335	3.601
354	VIT_00s0252g00020	1.7194	1.8473	1.649	1.469	1.431	1.405	1.121	1.007	0.825	1.467	1.081	1.001	1.25	1.537	1.548	1.691	1.338	1.275	1.299	1.433	1.141	1.4447	0.931	1.079	0.816	1.807	1.7949	1.318	1.782	1.445	1.852	1.298	1.5772	1.427	1.58	1.147	2.5109	2.089	2.278	2.15	2.0018	2.272	2.139	1.9669	2.0398	1.73	1.518	2.056
355	VIT_00s0252g00030	5.325	5.4929	5.431	5.433	5.506	5.451	5.677	5.64	5.773	5.476	5.769	5.626	5.281	5.083	5.438	5.538	5.3565	5.468	5.4171	5.555	5.436	5.6386	5.664	5.539	5.597	5.656	5.5291	5.455	5.533	5.43	5.357	5.517	5.38284	5.525	5.466	5.41	5.3483	5.529	5.547	5.392	5.5359	5.412	5.279	5.4263	5.4279	5.588	5.747	5.485
356	VIT_00s0252g00050	4.5904	4.854	4.376	4.496	4.821	4.346	4.762	4.398	4.766	4.404	4.674	4.455	4.367	4.072	4.673	4.774	4.5535	4.615	4.5672	4.573	4.533	4.426	4.396	4.146	4.305	4.405	4.6035	3.917	4.223	4.23	4.197	4.258	4.22596	4.134	4.409	4.224	4.2125	4.208	4.426	4.41	4.1675	4.441	4.347	4.2594	4.3751	4.364	4.311	4.463
357	VIT_00s0252g00060	5.2386	4.9144	5.021	5.019	4.833	5.195	4.695	4.845	5.201	4.958	5.101	5.245	5.186	4.879	5.21	4.861	5.0224	5.313	5.3519	5.325	5.16	5.3554	5.233	5.353	4.8	4.518	4.8054	5.108	5.134	5.107	5.046	5.03	5.20302	5.1	5.199	5.443	4.9008	4.803	5.025	5.205	4.8379	5.081	5.169	5.4308	5.2636	5.388	5.139	5.513
358	VIT_00s0252g00070	7.1547	7.1507	7.202	7.185	7.197	7.184	7.41	7.451	7.402	7.231	7.571	7.47	7.222	7.13	7.199	7.116	7.1887	7.208	7.2434	7.17	7.278	7.4997	7.456	7.492	7.416	7.167	7.1816	7.328	7.278	7.165	7.299	7.235	7.25536	7.335	7.305	7.288	7.2045	7.202	7.154	7.228	7.196	7.125	7.157	7.0111	7.2081	7.342	7.449	7.182
359	VIT_00s0252g00090	0.3161	1.1127	0.267	0.515	0.383	0.356	0.621	0.537	1.034	0.719	0.879	0.467	0.496	0.559	0.487	0.202	0.4816	0.452	0.6405	-0.044	0.335	0.8331	0.709	0.705	0.305	0.23	0.3381	0.27	0.189	0.249	0.208	0.181	0.18582	0.075	0.235	0.48	1.0225	0.862	-0.246	0.664	0.8975	0.978	1.111	0.2863	0.716	1.036	0.944	0.707
360	VIT_00s0252g00130	6.5937	6.9712	6.908	6.794	6.966	6.723	7.077	6.834	6.912	7.03	7.196	6.72	7.003	6.781	6.892	7.172	6.8893	6.957	7.1046	6.967	7.232	7.2182	7.478	7.269	6.709	6.709	6.881	6.979	6.928	6.931	6.959	7.071	6.99917	7.177	7.201	7.172	6.8689	7.008	7.217	7.153	7.3265	7.098	7.268	7.2764	7.2479	7.29	7.581	7.31
361	VIT_00s0253g00040	-0.2842	0.0648	0.535	-0.286	-0.029	-0.17	-1.071	-0.815	-1.995	0.173	-1.127	-0.091	-0.495	0.077	-1.485	-0.279	-0.2366	-0.585	-0.3773	-1.533	-0.722	-0.8116	-1.049	-0.586	-0.903	0.23	-0.4508	-0.719	-0.254	-1.349	-0.591	-0.373	-0.60219	-0.504	-0.998	-1.054	4.3386	4.227	3.511	3.603	4.1408	3.595	2.793	2.8623	3.502	2.895	3.005	2.37
362	VIT_00s0253g00060	0.7689	0.221	0.18	0.195	-0.289	0.528	0.098	-0.369	-0.379	0.319	-0.515	0.467	0.959	1.022	0.695	0.437	0.0946	0.497	0.3207	0.386	-0.012	0.8035	0.129	0.305	-0.176	0.63	0.6492	-1.407	-0.897	-0.366	-0.781	-1.026	-0.60219	-0.912	-0.422	-1.152	0.2447	0.386	0.635	-0.366	0.2173	-0.566	-0.493	-0.2933	-0.7886	-1.575	-0.958	-1.934
363	VIT_00s0253g00070	5.7847	5.5169	5.734	5.89	5.596	5.871	5.859	5.784	5.964	5.709	5.888	6.019	5.772	5.511	5.986	5.968	5.8429	6.066	5.9853	6.138	5.868	5.9026	6	5.993	5.776	5.701	5.9238	5.896	5.677	5.685	5.783	5.864	5.79454	5.746	5.526	5.789	5.6867	5.524	5.591	5.613	5.6762	5.662	5.797	5.8839	5.6095	5.748	5.776	5.802
364	VIT_00s0253g00150	1.41	3.266	1.94	1.083	2.513	1.934	1.656	2.174	2.307	2.696	2.432	2.287	-0.564	0.077	0.19	-0.352	0.2795	-0.789	-0.2754	-0.362	0.54	-0.7665	-0.114	0.143	1.193	1.695	0.8143	-0.833	1.184	0.854	0.646	0.984	1.06686	1.874	1.069	2.372	1.2101	0.249	0.514	1.452	1.0773	1.502	1.715	1.7912	1.84	2.683	2.31	3.079
365	VIT_00s0253g00180	0.5774	0.5701	-0.491	0.386	0.418	0.116	0.311	-0.029	0.58	0.533	0.243	0.158	-0.304	0.077	-1.17	0.15	0.1431	-0.106	-0.1348	0.092	-0.098	-0.1595	-0.343	0.085	-0.494	-0.197	-0.1175	-0.614	-0.191	-0.889	-0.273	-0.45	-0.2693	-0.434	-0.056	-0.116	-0.5832	-0.07	-0.564	-0.146	0.3161	0.094	0.117	0.6582	-0.6107	-0.207	-0.132	0.173
366	VIT_00s0259g00070	4.8367	4.8501	4.895	4.885	4.704	5.06	4.716	4.229	4.41	4.772	4.194	4.443	4.201	4.227	4.014	4.201	4.3873	3.779	3.8174	3.87	3.811	3.5542	3.691	3.5	5.433	5.381	5.0991	4.704	4.531	4.598	4.53	4.399	4.19397	4.293	4.064	4.026	4.0783	4.155	4.01	4.123	4.4271	3.972	3.849	3.6406	3.7503	3.668	3.661	3.398
367	VIT_00s0259g00120	3.2275	2.8534	2.984	2.948	2.718	2.684	2.72	2.581	2.307	2.782	2.101	2.247	3.587	3.525	3.101	2.643	2.9471	2.67	2.329	2.565	2.333	2.4895	2.594	2.619	2.872	3.014	3.2903	2.669	2.796	2.867	2.998	2.42	2.36123	2.406	2.118	2.372	3.8195	3.512	3.914	3.243	3.0655	3.008	3.059	3.0379	2.8304	2.683	2.56	2.787
368	VIT_00s0259g00130	0.3564	0.6819	0.464	0.473	0.232	0.74	0.406	0.246	0.738	0.492	1.081	0.467	-0.365	-0.733	-1.17	-0.892	-0.6673	-0.789	-0.8043	-0.044	-0.633	-0.1307	-0.615	-1.026	0.199	-0.469	-1.1033	-0.957	-0.897	-1.147	-0.346	-0.531	-0.60219	-0.129	-0.612	-0.51	0.2447	0.098	0.015	0.364	0.1652	0.466	0.719	0.3887	0.1013	0.303	0.221	0.858
369	VIT_00s0259g00150	3.881	4.198	4.043	4.145	4.128	3.953	4.282	4.116	3.966	3.988	4.096	4.183	3.813	3.927	3.971	4.188	3.8941	4.193	4.0731	4.176	4.149	4.2629	4.329	4.38	4.065	4.353	4.1264	4.09	4.073	4.17	4.158	4.288	4.28535	4.217	4.181	4.182	3.8898	3.832	3.941	3.87	3.7833	4.073	4.164	4.0913	4.1651	4.161	3.694	4.217
370	VIT_00s0259g00160	3.3967	3.5228	3.214	3.106	3.436	3.111	2.433	2.602	2.655	2.925	1.916	2.412	3.21	3.142	3.034	3.333	3.0007	2.556	2.7774	2.612	2.784	1.6247	2.027	1.492	3.425	3.569	3.2036	2.827	3.155	2.924	2.758	2.956	2.6788	2.712	2.502	2.996	4.3945	4.277	3.972	4.137	4.1067	3.775	3.9	3.4227	3.93	3.557	3.514	3.447
371	VIT_00s0259g00190	1.3312	1.7818	1.402	1.571	1.515	1.693	1.203	1.148	1.453	1.403	1.127	1.094	1.078	1.095	1.341	0.944	0.6251	1.194	0.9021	0.985	0.894	0.391	0.585	-0.04	0.92	0.944	0.9625	0.611	0.45	0.989	0.608	0.327	0.78136	0.451	0.477	0.48	1.1805	1.267	1.28	0.543	1.1052	1.034	0.545	0.6987	0.6122	0.679	0.61	0.387
372	VIT_00s0259g00200	4.0099	4.292	3.967	3.853	4.046	4.058	3.653	3.551	3.681	3.76	3.529	3.381	3.789	3.795	3.884	3.646	3.7875	3.923	3.5695	3.704	3.323	3.1254	2.988	2.89	3.425	3.679	3.9424	3.411	3.548	3.725	3.236	3.635	3.40256	3.07	3.312	3.28	3.9829	3.936	4.196	3.724	3.3999	3.913	3.6	3.5716	3.6921	3.48	3.314	3.508
373	VIT_00s0260g00060	5.8122	5.8824	5.839	5.76	5.896	5.668	5.57	5.384	5.588	5.52	5.268	5.12	6.059	5.74	5.911	5.936	5.8086	5.638	5.3409	5.569	5.303	4.9496	5.122	4.951	6.179	6.116	6.226	5.939	5.778	5.827	5.718	5.699	5.58649	5.372	5.378	5.351	5.7586	5.844	6.04	5.693	5.6889	5.682	5.499	5.4458	5.5627	5.264	5.414	5.144
374	VIT_00s0260g00070	2.3184	2.5634	2.091	1.934	1.949	2.129	1.534	2.066	1.807	1.927	2.136	1.716	2.174	2.36	2.589	2.441	2.2823	2.49	2.4969	2.418	3.008	1.9219	2.039	2.149	2.218	2.15	3.1365	3.418	3.864	3.352	3.59	3.209	3.80322	3.604	4.178	3.934	2.7516	2.673	2.496	2.762	2.4884	3.103	3.091	2.998	3.0581	3.031	3.271	3.812
375	VIT_00s0260g00080	5.64	5.8508	5.606	5.622	5.73	5.63	5.622	5.267	5.588	5.584	5.385	5.383	5.351	5.265	5.24	5.099	5.2677	5.164	5.0422	5.078	5.08	5.0546	5.028	5.021	5.718	5.749	5.8797	5.547	5.378	5.397	5.353	5.281	5.24004	5.017	5.274	5.019	5.8754	5.95	5.912	5.754	5.9706	5.715	5.564	5.4635	5.6839	5.404	5.797	5.346
376	VIT_00s0261g00010	5.9338	5.7751	5.911	5.926	5.802	5.931	5.799	5.811	5.852	5.791	5.711	5.815	5.8	5.712	5.812	5.822	5.7598	5.63	5.7765	5.749	5.671	5.5628	5.674	5.533	5.977	5.946	6.0191	5.843	5.756	5.763	5.84	5.85	5.73836	5.912	5.727	5.855	5.8414	5.945	5.977	6.055	6.0517	6.002	6.026	6.0483	5.9754	6.092	5.931	5.957
377	VIT_00s0261g00020	1.5557	1.444	1.44	1.426	1.563	1.387	0.496	0.92	1.105	1.167	1.299	1.462	1.055	0.972	1.069	1.365	0.5189	1.351	1.5135	0.838	1.25	1.0998	0.931	1.351	0.886	1.052	1.3758	0.567	1.426	1.189	1.011	1.345	1.40161	1.351	1.504	1.508	2.4251	2.276	2.106	2.079	2.2593	2.031	1.977	1.9164	1.8703	1.849	1.813	1.655
378	VIT_00s0264g00020	5.6633	6.3867	6.17	5.988	6.194	5.88	5.878	5.738	5.631	6.113	5.589	5.689	5.597	5.607	5.721	5.966	5.8916	5.813	5.9949	5.787	5.854	5.3981	5.63	5.503	5.409	5.723	5.4334	6.053	5.806	5.989	5.869	6.07	5.77215	5.496	5.623	5.841	5.7154	5.772	5.66	5.382	6.0006	5.753	5.502	5.5153	5.8365	5.484	6.014	5.466
379	VIT_00s0264g00030	7.5686	7.4466	7.655	7.511	7.651	7.696	7.537	7.777	7.732	7.696	7.995	7.969	7.667	7.553	7.593	7.782	7.7496	7.793	8.0393	7.794	7.937	7.8876	7.962	7.975	7.841	7.665	7.7522	8.024	7.782	7.886	7.866	8.041	7.93767	8.071	8.023	8.192	7.8345	7.972	7.851	7.82	7.8838	7.99	7.929	7.9525	8.0784	8.09	8.243	7.99
380	VIT_00s0264g00040	6.1537	6.2581	6.403	5.999	6.254	6.255	5.961	5.935	6.142	6.123	5.964	5.916	6.59	6.25	6.299	6.54	6.429	6.234	6.2959	6.123	6.271	6.2384	6.354	6.283	6.43	6.363	6.3795	6.332	6.144	6.469	6.136	6.265	6.00888	5.937	5.887	5.879	6.5382	6.702	6.652	6.555	6.7513	6.626	6.504	6.4626	6.6189	6.443	6.947	6.255
381	VIT_00s0264g00050	5.8347	6.337	6.155	5.517	6.158	5.992	5.035	5.004	5.199	5.719	5.047	5.246	5.382	5.333	5.764	5.753	5.3945	5.279	5.0384	5.241	5.034	4.606	4.691	4.392	5.932	6.1	6.4089	5.322	5.287	5.696	5.068	5.178	4.99755	4.753	4.893	4.943	6.2588	6.28	6.286	6.016	5.9563	6.276	5.568	6.0658	5.8384	5.406	5.677	5.878
382	VIT_00s0264g00060	4.6176	4.7164	4.762	4.799	4.783	4.53	4.61	4.512	4.348	4.674	4.334	4.107	5.327	5.112	5.25	5.743	5.4937	5.305	5.1696	5.318	5.415	4.8936	4.918	4.904	4.635	4.781	4.5808	4.844	4.864	4.697	4.797	4.959	4.79567	4.606	4.812	4.811	4.7169	4.556	4.701	4.605	4.8606	4.867	4.519	4.5491	4.7498	4.414	4.868	4.489
383	VIT_00s0264g00100	5.7661	5.5916	5.702	5.613	5.518	5.648	5.63	5.593	5.53	5.49	5.383	5.562	5.625	5.798	5.349	5.241	5.4058	5.351	5.4284	5.354	5.377	5.175	5.172	5.167	5.27	5.181	5.2752	4.983	5.101	5.119	5.229	4.999	5.16089	5.297	5.285	5.11	5.5104	5.395	5.427	5.469	5.1672	5.325	5.32	5.2404	5.2707	5.336	5.228	5.36
384	VIT_00s0264g00110	-1.0951	-0.6279	-1.216	-1.135	-0.757	-0.28	-0.371	-1.15	-0.664	-1.157	-0.316	-0.392	-0.365	-0.652	-0.912	-1.263	-0.0615	-0.326	-0.6689	-1.75	-0.47	0.1998	-0.168	-0.04	-0.79	-1.693	-1.6743	-0.179	-0.54	-0.74	-0.012	-0.45	0.00099	-0.368	-0.254	-0.646	-0.5832	-0.838	-1.947	-0.146	-0.4953	-1.466	-0.401	-1.2773	-1.1049	-0.349	0.08	-1.583
385	VIT_00s0264g00120	6.2371	6.3184	6.213	6.573	6.354	6.376	6.756	6.432	6.477	6.61	6.787	6.536	6.291	6.292	6.292	6.436	6.3862	6.369	6.3392	6.344	6.3	6.6632	6.603	6.623	6.188	6.228	6.1156	6.201	6.112	6.169	6.139	6.267	6.12157	6.172	6.127	6.188	5.8103	5.829	5.941	5.875	6.057	5.937	5.953	5.9387	5.9823	5.906	6.116	5.859
386	VIT_00s0264g00130	3.9552	3.7663	3.918	4.314	3.83	4.138	4.221	4.227	4.277	4.155	4.274	4.392	4.035	4.225	4.026	4.129	4.1528	4.168	4.0827	4.229	4.068	4.3703	4.264	4.38	3.673	3.773	3.6242	3.642	3.897	3.669	4.178	4.151	4.02245	4.346	4.116	4.222	3.7149	3.441	3.506	3.582	3.8216	3.442	3.753	3.8569	3.6793	4.001	3.73	3.963
387	VIT_00s0265g00010	2.0862	1.5262	1.845	2.31	1.755	1.422	1.469	1.488	1.034	1.242	1.033	1.153	1.771	2.259	1.749	1.062	1.4957	1.447	1.3154	1.211	0.849	0.7109	0.585	0.497	1.137	1.201	1.3329	0.775	1.561	1.189	1.277	0.416	1.22295	1.162	1.048	0.8	2.4376	1.889	2.035	1.91	1.7947	1.807	1.994	1.6946	1.7933	1.435	1.237	1.534
388	VIT_00s0265g00020	4.4436	4.6899	4.262	4.269	4.565	4.156	3.935	4.176	4.23	4.175	4.096	4.38	4.196	4.086	4.162	4.122	4.1168	4.175	4.1368	4.157	4.123	3.7356	3.691	3.76	4.418	4.45	4.4613	4.559	4.534	4.561	4.467	4.363	4.45689	4.388	4.474	4.392	4.3783	4.556	4.327	4.447	4.2163	4.279	4.262	4.2961	4.2337	4.299	4.246	4.358
389	VIT_00s0265g00030	3.2544	3.3754	3.36	3.481	3.314	3.159	3.403	3.341	3.174	3.344	3.064	3.148	3.431	3.651	3.331	3.242	3.7449	3.089	3.3114	3.287	3.001	2.9875	3.195	3.189	2.837	3.054	2.761	2.978	2.865	2.962	2.74	2.79	2.94534	2.858	2.636	2.827	3.5038	3.287	2.966	3.033	3.5546	2.891	2.85	2.8263	2.9629	2.927	2.75	2.448
390	VIT_00s0265g00040	1.8523	2.4522	2.149	1.95	2.203	1.884	2.265	1.883	1.734	2.177	1.558	1.864	1.542	1.82	2.081	2.18	1.7041	1.682	1.7002	1.712	1.837	1.3659	1.331	1.048	1.446	1.996	1.8262	1.732	1.65	1.536	1.325	1.433	1.74847	1.57	1.666	1.571	1.6813	1.621	1.813	1.26	1.6881	1.579	1.419	0.9867	1.3742	0.679	0.917	1.235
391	VIT_00s0265g00050	6.398	5.8834	6.221	6.234	5.993	6.325	6.094	6.214	6.305	5.942	6.097	6.155	6.674	6.645	6.442	6.037	6.6168	6.599	6.3562	6.565	6.26	6.2536	6.273	6.49	6.464	5.998	5.9691	6.106	6.09	6.007	6.18	5.806	6.03394	5.91	5.835	5.81	5.5616	5.728	5.886	5.903	5.6373	5.828	5.982	5.8155	5.971	5.933	5.852	5.62
392	VIT_00s0265g00060	5.9044	6.1464	6.136	5.97	6.165	5.924	5.694	5.992	6.071	5.96	5.707	5.838	5.935	5.903	5.682	6.084	6.0763	5.822	6.2378	5.824	6.046	5.6774	5.721	5.661	6.029	5.994	5.6411	6.089	6.241	6.11	6.077	6.345	6.28485	6.074	5.973	6.123	6.0957	5.848	5.685	5.694	5.9857	5.903	5.732	5.6084	5.9365	5.661	5.506	5.498
393	VIT_00s0265g00070	4.4576	3.5228	4.138	4.818	3.888	4.289	5.079	5.487	4.19	4.607	4.608	5.184	5.12	5.694	4.954	4.409	5.0513	4.998	4.9804	5.107	5.1	6.0766	5.943	5.977	4.292	4.31	5.4585	5.307	5.071	4.443	5.486	4.173	5.1664	5.624	5.649	4.108	4.021	4.419	4.454	4.354	4.288	4.122	4.832	4.1831	4.5326	5.007	4.585	4.298
394	VIT_00s0265g00080	3.7584	4.1566	3.717	4.311	3.922	3.785	4.538	4.289	4.209	4.165	4.491	3.756	4.104	4.462	4.06	4.188	4.1908	4.158	4.0779	4.206	4.223	4.2859	4.048	4.482	3.897	4.274	4.244	4.297	4.403	4.127	4.432	4.391	4.40194	4.581	4.25	4.33	4.3419	4.343	4.087	4.354	4.2099	4.244	4.164	3.985	4.1185	4.128	4.135	4.057
395	VIT_00s0265g00090	4.9743	5.0157	4.172	5.093	5.413	4.418	5.668	5.642	5.685	5.604	5.854	5.845	3.912	3.651	4.033	4.428	4.1558	4.039	4.0851	4.133	4.357	4.8589	4.816	4.998	5.306	5.069	5.07	4.788	5.139	5.126	4.619	4.507	5.17051	5.485	5.679	5.182	5.0739	4.95	4.312	5.288	4.9343	4.837	4.789	4.6835	4.5653	4.42	4.679	4.168
396	VIT_00s0265g00120	4.5431	4.7032	4.687	4.496	4.688	4.617	4.285	4.753	4.623	4.628	4.606	4.915	4.399	4.512	4.311	4.329	4.6214	4.368	4.6857	4.359	4.31	4.6007	4.441	4.69	4.624	4.541	4.4413	4.62	4.681	4.739	4.602	4.596	4.77419	4.616	4.618	4.632	4.6671	4.61	4.481	4.447	4.416	4.564	4.402	4.2043	4.4869	4.311	4.5	4.378
397	VIT_00s0265g00130	5.9288	5.7029	5.723	5.945	5.532	5.696	5.925	5.814	5.472	5.764	5.627	5.202	5.743	5.689	5.824	5.92	5.8374	5.873	5.6092	5.906	5.626	5.8347	5.83	5.94	5.897	5.942	5.9471	5.798	5.993	5.828	5.962	5.854	5.94706	6.002	5.873	5.676	5.2801	5.272	5.304	5.55	5.3748	5.485	5.484	5.5068	5.5627	5.41	5.455	5.347
398	VIT_00s0265g00170	0.9111	0.1708	0.535	0.875	0.383	1.215	1.063	0.804	1.058	1.167	1.279	1.153	0.959	0.946	0.346	0.15	0.4434	1.194	0.8124	0.913	0.578	0.7425	0.617	0.921	0.816	0.595	-0.0031	0.376	1.11	0.45	1.068	0.327	1.42017	1.409	1.267	1.265	0.6854	0.51	0.381	1.125	0.6166	0.919	1.172	0.9199	1.0161	1.6	0.772	0.642
399	VIT_00s0268g00020	4.0004	3.7748	3.788	3.799	4.043	3.836	3.792	3.889	3.822	3.721	3.903	3.752	4.577	4.43	4.653	4.662	4.4776	4.638	4.7338	4.66	4.717	4.6893	4.531	4.635	1.933	2.476	2.7116	2.191	2.453	2.533	2.436	2.272	2.47207	2.387	2.548	2.253	4.6536	4.524	4.484	4.486	4.5362	4.525	4.685	4.5819	4.5087	4.656	4.295	4.643
400	VIT_00s0269g00010	-0.0552	0.5701	0.267	0.515	0.519	0.561	0.909	0.537	0.645	0.884	0.243	0.969	0.426	-0.432	0.244	0.713	0.19	0.405	1.0469	0.488	0.597	0.6623	1.03	0.497	0.023	0.134	0.6838	0.522	0.326	0.176	-0.273	0.129	0.34963	0.375	0.197	0.774	-0.6886	-0.33	-0.319	-0.016	0.1652	-0.198	-0.156	0.5739	-0.3097	-0.207	-0.022	-0.134
401	VIT_00s0269g00020	1.429	1.8312	1.816	1.755	1.783	1.664	2	1.871	1.807	1.881	2.005	1.657	1.713	1.537	1.804	1.926	1.477	2.149	1.9309	1.834	2.119	2.0906	2.249	2.177	0.704	0.826	0.7828	0.522	0.922	0.757	0.981	1.041	1.15811	1.39	1.721	1.555	2.3605	2.768	2.559	2.578	2.6953	2.713	2.692	2.6926	2.6501	2.319	2.638	2.495
402	VIT_00s0269g00030	2.1218	2.4095	2.054	2.528	2.513	2.463	2.5	2.493	2.514	2.546	2.731	2.914	1.866	1.502	1.891	2.073	1.8427	2.205	2.0826	2.267	1.883	2.1269	2.085	2.512	2.162	2.113	1.8718	1.884	1.961	1.964	1.697	1.905	1.9147	2.192	2.318	2.102	1.8413	1.934	1.796	1.699	2.1431	1.807	1.871	2.0316	1.8999	2.283	1.813	2.093
403	VIT_00s0269g00050	0.6111	1.1127	0.7	1.027	0.891	0.712	1.203	0.851	1.058	0.61	1.216	1.236	0.39	0.838	0.911	0.85	0.7241	0.986	0.9021	0.629	0.668	1.2718	1.167	1.194	-0.249	0.559	0.4224	0.957	0.565	0.353	1.202	0.619	1.18005	1.184	0.765	0.925	0.1254	-0.131	0.381	0.543	0.2173	0.584	0.293	0.9537	0.4208	0.604	0.307	0.915
404	VIT_00s0269g00080	2.436	2.3202	2.301	2.745	2.339	2.497	2.81	2.247	2.573	2.506	2.581	2.862	0.984	0.893	1.156	-0.019	0.4816	1.194	0.9866	1.532	0.894	1.124	1.006	0.954	2.408	2.376	2.1442	2.248	2.216	2.079	2.311	1.935	2.1662	2.507	2.629	2.204	0.5984	0.661	1.123	0.812	0.8975	0.794	0.981	1.1703	0.4612	0.916	0.944	0.574
405	VIT_00s0270g00050	8.5065	8.0167	8.604	8.543	8.287	8.486	8.527	8.419	8.18	8.221	8.229	7.724	8.485	8.234	8.356	8.585	8.3856	8.336	8.0321	8.328	8.313	8.1861	8.367	8.415	8.401	8.369	8.5612	8.203	7.958	8.249	8.099	8.394	7.94269	7.894	7.881	7.85	7.8516	7.881	7.947	7.992	8.0764	8.048	7.873	7.9944	7.8726	7.345	7.695	7.562
406	VIT_00s0270g00090	1.7348	1.0022	0.904	1.647	1.448	1.572	1.401	2.086	1.489	1.381	1.777	2.03	1.309	1.834	1.128	0.783	1.477	1.424	1.1047	1.241	1.384	1.7695	1.425	1.641	1.165	0.732	1.0446	1.345	1.718	0.625	1.803	1.556	1.34448	1.535	1.472	1.409	1.5484	1.038	0.71	1.207	1.6317	1.034	1.469	1.1988	1.6079	1.52	1.048	1.144
407	VIT_00s0270g00100	3.5867	3.3073	3.403	3.744	3.54	3.5	3.861	4.012	3.638	3.458	3.831	3.554	3.972	4.116	3.863	3.746	4.0611	3.915	3.7765	3.87	3.92	4.3816	4.213	4.308	3.778	3.343	3.356	3.764	3.621	3.572	3.983	3.802	4.00719	4.002	4.082	4.057	3.2059	3.382	3.2	3.525	3.3483	3.493	3.816	3.6714	3.9192	3.891	3.975	3.748
408	VIT_00s0270g00110	1.4847	0.9435	1.152	1.772	1.341	1.255	1.872	1.518	1.793	1.75	1.862	2.076	1.078	1.23	1.527	1.577	1.2522	1.662	1.3948	1.579	1.319	2.1209	1.807	2.014	1.22	1.292	1.3329	1.772	1.523	0.854	1.544	1.825	1.5772	1.73	1.812	1.77	1.0225	1.291	0.514	1.641	1.8779	1.24	1.54	1.1413	1.3094	1.712	1.554	1.235
409	VIT_00s0270g00120	0.7985	1.9401	0.388	1.083	1.912	1.132	2.303	2.342	2.469	2.722	3.965	2.781	0.83	4.032	2.939	2.525	2.4459	3.316	3.295	3.244	3.639	3.655	4.17	4.465	1.776	2.496	2.4656	4.01	3.979	4.537	3.894	4.949	4.31043	4.724	4.709	5.435	4.5761	6.549	5.554	5.528	7.1829	6.7	6.311	6.6449	7.2136	6.9	8.735	6.591
410	VIT_00s0270g00130	2.4548	1.7985	2.054	2.456	1.67	1.97	2.132	1.812	1.956	2.263	1.452	1.916	2.489	3.454	2.387	1.41	2.5752	2.091	1.0271	1.872	1.166	2.0471	1.807	2.218	2.639	2.036	2.3943	2.248	1.254	2.285	3.105	1.226	1.73372	1.464	1.44	0.877	1.8413	2.533	2.559	2.035	2.2593	1.56	1.26	1.2541	1.745	0.978	1.783	0.915
411	VIT_00s0271g00070	0.5774	0.6083	0.637	0.473	0.674	0.318	1.003	0.92	0.325	1.004	0.958	0.321	0.462	0.377	0.877	0.521	0.7557	1.248	0.4749	0.838	0.357	0.5598	0.648	0.356	0.496	0.796	0.905	1.024	0.922	0.923	0.92	1.201	0.83765	1.206	1.373	0.949	1.2676	1.219	1.28	0.812	1.2621	1.355	1.08	1.1703	0.8436	1.199	1.237	1.167
412	VIT_00s0271g00080	1.5383	1.3569	1.787	1.551	0.94	1.664	1.75	1.848	1.217	1.528	1.762	1.916	1.943	2.227	2.005	1.796	2.1342	2.015	2.2198	2.067	1.942	2.2306	2.238	2.06	1.883	1.536	1.7466	1.629	1.667	1.445	1.803	1.517	1.56057	1.409	1.862	1.555	1.8413	1.621	1.847	2.005	1.7424	1.653	1.775	1.7533	1.8999	1.897	1.967	1.992
413	VIT_00s0271g00110	4.0099	3.6055	3.769	3.765	4.012	3.733	3.509	3.358	3.169	3.349	3.128	3.148	4.191	4.527	4.355	4.162	4.3999	3.838	3.1696	3.61	3.362	2.4423	3.078	2.659	4.445	4.412	4.267	5.431	4.587	4.667	4.527	4.65	4.14462	3.196	3.343	3.761	4.6182	5.265	5.207	4.592	5.1639	5.112	4.324	4.9177	4.951	3.805	4.981	4.118
414	VIT_00s0273g00020	1.6561	1.8473	1.831	1.702	1.862	2.118	1.694	1.75	1.763	1.927	2.03	1.677	2.326	2.056	2.351	2.585	2.325	2.535	2.4381	2.565	2.408	2.7714	2.65	2.649	1.557	1.807	1.6797	1.494	1.918	1.649	1.417	1.842	1.64186	1.774	1.933	1.702	0.9541	1.092	0.947	1.359	1.2371	0.949	1.586	1.1988	1.1206	1.58	1.302	1.362
415	VIT_00s0274g00040	1.7194	1.8944	1.477	2.174	1.684	2.006	2.089	1.8	1.793	1.972	1.98	2.351	1.968	1.956	1.749	2.1	2.158	1.983	1.973	2.033	1.861	2.1969	2.185	2.12	1.866	2.376	2.2518	1.902	2.055	1.521	2.25	2.452	1.76308	1.954	2.108	1.934	2.0523	1.336	1.611	1.877	2.0312	1.885	1.907	1.7912	1.712	1.782	2.045	1.671
416	VIT_00s0274g00070	-0.8923	0.3165	0.039	-0.695	-0.471	-0.529	-0.151	-0.315	0.201	-0.381	0.284	-0.091	-0.564	-0.366	-0.595	-1.263	-0.6673	-0.407	-0.8043	0.275	0.379	-0.4139	-0.114	0.497	-0.685	-0.327	-0.4508	-0.719	-0.071	-0.97	-0.203	-0.45	0.04947	0.027	0.477	-0.021	0.5984	0.2	0.334	-0.448	-0.4953	-0.407	-0.233	-0.7566	-0.0047	0.043	0.029	-0.317
417	VIT_00s0274g00080	2.3882	1.765	2.341	2.466	2.787	2.393	2.132	2.145	1.821	1.957	2.066	2.412	3.462	3.87	3.845	3.603	3.66	2.899	2.9557	3.266	2.644	1.8294	2.404	1.72	3.688	3.7	3.668	4.776	3.768	4.129	4.148	4.202	3.32592	2.872	2.494	3.335	3.7854	4.043	4.266	3.592	4.0068	4.073	3.472	4.0875	3.7904	2.895	3.765	2.937
418	VIT_00s0274g00090	4.2049	3.5378	3.931	4.046	4.36	3.925	3.902	3.97	3.389	3.559	3.485	3.752	5.417	5.823	5.471	5.571	5.6819	4.921	4.743	4.941	4.62	3.7988	4.197	3.976	5.459	5.575	5.3631	6.501	5.615	5.925	5.812	5.91	5.2335	4.648	4.556	5.059	5.2974	5.847	5.788	5.178	5.7652	5.641	5.112	5.6744	5.596	4.431	5.41	4.77
419	VIT_00s0275g00030	-0.7146	-0.6279	-0.564	-0.604	-0.233	-0.598	-0.631	-0.815	0.403	0.121	-0.035	-0.024	0.462	-1.113	-1.672	-0.689	-1.1611	-0.585	-1.0348	-0.772	-0.47	-0.5221	-0.86	-1.31	-0.903	-0.469	-0.1175	0.775	0.091	-0.48	-1.122	-0.23	-0.52918	-0.434	0.308	0.111	-0.393	-0.481	-0.477	-1.201	-0.5816	-0.652	-0.401	-0.6513	-0.9916	-0.784	-0.381	-0.383
420	VIT_00s0279g00040	0.9111	0.0087	0.57	0.143	-0.077	0.427	0.26	0.21	0.403	0.011	-0.035	0.936	0.717	1.022	0.695	-0.209	0.5906	0.584	0.9237	1.086	0.29	1.124	0.768	0.625	0.143	-0.26	-0.8849	-0.179	0.236	0.017	0.046	0.075	0.49673	0.122	-0.422	-0.218	0.407	0.386	0.514	0.103	0.4085	-0.074	0.449	0.1761	0.7489	0.483	0.54	0.707
421	VIT_00s0279g00050	2.277	1.8632	2.079	1.79	1.9	2.096	1.872	2.588	1.863	1.784	2.375	2.121	2.515	2.818	2.535	2.43	2.8627	2.456	2.7353	2.481	2.836	2.7248	2.502	3.081	2.42	1.792	2.205	2.503	2.631	2.442	2.639	2.08	2.66331	2.712	2.643	2.621	2.2928	2.725	2.485	2.752	2.1829	2.764	2.339	2.43	2.8609	2.754	2.925	2.817
422	VIT_00s0279g00070	-0.4139	-0.174	-0.808	-0.436	-0.838	-0.748	-1.354	-0.973	-0.514	-0.238	-0.316	0.158	-1.693	-1.483	-0.693	-1.412	-1.5664	-0.684	-0.1802	-0.553	-0.866	-0.5991	-0.692	-0.494	-0.107	0.032	0.3381	-0.036	0.141	0.213	-0.346	-0.23	0.22855	0.375	0.569	0.414	-1.3759	-0.74	-0.655	-0.289	-0.9902	-0.566	-0.314	-0.6513	-0.5293	-0.784	-0.315	-0.526
423	VIT_00s0282g00010	3.6811	3.745	3.608	3.465	3.803	3.423	3.499	3.518	2.928	3.505	3.285	3.028	3.615	3.435	3.722	4.108	3.5873	3.746	3.5729	3.661	3.775	3.2758	3.44	3.322	3.23	3.688	3.5882	3.554	3.83	3.632	3.489	3.699	3.88563	3.738	3.761	3.734	3.8944	3.887	4.097	4.04	3.9541	3.89	3.996	4.0012	3.8101	3.713	3.718	3.96
424	VIT_00s0282g00020	2.145	2.1361	2.216	1.702	2.008	2.233	1.469	2.351	2.17	2.138	2.224	2.412	1.457	2.08	1.821	0.975	1.4579	1.951	1.7002	1.508	1.716	1.6746	1.513	1.621	2.09	1.823	2.0008	1.607	2.473	1.953	1.993	2.133	2.43606	2.507	2.178	2.091	2.4376	2.562	2.29	2.344	2.1959	2.213	1.735	2.2782	2.2844	2.354	1.885	2.38
425	VIT_00s0282g00030	3.0108	3.2897	3.041	3.236	3.118	3.191	3.344	3.013	3.321	3.076	2.997	3.184	2.797	3.247	3.011	3.205	3.18	2.989	3.214	3.138	3.011	3.1373	3.084	3.14	3.263	3.173	3.5605	3.348	3.311	3.275	3.166	3.222	3.27587	3.174	3.262	3.409	3.2205	3.114	3.276	2.988	3.155	3.223	3.212	3.3293	3.3109	3.024	2.925	3.301
426	VIT_00s0282g00040	3.5782	3.1214	3.709	3.427	3.461	3.319	3.178	3.168	3.404	3.156	3.34	3.218	3.348	3.354	3.566	3.831	3.2257	3.5	3.4027	3.704	2.952	2.9407	3.037	3.217	3.196	3.465	3.5973	2.779	2.812	2.901	2.758	2.986	2.59147	2.462	2.098	2.363	3.4857	3.215	3.367	2.46	2.6675	2.845	2.538	2.5341	2.5413	2.486	2.45	2.429
427	VIT_00s0283g00020	7.5745	7.4216	7.466	7.255	7.477	7.475	7.076	7.396	7.427	7.26	7.264	7.32	7.748	7.652	7.592	7.54	7.6059	7.558	7.7039	7.644	7.552	7.3425	7.362	7.396	7.709	7.504	7.5077	7.58	7.589	7.546	7.435	7.332	7.47367	7.516	7.321	7.514	7.7688	7.892	7.653	7.68	7.6182	7.76	7.641	7.5881	7.6967	7.777	7.768	7.558
428	VIT_00s0283g00030	6.347	6.1919	6.491	6.342	6.2	6.445	6.329	6.391	6.297	6.215	6.421	6.382	6.475	6.716	6.493	6.078	6.4069	6.303	6.05	6.299	5.916	6.3181	6.344	6.468	6.843	6.46	6.7233	6.423	6.279	6.395	6.138	6.029	6.0733	6.016	5.924	5.868	6.2419	6.345	6.371	6.223	6.0774	6.379	6.026	6.3257	6.0484	5.923	5.951	5.984
429	VIT_00s0283g00060	6.9229	7.193	7.07	6.876	7.137	6.88	6.846	6.771	6.798	6.955	6.743	6.717	6.709	6.572	6.886	7.107	6.7655	6.822	6.8281	6.871	6.95	6.6269	6.728	6.621	6.603	6.842	6.8594	6.833	6.762	6.77	6.684	6.851	6.7922	6.836	6.957	6.85	6.8318	6.838	6.754	6.813	6.9813	6.973	6.843	6.8561	6.9382	6.994	7.141	6.839
430	VIT_00s0283g00070	4.7896	4.9742	4.892	4.795	4.799	4.934	4.582	4.649	4.713	4.776	4.737	4.848	4.26	4.069	4.203	4.132	4.0325	3.997	3.8987	4.077	3.835	3.6918	3.71	3.443	4.198	4.697	4.6125	4.317	4.237	4.595	4.223	4.288	4.1585	4.078	4.343	4.054	4.4791	4.318	4.375	4.245	4.1807	4.294	3.936	4.2729	4.0704	3.838	3.843	4.103
431	VIT_00s0285g00010	1.0156	1.7133	1.477	0.907	1.563	1.235	0.496	0.65	1.32	0.975	0.932	0.641	0.563	-0.021	1.316	1.196	0.9038	0.887	0.9237	1.181	1.037	0.6457	0.552	0.78	1.137	1.052	1.1472	1.345	1.321	1.635	1.096	1.096	1.32492	1.206	1.171	1.339	1.6813	1.525	1.509	1.359	1.5528	1.823	1.54	1.5695	1.745	1.413	1.424	1.382
432	VIT_00s0285g00020	0.6763	0.4904	0.535	0.195	0.418	0.925	-0.021	0.096	0.546	0.533	0.879	0.512	-0.246	-0.302	0.531	0.521	0.0946	0.887	0.9659	1.053	0.953	0.5774	0.552	0.666	0.404	0.915	0.5403	0.27	1.005	0.679	0.755	1.096	1.40161	1.162	1.151	1.084	1.5013	1.243	0.883	1.26	1.1858	1.263	1.111	0.9867	1.3094	1.322	1.073	0.915
433	VIT_00s0285g00030	2.3882	1.7133	1.914	2.487	1.973	2.497	2.521	2.238	2.973	2.057	2.991	2.772	1.826	1.43	1.857	2.206	1.6878	1.777	2.4824	2.267	2.434	1.901	2.175	1.641	2.708	2.486	2.4755	3.225	3.185	2.673	2.74	3.015	3.29107	3.337	3.211	3.513	2.4376	2.253	2.338	2.599	2.7225	2.363	3.067	2.6102	2.7993	2.987	2.711	2.853
434	VIT_00s0285g00040	0.4339	-0.0497	-0.063	-0.216	-0.077	0.201	-0.371	-0.118	0.325	-0.718	-1.022	0.269	0.014	-0.366	0.134	-0.279	-1.918	-1.475	-0.2754	-0.194	-0.971	-1.0075	-0.86	-1.476	-0.408	-0.806	-0.8849	0.031	-0.39	-0.312	-0.886	-0.531	-0.2693	-0.304	-0.831	0.024	0.1254	0.386	0.235	0.044	-0.194	-0.652	0.237	-0.0067	0.6476	-0.207	-0.191	-0.078
435	VIT_00s0285g00050	1.0652	0.1188	0.637	1.027	0.614	0.427	1.491	1.069	1.034	0.946	1.488	1.064	0.657	0.69	0.395	0.944	0.9316	0.954	1.4405	0.949	1.203	1.8513	1.425	1.3	0.665	0.404	0.5775	1.119	0.802	1.052	1.394	1.226	1.11321	1.409	1.21	1.426	0.1863	0.549	0.334	0.315	0.5774	0.727	0.981	0.8853	0.4612	0.751	1.023	0.739
436	VIT_00s0285g00070	-0.9901	-1.2938	-1.103	-1.012	-1.218	-1.726	-1.922	-1.352	-1.995	-1.793	-2.46	-1.864	0.496	0.17	0.015	-0.352	-0.3	0.626	-0.6057	0.584	0.147	-0.4851	-0.224	-0.494	0.023	-0.26	-0.1782	-0.424	0.49	0.213	0.443	0.019	0.14178	-0.129	-0.364	0.153	0.1254	0.044	0.334	-0.943	-0.4139	0.146	-1.218	0.3887	-0.3097	-1.126	-0.601	-0.383
437	VIT_00s0286g00130	4.9114	5.2454	4.963	4.879	4.557	5.033	5.039	4.357	4.679	5.085	4.628	4.475	4.329	4.773	4.267	3.669	3.8289	4.051	3.7942	3.979	3.696	3.4411	3.211	3.096	4.768	4.307	4.5127	3.288	3.923	4.064	4.016	3.346	3.76382	3.692	3.591	3.294	4.5002	4.097	4.42	4.41	3.8712	3.543	3.622	3.9009	3.709	3.644	2.687	3.856
438	VIT_00s0286g00140	3.0482	3.6382	3.394	2.645	2.947	3.022	2.422	2.455	2.357	3.123	2.255	2.326	2.747	3.407	3.187	2.256	2.6527	2.882	2.3209	2.7	2.571	1.901	1.965	1.641	2.783	2.946	2.9432	1.937	2.716	2.719	2.792	1.758	2.3419	1.927	2.098	1.601	2.7414	2.699	3.18	2.932	2.4123	2.406	2.366	2.3811	2.5413	2.089	1.64	2.233
439	VIT_00s0287g00020	1.6399	1.1127	1.421	1.666	1.36	1.736	1.675	1.259	1.821	1.446	2.018	1.53	1.474	1.448	1.767	1.691	1.6379	1.951	1.1603	1.458	1.766	2.0721	2.238	1.983	1.883	2.009	2.0808	1.65	1.734	2.039	1.679	1.825	1.67313	2.147	1.874	1.702	1.6164	1.359	1.631	1.56	1.0488	1.579	1.469	1.5475	1.3952	1.765	1.913	1.516
440	VIT_00s0287g00030	3.4812	2.7374	3.181	3.572	3.227	3.569	3.967	3.686	3.697	3.721	3.968	4.201	3.395	3.182	3.577	3.806	3.4923	3.846	3.4812	3.771	3.641	4.2616	4.346	4.196	3.612	3.61	3.6287	3.774	3.664	3.889	3.929	4.07	3.72331	3.915	3.755	3.925	2.8861	2.984	3.146	3.169	3.3657	3.235	3.525	3.7456	3.3219	3.537	3.42	3.539
441	VIT_00s0287g00040	5.1088	4.6002	4.983	5.142	5.005	5.208	5.401	5.458	5.419	5.182	5.515	5.752	5.13	4.925	5.199	5.395	5.1584	5.519	5.519	5.631	5.458	5.8699	6.002	5.989	5.418	5.352	5.3253	5.65	5.449	5.527	5.622	5.709	5.63891	5.625	5.529	5.704	4.5618	4.711	4.703	4.73	4.9594	5.04	5.154	5.2005	4.9581	5.163	5.165	5.189
442	VIT_00s0287g00050	3.5611	3.5817	3.592	3.649	3.717	3.665	3.593	3.518	3.72	3.882	3.669	3.874	3.662	3.618	3.871	3.911	3.8473	3.94	3.7435	3.93	3.654	3.7837	3.74	3.872	3.643	3.843	3.8195	3.694	3.529	3.614	3.55	3.699	3.68163	3.888	3.58	3.767	3.7045	3.451	3.588	3.281	3.5187	3.816	3.675	3.9809	3.4628	3.611	3.581	4.29
443	VIT_00s0287g00070	1.8093	2.343	1.992	2.356	2.173	2.213	2.739	2.325	2.256	2.475	2.45	1.949	2.297	2.227	2.313	2.293	2.3562	2.556	2.4154	2.506	2.649	2.4181	2.299	2.629	2.231	2.174	1.8868	2.329	2.132	1.839	2.238	2.319	2.44515	2.666	2.548	2.553	2.2073	2.167	2.092	2.648	2.2216	2.237	2.479	2.3935	2.4739	2.728	3.124	2.458
444	VIT_00s0287g00080	4.6626	4.8239	4.595	5.096	4.783	4.814	5.319	4.872	4.989	5.02	5.091	4.83	4.459	4.496	4.569	4.793	4.7425	4.613	4.801	4.709	4.773	4.9571	4.883	5.023	4.596	4.52	4.5945	4.617	4.646	4.485	4.652	4.705	4.70779	4.829	4.78	4.816	4.683	4.841	4.951	5.002	4.8809	4.775	4.879	4.711	4.9704	5.146	5.383	4.844
445	VIT_00s0291g00050	7.6047	7.4814	7.409	7.396	7.308	7.542	7.564	7.411	7.406	7.484	7.602	7.32	7.106	7.002	7.41	7.527	7.0785	7.399	7.3214	7.429	7.365	7.4148	7.471	7.44	7.05	7.48	7.4846	7.347	7.65	7.279	7.398	7.452	7.73633	7.662	7.536	7.579	6.8845	6.784	6.955	7.01	6.7241	6.822	7.106	7.1304	6.984	7.067	6.753	7.272
446	VIT_00s0291g00060	4.3839	3.4874	4.052	4.184	3.418	4.119	4.028	3.788	3.36	3.535	3.217	3.429	3.372	4.259	3.221	2.555	3.2144	3.148	2.7353	3.114	2.534	2.5926	2.432	2.718	4.285	3.835	3.5927	3.253	3.548	3.676	3.854	3.611	3.54461	3.207	3.211	3.178	3.0911	3.005	3.133	2.94	2.7928	2.764	2.878	2.8623	2.6237	2.578	1.954	2.602
447	VIT_00s0291g00070	2.7631	2.7288	2.622	2.933	2.675	2.741	2.998	3.411	3.191	2.955	3.489	3.771	3.404	3.182	3.38	3.498	3.2425	3.608	3.6	3.529	3.696	3.5675	3.605	3.555	2.915	3.22	3.0464	3.472	3.815	3.275	3.56	3.523	3.81729	4.002	4.002	4.187	3.6076	3.542	3.361	3.509	3.5083	3.646	3.821	3.9478	3.6534	3.695	3.541	3.96
448	VIT_00s0291g00080	-0.2234	-0.7196	-0.491	-0.15	-0.838	-0.399	-0.084	0.477	0.016	-0.238	0.644	0.42	0.688	0.256	0.015	0.677	0.4816	0.254	0.945	0.217	0.651	0.6623	0.173	0.743	0.253	-0.022	0.1029	0.376	0.705	0.213	0.92	0.181	0.89182	1.482	1.229	1.356	0.7674	0.2	0.596	0.74	0.5774	0.826	0.911	0.738	1.0161	1.092	0.576	0.707
449	VIT_00s0291g00090	6.2194	5.5796	5.733	6.126	5.646	6.085	5.998	6.087	6.195	5.98	6.081	6.36	6.151	6.287	6.301	6.097	6.1736	6.405	6.3963	6.445	6.263	6.5356	6.412	6.573	6.104	5.892	5.6234	6.261	6.277	6.024	6.323	6.253	6.3968	6.445	6.218	6.39	5.6561	5.629	5.785	6.052	5.668	5.929	6.251	6.1011	6.11	6.284	5.863	6.184
450	VIT_00s0291g00100	4.6505	4.4185	4.403	4.374	4.494	4.57	4.473	4.463	4.57	4.519	4.836	4.732	5.425	4.864	5.353	5.339	4.8559	5.557	4.8284	5.58	4.975	5.3413	5.171	5.373	4.135	4.211	4.2584	4.047	4.319	4.326	3.619	3.948	4.28788	4.255	4.144	4.165	5.3129	5.343	5.541	5.601	5.2907	5.63	5.783	5.9659	5.3319	5.694	5.215	5.754
451	VIT_00s0294g00040	2.0862	1.9098	1.953	1.965	1.937	2.029	1.889	1.836	1.821	1.715	1.656	1.881	-2.811	-2.196	-2.84	-2.232	-3.0758	-2.831	-2.7373	-3.249	-3.537	-3.9808	-6.783	-4.241	4.023	3.641	3.792	3.448	3.491	3.583	3.504	2.739	3.02629	2.83	2.932	2.498	0.727	0.661	1.038	-0.626	0.537	-0.074	-1.069	0.2863	-0.6969	-1.575	-1.933	0.028
452	VIT_00s0299g00010	-0.2234	-0.31	-0.421	-1.012	-0.538	-0.338	-1.354	-0.815	-1.496	-0.718	-1.022	-0.888	-0.637	-0.502	-0.912	-1.764	-0.3	-1.026	-1.6482	-0.454	-0.971	-1.5793	-1.389	-1.476	0.084	-0.469	0.3381	0.094	-0.191	0.213	0.307	-0.039	-0.15504	-0.244	-0.202	0.024	0.4573	0.661	0.183	0.103	0.363	0.693	-0.013	-0.7566	0.3793	-0.016	0.175	-0.383
453	VIT_00s0299g00030	4.4714	4.2593	4.324	4.122	4.288	4.195	4.005	4.438	4.559	4.165	4.475	4.559	4.667	4.764	4.555	4.317	4.5802	4.546	4.5603	4.748	4.562	4.6954	4.541	4.675	4.433	4.007	4.2382	4.287	4.354	4.376	4.429	4.164	4.33752	4.378	4.4	4.376	4.3552	4.471	4.351	4.483	4.1273	4.311	4.347	4.239	4.3376	4.352	4.257	4.306
454	VIT_00s0299g00040	-0.0552	0.221	0.135	0.294	0.674	0.561	0.66	0.316	0.201	0.492	0.364	0.72	0.061	0.377	-0.503	-0.279	-0.0615	-0.039	-0.227	-0.658	-0.191	-0.219	-0.407	-0.408	0.305	0.665	-0.0591	0.887	0.282	0.598	0.528	0.181	0.66173	0.122	0.412	-0.116	1.1805	1.092	1.038	0.846	0.6549	0.889	0.799	1.1413	0.9324	0.255	0.997	1.021
455	VIT_00s0299g00050	0.8275	1.0022	0.957	0.776	1.341	1.088	1.447	0.875	1.173	0.975	1.104	1.094	0.563	0.453	0.574	0.301	-0.2366	-0.249	0.4453	0.275	0.244	0.4302	0.648	0.356	1.017	1.201	0.5775	1.057	1.005	1.226	0.719	0.692	0.69258	0.918	0.738	0.72	1.3229	1.693	1.796	1.56	1.7424	1.579	1.368	1.6745	1.4762	1.12	1.554	1.321
456	VIT_00s0299g00060	6.0878	5.8969	6.098	6.196	6.115	6.193	6.372	6.506	6.162	6.333	6.325	6.437	6.248	6.213	6.105	6.287	6.15	6.172	6.274	6.259	6.275	6.6295	6.608	6.664	6.338	6.333	6.2514	6.298	6.222	6.299	6.336	6.383	6.38858	6.527	6.621	6.355	6.13	6.212	6.164	6.345	6.2576	6.198	6.317	6.3458	6.2141	6.454	6.268	6.271
457	VIT_00s0299g00070	2.5448	2.3202	2.493	2.518	2.428	2.375	2.159	2.3	2.548	2.239	2.09	1.982	2.335	1.929	1.973	2.305	2.2044	2.177	2.0633	2.296	1.978	2.0344	1.901	1.777	2.218	2.049	2.205	2.205	2.181	2.354	2.287	2.198	2.17715	2.029	2.012	2.184	2.2073	1.964	1.83	2.15	1.9099	2.112	2.417	1.7724	1.9433	1.747	1.689	2.043
458	VIT_00s0299g00080	3.7992	4.1074	3.455	3.308	3.614	3.577	3.572	3.573	3.463	3.64	3.498	3.343	3.857	3.581	4.207	3.987	3.7799	4.081	3.8544	3.984	4.119	4.0127	3.902	3.885	3.499	3.565	3.9846	3.537	3.669	3.836	3.54	3.482	3.66228	3.587	3.774	3.513	3.7455	3.685	3.661	3.677	3.5546	3.646	3.351	3.7016	3.3383	3.459	3.458	3.466
459	VIT_00s0299g00100	4.7101	5.6896	4.546	5.04	5.137	4.805	4.875	4.736	5.014	5.249	4.82	4.588	4.657	4.243	4.37	4.946	4.3999	4.586	4.6473	4.567	4.418	5.2578	5.061	5.119	4.219	4.202	4.546	3.694	3.486	3.88	3.6	3.446	3.12571	3.442	3.751	3.317	5.0227	4.795	4.536	4.698	4.5515	4.028	3.966	3.8966	4.0638	3.552	3.686	3.759
460	VIT_00s0299g00110	3.9747	3.9376	3.758	4.05	3.499	3.806	4.087	3.824	3.716	4.126	3.629	3.983	4.058	3.943	4.223	3.656	3.9221	4.136	4.0114	4.28	3.753	4.3031	3.921	4.128	3.648	3.862	3.6723	3.502	3.386	3.625	3.721	3.768	3.3743	3.076	3.508	3.375	3.5908	3.556	3.618	3.437	3.7125	3.779	3.377	3.6866	3.2489	3.288	3.239	3.548
461	VIT_00s0301g00020	3.591	3.911	3.645	3.916	3.823	3.65	4.013	3.686	3.772	3.622	3.621	3.78	3.353	3.679	3.35	3.569	3.4252	3.284	3.4331	3.098	3.062	3.339	3.332	3.494	3.419	3.299	3.0398	3.525	3.417	3.441	3.146	3.518	3.34547	3.286	3.248	3.452	2.8861	3.165	2.934	2.78	3.3188	2.549	2.404	2.6208	2.8458	2.476	3.1	2.329
462	VIT_00s0301g00030	6.5676	6.7296	6.727	6.552	6.668	6.583	6.641	6.319	6.647	6.66	6.529	6.259	6.569	6.407	6.675	6.615	6.486	6.568	6.4231	6.592	6.409	6.1921	6.41	6.324	6.715	6.643	6.8313	6.516	6.452	6.581	6.397	6.415	6.25738	6.2	6.119	6.236	6.5368	6.643	6.701	6.568	6.4842	6.524	6.411	6.5788	6.4271	6.264	6.467	6.407
463	VIT_00s0301g00040	6.4178	6.6303	6.656	6.58	6.285	6.35	6.924	5.917	6.365	6.727	6.614	6.013	6.31	6.531	6.049	5.547	5.918	5.962	5.6167	5.851	6.063	5.1922	5.394	5.088	6.917	6.663	7.2869	5.962	6.154	6.326	6.555	5.515	6.12299	6.231	6.559	5.909	6.8514	6.454	6.888	7.896	6.7447	6.935	6.937	7.0275	6.4201	6.497	5.546	6.975
464	VIT_00s0301g00050	2.0124	2.1875	2.042	1.95	2.224	2.063	1.768	1.894	2.159	1.865	2.158	1.966	1.866	1.762	1.156	1.454	1.2957	1.447	1.4102	1.27	1.405	1.6581	1.53	1.079	1.813	1.823	2.028	1.517	1.718	1.635	1.349	1.652	1.62596	1.535	1.774	1.63	2.4501	2.483	2.538	2.609	2.7756	2.225	2.606	2.3177	2.0662	2.247	2.341	2.429
465	VIT_00s0301g00070	0.1878	-0.3831	-0.231	0.81	0.107	-0.462	1.003	1.129	0.243	0.364	1.127	0.681	-0.034	0.946	0.346	1.117	0.6251	0.817	-0.0909	0.537	0.016	0.2879	0.552	0.584	-0.327	-0.714	-0.99	-0.719	-0.54	-0.889	-0.886	-0.373	-0.93793	0.254	1.005	-0.218	2.1006	2.513	2.02	2.493	2.6391	1.945	1.994	1.6541	1.6258	0.82	1.536	0.126
466	VIT_00s0301g00080	2.145	2.162	2.183	2.682	2.008	2.192	3.08	3.871	2.148	3.188	3.058	3.835	1.209	2.08	1.414	1.709	1.2957	1.447	1.2824	1.211	1.822	0.524	1.779	0.705	1.399	2.256	1.645	1.585	1.579	1.931	2.436	2.284	1.52673	2.387	3.005	2.272	2.9665	2.998	3.232	3.063	3.4551	2.738	2.896	2.5002	2.5224	2.247	2.497	2.069
467	VIT_00s0301g00090	1.75	2.0274	2.149	2.804	2.774	2.762	3.374	3.779	3.077	3.555	4.788	4.355	1.698	2.796	2.005	1.91	3.0838	1.951	2.6856	1.733	2.885	3.1609	3.2	2.737	4.745	4.425	4.2265	5.144	4.31	4.769	5.064	4.814	4.14183	3.964	3.934	3.848	2.7716	3.382	3.827	2.557	3.779	3.174	2.754	2.8712	3.5728	2.919	3.482	2.91
468	VIT_00s0301g00100	2.2664	1.748	1.459	2.762	2.904	2.617	4.962	5.776	5.08	5.068	6.757	6.229	2.884	2.914	2.793	3.904	3.0333	3.639	4.2458	3.672	5.016	6.1493	5.967	6.112	3.764	3.326	2.8924	5.236	5.674	4.235	4.894	5.318	6.47763	7.548	6.965	6.355	2.6579	2.4	2.314	3.861	3.859	3.253	4.935	4.3254	4.3457	5.715	5.61	5.389
469	VIT_00s0301g00110	4.9547	4.8699	4.917	4.805	4.898	4.915	4.742	4.581	4.782	4.738	4.624	4.666	4.646	4.642	4.69	4.73	4.5423	4.615	4.5307	4.644	4.352	4.3332	4.43	4.383	4.731	4.747	4.7856	4.451	4.406	4.6	4.44	4.587	4.32773	4.119	4.08	4.076	4.4821	4.411	4.572	4.43	4.3211	4.407	4.276	4.2961	4.093	4.181	4.123	4.222
470	VIT_00s0301g00170	5.2003	5.0835	5.059	5.094	5.261	5.126	5.039	4.943	4.732	5.016	4.841	4.93	5.103	5.09	5.228	5.215	5.189	5.291	4.8068	5.195	5.225	4.7785	4.836	4.912	5.378	5.436	5.5076	5.164	5.422	5.371	5.295	5.152	5.4487	5.187	5.39	5.083	4.9608	5.29	5.084	5.054	5.246	5.395	5.226	5.2127	5.1979	5.158	5.041	5.24
471	VIT_00s0301g00180	4.1826	4.0668	4.384	4.2	4.545	4.285	3.994	4.066	4.085	4.116	4.131	4.011	3.975	3.972	3.727	4.06	3.9428	4.081	3.6298	3.921	3.817	3.6023	3.48	3.633	4.403	4.437	4.4958	4.221	4.082	4.366	4.038	3.921	4.18043	3.68	3.904	3.934	3.8291	4.196	4.202	4.179	4.0894	4.273	4.148	4.2078	4.1742	3.987	4.059	4.075
472	VIT_00s0301g00190	1.7651	1.6778	1.9	2.066	2.031	1.896	2.146	1.576	1.917	1.833	2.09	2.287	1.166	1.411	1.212	1.475	1.5862	0.921	0.7653	1.241	0.909	1.1359	1.331	1.423	1.9	1.94	1.7949	1.629	1.485	1.397	1.096	1.201	1.42017	1.249	1.535	1.339	1.0878	0.83	1.329	0.945	1.5117	1.14	1.342	1.2541	1.0952	0.853	1.237	0.995
473	VIT_00s0302g00010	1.0156	0.6819	0.82	1.426	0.583	0.653	1.305	0.986	0.959	1.167	0.612	0.832	0.627	1.313	0.616	0.521	0.6919	0.497	0.6405	0.386	0.29	0.8184	0.648	0.497	-0.327	-0.469	-0.1782	0.155	0.189	-0.604	-0.346	-0.912	-0.21104	0.375	0.197	-0.51	-0.4849	-0.838	-0.564	-0.366	-0.4139	-0.744	-0.696	-1.8465	-1.3623	-0.349	-1.299	-1.178
474	VIT_00s0302g00050	4.6464	4.5272	4.602	4.773	4.606	4.602	4.815	4.925	4.563	4.729	4.724	4.839	4.617	4.813	4.545	4.646	4.6553	4.7	4.6698	4.534	4.467	4.7955	4.809	4.863	4.617	4.585	4.3473	4.576	4.607	4.46	4.509	4.391	4.47918	4.743	4.548	4.576	4.651	4.678	4.451	4.402	4.7188	4.578	4.412	4.3027	4.6354	4.564	4.46	4.479
475	VIT_00s0302g00060	0.7387	1.165	1.008	0.875	1.304	0.822	1.636	1.361	1.217	1.467	1.875	1.507	-0.795	0.077	-0.417	-0.511	-0.4359	0.024	-0.6057	-0.276	-0.223	-0.0207	0.257	0.356	-0.249	0.63	0.7828	0.654	0.863	0.569	0.646	0.861	1.01898	1.311	1.504	0.972	2.3736	2.3	2.362	2.658	2.5199	2.428	2.454	2.5229	2.2502	2.683	2.972	2.558
476	VIT_00s0304g00010	5.5141	5.7303	6.132	4.82	5.716	5.177	4.024	3.529	2.986	4.962	2.394	2.836	5.412	5.437	4.415	4.533	5.1628	4.103	4.2155	4.221	3.287	4.1247	3.921	4.246	5.17	5.642	4.8706	3.386	3.477	3.558	2.842	2.483	2.48975	2.593	2.001	2.174	6.5693	6.262	5.732	5.151	5.7376	5.28	4.36	4.1398	4.8271	4.108	4.21	3.696
477	VIT_00s0304g00020	2.9127	2.5537	3.028	2.718	2.953	2.823	2.132	2.748	2.018	2.516	2.136	2.494	1.385	1.701	1.039	1.117	1.5326	1.326	1.1963	1.119	0.441	0.6787	0.483	0.705	2.544	2.742	2.7365	2.48	2.463	2.807	2.766	2.631	2.3419	1.967	2.098	1.743	1.933	1.858	2.005	1.359	1.8286	1.541	1.172	1.2267	1.2871	0.853	0.741	0.942
478	VIT_00s0304g00030	5.1962	4.9239	5.117	5.424	4.982	5.165	5.479	5.413	5.215	5.27	5.368	5.429	4.721	5.092	4.683	4.463	4.7908	4.503	4.4193	4.457	4.172	4.6451	4.526	4.752	5.129	5.08	4.9185	5.319	4.902	5.063	5.341	5.192	5.05507	4.929	4.803	4.919	4.5269	4.598	4.856	4.558	4.9108	4.573	4.672	4.9494	4.7085	4.523	4.472	4.712
479	VIT_00s0304g00050	2.5793	2.6667	2.269	2.518	2.537	2.446	2.836	2.516	2.724	2.696	2.63	2.853	2.163	2.248	2.262	2.452	2.4746	2.091	2.3451	2.05	2.113	2.8567	2.718	2.409	2.629	2.693	2.5048	2.561	2.403	2.294	2.479	2.26	2.42692	2.387	2.178	2.506	2.5692	2.452	2.464	2.257	2.5302	2.529	2.154	2.2915	2.2153	2.548	1.941	2.523
480	VIT_00s0304g00060	-0.2842	-0.9228	-1.103	-0.216	-1.113	-0.598	-0.452	0.566	0.243	-0.172	0.243	-0.161	-1.175	-0.127	-0.417	0.677	-0.0615	-0.585	0.3528	-0.194	0.686	0.542	0.709	0.404	-1.027	-1.693	-3.0212	-0.256	-0.39	-0.541	-0.423	-0.039	0.09636	0.836	0.076	1.147	1.2955	1.219	1.399	1.699	1.7424	1.635	2.214	2.4888	2.2153	2.411	2.569	2.741
481	VIT_00s0304g00070	4.8789	5.3063	5.198	4.79	5.164	4.78	4.371	4.469	4.692	4.734	4.09	3.612	5.18	4.977	4.506	4.847	5.0028	4.267	4.6489	4.048	4.855	3.921	4.274	4.121	6.393	6.58	6.4868	6.255	6.246	6.448	6.297	6.45	6.10518	6.137	5.966	6.165	4.9278	4.747	4.149	4.327	4.6659	4.388	3.983	3.8525	4.2131	3.682	4.329	3.596
482	VIT_00s0304g00080	2.7096	4.3468	3.689	1.95	4.378	2.301	0.311	2.439	1.489	3.663	0.906	1.81	2.515	2.031	2.802	3.589	3.0007	2.916	4.0063	2.889	3.894	1.8072	2.142	0.143	-1.476	1.661	0.934	1.692	3	3.088	1.123	2.832	2.64765	1.668	2.139	2.877	2.5345	3.221	3.004	1.974	3.8425	3.384	2.339	2.7026	3.5496	2.061	3.37	2.903
483	VIT_00s0309g00020	2.7251	2.5139	2.475	2.538	2.311	2.601	2.72	2.748	2.717	2.678	2.782	3.074	2.498	2.5	2.923	2.18	2.1221	2.728	2.9399	2.7	2.608	3.1314	2.957	3.161	2.774	2.427	2.5983	2.72	2.757	2.807	2.668	2.848	3.02022	2.984	3.016	2.962	2.2928	2.345	2.599	2.797	2.0457	2.596	2.723	2.7799	2.6501	2.973	2.45	2.839
484	VIT_00s0309g00080	-0.5564	0.3165	-0.231	0.089	-0.233	-0.829	-0.539	-0.892	-0.086	0.011	0.063	-0.234	-0.19	-0.502	-0.258	-0.143	-0.2366	-0.684	-0.0068	-1.03	0.016	-0.1307	-0.062	-0.789	-0.586	-0.714	-0.6953	-0.256	-0.621	0.017	-0.346	-0.45	-0.52918	-1.115	-0.364	-1.054	-0.6886	-0.481	-0.396	-1.066	-0.4139	-0.407	-0.401	-1.2773	-0.7886	-1.762	-0.86	-1.178
485	VIT_00s0313g00010	0.047	-1.6078	-0.641	0.81	-1.331	0.241	-0.151	0.898	0.064	-0.172	0.402	1.552	-0.304	0.72	-1.036	-0.892	0.4434	-0.684	0.1108	-0.454	-0.324	0.3506	0.173	0.497	-0.249	-0.469	-0.787	0.155	-0.191	-1.147	0.646	-0.3	0.49673	0.749	0.791	0.232	-1.3759	-1.628	-1.095	-0.626	0.1652	-0.652	0.178	-1.4433	-0.2433	0.642	0.677	-0.526
486	VIT_00s0313g00020	3.4206	3.4719	3.36	3.46	3.568	3.458	3.628	4.109	3.991	3.756	4.276	4.147	3.718	3.774	3.746	3.692	3.6848	4.043	4.1688	3.997	4.286	4.4631	4.249	4.439	3.565	3.431	3.1613	3.793	3.834	3.649	3.964	3.906	4.26753	4.231	4.25	4.195	3.4302	3.36	3.484	3.577	3.4167	3.604	3.594	3.5661	3.841	4.151	3.78	3.996
487	VIT_00s0313g00030	7.8027	7.2098	8.092	7.825	7.709	8.194	7.947	7.965	8.034	7.738	7.837	8.011	8.468	8.318	8.409	8.513	8.6616	8.418	8.3192	8.419	8.298	8.3294	8.515	8.585	8.615	8.464	8.3655	8.524	7.997	8.352	8.002	8.426	7.86314	7.84	7.794	8.083	7.9176	8.202	7.914	7.894	8.3248	8.242	8.041	8.0263	8.434	8.099	8.571	7.746
488	VIT_00s0313g00040	4.9629	5.2499	5.294	4.443	5.169	5.098	4.001	4.167	4.736	4.559	3.684	3.866	3.887	4.411	4.082	3.608	3.7331	3.756	3.4027	3.622	3.577	2.5442	2.485	2.258	5.436	5.602	5.456	4.721	5.088	5.075	4.26	4.466	4.46137	3.918	3.825	3.88	4.6536	4.403	4.434	3.915	4.0469	4.089	3.145	3.3984	3.6092	3.017	2.898	3.067
489	VIT_00s0313g00050	0.7387	0.0087	-0.641	0.473	0.891	0.653	0.621	1.223	1.082	0.067	0.824	1.124	2.345	1.848	3.684	3.482	2.7808	3.472	3.6591	3.523	3.86	2.5442	2.866	2.421	0.625	0.732	0.6838	1.884	1.523	1.689	1.869	2.223	2.18802	1.954	1.652	2.015	0.1863	0.83	1.23	0.977	0.96	1.689	1.735	1.9834	2.0264	1.928	1.048	1.966
490	VIT_00s0313g00070	4.7748	4.5931	4.735	4.803	4.803	4.928	4.695	4.213	4.639	4.38	4.015	4.081	5.647	5.307	6.096	6.048	5.6403	6.169	5.7623	6.157	5.742	5.6981	5.616	5.591	4.852	4.964	5.1951	4.584	4.649	4.903	4.675	4.836	4.29543	3.523	3.778	3.931	4.2558	4.053	4.751	4.436	4.4436	4.656	4.396	4.6886	4.2852	4.066	3.734	4.2
491	VIT_00s0313g00080	5.8507	5.7603	5.866	5.329	5.579	5.792	5.039	5.549	5.595	5.212	5.375	5.387	5.512	5.917	5.628	5.031	5.3603	5.516	5.5583	5.661	5.327	5.3277	5.087	5.193	5.856	5.483	5.6553	5.418	5.739	5.695	5.567	5.173	5.59059	5.297	5.254	5.302	5.5815	5.6	5.766	5.675	5.0101	5.472	5.345	5.3186	5.4048	5.619	5.085	5.549
492	VIT_00s0316g00010	3.6651	3.8605	3.813	3.355	3.564	3.623	3.044	2.987	3.27	3.286	2.907	3.104	3.877	4.095	3.918	3.9	4.2857	3.629	3.8289	3.682	3.345	2.2744	2.494	2.679	4.453	4.151	4.0914	4.851	4.37	4.729	4.638	4.273	3.99487	3.034	3	3.46	3.1761	3.859	3.473	3.106	3.7919	3.632	2.723	3.3033	3.5957	2.183	3.171	2.764
493	VIT_00s0317g00050	6.0156	5.7379	6.06	5.992	5.921	6.088	6.061	6.049	5.976	5.957	5.836	5.991	4.918	5.194	5.211	5.042	4.8758	4.848	4.9739	4.804	5.566	5.042	5.061	4.622	6.575	6.572	6.6568	6.688	6.62	6.593	6.503	6.511	6.61431	6.378	6.951	6.614	6.131	5.997	5.813	6.077	6.3057	6.359	6.233	6.4194	6.3884	6.394	6.316	6.697
494	VIT_00s0317g00060	4.6093	4.7032	4.921	4.805	4.454	4.756	4.73	4.887	4.623	4.729	4.573	4.867	4.778	4.905	4.834	4.761	4.9995	4.891	4.9675	4.84	4.939	4.9747	5.003	4.904	4.733	4.44	4.4786	5.082	4.928	4.815	5.025	4.917	4.8394	4.612	4.811	4.726	4.5931	4.368	4.426	4.456	4.5515	4.599	4.545	4.5792	4.762	4.75	4.953	4.519
495	VIT_00s0317g00100	6.3956	6.1935	6.311	6.347	6.089	6.442	6.278	6.498	6.411	6.369	6.56	6.712	6.322	6.455	6.31	5.97	6.3146	6.442	6.4136	6.452	6.359	6.8295	6.756	6.871	6.365	6.113	6.2828	6.412	6.3	6.304	6.424	6.216	6.42291	6.565	6.532	6.45	6.0463	6.136	6.124	6.4	6.1216	6.3	6.53	6.4217	6.4455	6.594	6.497	6.527
496	VIT_00s0317g00110	5.4996	5.3827	5.18	5.472	5.304	5.373	5.55	5.415	4.795	5.223	4.859	5.001	5.75	6.064	5.862	5.507	5.4486	5.538	5.6437	5.474	5.29	5.5567	5.727	5.559	5.5	5.268	5.6553	5.647	5.607	5.671	5.619	5.62	5.67411	5.265	5.695	5.45	5.4465	5.52	6.04	5.366	5.413	5.181	4.804	5.2145	4.6507	4.854	4.326	4.844
497	VIT_00s0317g00130	6.976	7.1628	6.959	6.967	6.954	6.883	7.065	6.738	6.772	6.912	6.975	6.78	7.083	7.051	7.156	7.086	6.9814	6.93	6.7878	6.892	6.973	6.7902	6.825	6.867	7.098	7.161	7.2405	7.013	6.943	7.017	6.978	7.035	6.88235	6.919	6.862	6.934	7.1391	7.149	7.104	7.19	7.1628	7.024	6.946	6.9802	7.0409	6.847	7.182	7.008
498	VIT_00s0317g00140	3.0847	2.524	2.502	3.444	2.454	3.657	3.894	3.597	3.662	3.416	4.012	3.435	3.021	3.933	3.512	2.751	3.3753	3.277	3.3872	3.397	4.153	3.5068	3.725	3.431	3.066	3.008	3.372	3.764	3.322	3.94	3.68	4.074	3.47976	3.245	3.701	3.734	2.7716	1.904	2.496	3.162	2.2469	2.73	3.727	3.7408	3.2603	4.142	3.34	4.71
499	VIT_00s0317g00150	2.6296	2.5537	2.572	2.762	2.608	2.817	2.634	2.816	2.709	2.669	3.01	3.119	2.531	2.668	2.546	2.743	2.3867	2.757	2.7892	2.851	2.71	2.8817	2.733	3.096	1.7	2.075	2.3943	2.526	2.068	2.139	2.469	2.296	2.44515	2.406	2.525	2.643	2.3867	2.533	2.548	2.875	2.6005	2.469	2.754	2.5453	2.4935	3.088	2.883	3.128
500	VIT_00s0319g00010	1.4664	1.8473	0.93	1.872	1.226	1.572	1.491	1.59	2.17	1.088	1.378	1.53	0.746	1.353	0.911	0.601	1.338	1.049	1.1784	1.119	0.879	1.4351	1.077	1.492	1.62	1.823	1.266	1.971	1.667	1.607	1.901	1.724	1.40161	1.603	1.407	1.265	0.3008	0.765	0.334	0.543	0.6166	-0.016	0.635	0.1177	0.3793	0.642	0.221	-0.134
501	VIT_00s0322g00030	8.7735	8.7173	8.722	8.571	8.745	8.526	8.514	8.096	8.579	8.505	8.331	7.772	8.531	8.354	8.33	8.361	8.534	8.201	8.1145	8.152	8.204	7.5011	7.696	7.831	8.559	8.42	8.7992	8.079	7.926	8.245	8.137	7.938	7.70947	7.626	7.621	7.534	8.3403	8.392	8.512	8.507	8.3421	8.434	8.276	8.2252	8.0082	7.66	7.883	7.818
502	VIT_00s0322g00040	4.9432	5.0281	4.937	5.122	4.926	4.982	5.094	5	5.118	5.102	5.209	5.28	5.074	4.954	5.189	5.189	5.1435	5.094	5.1764	5.145	5.153	5.3458	5.309	5.319	5.096	5.146	5.2509	5.022	5.041	5.13	5.021	5.014	5.07423	4.972	5.195	5.005	5.4229	5.415	5.527	5.444	5.5738	5.507	5.626	5.7352	5.3814	5.602	5.747	5.703
503	VIT_00s0323g00020	4.6766	4.7764	4.568	4.606	4.862	4.405	4.637	4.556	4.727	4.718	4.515	4.551	4.973	4.58	5.179	5.068	4.8954	4.792	4.9091	4.911	4.938	4.6903	4.838	4.589	4.05	4.117	4.4003	4.297	4.232	4.044	3.918	4	4.22596	4.145	4.366	4.048	4.8871	4.922	4.899	4.846	5.0537	4.982	4.895	4.9305	4.772	4.982	5.181	4.878
504	VIT_00s0323g00030	6.535	6.6216	6.465	6.375	6.572	6.304	6.258	6.357	6.167	6.202	6.267	6.058	6.825	6.509	6.896	6.74	6.6491	6.867	6.5153	6.829	6.825	6.3418	6.47	6.323	5.581	5.632	6.0771	6.015	6.008	5.891	5.911	5.723	5.97634	5.754	6.084	5.886	6.8163	6.965	6.874	6.865	6.8386	6.976	6.855	6.9827	6.9034	6.891	7.195	6.941
505	VIT_00s0323g00040	4.0443	4.1917	4.206	3.924	4.082	4.135	4.201	3.942	3.825	3.818	3.852	3.679	3.611	3.92	3.629	3.379	3.5608	3.461	3.2097	3.558	3.493	3.3287	3.351	3.443	4.023	4.043	4.1728	3.673	3.958	3.931	3.791	3.662	3.72704	3.488	3.473	3.435	3.876	3.871	4.094	3.979	3.7527	3.737	3.66	4.0053	3.8334	3.727	3.674	4.019
506	VIT_00s0323g00050	0.7387	0.1708	0.267	1.189	0.644	0.561	1.513	1.328	1.082	0.975	1.15	1.792	0.275	1.047	0.487	0.748	0.7865	0.584	0.5874	0.584	0.686	0.8331	0.796	1.048	0.143	0.084	-0.1782	0.991	0.091	0.249	1.177	1.149	1.45657	1.76	1.519	1.374	1.0878	1.219	1.23	1.26	1.0773	1.377	1.814	2.1383	1.4363	2.075	1.606	1.911
507	VIT_00s0323g00060	2.0982	2.0132	1.459	2.838	1.64	2.301	3.578	3.418	2.776	2.902	3.431	3.225	1.879	1.848	2.195	1.062	1.2522	1.682	0.5322	1.754	1.341	1.8585	1.848	1.883	1.375	0.483	0.9625	1.47	2.274	0.45	1.901	0.829	3.03233	3.616	3.365	2.576	0.8067	1.144	1.353	1.79	1.7947	1.885	3.19	2.5563	2.56	3.475	3.314	3.626
508	VIT_00s0323g00070	3.1319	3.5769	3.247	4.504	4.273	3.705	7.376	6.945	7.038	6.436	7.862	6.46	4.689	4.296	4.566	4.923	3.7722	5.004	5.0422	5.091	5.458	6.2374	6.344	6.401	4.054	4.222	3.2331	4.916	5.155	4.146	4.96	6.274	6.37854	7.587	6.981	7.114	1.6164	2.955	2.911	2.932	3.8549	3.677	4.539	4.6504	4.4746	5.052	5.525	5.201
509	VIT_00s0323g00080	5.5645	5.3507	5.594	5.599	5.378	5.662	5.573	5.73	5.614	5.477	5.741	5.75	5.771	6.285	5.913	5.652	5.8235	5.825	6.1779	5.821	6.278	6.3594	6.175	6.171	6.234	6.145	6.1859	5.994	6.422	6.307	6.268	6.246	6.54996	6.716	6.462	6.63	6.1213	5.872	5.74	6.297	5.9457	5.947	6.262	6.0687	6.2126	6.596	6.192	6.58
510	VIT_00s0324g00010	3.0171	3.3474	3.299	2.736	3.018	2.869	2.265	2.852	3.004	2.641	2.966	3.028	2.991	2.888	3.042	2.483	2.9675	2.65	2.8581	2.87	2.675	2.4326	2.395	2.512	3.448	3.034	3.329	2.855	2.909	3.356	2.991	2.564	2.83214	2.772	2.6	2.89	3.0008	3.026	2.988	2.858	2.3082	2.624	2.352	2.652	2.6325	2.538	2.131	2.513
511	VIT_00s0324g00030	1.2262	1.6414	1.459	1.164	1.206	1.35	1.786	1.562	1.195	1.849	1.591	0.796	1.25	1.747	1.672	0.914	1.5686	1.74	0.9237	1.754	1.507	1.7463	1.425	1.558	1.165	1.609	1.4175	0.324	0.49	1.244	1.277	1.175	0.91817	0.891	1.248	0.877	1.66	1.744	1.376	1.406	2.2088	1.24	1.735	1.3586	0.9888	1.249	1.215	1.3
512	VIT_00s0324g00040	5.5297	5.4684	5.549	5.49	5.634	5.478	5.547	5.529	5.407	5.5	5.532	5.619	5.756	5.732	5.709	5.899	5.8756	5.749	6.0252	5.737	6.12	5.8601	5.977	5.861	5.571	5.694	5.541	5.843	6.118	5.806	5.995	5.947	6.1758	6.247	6.278	6.154	6.1777	6.129	6.001	6.233	6.2118	6.234	6.295	6.2204	6.2741	6.576	6.722	6.401
513	VIT_00s0324g00050	8.5455	8.3449	8.491	8.727	8.441	8.546	8.855	8.551	8.803	8.699	8.793	8.487	0.883	3.024	1.924	1.196	0.7557	2.03	1.4701	1.483	1.69	2.5262	2.238	2.598	8.585	8.502	8.0949	8.007	7.933	7.959	8.086	7.992	7.65153	8.052	8.049	7.897	4.6455	4.968	4.799	5.502	5.6992	5.662	6.362	6.0157	6.1706	6.507	6.821	6.289
514	VIT_00s0324g00070	4.628	4.9632	3.967	4.739	4.531	3.983	5.005	4.506	4.839	4.92	4.462	4.398	5.286	5.479	4.253	4.063	4.951	3.664	4.0214	3.939	3.823	3.2011	3.168	3.29	1.375	0.732	0.6838	0.214	0.091	-0.162	0.307	-0.373	0.38783	1.045	0.816	0.111	1.723	1.545	1.509	2.178	2.2469	0.978	1.943	0.5739	1.6258	1.224	1.237	0.502
515	VIT_00s0324g00110	1.2262	1.165	1.082	0.998	1.304	1.11	0.698	0.851	0.88	1.313	1.033	0.902	0.275	0.997	0.442	0.639	0.2355	0.306	0.2877	-0.276	0.335	0.2664	0.215	-0.106	-0.327	0.134	-0.0591	-0.179	-0.071	0.176	-0.073	-0.531	-0.15504	0.027	0.197	-0.796	0.5529	-0.012	0.381	-0.146	0.363	0.094	-0.314	0.1761	0.4612	0.303	-0.022	0.173
516	VIT_00s0332g00010	1.6399	1.4227	1.44	2.009	1.925	1.805	2.364	2.096	2.478	1.986	2.432	2.603	2.267	0.893	1.039	0.783	0.8753	1.47	0.8802	1.27	1.154	0.9593	1.407	0.625	1.62	1.591	1.8718	3.083	2.361	1.874	2.107	1.965	2.06373	2.576	2.012	2.956	1.6383	1.621	1.65	2.191	1.1052	1.522	1.925	1.9164	1.5715	2.222	1.64	2.129
517	VIT_00s0332g00030	0.5428	0.8824	0.604	1.336	1.341	1.088	1.713	1.241	1.807	1.767	1.488	1.53	1.785	0.298	0.531	0.713	-0.2366	0.853	0.3207	0.537	0.096	0.1059	0.083	0.143	1.247	0.826	1.5167	2.627	1.933	1.565	1.768	1.412	1.24393	2.005	1.565	2.309	0.5984	0.893	1.305	1.26	0.8653	0.546	0.837	1.6124	1.1702	0.916	0.802	1.621
518	VIT_00s0332g00040	0.3161	0.1188	-0.063	0.706	0.107	-0.17	0.58	-0.029	1.058	-0.381	0.2	0.215	0.53	-1.008	-1.319	-0.279	-1.918	0.356	-0.4311	-0.553	-0.432	-0.956	-0.86	-1.026	-0.79	-1.122	-0.1175	0.654	0.369	0.176	-0.203	-0.3	0.04947	0.523	-0.364	0.513	-1.0607	-0.943	-0.319	-0.289	-0.6734	-1.06	-0.401	-0.5531	-0.7886	-0.077	-0.601	0.263
519	VIT_00s0332g00050	-0.2234	0.3165	0.267	0.555	0.519	-0.529	0.496	0.282	0.111	0.272	0.364	0.599	1.055	-0.819	-1.319	-1.412	-0.8451	-0.039	-1.3091	-0.895	-1.027	-0.956	-1.049	-1.476	-0.176	-0.197	0.5775	1.345	0.236	0.418	0.646	-0.3	-0.3934	0.212	0.235	0.692	-0.393	-0.838	-0.246	-0.829	-0.3368	-0.652	-0.934	0.0569	-0.5293	0.35	-1.063	0.028
520	VIT_00s0332g00060	0.2318	-0.4602	0.039	0.473	0.759	0.201	0.26	0.173	-0.14	0.648	0.324	0.512	1.558	0.17	-0.185	-0.429	-0.509	0.085	0.0335	0.275	-0.191	-0.2811	-0.473	-0.249	-0.176	0.183	0.2016	1.057	0.802	0.511	0.156	-0.531	0.31039	-0.075	0.477	0.692	0.4573	0.661	0.334	0.977	0.4085	0.466	0.59	0.4372	0.2	0.303	-0.022	0.642
521	VIT_00s0332g00080	0.2318	-0.6279	-0.641	-0.086	-0.127	0.159	0.04	-0.165	0.365	0.408	0.402	0.868	1.328	0.559	0.487	-0.511	-0.1759	-0.039	0.1842	-0.044	0.096	0.13	0.375	0.404	-0.249	0.404	0.7828	1.149	1.005	0.099	0.608	0.501	0.18582	0.836	0.599	1.409	0.3549	0.249	0.71	0.664	0.2173	0.794	0.59	0.6582	0.7489	0.853	0.221	0.829
522	VIT_00s0332g00110	0.4339	0.0087	0.224	0.294	0.813	0.159	0.735	-0.118	0.677	0.492	0.156	0.902	1.607	-0.652	-0.049	-0.511	-0.6673	-0.106	-0.2754	-0.362	-0.549	-0.6804	-1.154	-1.161	-0.176	-0.396	0.4628	0.957	0.141	0.706	-0.423	-0.164	0.00099	-0.129	0.157	-0.021	-0.0745	0.549	0.427	0.456	-0.1276	0.338	0.347	0.3887	-0.119	0.303	-0.524	0.173
523	VIT_00s0332g00130	-1.2082	-1.4423	-0.9	-0.286	-0.347	-0.915	-0.021	-0.544	-0.923	-0.54	0.015	0.371	1.25	-0.819	-2.141	-2.929	-1.918	-0.494	-1.3091	-0.772	-1.746	-1.5793	-2.236	-1.026	0.404	-0.396	-0.1175	1.421	0.039	-0.162	-0.137	0.327	-0.15504	-0.185	-0.103	0.826	-1.0607	0.2	0.129	0.044	-0.1276	-0.135	-0.314	0.3887	-0.0607	-0.077	0.08	0.387
524	VIT_00s0332g00140	0.2746	-0.174	-0.117	0.473	0.063	0.356	0.842	0.282	1.417	0.364	1.104	1.094	1.055	-0.502	-0.116	0.04	-0.3664	0.405	-0.8043	0.275	0.096	-0.1595	0.173	-0.684	1.247	0.275	0.905	1.712	1.135	1.052	0.443	-0.039	0.86499	1.093	0.866	1.73	0.3549	0.296	0.596	0.977	0.8653	0.424	0.874	0.5297	0.6122	0.303	0.576	0.8
525	VIT_00s0332g00160	-0.1091	0.1708	0.224	0.776	0.15	0.528	1.229	0.65	1.058	0.884	0.545	1.033	1.757	0.377	0.395	0.04	0.4434	0.781	0.254	0.629	-0.223	-0.3132	-0.407	-0.586	1.108	0.444	1.4974	2.146	1.342	1.092	1.253	0.984	0.59797	1.5	1.171	1.797	0.3549	0.798	0.514	0.846	-0.1276	1.006	-0.401	0.7762	0.7489	0.853	0.576	0.707
526	VIT_00s0333g00020	3.4489	3.808	3.17	3.297	3.342	3.295	2.991	3.333	3.163	3.383	3.151	3.312	3.194	3.354	3.362	3.333	3.0268	3.119	3.3988	3.073	3.436	3.0799	2.919	3.059	3.051	3.494	3.5085	3.436	3.634	3.59	3.565	3.573	3.75288	3.749	3.883	3.751	3.694	3.338	3.418	3.306	3.4388	3.447	3.422	3.6714	3.3054	3.562	3.309	3.816
527	VIT_00s0333g00030	5.5186	5.3308	5.335	5.799	5.394	5.673	6	5.771	5.798	5.705	5.971	5.978	5.515	5.6	5.543	5.547	5.5909	5.684	5.5874	5.741	5.455	5.7668	5.67	5.878	5.544	5.359	5.2595	5.421	5.355	5.313	5.449	5.633	5.45209	5.54	5.443	5.502	4.7676	4.793	4.949	5.047	5.1029	4.849	5.269	5.0544	5.037	5.284	5.107	5.1
528	VIT_00s0333g00040	3.3574	2.7201	2.694	3.804	3.333	2.837	4.388	4.542	3.904	4.267	4.847	4.727	4.312	4.593	3.99	3.904	4.1937	3.969	4.3827	4.044	4.814	5.0196	5.081	5.021	3.622	3.305	3.3125	4.039	4.308	3.906	4.291	3.823	4.94246	5.786	4.884	4.983	5.2554	5.228	5.678	5.675	5.6492	5.481	5.938	5.8372	5.6711	5.97	6.049	5.947
529	VIT_00s0333g00070	3.3524	3.4719	3.483	3.223	3.503	3.266	3.144	3.105	3.346	3.182	2.985	2.897	3.276	2.894	2.939	2.893	2.8843	2.709	2.8355	2.851	2.439	2.7714	2.537	2.523	3.147	3.124	3.2846	2.918	2.757	2.751	2.601	2.473	2.68648	2.368	2.388	2.576	2.7815	3.146	3.187	2.815	2.8842	2.755	2.65	2.7223	2.7349	2.444	2.469	2.41
530	VIT_00s0335g00010	0.1878	0.6456	0.5	-0.286	-0.347	0.318	-0.021	0.282	0.325	0.121	-0.665	-0.571	0.959	0.865	0.296	0.85	0.9316	1.018	1.5694	0.332	1.782	0.7109	1.1	0.625	0.816	0.23	-0.3776	1.236	0.833	1.052	0.951	1.39	0.46133	0.451	0.477	1.105	0.5984	0.697	0.334	0.456	0.6166	0.424	0.117	-0.5531	1.2644	0.885	0.428	0.028
531	VIT_00s0335g00020	1.8802	1.8473	1.787	1.684	1.531	1.619	0.842	1.426	1.943	1.568	1.591	1.094	1.826	2.172	1.414	1.432	2.2271	1.831	2.3768	1.733	2.344	1.3959	1.58	1.079	1.469	1.853	1.1222	1.81	1.684	1.689	1.947	2.223	1.92772	1.446	0.89	1.63	2.6031	2.655	2.667	2.392	2.5906	2.669	2.515	1.9335	2.7914	2.089	2.155	1.3
532	VIT_00s0335g00080	2.0982	1.8312	1.914	2.274	1.713	1.845	2.213	1.8	1.994	1.767	1.889	1.677	1.229	1.141	1.039	0.562	1.2299	1.376	0.7653	1.326	0.54	1.1119	0.852	0.887	1.998	1.912	1.243	1.292	1.384	1.052	1.15	0.984	0.80978	0.778	1.131	0.826	0.5529	0.83	0.978	0.664	0.7285	0.466	0.293	-0.2161	0.4612	0.153	-0.601	-0.078
533	VIT_00s0337g00010	5.4102	4.8279	5.38	5.418	5.156	5.366	5.664	5.559	5.205	5.561	5.692	5.811	5.216	5.187	5.461	5.461	5.3423	5.528	5.294	5.47	5.473	5.7309	5.824	5.786	5.487	5.426	5.746	5.736	5.613	5.578	5.741	5.641	5.73373	6.02	5.998	6.121	4.7323	4.805	5.247	5.404	5.3073	5.439	5.689	5.8518	5.4914	5.914	5.944	5.869
534	VIT_00s0337g00060	5.5933	5.8063	5.633	5.714	5.713	5.637	5.804	5.67	5.526	5.74	5.691	5.55	5.635	5.471	5.672	5.684	5.6758	5.588	5.584	5.553	5.76	5.6906	5.553	5.609	5.673	5.862	5.8945	5.52	5.516	5.646	5.552	5.723	5.41557	5.578	5.64	5.509	5.7473	5.71	5.617	5.603	5.6421	5.656	5.487	5.6163	5.4914	5.519	5.792	5.631
535	VIT_00s0337g00070	1.1594	1.2879	1.303	1.312	1.341	1.275	1.555	1.562	1.082	1.568	1.524	1.236	1.309	1.353	1.527	1.295	1.2073	1.721	1.5135	1.625	1.33	1.887	1.848	2.134	1.165	1.27	1.3758	0.814	1.159	1.491	0.719	1.275	1.11321	1.29	1.708	1.374	1.7635	1.794	2.064	2.136	1.9718	2.003	2.515	2.1529	2.0662	2.033	2.083	2.37
536	VIT_00s0337g00080	1.9346	2.2493	1.914	1.551	2.008	1.884	1.921	1.618	1.542	2.112	1.748	2.206	1.403	1.392	1.652	1.727	1.1843	1.4	1.7734	1.774	1.806	1.5011	1.167	1.6	0.985	1.378	2.028	1.563	1.597	1.675	1.417	1.614	1.71881	1.636	1.519	1.957	2.5345	2.41	2.035	2.136	2.2343	1.945	1.775	1.7912	1.7613	1.694	1.842	1.869
537	VIT_00s0338g00010	1.7038	1.2154	0.7	0.907	1.035	0.683	1.28	1.09	0.825	0.821	0.766	0.72	4.14	3.966	4.137	4.035	4.0065	4.175	3.8822	4.318	3.951	3.7258	3.725	3.863	0.54	0.444	0.8143	0.957	0.738	0.831	1.15	1.069	0.6302	1.228	1.519	1.207	5.1504	5.134	5.303	5.064	5.1064	5.16	5.056	5.0833	5.0032	4.823	4.922	4.88
538	VIT_00s0338g00020	3.8102	3.9783	3.717	3.522	3.991	3.5	3.432	3.196	3.27	3.421	3.01	2.897	3.906	3.87	4.014	4.06	3.7251	3.689	3.5029	3.85	3.665	3.1983	3.361	3.161	3.773	4.003	4.1358	3.899	4.02	3.766	3.866	3.63	3.62278	3.506	3.424	3.401	3.926	3.89	4.043	3.861	3.8954	4.021	3.782	3.9519	3.6137	3.871	3.81	3.696
539	VIT_00s0338g00030	2.7404	2.7288	2.438	2.498	2.446	2.562	2.132	2.416	1.835	1.817	1.378	1.677	2.935	2.86	2.65	3.028	2.4264	2.468	2.453	2.443	2.322	2.3984	2.553	2.609	3.482	3.632	3.1856	2.827	2.796	2.825	2.834	2.722	2.05189	2.735	2.309	2.336	3.7455	3.716	3.527	3.156	3.3942	3.097	3.018	2.5453	3.1287	2.558	3.136	2.593
540	VIT_00s0338g00050	3.6851	3.745	3.705	3.748	3.67	3.545	3.97	3.706	3.88	3.909	3.741	3.808	3.339	3.407	3.473	3.927	3.5155	3.437	3.5488	3.498	3.715	3.6592	3.931	3.708	3.745	3.816	3.76	3.835	3.772	3.659	3.676	3.963	3.90881	3.723	4.013	4.04	3.7455	3.512	3.735	3.638	3.8873	3.659	3.777	3.8614	3.7006	3.937	4.008	3.993
541	VIT_00s0340g00040	1.3312	0.7173	1.649	1.027	1.165	1.708	0.807	0.595	0.44	0.451	0.11	0.759	0.657	1.164	0.574	0.562	0.6919	0.541	0.5874	0.716	0.268	0.4685	0.905	0.852	1.274	1.517	1.2887	0.957	1.032	0.831	-0.423	1.096	0.09636	-0.504	-0.754	-0.386	0.2447	-0.838	-0.176	-0.724	-0.2636	-1.318	-0.591	-0.9936	-1.2279	-0.784	-1.176	-1.748
542	VIT_00s0340g00050	3.3171	2.8212	3.596	3.804	4.351	3.768	3.593	4.094	4.393	3.097	3.821	3.649	4.68	4.806	4.286	5.368	4.9458	4.683	5.6158	4.618	5.478	4.7183	4.953	4.61	4.754	4.6	4.3951	5.837	5.687	5.608	5.548	6.093	5.76582	5.612	5.489	6.022	5.1619	5.423	5.309	5.134	5.8897	5.567	5.386	5.3315	5.7607	5.31	6.193	4.766
543	VIT_00s0340g00060	1.8381	1.1127	1.953	1.702	2.66	2.348	1.905	2.581	2.854	1.359	2.113	2.247	3.39	3.431	3.011	3.872	3.5873	3.466	4.5758	3.492	4.225	3.2595	3.641	3.505	3.302	3.047	2.885	4.334	4.545	4.294	4.294	4.722	4.50548	4.349	4.116	4.679	4.021	4.309	3.972	3.951	4.2604	4.475	4.197	4.0988	4.7539	4.145	5.143	3.639
544	VIT_00s0340g00070	2.7928	2.5634	2.528	2.94	2.947	2.639	2.983	3.07	2.888	2.823	2.894	2.922	2.997	3.024	3.13	3.146	3.1146	3.067	3.165	2.962	2.919	3.204	3.226	3.5	2.948	3.014	2.8625	3.076	3.007	3.147	3.006	2.926	3.05031	3.058	3.016	3.008	3.1381	2.895	2.75	2.752	3.015	2.624	3.168	2.7321	2.8304	2.903	2.925	2.93
545	VIT_00s0340g00080	6.6727	6.5783	6.686	6.358	6.539	6.732	6.262	6.637	6.729	6.445	6.502	6.575	6.792	6.509	6.632	6.664	6.7047	6.732	6.8815	6.755	6.778	6.6793	6.662	6.67	6.81	6.67	6.7154	6.797	6.795	6.78	6.549	6.648	6.70836	6.739	6.657	6.731	6.66	6.724	6.631	6.62	6.5203	6.695	6.494	6.5963	6.7081	6.591	6.659	6.566
546	VIT_00s0341g00010	6.1182	5.9537	6.019	6.06	6.03	6.101	6.109	5.911	6.032	6.07	6.028	5.911	5.744	5.653	5.864	5.69	5.6993	5.932	5.6815	5.853	5.751	5.7981	5.774	5.808	5.843	5.769	5.7864	5.693	5.536	5.549	5.599	5.647	5.65955	5.632	5.51	5.533	5.2411	5.265	5.308	5.233	5.3662	5.333	5.416	5.368	5.255	5.474	5.501	5.379
547	VIT_00s0341g00020	6.018	5.8468	5.773	6.166	5.896	5.987	6.013	5.937	6.149	5.856	6.182	5.783	5.826	5.547	5.914	5.988	5.6212	5.877	5.8182	5.855	5.98	5.8365	5.804	5.785	5.686	5.816	6.1005	6.095	6.069	6.165	6.028	6.158	6.1717	6.107	6.023	6.363	5.993	5.879	5.911	6.084	5.7409	6.074	6.154	6.3741	6.1274	6.253	6.116	6.527
548	VIT_00s0341g00030	4.2802	4.4556	4.251	4.346	4.376	4.344	4.313	4.232	4.391	4.349	4.284	4.291	4.343	4.336	4.379	4.49	4.2666	4.321	4.3412	4.24	4.468	4.3215	4.353	4.25	4.559	4.564	4.5151	4.321	4.403	4.368	4.185	4.323	4.34239	4.385	4.183	4.295	4.3552	4.406	4.459	4.433	4.476	4.256	4.32	4.2321	4.2424	4.181	4.347	4.35
549	VIT_00s0341g00040	3.6244	3.4874	3.408	3.841	3.56	3.638	3.931	4.133	3.969	3.802	4.061	4.33	2.954	3.137	2.939	2.97	2.9742	3.257	3.3237	3.207	3.326	3.613	3.449	3.347	2.915	3.08	3.2213	3.294	3.562	3.373	3.535	3.446	3.83122	3.711	3.856	3.747	3.5738	3.527	3.516	3.414	3.5031	3.567	3.753	3.6765	3.6226	3.879	3.73	3.66
550	VIT_00s0341g00050	4.0505	3.5328	4.009	4.334	3.717	4.311	4.282	4.181	4.254	4.191	4.402	4.449	4.352	4.059	4.509	4.797	4.558	4.743	4.5077	4.641	4.602	5.1858	5.249	5.244	4.232	3.959	4.1606	4.3	4.046	4.122	4.104	4.371	4.25983	4.19	4.278	4.478	3.1534	2.809	2.837	3.325	3.3068	3.149	3.854	3.6406	3.6707	3.875	3.832	3.716
551	VIT_00s0341g00060	2.5963	1.9698	2.71	2.121	2.098	2.741	2.467	3.003	2.96	2.546	3.111	2.996	3.39	3.476	3.496	2.932	3.5383	3.698	3.4444	3.666	3.58	4.0604	4.089	4.327	3.073	2.65	3.2095	3.091	3.25	2.973	3.146	3.408	3.53613	3.433	3.281	3.426	2.2649	2.276	2.548	2.678	2.06	2.587	2.783	2.8079	3.178	3.3	3.075	3.163
552	VIT_00s0347g00030	4.0597	4.1631	4.369	4.194	4.337	4.218	5.212	4.713	4.47	4.571	4.754	4.282	3.695	3.494	3.884	4.178	3.701	4.107	3.8987	4.031	4.235	4.4381	4.339	4.442	3.841	4.172	4.3581	3.328	4.13	3.948	3.462	4.148	4.03454	4.036	4.134	3.883	3.8714	3.863	3.91	4.232	4.1708	4.076	4.377	4.0093	4.0172	4.027	4.071	3.834
553	VIT_00s0347g00040	1.0156	2.4416	1.816	2.174	2.02	1.603	1.905	2.015	1.398	2.098	1.792	1.792	1.668	1.411	2.363	3.683	2.6188	2.599	3.3318	2.493	4.303	1.7385	3.066	1.9	1.536	1.792	1.8262	2.74	2.945	2.957	2.961	3.215	3.5017	2.054	2.817	3.193	2.6792	2.265	2.106	1.58	2.2469	2.539	1.775	2.0157	2.5693	2.157	2.679	1.811
554	VIT_00s0347g00050	0.5074	1.748	0.535	0.938	1.323	0.592	1.148	0.729	0.853	1.488	1.237	1.181	-0.564	-0.819	-0.049	-0.429	-0.1176	-0.585	0.4453	-0.362	0.043	0.13	0.412	0.199	1.866	1.94	1.5731	1.988	1.829	2.129	2.275	2.342	1.73372	1.699	2.178	1.898	1.5714	1.964	2.092	1.974	2.2593	1.807	1.715	1.6745	1.7286	1.638	1.842	1.811
555	VIT_00s0347g00060	2.2343	2.8534	2.419	2.066	2.537	2.497	1.921	2.424	2.327	2.311	2.255	2.3	1.508	2.237	1.767	1.577	1.942	1.867	2.4078	1.407	2.259	2.1447	2.196	2.149	2.384	2.589	2.5429	3.167	3.067	3.253	2.891	3.008	3.13697	3.123	2.86	3.468	2.8489	2.699	2.996	2.725	2.5607	2.868	2.628	2.9402	3.0841	3.115	2.959	3.237
556	VIT_00s0347g00070	1.1594	1.2154	1.174	1.381	1.101	1.195	1.203	1.109	1.609	1.568	1.591	1.236	0.746	1.164	1.069	0.817	0.8167	1.248	1.4405	0.949	1.319	1.1359	0.905	1.469	1.375	1.609	1.779	2.491	2.274	2.099	2.323	2.387	2.38031	2.416	2.236	2.755	1.5484	1.71	2.134	1.843	2.3201	2.15	2.43	2.4655	2.444	2.607	2.289	2.733
557	VIT_00s0347g00080	0.5074	0.1188	0.267	0.033	0.552	0.027	0.406	0.622	0.907	0.451	0.511	0.371	0.061	0.256	-0.336	-0.08	0.0946	-0.326	0.254	0.156	-0.191	0.2879	-0.012	-0.408	0.451	0.275	0.2016	0.923	0.922	0.901	0.608	0.762	0.80978	0.836	0.791	0.72	0.5984	1.065	1.067	0.812	0.9902	0.693	0.719	1.4562	1.0693	1.065	1.589	1.402
558	VIT_00s0347g00110	0.6111	0.6456	0.669	-0.086	0.703	0.28	-0.729	-0.213	0.064	0.223	-0.446	-1.146	0.39	0.92	0.487	-0.429	0.2355	0.254	0.6917	-0.194	-0.256	0.33	-0.012	0.817	1.078	0.796	0.8452	0.851	0.802	0.968	0.568	1.322	0.72278	0.027	-0.056	0.308	1.0555	1.359	1.399	1.038	0.8653	0.794	0.498	0.0569	1.0161	0.716	0.917	0.502
559	VIT_00s0349g00020	4.4319	4.5495	4.211	4.456	4.263	4.049	4.157	3.934	3.991	4.045	3.796	3.612	4.324	4.578	4.427	4.378	4.674	4.576	4.7745	4.373	5.002	4.4935	4.492	4.549	5.614	5.433	5.3267	5.516	5.72	5.09	5.675	5.461	5.5564	5.458	5.428	5.398	5.092	5.009	4.775	5.009	5.0714	4.894	5.14	4.8111	5.115	5.164	5.175	4.789
560	VIT_00s0349g00030	2.8645	3.1861	2.466	2.753	2.787	2.586	2.467	2.351	2.881	2.604	2.296	2.714	2.696	2.29	2.728	2.769	2.584	2.456	2.4824	2.565	2.557	1.9825	2.423	1.883	2.881	2.615	2.415	2.561	2.648	2.303	2.658	2.398	2.6555	2.17	2.798	2.363	2.9313	3.081	3.084	3.056	3.3829	3.123	2.744	2.7125	3.1161	2.411	2.876	2.809
561	VIT_00s0349g00060	6.6732	6.3833	6.527	6.864	6.49	6.789	6.839	6.979	7.176	6.738	7.075	7.105	6.774	6.843	6.952	7.043	7.0894	7.106	7.2636	7.165	7.327	7.4507	7.543	7.466	7.029	6.827	6.6918	7.262	7.127	7.156	7.297	7.488	7.29642	7.566	7.49	7.657	6.7803	6.827	6.734	7.056	7.0578	7.028	7.252	7.1772	7.3118	7.496	7.607	7.415
562	VIT_00s0353g00050	2.464	3.2112	2.77	2.023	2.781	2.233	1.636	1.41	1.3	2.516	0.932	1.616	1.968	1.791	1.874	1.956	1.8279	1.662	2.1205	1.458	1.814	0.758	1.122	0.78	1.399	1.744	1.5546	1.866	1.485	1.931	1.803	1.433	1.32492	1.116	0.866	1.743	3.1985	2.809	2.648	2.392	2.7135	2.058	1.673	1.8462	2.2153	1.499	1.913	1.479
563	VIT_00s0353g00060	3.7433	4.3468	4.1	3.383	4.066	3.723	3.123	3.029	3.306	3.69	3.117	3.155	3.24	3.165	3.337	3.356	3.1973	3.013	3.4885	2.842	3.272	2.8091	2.805	2.802	3.602	3.831	3.8156	3.537	3.322	3.845	3.634	3.177	3.05031	2.958	2.823	2.926	4.8214	4.687	4.719	4.327	4.1205	4.004	3.525	3.7065	3.6315	3.129	3.43	3.369
564	VIT_00s0357g00010	2.6296	2.5038	2.686	2.771	2.471	2.669	3.432	2.773	3.083	3.076	3.233	3.089	2.636	2.526	2.096	2.408	2.7341	2.397	2.3531	2.481	2.349	3.1254	2.957	3.168	2.855	2.903	3.0331	2.69	2.34	2.427	2.758	2.473	2.25155	2.617	2.759	2.606	2.4625	2.241	2.302	2.482	1.9412	1.635	2.17	1.9997	2.053	1.959	2.02	2.221
565	VIT_00s0357g00020	3.9715	3.9263	4.073	3.735	4.009	3.836	3.547	3.5	3.477	3.677	3.249	3.387	3.82	3.93	3.897	3.856	3.741	3.396	3.3677	3.655	3.278	3.2972	3.412	3.29	4.232	4.52	4.4183	3.96	4.013	4.193	3.765	3.781	3.76382	3.501	3.399	3.509	3.9957	3.95	4.018	3.638	3.863	3.871	3.459	3.7262	3.5911	3.398	3.39	3.452
566	VIT_00s0357g00100	8.0584	8.0527	8.583	8.028	8.398	8.284	7.575	7.447	8.071	7.702	7.008	6.843	8.391	8.214	7.521	7.941	8.0718	7.259	7.5512	7.183	6.89	6.213	6.51	6.458	8.243	8.181	7.8905	7.737	7.505	7.71	7.109	7.398	6.77519	6.054	5.929	6.319	8.0205	8.153	7.746	7.284	7.9918	7.586	6.601	6.4277	7.4429	5.876	7.052	5.539
567	VIT_00s0360g00010	4.9198	4.5322	4.861	4.598	4.589	4.756	4.807	4.737	4.584	4.522	4.728	4.176	5.04	4.786	4.858	4.765	4.8116	5.006	4.371	4.869	4.446	4.673	4.685	4.949	5.098	4.785	4.9685	4.79	4.757	4.903	4.801	4.445	4.73212	4.692	4.869	4.202	4.4327	4.605	4.624	4.876	4.3908	4.52	4.602	4.606	4.681	4.571	4.696	4.444
568	VIT_00s0360g00020	5.64	5.3478	5.641	5.479	5.45	5.668	5.694	5.404	5.45	5.444	5.377	5.204	5.61	5.189	5.415	5.408	5.124	5.528	5.1365	5.496	4.795	5.2414	5.282	5.322	6.117	5.852	5.9986	5.651	5.661	5.673	5.502	5.378	5.58956	5.418	5.479	5.075	5.0739	5.152	5.377	5.37	5.356	5.171	5.448	5.2658	5.1181	5.092	5.068	4.919
569	VIT_00s0360g00030	0.3957	0.3165	0.349	0.633	0.891	0.528	0.772	0.383	0.512	0.788	0.795	0.512	1.209	1.484	0.976	1.597	1.1843	1.326	1.3154	1.556	1.296	1.6498	1.479	1.681	0.78	1.224	1.2197	1.024	1.084	1.031	1.068	1.226	1.15811	1.446	1.55	1.147	1.0555	1.402	1.178	1.641	1.2866	1.31	1.288	1.5475	1.2644	1.712	1.606	1.46
570	VIT_00s0360g00040	2.145	2.4095	2.137	2.345	2.183	2.329	2.41	2.359	2.451	2.475	2.296	2.603	2.354	2.535	2.82	2.844	2.7021	2.738	2.7715	2.577	2.64	2.8888	2.833	2.838	2.872	3.034	2.9071	3.028	2.812	2.77	2.713	2.807	2.85277	2.886	2.977	3.047	3.2278	2.962	3.011	3.268	3.2266	3.097	3.22	3.0061	3.2197	3.169	3.056	3.054
571	VIT_00s0360g00050	5.199	5.0902	5.19	5.14	5.148	5.129	5.415	5.216	5.373	5.28	5.346	5.339	5.024	4.888	5.228	5.284	5.0481	5.075	5.1639	5.172	4.977	5.1532	5.285	5.236	5.309	5.246	5.1602	5.111	4.931	5	4.806	4.86	4.9182	4.981	4.932	4.78	4.7551	4.833	4.978	4.953	4.9971	4.931	5.104	5.0109	4.8783	5.136	4.955	4.983
572	VIT_00s0361g00040	1.0156	0.6083	0.7	1.11	0.786	0.768	1.447	1.75	0.403	1.715	1.862	2.753	-0.246	0.338	-0.049	0.15	-0.1759	-0.684	0.0335	-0.044	-0.098	0.391	-0.062	0.253	0.583	0.23	0.0509	1.088	0.45	0.386	1.394	2.26	2.32231	3.245	4.007	2.568	1.2676	1.314	1.151	1.382	1.8286	1.263	1.889	1.2809	1.7613	1.928	1.981	1.569
573	VIT_00s0361g00080	6.4577	6.4578	6.367	6.31	6.485	6.346	6.396	6.431	6.43	6.405	6.623	6.523	6.55	6.432	6.488	6.879	6.7573	6.692	7.0207	6.71	7.227	6.9301	7.071	6.917	6.377	6.31	6.3428	6.614	6.788	6.452	6.666	6.605	6.98755	7.12	7.321	6.982	7.2471	7.18	7.035	7.436	7.2848	7.303	7.521	7.3678	7.3546	7.785	7.789	7.6
574	VIT_00s0361g00100	4.035	3.5672	3.641	3.517	3.466	3.679	3.338	3.999	3.894	3.584	4.181	4.151	4.167	4.089	4.075	3.656	4.2748	4.21	4.6111	4.301	4.523	4.5459	4.382	4.61	3.98	3.185	3.4988	4.129	4.06	3.912	4.387	3.847	4.3689	4.478	4.45	4.58	4.0824	4.09	4.244	4.287	3.8753	4.405	4.528	4.5127	4.7147	4.997	4.843	4.745
575	VIT_00s0366g00010	-0.0552	-0.8176	-0.491	-0.15	-0.233	0.561	1.033	1.167	0.546	0.975	1.777	1.094	0.883	-0.432	-0.595	-0.429	0.3223	0.254	0.6663	-0.117	1.203	2.3012	2.432	2.232	0.199	0.319	-0.2417	0.923	1.005	0.138	0.888	1.556	1.64186	1.967	2.413	2.059	-1.5637	-0.74	-2.2	-0.016	-0.4139	0.094	0.399	0.0569	0.247	1.12	1.941	1.144
576	VIT_00s0369g00050	0.1424	0.1188	-0.063	0.555	-0.757	0.027	0.58	0.622	0.365	0.719	0.475	0.969	-0.365	0.69	0.19	-0.143	0.2355	0.306	0.148	0.217	0.421	0.6289	0.448	0.584	-0.408	-0.396	-0.5278	0.611	0.091	-0.312	0.354	0.075	0.49673	1.045	0.235	0.544	-0.2249	0.15	0.235	0.703	-0.2636	-0.198	0.635	0.5297	0.5004	0.751	0.644	0.858
577	VIT_00s0370g00010	4.3984	4.987	4.806	4.427	5.065	4.6	4.569	4.712	4.655	4.924	4.788	4.779	4.188	4.368	4.358	4.576	4.501	4.407	4.8441	4.29	4.712	4.3766	4.391	4.185	4.33	4.718	4.6974	4.899	5.064	5.078	4.958	5.189	4.99136	4.992	5.016	5.277	5.09	5.222	5.195	5.058	5.2831	5.084	4.931	4.9389	5.0602	5.023	5.127	4.939
578	VIT_00s0370g00020	6.0553	5.895	6.128	6.411	6.197	6.077	6.537	6.528	6.279	6.445	6.477	6.536	6.903	6.956	6.56	6.887	6.9408	6.723	6.8409	6.687	6.649	6.9282	6.898	7.005	6.702	6.618	6.3489	6.756	6.491	6.668	6.61	6.773	6.68841	6.76	6.708	6.83	6.272	6.326	6.217	6.125	6.4622	6.228	6.34	6.1235	6.4549	6.336	6.617	6.123
579	VIT_00s0370g00030	4.4009	4.3552	4.012	4.778	4.214	4.241	4.605	4.72	4.372	4.547	4.482	4.763	4.367	4.559	4.444	4.344	4.6214	4.586	4.5077	4.627	4.692	4.6842	4.739	4.705	4.106	3.959	3.7881	4.66	4.543	4.114	4.714	4.382	4.52489	4.943	4.604	4.808	4.3815	4.177	4.006	4.239	4.4653	3.99	4.422	4.1616	4.3047	4.5	4.465	4.233
580	VIT_00s0370g00040	3.846	3.8445	3.437	3.808	3.641	3.638	3.493	3.892	3.867	3.545	3.955	4.047	4.329	4.293	3.954	3.608	4.3098	4.276	4.2881	4.304	4.482	4.1142	3.941	4.26	3.554	3.13	3.124	4.287	4.123	3.715	4.367	3.944	4.30045	4.476	4.229	4.356	4.2125	4.018	3.902	4.318	3.5187	3.852	4.125	3.7164	4.2625	4.471	4.252	4.106
581	VIT_00s0370g00050	6.3319	6.0173	6.249	6.417	6.064	6.353	6.467	6.547	6.598	6.338	6.645	6.629	6.434	6.392	6.442	6.376	6.3906	6.56	6.6404	6.587	6.566	6.8247	6.779	6.878	6.389	6.306	6.2449	6.453	6.54	6.411	6.452	6.407	6.63282	6.846	6.645	6.675	6.0483	6.151	6.119	6.316	6.2222	6.3	6.493	6.4141	6.4461	6.589	6.551	6.569
582	VIT_00s0370g00060	3.9812	3.9783	4.181	3.845	4.071	3.865	3.633	3.587	3.654	3.686	3.29	3.191	3.695	3.56	3.468	3.373	3.5428	3.162	2.997	3.329	3.056	2.8567	2.893	2.981	3.591	3.761	3.8616	3.668	3.576	3.725	3.44	3.288	3.3743	3.641	3.477	3.48	3.8001	3.887	3.823	3.643	3.8216	3.668	3.508	3.6092	3.6491	3.596	3.555	3.475
583	VIT_00s0370g00070	2.9194	3.0812	2.925	2.538	2.904	2.554	1.513	1.426	1.625	2.496	1.339	1.366	2.277	2.269	1.973	1.517	2.0349	1.194	1.675	1.508	1.384	0.2223	1.167	0.356	2.544	2.437	2.9217	3.091	2.595	3.175	3.126	2.365	2.11018	2.113	2.087	2.389	3.7656	3.75	3.98	3.396	3.5393	3.437	3.067	3.4045	3.381	2.847	3.171	2.882
584	VIT_00s0370g00090	5.8577	5.4435	5.929	5.764	5.733	5.863	5.918	6.007	5.792	5.881	6.126	6.024	5.936	5.87	5.859	5.668	5.8493	5.837	5.7465	5.745	5.924	5.9794	5.95	6.02	5.95	5.722	5.8505	5.871	5.743	5.77	5.806	5.743	5.81309	5.951	6.013	5.834	5.9497	6.036	6.03	6.077	6.0052	6.131	6.097	6.0754	6.1092	6.22	6.379	6.052
585	VIT_00s0371g00050	4.5277	4.7098	4.758	4.278	4.409	4.253	4.257	3.442	3.605	4.264	3.1	3.458	5.76	5.998	5.375	4.887	5.4546	5.103	4.5706	4.976	4.439	4.1484	4.215	4.349	4.865	4.946	4.9667	3.683	3.735	4.141	3.854	3.467	3.03835	2.378	2.404	2.679	4.864	4.843	4.901	4.644	4.7936	4.561	4.635	4.3027	4.409	4.317	4.7	3.94
586	VIT_00s0373g00010	2.5878	3.2419	2.763	1.994	2.965	2.53	0.698	1.378	1.688	2.202	0.579	1.001	3.204	2.853	2.48	2.9	2.8408	2.479	2.5876	2.324	2.485	1.5194	1.53	1.351	2.322	2.365	2.2169	1.937	1.782	2.177	1.584	2.009	1.50951	1.29	0.738	1.861	3.4613	3.165	2.609	2.706	2.7225	2.78	2.467	2.0474	2.9699	2.271	2.75	2.117
587	VIT_00s0373g00030	-0.5564	1.0306	0.426	-0.025	0.192	0.159	-0.084	-1.248	0.44	0.223	-0.197	-1.461	-0.714	-1.349	-0.336	-1.764	-0.586	-1.475	-1.2117	-0.772	-1.027	-1.7444	-3.702	-2.44	-0.408	-0.396	-0.1782	-0.957	-0.708	-0.541	-0.346	0.129	-1.37629	-1.351	-0.308	0.068	0.9887	0.47	-0.046	-0.289	0.1112	-0.198	-0.314	-0.2933	0.2924	-1.126	-0.601	-0.134
588	VIT_00s0373g00040	6.5039	6.438	6.489	6.721	6.662	6.664	6.847	6.887	6.816	6.697	6.953	6.849	6.515	6.535	6.562	6.739	6.5847	6.55	6.6149	6.573	6.806	6.7684	6.863	6.753	6.668	6.729	6.7295	7.055	6.878	6.865	6.857	7.062	6.99144	7.18	7.16	7.179	6.938	7.135	7.078	7.133	7.2814	7.202	7.26	7.3587	7.3649	7.441	7.642	7.46
589	VIT_00s0374g00030	1.182	1.6597	1.421	0.67	0.813	1.235	0.842	0.595	0.677	1.266	0.364	0.158	0.426	0.69	0.695	-0.279	-0.1176	0.452	-0.227	0.217	0.268	-0.0474	-0.343	-0.04	0.023	0.319	0.3381	-0.957	0.77	0.625	0.719	-0.3	0.27005	-0.653	-0.011	-0.576	1.7834	1.583	2.161	1.474	0.9902	1.14	0.449	1.1117	1.0161	1.036	-0.022	0.915
590	VIT_00s0374g00050	3.8948	2.9459	3.374	4.078	3.007	3.533	3.76	3.488	3.499	3.143	3.613	3.074	3.363	3.193	3.577	3.291	3.3905	3.372	3.1468	3.492	3.65	2.9776	2.945	2.981	3.922	4.023	3.7519	4.327	4.006	3.824	4.282	4.134	4.22067	4.134	3.828	4.239	3.5908	3.69	3.632	4.202	4.0754	4.042	4.621	4.256	4.288	4.175	4.344	4.319
591	VIT_00s0375g00040	3.4536	2.1875	2.885	4.539	3.396	3.445	6.305	6.37	5.341	5.756	6.61	6.22	2.942	4.15	3.138	2.877	3.4591	3.608	3.3677	3.529	3.827	5.5042	5.473	5.65	4.564	3.542	3.3125	5.896	5.305	4.441	5.781	5.627	5.79632	6.396	6.592	6.076	1.9681	2.955	2.188	2.875	3.6571	3.155	4.32	3.5048	4.2568	5.007	5.529	4.233
592	VIT_00s0375g00050	2.6541	3.0258	2.694	2.598	2.584	2.455	2.553	2.367	2.423	2.125	2.336	2.22	2.098	2.115	2.249	2.595	2.4166	1.493	1.6099	1.381	1.574	1.1477	1.388	1.108	2.176	2.075	2.2518	2.342	2.392	2.268	1.715	2.107	1.67313	1.699	1.609	1.688	2.2219	2.708	2.35	1.958	2.3554	2.188	1.994	1.8462	2.0662	1.712	1.737	1.534
593	VIT_00s0378g00040	0.0954	0.0087	0.426	-0.436	-0.029	-0.224	-0.221	0.622	0.58	-0.048	0.579	0.936	0.275	-0.021	0.244	-0.597	0.1431	0.306	0.1842	0.092	0.335	0.5774	0.617	0.921	-1.027	-1.245	-1.861	-0.719	-0.897	-0.97	-0.273	-1.026	-0.67909	-1.633	-1.527	-0.963	-0.5832	-0.194	-0.046	-0.448	-0.6734	-0.265	0.237	-0.1429	-0.0607	0.44	0.08	0.642
594	VIT_00s0379g00020	3.905	3.6055	3.838	2.955	3.457	3.627	2.72	3.735	3.982	3.097	3.524	3.493	4.312	3.992	4.006	3.384	3.9325	3.956	4.1575	4.315	3.972	3.7799	3.54	4.016	4.058	3.623	3.7148	3.917	4.184	4.205	3.918	3.855	3.97931	3.951	3.573	3.826	4.0126	4.193	3.995	4.099	3.1749	4.014	3.873	3.7115	4.1373	4.165	4.011	4.109
595	VIT_00s0379g00060	3.9084	3.8957	3.931	4.181	3.853	4.021	4.122	4.238	4.362	4.123	4.385	4.434	4.198	3.87	4.067	4.084	4.0737	4.289	4.2329	4.339	4.319	4.469	4.367	4.541	4.054	3.941	4.0086	4.253	4.388	4.085	4.445	4.382	4.37128	4.444	4.413	4.438	3.5157	3.711	3.753	3.971	3.4819	3.716	4.062	3.9436	3.9655	4.332	4.193	3.986
596	VIT_00s0379g00070	2.5361	2.6667	2.702	2.779	2.608	2.863	2.478	2.602	2.747	2.412	2.375	2.412	2.437	2.569	2.411	2.689	2.3354	2.348	2.4154	2.431	2.392	2.5487	2.578	2.421	2.669	2.766	3.0196	2.637	2.512	2.929	2.695	2.64	2.85277	2.65	2.752	2.665	2.8769	2.801	2.794	2.687	3.0076	2.642	2.86	2.7321	2.227	2.664	2.524	2.964
597	VIT_00s0386g00020	5.752	5.8318	5.882	6.007	5.99	6.054	6.068	5.96	5.989	5.882	5.94	5.836	5.97	5.948	6.027	6.163	6.0879	5.827	5.8843	5.811	5.896	6.1211	6.16	6.094	6.063	6.232	6.1546	5.986	5.924	5.989	5.943	6.088	5.87744	5.935	5.933	5.908	6.3314	6.365	6.14	6.084	6.4349	6.246	6.038	6.0897	6.0981	6.004	6.165	6.002
598	VIT_00s0386g00030	5.6951	5.471	5.895	5.907	5.526	5.896	5.942	6.003	5.879	5.758	5.902	5.991	6.778	6.731	6.449	6.498	6.6275	6.558	6.5255	6.505	6.283	6.393	6.531	6.526	5.837	5.399	5.4308	5.598	5.441	5.451	5.485	5.627	5.49866	5.658	5.615	5.564	5.2501	5.268	4.989	4.859	5.1081	4.882	4.729	4.5792	4.7416	4.344	4.367	4.236
599	VIT_00s0386g00040	2.6213	2.1875	3.022	2.518	2.263	2.253	2.775	2.834	2.043	2.546	1.506	2.045	2.506	3.344	2.62	2.624	2.87	2.69	1.9521	2.238	2.163	2.1797	1.901	2.09	2.396	3.237	3.1916	1.902	2.502	2.673	1.932	1.537	1.70374	0.254	-0.056	0.111	0.845	1.118	1.255	-0.626	0.8323	0.04	-0.81	-0.5531	0.0493	-2.536	-1.933	-1.583
600	VIT_00s0386g00050	1.8093	0.9435	3.225	1.215	2.437	1.75	-0.631	-0.892	-0.445	0.915	-2.209	-1.011	1.229	1.372	1.069	-0.429	0.2795	-0.106	-1.5261	-0.194	-2.615	-3.329	-2.79	-2.44	3.663	3.528	3.3614	0.991	1.523	2.028	-0.999	-0.373	0.09636	-1.351	-1.972	-1.937	1.6164	2.021	1.669	-0.829	0.4526	0.094	-1.787	-1.8465	-1.2279	-1.977	-2.398	-2.705
601	VIT_00s0389g00020	6.5687	6.3659	6.633	6.269	6.578	6.378	5.814	6.048	6.05	6.116	5.994	5.906	6.006	5.898	5.848	5.519	5.6104	5.643	5.4322	5.588	5.446	4.9504	5.093	4.845	6.209	6.07	6.3333	6.222	6.082	6.273	6.159	5.835	5.91471	5.669	5.77	5.761	6.3892	6.453	6.641	6.305	6.3117	6.402	6.213	6.3896	6.2251	6.137	6.093	6.249
602	VIT_00s0389g00030	1.1364	1.1127	0.388	1.289	0.674	1.255	1.063	0.677	0.512	0.364	0.324	0.902	1.25	1.862	1.265	0.713	0.7865	0.405	0.6917	0.838	0.29	-0.1307	0.083	-0.684	0.583	0.559	0.3809	-0.614	1.032	-0.07	1.068	0.372	0.80978	0.414	0.89	0.153	1.8223	1.219	1.99	1.754	1.0773	1.355	1.172	1.4562	1.1206	1.413	0.741	1.735
603	VIT_00s0391g00020	1.5383	1.6597	1.383	1.381	1.61	1.708	1.491	1.533	1.453	1.508	1.452	1.064	0.984	1.747	1.008	1.17	1.1372	0.705	1.1784	1.15	1.077	1.1826	1.21	1.108	1.883	1.926	2.0678	1.607	1.947	1.689	1.786	1.517	1.45657	1.967	1.945	1.73	1.0555	0.83	0.947	1.18	0.8653	0.584	0.635	0.6167	1.1943	0.786	0.677	1.096
604	VIT_00s0391g00040	4.63	4.5931	4.697	4.311	4.821	4.554	4.05	4.121	4.204	4.366	3.942	3.934	4.101	4.144	4.067	4.188	3.8976	3.684	3.7853	3.714	3.759	4.024	3.892	3.746	4.132	4.363	4.0589	3.43	3.784	3.632	3.273	3.043	3.31605	3.616	3.281	3.33	4.5561	4.44	4.306	4.169	4.4327	3.975	3.802	3.4167	3.8372	3.691	3.911	3.508
605	VIT_00s0391g00050	1.3108	1.8944	1.24	1.264	1.226	1.275	2.06	2.096	1.609	1.767	2.005	2.287	1.188	0.809	1.039	1.365	0.9038	1.221	1.4102	1.354	1.077	1.9424	1.75	1.758	0.816	1.247	0.8754	0.851	0.978	1.151	1.011	1.201	1.20166	1.76	1.708	1.571	1.5484	1.621	1.422	1.539	1.7424	1.191	1.735	1.5695	1.6258	1.959	1.927	1.796
606	VIT_00s0391g00060	3.7433	4.0179	3.884	3.973	3.947	3.887	4.001	3.975	3.853	3.917	4.119	3.874	3.883	3.852	3.76	4.063	4.0611	4.043	3.7586	3.826	4.007	4.1819	4.083	4.096	3.845	4.007	4.0556	4.14	3.983	4.191	4.197	4.177	4.30545	4.301	4.188	4.231	3.9035	3.99	4.003	4.175	4.0824	4.103	4.16	4.1688	4.1248	4.104	4.167	4.217
607	VIT_00s0391g00070	6.3388	6.6157	6.41	6.546	6.676	6.528	6.987	6.816	6.904	7.144	7.598	7.166	6.491	6.934	6.689	6.764	6.9688	6.484	7.1984	6.467	7.231	7.2117	7.285	7.317	7.775	7.479	7.4608	8.472	7.583	7.928	8.14	8.163	7.68355	7.976	8.065	8.114	8.3785	8.798	8.532	8.288	8.5722	8.33	8.483	8.3282	8.6111	8.548	9.306	8.155
608	VIT_00s0392g00010	0.8559	0.6819	0.669	0.195	0.674	0.653	0.154	0.622	0.546	0.451	0.766	0.832	-0.881	-0.183	-0.417	-0.429	0.1431	0.584	0.5038	0.438	1.296	0.1536	0.617	0.404	-0.249	-1.122	-0.1175	0.094	0.528	0.058	-0.073	0.181	0.42505	0.778	0.569	0.72	1.8413	1.761	1.329	2.122	1.3346	1.723	1.756	1.5695	1.9145	2.247	2.469	1.979
609	VIT_00s0394g00010	2.7404	2.9081	2.52	2.963	2.402	2.609	2.766	2.256	2.357	2.765	2.441	2.206	2.185	2.853	2.435	2.441	2.6443	2.259	2.2963	2.324	2.376	1.6498	1.848	1.399	2.577	3.034	3.0531	2.443	2.804	2.813	2.899	2.603	2.43606	2.533	2.462	2.465	2.0686	1.919	2.175	1.893	2.1697	1.87	1.775	1.6745	1.8999	0.978	0.917	1.552
610	VIT_00s0394g00020	3.7164	3.7321	3.527	3.606	3.793	3.694	3.747	3.779	3.662	3.603	3.896	3.785	3.669	3.581	3.946	3.579	3.6888	3.659	3.6878	3.622	3.702	3.9019	3.786	3.98	3.955	3.906	3.9706	3.93	3.788	3.83	3.906	4.042	3.99177	3.874	3.844	3.975	3.8574	3.796	3.744	3.823	4.0683	3.898	3.707	3.6561	3.9408	3.867	4.03	4.177
611	VIT_00s0394g00030	4.9063	4.6469	4.731	5.07	4.629	4.768	4.894	4.822	4.764	4.814	4.67	4.676	4.967	5.606	4.676	4.254	5.0639	4.576	4.5041	4.679	4.402	4.4344	4.215	4.454	4.604	4.47	4.1233	4.266	4.246	4.17	4.347	4.317	4.09352	3.822	4.007	3.94	4.6697	4.337	4.406	4.378	4.3359	4.093	4.054	3.9009	4.1185	4.009	3.829	3.919
612	VIT_00s0396g00010	2.2664	2.4936	2.054	2.829	2.767	2.301	2.673	2.384	2.376	2.401	1.672	2.685	3.329	1.776	1.821	1.496	1.1843	2.12	1.8086	2.1	1.426	1.1941	0.448	0.705	1.9	2.524	2.524	2.74	2.463	2.45	2.022	2.172	2.0035	2.005	1.837	2.755	1.8029	2.115	1.83	2.005	1.76	1.916	1.586	2.2377	1.84	1.694	1.146	2.287
613	VIT_00s0396g00050	0.9111	1.2641	1.033	2.212	2.02	1.153	2.239	1.562	1.524	2.057	1.488	2.753	3.14	0.72	0.944	0.348	0.3223	1.682	0.56	1.508	0.77	0.33	-0.012	0.541	0.816	1.897	1.243	3.16	2.204	1.986	2.12	1.475	1.88829	2.225	2.098	2.568	1.6383	1.778	1.669	2.079	1.7775	1.823	1.735	2.3047	1.8703	2.331	1.737	2.725
614	VIT_00s0398g00020	2.5184	2.7799	3.34	2.009	2.718	2.837	1.33	1.488	1.576	2.311	1.194	1.153	1.558	2.464	1.611	1.295	1.6037	1.221	1.7494	0.913	0.54	0.2223	0.448	0.305	2.89	2.91	2.5523	1.692	1.782	2.673	1.963	2.211	1.50951	0.336	0.866	1.524	2.9577	2.817	2.996	2.005	2.3784	2.058	1.08	1.5911	1.5151	0.716	0.831	0.465
615	VIT_00s0399g00020	6.2438	6.3047	5.887	5.671	5.941	5.58	4.482	3.996	3.704	5.313	3.1	4.349	4.774	5.702	5.182	4.297	4.5603	4.158	2.9661	4.176	3.391	0.8764	1.231	0.199	5.026	5.699	5.7572	3.472	4.063	4.399	4.023	2.677	3.35031	2.397	2.336	2.174	5.1504	4.298	3.961	4.165	3.5393	2.813	2.831	2.5002	2.8685	2.183	1.499	2.984
616	VIT_00s0399g00060	4.1224	3.9673	4.227	4.21	4.16	4.442	4.733	4.621	4.609	4.294	4.86	4.604	4.175	4.181	4.382	4.551	4.4752	4.631	4.6227	4.575	4.642	4.8688	4.777	4.966	4.361	4.427	4.3554	4.324	4.439	4.511	4.294	4.497	4.46807	4.557	4.535	4.52	3.9743	4.12	4.135	4.165	4.0469	4.186	4.317	4.3447	4.2482	4.503	4.52	4.4
617	VIT_00s0400g00020	1.2691	1.24	1.696	0.594	0.988	1.132	-0.631	0.21	-0.086	0.572	0.2	-0.091	0.83	1.555	1.099	0.85	1.6037	0.887	0.5038	0.798	0.54	-0.6804	-0.343	0.024	2.148	1.776	1.9731	2.161	1.615	2.511	2.007	1.652	1.20166	0.168	0.477	0.414	1.2955	2.007	1.796	1.31	1.0773	1.598	0.677	1.4795	1.043	-0.14	0.467	0.574
618	VIT_00s0404g00020	6.8071	6.8552	6.909	6.976	6.995	6.927	7.07	6.933	7.202	6.941	7.079	7.048	6.918	6.818	6.875	7.003	6.9918	6.878	6.9	6.82	6.76	6.7209	6.772	6.772	7.307	7.171	7.0244	7.101	6.869	7.009	7.003	6.934	6.82215	6.652	6.669	6.781	7.0098	7.168	7.046	7.122	7.1586	7.098	7.161	6.9714	7.0648	6.86	7.092	6.735
619	VIT_00s0404g00030	1.3513	1.4227	1.24	1.919	1.465	1.255	2.015	1.378	1.835	1.957	1.299	1.636	1.166	1.333	1.238	1.475	1.7201	1.682	1.3477	1.381	1.611	1.4637	1.705	1.6	1.917	1.744	1.266	1.847	1.597	1.226	1.642	1.226	1.32492	1.093	1.58	1.246	1.0878	1.564	1.096	1.335	1.894	1.44	1.172	1.3837	1.4958	1.413	1.813	1.072
620	VIT_00s0404g00040	6.0796	6.2952	6.171	5.903	6.563	6	5.821	5.976	6.165	6.109	6.411	6.15	5.136	4.5	5.349	5.83	4.9995	5.385	5.9244	5.401	5.579	5.2761	5.261	5.338	5.557	6.071	5.6619	5.699	6.029	5.85	5.453	6.014	5.85716	5.735	5.697	5.925	5.8672	5.919	6.065	6.044	6.0345	5.982	6.037	6.0267	5.9446	5.964	5.973	5.862
621	VIT_00s0404g00050	2.5272	3.8605	3.107	2.985	2.794	2.562	2.784	2.567	2.031	3.426	2.191	2.121	1.931	2.526	2.326	1.91	2.3867	2.588	2.453	2.612	3.052	2.269	2.873	2.523	1.557	2.322	1.9871	2.101	1.947	2.129	2.174	2.534	2.05189	2.078	2.388	2.113	3.235	3.532	3.343	3.19	3.4819	2.921	2.639	2.7514	3.1412	2.528	2.999	2.39
622	VIT_00s0404g00060	5.8076	5.5542	5.776	5.674	5.434	5.785	5.837	5.833	5.78	5.72	5.964	5.779	5.648	5.764	5.583	5.382	5.7676	5.763	5.7043	5.782	5.724	6.114	5.887	6.009	5.84	5.411	5.5701	5.716	5.761	5.645	5.765	5.595	5.76219	5.704	5.937	5.829	5.5252	5.508	5.624	5.782	5.5651	5.686	5.864	5.8224	5.7617	5.841	5.863	5.868
623	VIT_00s0404g00070	4.1312	3.9488	4.238	4.213	3.947	4.306	4.501	4.289	4.449	4.139	4.676	4.32	4.53	4.557	4.771	5.12	4.8097	5.064	4.9145	5.041	4.969	5.1495	5.353	5.375	4.662	4.499	4.5623	4.562	4.607	4.446	4.592	4.959	4.70401	4.838	5.029	4.865	3.876	3.791	3.889	4.192	4.0068	4.189	4.443	4.5491	4.2597	4.653	4.718	4.647
624	VIT_00s0404g00080	6.4955	6.3659	6.59	6.725	6.56	6.802	7.097	6.841	6.904	6.76	7.103	6.82	6.874	6.678	6.99	7.241	7.018	7.116	7.031	7.09	7.135	7.3537	7.426	7.387	6.915	6.777	6.8163	7.014	6.813	6.861	6.909	7.065	6.87565	6.98	7.135	7.012	5.913	5.965	6.126	6.39	6.3646	6.39	6.592	6.5781	6.4593	6.738	6.76	6.653
625	VIT_00s0407g00010	1.0652	0.8509	1.033	0.81	0.519	0.712	0.876	0.703	1.151	0.975	0.983	1.438	1.188	1.071	1.156	0.393	0.6251	0.921	0.4749	0.629	0.221	1.2167	0.375	0.78	0.084	-0.327	-0.6953	-0.338	-0.708	-0.541	0.486	0.075	-0.52918	0.027	-0.612	-0.218	-0.393	-1.314	-1.095	-0.829	-0.8767	-0.566	0.117	-0.6513	-0.8865	-1.003	-1.063	-1.065
626	VIT_00s0407g00020	2.9527	3.2235	2.932	3.266	2.977	3.067	3.662	3.594	3.26	3.525	3.88	3.089	2.548	2.5	2.313	3.133	2.8186	2.619	2.6793	2.456	2.908	2.6012	2.74	2.501	2.996	3.232	3.0922	3.003	3.124	3.152	3.049	3.363	3.321	3.492	3.335	3.435	3.0911	3.298	3.18	3.628	3.3483	3.123	3.371	2.9735	2.9976	2.517	3.044	3.061
627	VIT_00s0407g00030	1.961	1.6414	1.582	1.189	1.515	1.693	1.28	1.457	1.453	1.833	1.608	1.697	0.746	0.893	0.695	0.393	0.8463	1.018	0.9659	1.119	0.924	0.8905	0.768	1.048	1.514	1.459	1.3758	0.991	1.751	1.262	1.503	1.475	1.3051	1.464	1.191	1.374	1.7834	1.675	0.978	1.153	1.5117	1.332	1.493	1.1413	1.2871	1.147	1.122	1.422
628	VIT_00s0407g00050	-0.7146	-2.0095	-0.421	0.473	-0.077	-0.399	0.66	-0.892	-0.445	-0.458	-0.588	-0.392	-0.495	-0.242	-0.693	-0.597	0.0946	-2.132	0.0335	-1.75	-0.768	-1.5793	-0.86	-0.494	0.404	0.134	-0.0031	-0.719	-1.521	0.569	0.102	1.537	-0.10113	0.523	0.033	1.062	2.4989	3.067	2.064	1.825	2.6953	1.215	1.925	0.5739	1.6609	0.853	2.178	0.126
629	VIT_00s0407g00070	2.3286	2.5038	2.447	1.666	2.065	2.472	1.937	2.375	2.776	2.311	2.67	2.808	2.267	2.473	2.275	1.762	2.3867	2.456	2.6601	2.832	2.387	2.8888	2.65	2.899	2.396	2.244	2.028	2.316	2.081	2.337	2.225	2.198	2.46315	2.318	2.245	2.123	2.1006	2.493	2.714	2.578	2.06	2.549	2.404	2.6208	2.6414	2.78	2.46	2.709
630	VIT_00s0407g00080	4.137	3.9376	4.144	3.977	4.012	4.228	3.835	3.791	3.712	3.806	3.7	3.9	3.692	4.035	3.971	3.539	3.5155	3.779	3.6687	3.61	3.456	3.5828	3.273	3.21	4.023	3.858	3.7355	3.496	3.66	3.757	3.69	3.573	3.64266	3.442	3.504	3.46	3.6132	3.566	3.537	3.481	3.3307	3.394	3.502	3.3799	3.3491	3.464	2.904	3.48
631	VIT_00s0414g00010	-6.783	-4.3523	-4.5	-2.935	-6.783	-4.585	-4.278	-3.36	-6.783	-6.783	-4.519	-4.228	-0.495	-0.733	-0.503	-0.511	-0.4359	0.085	-0.735	-1.533	-0.59	-1.0609	-0.951	-1.31	-0.249	0.764	0.6138	0.214	0.41	0.213	0.719	-0.807	0.53127	0.296	-0.103	0.308	0.1863	-0.648	-0.176	0.411	-0.194	-0.198	0.347	0.3887	-0.5293	-0.594	-0.958	-0.453
632	VIT_00s0414g00030	2.1791	2.1361	1.727	1.647	1.796	2.04	1.305	1.311	1.489	1.568	0.795	0.868	2.797	2.796	2.525	2.43	2.6443	1.918	1.8543	1.964	1.516	1.1119	1.167	1.469	2.075	1.883	2.0546	1.692	1.542	1.521	1.584	0.692	0.78136	0.918	0.765	0.232	1.3761	1.727	1.53	1.008	0.9902	1.671	1.047	1.1117	1.0693	0.205	0.221	0.078
633	VIT_00s0415g00030	7.4582	7.2482	7.455	7.742	7.364	7.734	7.745	7.904	7.827	7.747	8.048	8.207	7.429	7.498	7.649	7.544	7.6409	7.644	7.6783	7.618	7.848	8.0616	8.07	8.014	7.645	7.557	7.7479	8.123	7.967	7.881	8.04	7.95	8.38123	8.212	8.339	8.36	7.3338	7.125	7.045	7.433	7.3317	7.634	7.763	7.9691	7.9406	8.144	8.19	8.572
634	VIT_00s0415g00040	7.17	6.9935	7.34	7.148	7.314	7.289	7.337	7.631	7.704	7.348	7.957	7.842	7.797	7.301	7.832	8.021	7.7909	8.112	8.1379	8.122	8.18	7.8852	7.993	8.074	7.647	7.331	7.5092	8.07	7.738	7.775	7.825	7.91	7.94989	8.046	8.042	8.001	7.5559	7.661	7.607	7.804	7.6896	8.119	8.237	8.2433	8.0903	8.479	8.235	8.307
635	VIT_00s0415g00050	6.9764	6.8754	6.922	7.209	6.82	7.104	7.324	7.325	7.364	7.262	7.531	7.502	6.97	7.202	7.087	7.236	7.3479	7.286	7.266	7.265	7.491	7.8535	7.704	7.959	6.893	6.931	6.7698	7.155	6.947	6.97	7.137	7.259	7.20242	7.313	7.242	7.272	6.3843	6.416	6.476	6.523	6.6789	6.781	6.808	6.9929	6.8282	6.89	6.823	7.167
636	VIT_00s0415g00060	4.3036	4.394	4.178	3.939	3.878	4.33	4.098	4.649	4.637	4.3	4.919	4.523	4.603	4.636	4.563	4.403	4.806	4.767	4.6489	4.965	5.055	5.2142	5.093	5.327	4.205	4.126	4.2555	4.617	4.515	4.481	4.652	4.62	4.71532	4.664	4.656	4.711	3.8852	4.036	4.142	4.084	3.8342	4.325	4.303	4.3793	4.542	4.444	4.446	4.844
637	VIT_00s0415g00070	5.7425	5.6604	5.788	5.873	6.056	5.944	6.063	6.139	5.993	5.908	6.246	6.3	5.712	5.714	5.965	6.322	5.9014	5.876	6.113	5.87	6.181	5.6697	5.744	5.614	6.031	6.597	6.2557	6.335	6.442	6.433	6.188	6.633	6.55154	6.535	6.456	6.604	5.4681	5.446	5.441	5.009	5.5875	5.481	5.215	5.6017	5.3278	5.111	5.083	5.44
638	VIT_00s0415g00080	2.7928	3.0044	2.857	2.673	3.064	2.647	2.075	2.574	2.246	2.623	2.286	2.695	2.515	2.782	2.64	2.76	2.4934	2.501	2.5943	2.391	2.475	2.0344	1.978	1.849	2.846	3.179	3.3878	2.961	3.349	3.514	2.801	2.949	3.29107	2.906	3.152	3.106	4.0168	3.898	3.844	3.519	3.6428	3.787	3.161	3.7743	3.4528	2.98	3.063	3.626
639	VIT_00s0429g00030	5.4233	5.4903	5.321	5.384	5.299	5.395	5.476	5.754	5.696	5.427	5.807	5.973	5.861	5.98	5.714	5.241	5.8738	6.063	6.05	6.011	5.964	6.0692	5.935	6.163	5.205	4.783	4.5413	5.638	5.629	5.234	5.798	5.388	5.7892	5.635	5.631	5.642	5.0248	4.993	4.905	5.135	4.8358	4.966	5.176	4.8226	5.2521	5.433	5.349	5.314
640	VIT_00s0429g00040	2.9723	2.8692	2.511	3.146	2.488	2.669	3.557	2.898	2.478	3.035	3.3	2.516	3.096	3.314	2.689	1.779	2.0349	2.513	2.3846	2.7	2.585	3.3646	2.485	2.793	2.659	2.684	2.0808	1.692	2.595	1.593	3.159	1.688	2.98327	2.997	3.005	2.406	0.9541	0.341	1.008	1.008	-0.0032	0.424	1.315	0.9199	0.6476	1.56	0.389	1.671
641	VIT_00s0432g00010	0.1878	-0.7196	0.309	0.67	0.063	0.623	0.909	0.537	0.645	0.572	1.194	1.341	0.235	0.489	0.395	0.677	0.3638	0.584	0.5322	0.838	0.29	1.386	1.35	1.326	0.54	-0.628	-0.3776	0.475	0.141	-0.312	-0.591	0.372	-0.3934	-0.244	0.117	0.193	-1.3759	-0.648	-1.095	-0.724	-0.9902	-0.744	-0.81	-0.4612	-0.4523	-0.426	-0.601	-0.684
642	VIT_00s0434g00020	6.8983	7.1664	6.954	7.075	7.098	6.905	7.068	7.302	7.171	7.037	6.911	6.975	6.878	7.112	6.703	6.923	6.9438	6.71	7.0431	6.783	6.869	7.0454	7.023	7.049	6.826	6.865	6.6222	6.979	7.029	6.952	7.025	6.951	6.94455	6.933	6.764	6.894	6.6032	6.642	6.711	6.524	6.7116	6.607	6.434	6.4815	6.6043	6.356	6.432	6.381
643	VIT_00s0434g00060	4.3618	4.7637	4.679	4.349	4.407	4.369	4.108	4.438	4.165	4.524	4.159	4.204	4.232	4.035	4.324	4.275	4.5955	4.62	4.7685	4.492	4.774	4.3461	4.492	4.607	3.867	4.05	3.9062	4.317	4.507	4.415	4.387	4.637	4.62224	4.433	4.598	4.737	4.1754	4.116	3.797	4.162	4.197	4.336	4.337	4.2078	4.5014	4.384	4.337	4.322
644	VIT_00s0434g00080	3.1026	3.3474	3.441	3.015	3.328	3.016	3.264	2.981	2.947	3.07	2.768	2.897	3.14	3.148	2.68	2.885	2.9742	2.67	2.9131	2.803	2.548	2.4181	2.748	2.598	2.544	2.709	2.4556	2.658	2.724	2.612	2.562	2.42	2.44515	2.434	2.309	2.345	2.2649	2.253	2.188	2.257	2.0742	2.112	1.814	1.8462	1.9992	1.928	1.623	1.897
645	VIT_00s0434g00090	1.3108	2.1748	2.054	-0.15	1.925	0.683	-0.452	0.383	-0.445	1.217	-0.38	-0.311	0.775	1.372	1.632	1.222	0.8753	1.018	1.3316	0.913	1.308	0.3506	0.173	0.404	1.866	2.1	1.9161	2.368	2.35	2.311	2.49	2.284	1.97868	1.668	1.721	1.91	1.933	2.102	2.464	1.641	1.7947	1.9	1.54	1.4795	1.9855	1.457	1.705	1.096
646	VIT_00s0438g00010	3.5611	3.3919	3.773	3.82	4	3.698	3.869	3.775	4.19	3.843	4.046	4.197	5.342	3.806	4.09	4.108	4.013	3.864	3.61	3.677	4.023	3.3365	3.963	2.907	4.192	3.761	4.5436	4.776	3.983	3.917	3.791	3.543	3.71957	3.84	4.222	4.152	5.1881	5.284	5.324	5.33	5.4771	5.34	5.651	5.4472	5.3814	5.258	5.535	5.104
647	VIT_00s0438g00020	1.4847	1.765	1.459	2.321	2.008	2.282	2.511	2.066	1.34	2.311	1.64	2.178	3.009	1.537	1.156	0.944	0.7865	1.537	1.3154	1.733	1.023	0.758	0.709	0.852	0.451	0.826	1.2197	2.101	1.446	1.491	1.963	1.537	1.06686	1.518	1.456	1.885	1.4275	1.195	1.067	1.717	1.0488	1.24	1.368	1.019	0.9609	1.322	0.944	0.77
648	VIT_00s0441g00010	4.137	3.9562	4.061	4.456	4.026	4.385	4.595	4.707	4.551	4.544	4.795	4.88	3.631	3.721	3.639	3.513	3.5474	3.737	3.8403	3.735	3.637	4.369	4.377	4.365	4.174	4.24	4.1788	4.284	4.272	4.131	4.429	4.34	4.35209	4.566	4.345	4.445	2.3066	2.229	2.442	2.547	2.0882	2.318	2.515	2.5116	2.4739	2.578	2.595	2.809
649	VIT_00s0445g00010	3.0787	3.1606	3.487	2.753	2.841	3.1	2.911	3.241	2.631	2.999	2.797	3.163	3.413	3.521	3.639	3.333	3.5062	3.723	3.4957	3.699	3.474	4.1112	3.832	4.096	2.837	3.014	3.0793	2.491	2.732	2.935	2.601	2.409	2.96443	2.348	2.671	2.389	3.0991	2.833	2.886	2.824	2.6768	3.161	3.122	3.166	3.1349	3.448	2.789	3.328
650	VIT_00s0445g00020	5.9179	5.6235	5.934	6.136	5.862	5.998	6.204	6.208	6.059	5.951	6.084	6.109	6.267	6.176	6.168	6.446	6.3093	6.326	6.2871	6.318	6.543	6.2073	6.336	6.278	5.92	6.149	6.2413	6.168	6.108	6.125	6.214	6.385	6.46316	6.654	6.477	6.535	5.8742	5.97	6.084	6.031	6.167	6.226	6.294	6.3912	6.2819	6.459	6.496	6.394
651	VIT_00s0445g00030	0.6763	0.221	0.135	1.027	0.583	0.462	0.909	0.898	0.285	0.61	0.511	0.759	2.005	2.031	1.414	1.577	1.9282	1.795	0.9659	1.733	1.363	1.9957	2.217	2.272	1.492	0.595	0.6838	1.264	0.77	0.807	1.068	0.501	1.22295	1.045	1.09	0.72	0.9887	0.953	1.178	0.543	1.1594	1.24	0.677	1.2541	1.1702	0.303	0.772	1.382
652	VIT_00s0449g00010	-0.4139	-0.0497	-0.564	-1.012	-0.347	-0.17	-0.729	-0.673	0.201	-0.54	-1.24	-1.011	-0.136	-0.127	0.075	0.521	-0.0076	0.666	0.3207	0.673	-0.012	0.371	0.173	-0.04	-0.408	-0.327	-0.787	-0.516	-0.32	-0.115	-0.591	-0.373	-0.52918	-1.01	-0.422	-0.328	-0.1478	-0.131	0.129	0.456	-0.194	0.338	-0.156	-0.3748	0.247	-0.14	-0.381	0.219
653	VIT_00s0454g00010	3.978	3.8121	3.645	3.841	3.759	3.466	3.38	3.307	2.881	3.564	2.887	3.02	2.481	2.839	2.718	2.316	2.3144	2.106	2.3531	2.163	1.83	2.4033	2.108	2.297	4.403	4.154	4.3925	4.614	4.348	4.793	4.512	4.167	4.26497	3.281	3.496	3.085	4.831	5.241	5.742	4.986	4.9821	4.775	4.422	4.6785	4.4622	3.834	4.246	3.748
654	VIT_00s0454g00030	1.0406	2.0132	1.129	1.359	1.266	0.592	1.513	1.129	0.959	1.336	0.795	1.064	0.959	1.272	1.366	0.301	0.7241	0.541	0.148	0.217	0.147	0.2223	0.129	0.666	2.708	2.874	2.832	2.7	2.873	2.935	2.775	2.431	2.43606	1.714	1.504	1.459	3.3789	3.613	4.115	3.459	3.4605	3.235	3.043	3.1803	2.8908	1.897	2.506	2.018
655	VIT_00s0455g00010	3.042	2.746	2.836	3.106	3.134	2.962	3.036	3.034	3.029	2.97	3.07	3.272	2.41	2.127	2.399	2.652	2.2158	2.246	2.5183	2.238	2.47	2.4941	2.586	2.523	2.231	2.233	2.205	2.275	2.156	2.007	1.978	1.965	2.14405	2.136	2.446	2.309	1.66	1.843	1.944	1.926	1.8452	2.085	1.673	1.8281	1.809	2.018	1.941	2.005
656	VIT_00s0455g00020	6.0522	5.6281	5.906	5.734	5.708	5.907	5.586	5.82	5.835	5.59	5.732	5.817	5.847	5.768	5.827	5.686	5.7154	5.869	5.7563	5.889	5.555	5.7906	5.707	5.822	5.852	5.641	5.5574	5.544	5.713	5.632	5.524	5.415	5.61696	5.464	5.263	5.352	5.6893	5.642	5.816	5.75	5.6361	5.831	5.757	5.8462	5.8622	5.789	5.496	5.74
657	VIT_00s0455g00030	2.2451	2.7113	2.589	2.333	2.577	2.329	2.06	2.392	2.246	2.623	2.597	2.192	2.174	2.138	2.275	2.316	2.4166	2.545	2.4154	2.889	2.622	2.6807	2.665	2.456	2.134	1.897	1.9015	2.085	2.604	1.964	2.381	2.319	2.48975	2.498	2.629	2.506	2.7003	2.421	2.214	2.257	2.332	2.417	2.692	2.43	2.5128	2.433	2.431	2.576
658	VIT_00s0455g00040	6.1869	6.0756	6.32	6.324	6.083	6.173	5.95	5.953	6.176	5.906	5.594	5.74	6.66	6.823	6.515	6.532	6.7602	6.436	6.5443	6.5	6.285	6.1136	6.228	6.224	6.433	6.554	6.3394	6.271	6.264	6.285	6.197	6.234	6.05709	5.884	5.6	5.948	5.9876	5.911	5.914	5.791	5.937	5.746	5.614	5.4867	5.8045	5.28	5.378	5.241
659	VIT_00s0455g00050	3.155	3.2297	3.016	3.05	2.808	2.998	2.72	2.755	2.724	2.925	2.547	2.931	2.797	2.603	2.855	3.099	3.0838	3.104	3.1422	2.87	3.264	2.6725	2.696	2.588	2.322	2.676	2.793	2.74	2.74	2.929	2.572	2.941	2.8998	2.865	2.908	2.871	3.2132	2.543	2.723	2.588	2.6581	2.837	2.671	3.1803	2.7755	3.142	2.256	3.003
660	VIT_00s0456g00020	1.9997	2.1491	2.03	1.647	1.655	1.982	1.694	1.659	1.417	1.957	1.378	1.181	1.188	1.484	1.691	0.748	1.3791	1.662	1.0469	1.669	1.239	0.9726	0.709	0.305	2.148	2.244	2.3627	1.371	2.204	1.827	2.036	1.537	2.05189	1.409	1.21	1.062	3.0008	2.856	3.372	3.018	2.7928	2.438	2.366	2.4419	2.6148	1.989	1.752	2.419
661	VIT_00s0459g00010	2.11	1.8149	1.757	0.742	1.431	1.255	0.842	1.59	2.031	1.528	1.993	2.22	2.382	2.149	1.941	0.783	1.8279	2.619	2.4751	2.6	2.344	2.2082	1.978	2.149	1.982	1.078	1.6967	1.65	2.307	2.018	2.107	1.175	2.15517	2.203	1.748	2.133	2.2073	2.562	2.609	2.687	0.9902	2.764	2.454	2.0783	2.7594	3.169	2.299	2.867
662	VIT_00s0459g00030	0.4711	1.1127	1.129	0.907	1.482	1.313	1.616	1.069	1.009	0.946	1.172	1.315	0.802	0.751	0.296	0.521	0.2355	0.887	0.3843	-0.044	0.441	1.012	0.956	0.852	-0.107	0.134	-0.3081	-0.719	-0.799	-0.48	-0.203	0.019	-0.93793	-0.912	-0.546	-0.576	-0.393	-0.404	-0.564	-0.366	0.3161	-0.334	-1.218	-0.2933	-0.4523	-0.426	0.307	0.028
663	VIT_00s0462g00010	1.1364	1.3112	0.983	0.555	0.644	0.874	0.735	0.986	0.476	0.821	1.258	0.681	-0.795	-0.733	-0.116	-0.429	-0.1176	0.452	-0.1802	-0.194	0.482	-0.0207	-0.168	0.356	-1.162	-1.379	-0.99	-0.614	-0.799	0.176	0.156	-0.3	0.34963	-0.023	-0.056	-0.021	-0.1478	-0.562	0.129	-0.534	-0.4139	-0.135	0.545	0.3384	0.5759	0.35	0.54	0.387
664	VIT_00s0463g00010	5.199	5.1087	5.29	5.143	5.083	5.275	5.337	5.265	5.205	5.286	5.349	5.233	5.015	4.945	5.099	4.714	4.7346	5.062	4.6521	5.152	4.479	5.0671	4.892	5.274	4.959	4.833	4.7575	4.448	4.429	4.582	4.423	4.518	4.20203	4.293	4.266	4.323	4.2664	4.362	4.768	4.483	4.2604	4.322	4.498	4.3605	4.1712	4.428	4.196	4.109
665	VIT_00s0463g00020	6.3974	7.3993	6.751	6.615	6.763	6.662	5.886	6.267	6.142	6.869	6.229	6.131	6.36	5.992	6.935	6.956	6.96	7.073	6.842	7.064	7.632	5.9311	6.586	5.919	5.518	6.582	6.5855	6.474	6.739	6.893	6.469	7.08	6.9984	6.299	6.652	7.194	7.0177	6.519	6.198	6.572	6.5787	6.9	6.757	6.9275	6.7515	6.832	6.72	6.904
666	VIT_00s0463g00030	4.288	5.4087	5.027	4.184	4.87	3.997	2.862	3.994	3.321	4.937	3.105	3.532	3.615	3.788	3.2	3.524	4.1792	3.732	3.5695	3.704	4.303	1.7771	3.061	1.95	2.774	3.898	3.5276	4.327	4.538	4.443	4.291	4.453	4.84628	3.592	3.656	4.706	4.9995	4.432	4.484	4.141	4.6135	5.059	4.276	4.8385	4.9773	4.266	4.375	4.655
667	VIT_00s0467g00010	1.7651	1.2879	1.477	1.137	1.304	1.54	1.555	1.836	2.181	1.467	1.834	2.061	2.075	1.862	2.081	1.144	2.3038	2.246	2.2285	2.565	2.242	2.756	2.185	2.523	0.886	0.183	-0.0591	0.696	0.601	-0.312	0.789	0.541	0.27005	0.375	0.378	0.747	0.5984	-0.012	0.514	0.456	-0.0641	0.424	0.293	-0.2161	0.5387	0.255	0.029	0.387
668	VIT_00s0467g00020	0.7387	0.7856	0.5	0.633	0.486	0.74	0.807	0.943	1.128	0.492	0.737	0.969	0.802	0.72	1.008	0.437	1.0381	1.079	1.1047	1.241	0.967	0.8764	0.709	1.536	-0.04	-0.26	0.1029	0.696	0.326	0.418	0.683	0.829	0.83765	0.557	-0.202	0.068	-0.0745	-0.648	-0.319	0.044	-0.9902	0.146	-0.696	-0.4612	0.3793	0.099	-0.524	0.028
669	VIT_00s0467g00030	3.2756	2.6936	2.939	2.709	2.569	2.797	2.757	3.473	3.326	2.739	3.222	3.35	3.665	3.534	3.293	2.916	3.4876	3.566	3.4218	3.564	3.407	3.6571	3.375	3.741	2.512	1.728	2.1566	2.583	2.604	2.57	2.899	2.622	2.62384	2.689	2.593	2.522	1.66	2.192	2.408	2.204	2.1829	2.529	2.352	2.2915	2.227	2.548	2.131	2.265
670	VIT_00s0467g00040	2.2234	1.6228	1.886	2.147	1.498	2.118	2.186	2.351	2.307	2.015	2.066	2.527	2.063	1.956	1.973	1.926	1.6714	1.795	2.0238	1.91	1.673	2.1506	2.269	2.218	1.469	1.357	1.2887	1.371	1.231	1.052	1.544	1.367	1.28499	1.162	1.069	1.356	0.3008	0.341	0.947	0.265	0.6922	0.466	1.172	1.0814	0.5004	0.853	0.576	0.574
671	VIT_00s0469g00050	5.0143	5.1054	4.975	4.782	5.023	4.71	4.451	4.274	4.595	4.725	4.052	4.089	4.073	4.075	3.963	3.549	3.9082	3.649	3.3398	3.655	3.018	2.6098	2.893	2.619	3.922	3.542	3.8989	3.604	3.452	3.699	3.467	3.05	3.0856	2.348	2.643	2.721	4.74	4.99	5.045	4.678	4.6589	4.663	4.208	4.3542	4.1833	3.668	3.795	3.704
672	VIT_00s0471g00010	2.11	2.7113	2.321	1.888	2.193	1.832	1.203	1.632	1.398	2.151	1.104	1.507	2.163	1.805	1.483	1.635	1.8717	1.109	1.9833	1.15	1.601	0.5774	0.336	0.743	2.284	2.322	2.2972	1.563	1.988	2.285	1.733	1.741	1.56057	1.093	0.816	1.321	2.9313	3.019	2.911	2.449	2.4671	2.385	1.943	2.4419	2.2956	1.413	2.107	1.719
673	VIT_00s0471g00030	3.5217	3.3809	3.408	3.507	3.503	3.679	3.623	3.484	3.477	3.569	3.511	3.737	3.53	3.472	3.654	3.781	3.4398	3.582	3.5243	3.455	3.575	3.5763	3.497	3.576	3.454	3.605	3.6637	3.308	3.417	3.433	3.467	3.578	3.4211	3.461	3.528	3.46	3.2635	3.005	3.033	3.063	3.1749	3.384	3.122	3.5878	3.2079	3.393	3.25	3.562
674	VIT_00s0471g00040	3.9908	3.8565	3.999	3.973	4.191	4.069	3.99	3.986	4.193	4.034	4.287	4.32	3.75	3.412	3.918	4.21	3.8027	3.806	4.2523	3.988	4.265	4.2146	4.22	4.02	3.935	3.884	4.085	3.899	3.897	3.815	3.757	3.963	3.75288	3.857	4.174	3.949	3.6569	3.645	3.452	3.503	3.8132	3.792	3.583	3.6966	3.7298	3.779	3.917	3.819
675	VIT_00s0475g00010	3.4206	3.248	3.657	3.057	3.379	3.483	2.983	3.294	3.472	2.985	2.953	2.871	3.251	3.393	3.003	2.844	3.1327	3.224	3.1741	3.082	3.085	2.7009	2.459	2.811	3.203	2.98	2.8625	3.019	2.959	2.935	2.809	2.622	2.8252	2.559	2.217	2.693	2.9044	2.759	2.785	2.609	2.5607	2.642	2.339	2.3047	2.7914	2.018	2.033	2.287
676	VIT_00s0475g00020	2.3387	2.1491	2.216	2.321	1.809	2.339	2.226	1.883	1.835	2.043	1.471	1.81	1.309	2.205	1.46	0.562	0.7865	0.705	0.5874	1.241	0.578	1.012	0.375	0.666	0.404	1.399	1.2887	-0.256	1.135	1.46	0.755	0.762	1.22295	0.414	0.656	0.447	1.1193	1.291	1.376	1.207	1.4908	1.034	0.837	1.3332	0.8436	0.751	0.54	1.703
677	VIT_00s0475g00030	3.1664	3.2897	3.257	3.273	2.794	3.201	2.959	3.241	3.281	3.09	3.145	3.177	3.199	3.388	3.072	2.689	3.3341	3.097	3.1283	3.154	2.812	3.155	3.066	3.182	3.182	3.197	3.0264	3.436	3.137	3.152	3.413	3.015	3.16474	3.185	3.016	3.218	3.0751	3.026	3.39	3.041	3.128	3.09	3.248	3.2902	3.1287	3.251	2.911	3.209
678	VIT_00s0475g00040	4.9629	5.2132	4.976	5.017	5.12	4.993	5.243	5.232	5.02	5.39	5.167	5.276	4.601	4.73	4.676	4.94	4.9095	4.937	5.0605	4.879	5.031	5.1815	5.153	5.103	4.385	4.783	4.7391	4.741	4.868	4.813	4.915	4.927	4.91493	5.107	5.163	5.038	5.1562	5.111	5.084	5.067	5.1388	4.929	5.052	4.8742	5.0134	5.133	5.139	4.996
679	VIT_00s0475g00050	3.4948	3.4822	3.418	3.481	3.674	3.553	3.218	3.259	3.681	3.15	2.753	3.104	3.276	3.349	3.019	3.236	3.1858	3.082	3.3032	3.229	2.828	2.7676	2.866	2.639	3.454	3.326	3.105	3.044	3.244	3.011	3.042	2.807	2.8252	2.666	2.759	2.877	3.0176	3.033	3.112	2.875	3.0797	2.906	2.184	2.43	2.5785	2.617	2.402	2.532
680	VIT_00s0476g00020	1.5207	0.8824	0.904	1.312	0.865	1.275	1.176	1.09	0.933	0.946	1.127	0.759	3.291	3.538	3.287	2.893	3.203	3.309	2.6793	3.316	2.8	2.2026	2.319	2.348	-2.44	-4.423	-3.0212	-1.81	-2.339	-1.718	-1.758	-2.252	-2.22269	-1.798	-2.37	-1.256	1.9507	2.154	2.12	1.91	1.76	2.296	2.061	2.4179	2.1176	1.54	1.554	1.687
681	VIT_00s0477g00010	1.8381	3.6102	2.331	2.237	2.513	2.085	0.698	1.442	0.88	2.536	0.644	0.72	0.563	1.588	1.591	1.846	2.0729	1.621	2.0922	1.458	2.784	-0.346	1.496	0.143	1.3	2.29	1.779	2.394	2.966	3.078	2.323	2.919	2.79708	1.73	2.168	2.95	3.3459	3.257	2.599	2.368	3.155	2.845	1.889	2.3177	3.0515	2.209	2.612	1.939
682	VIT_00s0477g00030	4.2617	4.552	4.094	4.432	4.307	4.135	4.572	4.195	4.333	4.45	4.515	4	2.851	3.06	2.947	2.811	2.9403	3.14	3.4555	3.073	3.513	3.4602	3.523	3.765	4.117	3.969	3.8915	3.593	3.894	3.652	3.717	3.81	3.79258	3.951	3.925	3.889	3.2776	3.094	3.026	3.448	3.2074	3.022	3.161	3.0458	2.9558	3.122	3.43	3.048
683	VIT_00s0477g00040	1.4847	0.9435	1.344	1.666	1.246	1.294	1.636	1.632	0.403	1.403	1.033	1.636	1.713	1.732	1.989	2.141	2.022	1.777	1.4847	1.999	2.434	1.3038	1.875	1.641	1.557	1.776	2.4355	1.65	1.751	2.195	2.107	1.825	2.12156	2.078	2.087	2.037	2.8861	2.841	3.112	2.866	3.015	2.687	2.878	3.4407	2.5877	2.636	3.266	2.93
684	VIT_00s0477g00070	3.8425	4.1007	4.085	3.185	3.532	3.986	3.178	3.294	3.626	3.659	3.511	3.623	3.135	3.416	3.501	2.76	3.0138	3.119	3.0172	3.229	2.788	2.8817	2.711	2.997	3.597	3.601	3.8078	3.38	3.598	3.672	3.634	3.363	3.41649	3.185	3.234	3.37	3.5216	3.537	3.98	3.805	3.1212	3.533	3.304	3.6765	3.4972	3.359	3.176	3.639
685	VIT_00s0479g00010	3.6119	3.9413	3.732	4.014	3.925	3.862	4.072	4.153	4.372	4.363	4.289	4.434	4.232	4.13	3.998	4.108	4.2721	4.23	4.3512	4.044	4.337	4.5085	4.452	4.362	4.256	4.095	3.9741	4.709	4.543	4.261	4.719	4.622	4.5033	4.769	4.863	4.885	4.05	3.771	4.083	4.148	4.2542	3.957	4.48	4.3125	4.3047	4.66	4.488	4.413
686	VIT_00s0480g00030	2.7404	3.7321	3.203	3.449	4.798	3.968	3.959	4.985	5.052	4.958	6.724	5.806	4.579	4.351	5.184	5.333	5.2048	4.87	5.2919	4.897	5.283	5.3807	5.821	5.649	6.448	6.074	6.1399	7.418	6.532	7.271	6.936	7.347	6.56879	5.889	6.114	6.438	4.8334	6.141	6.023	4.635	6.2005	5.657	5.115	5.7533	5.8211	4.539	6.534	4.692
687	VIT_00s0480g00040	2.2664	3.5178	3.263	3.146	4.509	3.909	3.499	4.931	4.956	4.656	6.724	5.648	4.49	4.353	5.063	4.81	5.0385	4.872	5.3196	4.86	5.306	5.1153	5.534	5.524	6.3	5.659	5.7903	7.11	6.488	7.17	6.916	7.079	6.42578	5.816	5.984	6.27	4.6319	6.135	5.896	4.492	5.8293	5.561	4.959	5.4953	5.7748	4.539	6.566	4.686
688	VIT_00s0483g00010	4.1224	4.0872	4.314	3.625	3.83	4.113	3.158	3.255	3.572	3.649	2.867	3.279	3.718	3.671	3.764	3.589	3.5519	3.576	3.214	3.505	2.832	2.7676	2.61	2.709	4.198	4.108	4.2236	3.405	3.442	3.956	3.304	3.029	3.14815	2.705	2.65	2.967	4.1258	4.07	4.142	3.643	3.4766	3.703	2.941	3.4045	3.2774	2.588	2.431	3.092
689	VIT_00s0483g00020	4.8115	4.6097	4.88	4.999	4.501	5.067	5.381	5.306	5.21	5.243	5.532	5.527	5.209	5.047	5.14	5.188	5.3187	5.549	5.5278	5.511	5.672	6.1766	6.129	6.377	5.013	4.695	4.9842	5.115	5.046	5.109	5.181	5.238	5.38756	5.509	5.564	5.605	4.3977	4.34	4.437	4.676	4.6423	4.861	5.01	5.0775	5.0569	5.351	5.282	5.46
690	VIT_00s0483g00030	2.5095	2.0414	2.39	2.588	1.925	2.243	2.521	2.463	2.337	2.057	2.336	2.206	0.775	1.047	1.008	1.271	1.4386	1.376	0.8802	1.086	1.077	0.8905	1.369	0.817	2.335	2.088	2.1566	2.456	2.107	2.37	2.436	2.524	1.9147	2.005	2.168	1.861	1.7635	2.167	1.83	2.065	1.8779	2.163	2.139	1.9669	2.2956	2.103	2.351	2.255
691	VIT_00s0483g00040	0.5428	0.0087	0.5	0.67	0.192	0.712	1.063	0.622	1.195	0.364	0.612	1.124	1.826	1.484	1.73	1.673	1.6878	1.884	1.6877	1.754	1.545	1.6664	1.75	1.795	1.137	0.134	0.6492	0.475	0.236	0.017	0.307	0.829	0.31039	0.075	0.272	0.513	1.3229	1.465	1.123	1.038	1.6695	1.355	1.563	1.1413	1.6609	1.849	1.499	1.167
692	VIT_00s0484g00030	2.4454	2.8374	2.311	2.199	2.152	2.348	2.445	2.025	2.018	2.311	1.875	1.828	2.005	2.138	2.535	1.295	1.736	2.076	1.8543	2.31	1.733	1.5991	1.613	1.469	2.271	2.15	2.2518	1.607	1.859	1.964	1.901	1.175	1.70374	1.139	1.488	1.147	1.9507	1.858	2.714	2.005	2.0312	1.671	1.493	1.6124	1.84	1.54	1.122	1.46
693	VIT_00s0487g00010	3.3967	4.9761	4.362	3.841	3.862	4.009	3.185	3.454	3.351	4.323	3.206	3.198	3.575	3.388	4.498	4.081	4.3594	4.724	4.189	4.874	4.831	3.0424	3.828	3.29	2.566	3.034	3.356	3.16	3.638	3.8	2.984	4.053	4.02851	2.765	3.496	4.139	3.8898	3.467	3.264	3.343	3.7527	3.972	3.519	3.6916	3.8487	3.448	3.581	3.363
694	VIT_00s0487g00030	1.182	2.6757	1.94	0.968	1.563	1.088	-0.221	0.729	0.201	1.733	-0.197	0.72	0.83	0.838	1.527	1.709	1.6714	1.951	1.583	1.712	2.288	-0.449	0.709	-0.408	0.253	0.319	1.0177	-0.179	1.032	1.364	0.156	0.984	1.04312	-0.434	-0.011	0.544	2.9577	2.708	3.026	2.797	2.6675	3.161	2.228	2.6102	2.4739	2.377	1.941	2.41
695	VIT_00s0487g00050	2.11	3.5525	3.17	1.738	3.012	2.063	0.208	1.069	1.034	2.66	0.511	0.796	1.956	2.08	2.209	2.861	2.4934	2.076	2.6601	2.163	2.776	0.2664	0.824	-0.408	1.7	2.642	2.3627	2.515	2.724	3.042	2.49	2.782	2.44515	1.5	1.565	1.861	5.448	5.021	4.82	4.827	5.1672	5.395	4.737	5.1283	5.1229	4.764	4.804	5.095
696	VIT_00s0494g00020	2.8922	2.9233	2.814	3.266	3.069	3.033	3.455	3.105	3.146	3.156	3.369	3.266	2.783	2.699	2.863	3.401	2.8843	2.891	3.2271	3.184	3.381	3.2731	3.453	3.353	2.923	3.13	2.9645	2.978	2.945	3.042	3.056	3.209	3.22402	3.452	3.303	3.326	3.8574	3.965	3.953	4.077	3.9502	4.056	4.125	4.2078	3.9156	4.32	4.179	4.314
697	VIT_00s0499g00010	2.3286	2.6018	2.248	2.052	2.513	2.437	1.921	2.478	2.357	2.177	2.556	2.15	2.297	2.455	2.387	2.001	2.2044	2.046	2.6601	2.565	2.429	2.5171	2.367	2.566	2.231	2.552	2.352	2.394	2.453	2.687	2.381	2.248	2.3419	2.214	2.6	2.686	3.0092	2.955	2.845	2.932	2.5404	2.788	2.822	2.652	2.7755	3.088	2.876	2.889
698	VIT_00s0499g00030	6.9989	6.9055	7.271	6.873	7.098	7.203	6.881	6.827	7.028	6.892	6.86	6.728	7.159	6.908	7.045	7.114	6.9476	6.972	6.9577	6.96	6.975	6.7501	6.766	6.79	7.234	7.248	7.4542	6.857	6.924	7.076	6.747	6.905	6.77834	6.632	6.681	6.707	6.6377	6.718	6.625	6.686	6.5674	6.67	6.628	6.5869	6.5345	6.472	6.411	6.504
699	VIT_00s0499g00040	3.9016	3.6474	3.918	3.812	3.813	3.906	3.432	3.488	3.495	3.773	3.105	3.417	3.079	2.98	2.784	3.211	2.9126	2.821	2.3923	2.612	2.366	2.3064	2.432	2.31	3.693	3.828	3.8503	3.508	3.407	3.686	3.267	3.363	3.23977	2.758	2.92	3.198	3.2635	3.178	3.173	3.085	3.0867	3.015	2.793	2.8354	2.8458	2.307	2.469	2.467
700	VIT_00s0499g00050	1.113	1.2154	1.495	0.998	0.232	1.275	0.406	0.622	0.907	0.788	0.707	-0.024	1.145	0.525	0.877	-1.263	0.19	0.921	0.148	0.488	0.172	-0.3132	-0.692	-0.249	1.35	0.404	1.4379	1.024	0.802	1.244	0.719	0.372	0.80978	0.375	0.117	0.635	0.6425	0.893	0.635	0.945	0.363	0.761	0.237	0.5739	1.1456	0.565	0.61	0.263
701	VIT_00s0500g00010	-0.3476	0.0087	-0.421	-0.517	-1.113	-0.598	0.154	0.014	-0.379	-0.172	0.2	-0.161	-0.881	-0.652	0.395	-0.689	-0.6673	-0.902	-0.0482	-0.194	-0.098	-0.1595	-0.542	-0.176	-1.162	-0.806	-0.2417	0.031	-0.015	-0.366	-0.683	-0.373	0.09636	0.451	0.344	-0.068	-0.6886	-0.194	-1.23	-1.201	-0.0641	-0.074	-0.696	-0.7566	-0.3097	-0.276	-0.315	-0.253
702	VIT_00s0505g00030	2.8363	2.5923	2.785	3.465	3.36	3.295	3.403	3.241	3.884	3.042	3.771	3.679	4.408	2.628	2.987	2.794	2.6273	2.873	2.4751	2.752	2.658	2.4181	2.642	1.621	3.653	3.124	3.5698	4.266	3.481	3.132	3.316	2.748	3.05625	3.492	3.573	3.892	2.8011	2.864	3.048	3.243	2.6391	2.883	2.773	3.0691	2.7349	2.839	2.679	2.99
703	VIT_00s0505g00040	0.3161	0.4904	-0.011	0.742	0.486	-0.02	0.909	-0.029	0.825	0.492	0.612	0.512	1.508	-0.432	0.015	-0.787	-0.8451	0.144	-0.8771	-0.658	-0.816	-0.956	-0.473	-0.326	-0.107	0.522	-0.0031	0.736	0.95	0.017	0.102	-0.3	0.42505	0.451	0.378	0.852	0.1863	0.51	0.427	0.411	-0.0641	0.584	0.498	0.3384	0.3793	0.35	0.504	0.608
704	VIT_00s0507g00020	3.0296	3.128	3.192	3.248	3.37	2.98	3.109	3.382	3.432	2.94	3.35	3.654	2.824	2.894	2.855	3.085	3.0461	3.005	3.192	2.971	3.229	3.1783	3.298	2.973	2.972	3.06	2.9645	2.9	2.902	2.924	2.976	3.184	2.95173	3.169	2.977	3.116	3.107	2.962	2.648	2.697	2.8761	2.929	2.503	2.7125	2.56	2.754	2.629	2.61
705	VIT_00s0508g00020	4.8295	4.8461	4.856	5.242	4.811	4.973	5.5	5.556	5.342	5.341	5.355	5.612	5.03	5.348	4.884	4.983	5.3187	5.088	5.253	5.151	5.032	5.6522	5.547	5.746	4.995	4.894	4.5055	5.022	4.912	4.786	5.116	5.082	5.10035	5.369	5.252	5.243	4.5618	4.476	4.412	4.64	4.8909	4.505	4.868	4.6323	4.7355	5.069	4.989	4.859
706	VIT_00s0508g00030	6.2532	6.0671	6.125	6.323	6.226	6.063	6.282	6.062	6.106	6.058	5.956	5.864	6.284	6.022	6.598	6.651	6.4647	6.57	6.4155	6.554	6.486	6.0117	6.138	6.131	6.077	6.139	6.3044	6.318	6.254	6.151	6.189	6.215	6.12723	6.036	6.168	6.106	6.2347	6.48	6.458	6.389	6.7037	6.672	6.467	6.4873	6.415	6.314	6.492	6.326
707	VIT_00s0510g00010	3.8425	4	4.04	3.782	3.919	3.799	3.774	3.45	3.276	3.798	3.369	3.279	3.916	3.813	4.104	4.207	3.9325	4.129	3.6591	3.992	3.748	3.8755	3.953	3.898	3.088	3.7	3.9062	3.625	3.515	3.628	3.451	3.635	3.65446	3.479	3.361	3.513	3.6676	3.698	3.889	3.742	3.7527	3.808	3.665	3.8525	3.4276	3.625	3.329	3.83
708	VIT_00s0510g00020	3.2913	3.5476	3.304	3.085	3.457	3.328	3.051	3.324	3.445	3.355	3.431	3.405	3.579	3.314	3.556	3.746	3.435	3.727	3.7066	3.627	3.744	3.6898	3.535	3.607	2.802	3.014	2.885	2.679	2.952	3	2.93	3.064	3.01413	2.997	3.211	3.068	3.5795	3.551	3.49	3.519	3.4605	3.6	3.234	3.3099	3.3598	3.49	3.39	3.53
709	VIT_00s0510g00040	5.3301	5.2873	5.407	5.42	5.298	5.519	5.508	5.693	5.559	5.58	5.79	5.945	4.984	4.972	5.021	5.061	5.2105	5.32	5.4085	5.26	5.416	5.8429	5.688	5.806	4.981	4.965	5.1678	5.194	5.195	5.308	5.335	5.354	5.38047	5.548	5.592	5.753	5.4727	5.18	5.253	5.545	5.3058	5.6	5.656	5.7279	5.6483	5.878	5.825	5.941
710	VIT_00s0510g00050	4.0597	5.3882	5.059	3.722	5.113	4.069	3.205	3.119	3.059	4.701	2.991	3.374	3.887	3.795	4.289	4.431	4.1469	4.024	4.5255	4.005	4.207	3.2568	3.641	3.133	5.091	5.346	5.083	5.649	5.378	5.621	5.337	5.625	5.31382	4.505	4.788	5.106	4.9121	4.933	5.379	4.622	5.0908	4.703	4.351	4.5127	4.776	4.235	4.547	4.159
711	VIT_00s0515g00010	5.1381	5.265	5.348	5.393	5.454	5.403	5.376	5.446	5.514	5.286	5.48	5.352	5.116	5.14	5.216	5.48	5.2261	5.184	5.2487	5.241	5.357	5.4781	5.547	5.376	5.456	5.548	5.4038	5.259	5.317	5.392	5.298	5.45	5.39344	5.392	5.533	5.4	5.0268	5.232	5.041	5.096	5.195	5.089	5.086	5.1097	5.047	5.043	4.839	5.036
712	VIT_00s0515g00020	0.2746	0.8186	0.669	0.473	0.383	0.496	-0.294	0.537	0.201	0.451	0.156	0.796	-0.795	-0.242	0.244	0.04	0.0444	0.497	0.2195	0.629	0.894	-0.0474	0.448	-0.408	0.665	0.444	0.294	1.179	0.833	1.521	1.253	1.322	1.01898	0.749	1.026	1.284	1.1502	0.549	1.038	0.585	0.6166	0.584	0.498	0.5739	1.043	0.978	1.215	0.969
713	VIT_00s0515g00030	2.5184	3.4457	2.58	2.753	2.781	2.817	2.819	2.852	2.357	2.855	2.504	2.494	2.643	2.389	2.435	2.504	2.6858	2.336	2.361	2.656	3.039	2.7169	2.938	2.811	2.119	2.457	2.6341	2.648	2.558	2.758	2.891	2.695	2.71682	2.72	3.162	2.985	2.6362	2.682	2.714	2.734	2.7225	2.921	2.417	2.8974	2.6846	2.444	2.703	2.853
714	VIT_00s0516g00010	-0.0552	0.5701	0.18	-0.216	0.453	0.318	-0.631	-0.815	-1.496	0.319	-1.645	-0.311	-0.304	-0.302	0.134	-0.279	-0.9429	-0.585	-1.0348	-0.117	-1.027	-2.3964	-2.486	-2.132	0.404	0.796	0.8452	-0.338	0.528	0.058	0.208	-0.807	0.04947	-0.023	-0.308	-0.719	0.8823	-0.131	0.235	0.812	0.1652	-0.566	-0.696	-0.0067	-0.6107	0.043	-1.433	-0.134
715	VIT_00s0516g00030	4.0566	4.3636	4.211	4.102	4.517	4.265	4.376	4.012	4.415	4.264	4.55	4.255	4.394	4.11	4.302	4.671	4.2584	4.368	4.4969	4.37	4.508	4.5301	4.627	4.633	4.364	4.672	4.6215	4.783	4.651	4.697	4.64	4.761	4.65981	4.624	4.795	4.616	4.4009	4.795	4.786	4.693	4.9265	4.894	5.004	5.0544	4.9368	5.126	5.415	5.119
716	VIT_00s0524g00010	1.8381	2.0132	2.227	1.289	1.713	1.132	1.148	1.223	0.959	1.115	1.104	1.263	2.247	1.82	1.414	2.206	2.022	2.205	2.423	2.016	1.891	0.8477	1.077	1.326	0.743	1.052	0.6838	0.923	0.802	1.262	1.123	0.954	0.59797	-0.304	0.272	0.692	0.7674	0.588	0.015	0.315	0.6549	0.761	0.719	0.3887	0.8738	0.35	0.504	-0.024
717	VIT_00s0524g00030	7.3334	7.3766	7.439	7.257	7.376	7.234	6.847	6.803	6.96	7.043	6.61	6.588	7.125	6.594	6.78	7.233	6.9283	6.933	7.0937	6.992	7.022	6.2056	6.348	6.247	6.739	6.863	6.598	6.618	6.813	6.729	6.476	6.721	6.48536	5.918	6.105	6.355	5.9908	5.808	5.765	6.114	6.0236	6.016	5.983	5.9679	6.0592	5.78	5.775	5.633
718	VIT_00s0524g00040	2.062	2.2126	2.194	2.147	2.043	1.921	1.656	1.503	1.835	1.972	1.64	1.236	1.742	1.141	1.212	1.813	1.8427	1.662	1.5556	1.532	1.845	0.8621	1.69	0.817	1.3	1.609	1.2197	1.692	0.922	1.01	0.608	0.619	0.49673	0.122	0.569	0.664	-0.393	-1.056	-0.246	-0.08	-0.2636	0.04	-0.082	0.3384	-0.1798	-0.077	-0.451	-1.178
719	VIT_00s0525g00010	2.5184	2.2249	2.341	2.862	2.292	2.654	3.238	2.887	2.833	2.999	2.867	3.059	2.237	2.3	2.351	2.141	2.0854	2.163	2.2628	2.418	2.212	2.9609	2.988	2.957	2.284	2.333	2.3194	2.053	2.329	2.285	2.187	2.376	2.47207	2.705	2.578	2.584	2.5462	2.367	2.619	2.609	2.5095	2.33	2.923	2.5996	2.6414	2.737	2.826	3.054
720	VIT_00s0525g00020	1.429	0.5308	1.058	1.738	1.012	1.255	1.555	1.41	1.173	1.336	1.258	1.29	1.812	1.588	0.911	0.748	1.0885	0.626	0.6917	0.949	0.967	0.5057	0.617	0.143	0.496	0.857	0.6838	0.851	0.863	0.782	1.15	0.954	0.72278	0.624	0.445	0.48	2.1319	2.217	1.796	2.368	1.8617	2.098	1.756	2.1529	2.2034	2.047	1.536	2.276
721	VIT_00s0525g00030	1.6068	1.8312	1.992	1.965	1.684	1.994	2.399	2.439	2.539	1.896	2.589	2.836	1.918	2.007	1.973	1.673	1.9143	2.311	2.4001	2.132	2.2	3.0644	2.798	3.051	1.514	1.479	1.0968	1.971	1.446	1.226	2.225	1.758	2.01575	2.689	2.379	2.498	0.407	0.798	1.178	1.285	1.3809	0.919	1.715	1.6745	1.553	2.061	1.967	1.781
722	VIT_00s0525g00040	2.2664	2.0132	2.067	2.094	1.862	2.402	2.226	2.046	2.496	2.015	2.286	2.505	1.905	1.876	1.711	1.83	2.325	2.046	1.8086	2.282	2.054	2.3429	2.039	2.09	1.866	1.609	1.8416	2.394	1.782	2.205	2.369	2.185	2.02789	1.992	2.388	2.026	1.7834	1.858	2.278	2.295	2.0882	2.385	2.379	2.5341	1.9992	2.486	2.402	2.839
723	VIT_00s0525g00050	1.7947	1.7818	2.03	1.609	1.266	1.982	2.146	1.129	1.688	1.75	1.358	1.209	0.53	0.489	1.527	0.252	0.5552	1.221	0.254	1.381	0.686	1.0248	0.297	0.625	-0.107	1.336	1.5914	-0.036	-0.191	0.213	0.486	0.129	-0.67909	-0.735	-1.187	-0.386	1.2955	1.761	1.466	1.18	1.573	1.14	0.946	1.2809	0.3365	0.524	0.221	1.342
724	VIT_00s0527g00010	3.1833	3.2779	3.107	2.788	3.03	3.122	3.102	3.653	3.508	3.274	3.657	3.803	3.505	3.556	3.468	2.844	3.6262	3.864	3.9731	3.811	3.696	4.2369	3.938	4.031	3.581	2.924	3.0793	3.714	3.543	3.517	4.027	3.335	3.71957	3.885	3.853	3.703	3.1686	3.281	3.598	3.525	3.2642	3.3	3.472	3.3485	3.5636	3.766	3.51	3.79
725	VIT_00s0527g00020	4.8944	4.9779	4.939	5.035	4.952	4.85	5.059	5.037	4.962	5.077	5.077	4.825	4.855	4.756	5.069	5.165	4.9995	4.988	4.9817	5.141	5.2	5.1641	5.132	5.188	5.156	5.473	5.3294	5.333	5.289	5.31	5.312	5.425	5.27358	5.345	5.23	5.316	4.9166	4.99	4.985	4.654	5.0908	4.851	4.823	4.7949	4.6019	4.556	4.924	4.676
726	VIT_00s0531g00010	6.566	6.2483	6.381	6.589	6.361	6.497	6.499	6.549	6.555	6.56	6.53	6.927	6.252	6.262	6.265	6.174	6.1269	6.396	6.3968	6.406	6.216	6.4771	6.401	6.504	6.319	6.14	6.2707	6.359	6.389	6.321	6.448	6.299	6.46763	6.462	6.447	6.428	6.0967	6.16	6.318	6.266	6.1678	6.163	6.373	6.4537	6.2052	6.504	6.182	6.493
727	VIT_00s0531g00020	2.5361	2.5438	2.778	3.113	2.834	2.986	3.205	3.285	2.947	2.948	3.046	2.98	2.704	2.846	3.079	3.236	3.0651	3.197	2.9816	3.251	3.069	2.927	3.124	3.371	2.577	2.29	2.6074	2.827	2.54	2.653	2.591	2.919	2.68648	2.453	2.585	2.506	2.5345	2.493	2.657	2.526	2.1697	2.479	2.17	2.5996	2.5319	2.089	2.421	2.265
728	VIT_00s0531g00030	5.8708	5.8267	5.644	6.205	5.975	5.859	6.315	6.146	6.109	6.026	6.268	6.165	5.725	5.652	5.768	6.139	5.9575	6.006	6.0701	6.036	5.93	5.9358	6.009	6.044	5.501	5.572	5.3843	5.812	5.493	5.604	5.709	5.675	5.45096	5.545	5.528	5.334	5.2483	5.365	5.291	5.325	5.4744	5.37	5.349	5.368	5.3319	5.336	5.525	5.205
729	VIT_00s0531g00040	1.8523	1.5656	1.712	1.404	1.684	1.805	1.713	1.75	1.472	1.881	1.733	1.982	1.328	0.972	0.976	2.001	1.477	1.424	1.5556	1.733	1.646	1.6827	1.75	1.558	1.193	1.399	1.1472	1.47	1.405	1.244	0.856	1.576	1.04312	1.351	1.609	1.126	0.9186	0.428	0.555	0.913	1.0773	0.621	0.874	0.4372	1.1943	1.298	0.709	0.969
730	VIT_00s0531g00050	7.2097	7.1668	7.259	7.324	7.269	7.215	7.531	7.172	7.226	7.117	7.225	6.912	7.33	7.312	7.374	7.342	7.2783	7.382	7.0838	7.322	7.055	6.9677	7.029	7.062	7.806	7.709	7.7428	7.53	7.671	7.529	7.489	7.306	7.52894	7.391	7.42	7.147	7.0045	7.21	7.272	7.426	7.1511	7.172	7.253	7.222	7.1468	7.157	7.054	7.223
731	VIT_00s0532g00020	2.4548	2.5438	2.614	2.578	2.446	2.586	2.563	2.892	2.701	2.526	3.076	3.239	2.237	2.464	2.338	2.167	2.4362	2.285	2.6077	2.565	2.182	3.1314	3.078	3.309	3.389	3.294	3.1856	3.274	3.191	3.142	3.424	3.318	3.37905	3.562	3.554	3.383	2.6792	2.543	2.326	2.035	2.2717	2.237	2.467	2.2239	2.155	2.259	2.299	2.532
732	VIT_00s0532g00030	7.5981	7.2703	7.466	7.778	7.629	7.52	7.951	7.524	7.6	7.616	7.742	7.567	6.651	6.664	6.834	6.848	6.8155	6.805	6.5868	6.753	6.653	6.4864	6.698	6.758	7.241	7.226	7.412	7.768	7.797	7.546	7.623	7.538	7.75472	7.604	8.033	7.554	7.5545	7.597	7.69	7.982	7.954	7.963	8.176	8.0998	7.961	8.164	8.295	8.064
733	VIT_00s0532g00040	0.6763	0.9435	0.426	0.968	0.552	0.683	0.452	0.447	0.613	0.572	0.475	0.42	0.151	0.17	0.015	-0.787	-0.0076	0.2	0.1842	0.217	0.172	-0.4139	-0.615	0.024	0.355	0.404	0.4628	0.654	1.032	0.285	0.443	0.954	0.56501	0.656	0.508	0.379	0.727	0.588	0.286	0.945	0.8653	0.949	0.677	1.3586	0.716	1.12	0.971	1.321
734	VIT_00s0532g00050	4.2131	4.3913	4.167	4.155	4.082	4.309	3.751	3.709	3.815	4.086	3.73	3.737	3.896	4.192	4.018	3.554	3.6641	3.684	3.6462	3.879	3.681	3.1869	2.913	2.949	3.505	3.645	3.6419	3.253	3.375	3.569	3.473	3.419	3.27587	3.152	2.804	3.298	3.5392	3.382	3.675	3.448	3.3307	3.378	3.422	3.7016	3.2138	3.511	3.309	3.7
735	VIT_00s0533g00010	4.9613	5.345	5.275	5.253	5.491	5.136	4.991	5.039	5.055	5.221	4.884	4.789	5.114	5.067	4.862	5.467	5.1331	4.966	5.396	5.022	5.098	4.8481	4.99	4.837	5.021	5.207	5.0667	5.364	5.376	5.375	5.285	5.412	5.2774	5.074	4.911	5.073	4.9953	4.839	5.189	4.78	5.089	4.939	4.847	5.0169	4.9206	4.722	4.762	4.665
736	VIT_00s0533g00020	3.2544	2.8534	2.785	3.361	2.767	3.073	3.073	2.822	2.967	3.063	2.853	2.743	3.281	3.966	3.451	3.007	2.9875	3.353	2.9765	3.377	3.059	2.9236	2.873	2.765	3.289	3.203	3.2095	2.799	3.496	3.152	3.224	3.209	3.55304	3.292	3.428	3.37	2.5228	2.572	2.599	2.678	2.5807	2.837	2.822	3.0458	2.56	2.987	2.629	3.403
737	VIT_00s0533g00040	2.6621	2.7288	2.898	2.607	2.847	3.004	2.998	2.736	2.783	2.948	3.04	3.004	2.636	2.881	3.026	2.707	2.8408	3.074	2.9919	2.971	2.792	3.2704	3.278	3.309	2.837	2.742	2.4853	2.381	2.423	2.577	2.425	2.941	2.5415	2.735	2.678	2.665	2.7913	2.742	2.886	2.988	2.868	2.86	3.091	2.9735	2.8381	2.78	2.789	2.964
738	VIT_00s0533g00050	6.9203	7.2133	7.275	7.037	6.766	6.742	6.854	6.328	5.795	6.919	5.877	5.561	6.656	7.058	6.597	6.433	7.0843	6.316	5.9183	6.239	6.137	5.7514	5.916	6.164	6.9	7.212	6.8356	6.226	6.08	6.525	6.093	6.045	5.62598	5.324	5.51	5.471	7.1554	7.015	7.059	6.67	7.0349	6.776	6.075	6.2849	6.5753	5.591	6.439	5.697
739	VIT_00s0540g00010	-1.6132	-0.6279	-1.103	-1.012	-0.538	-0.529	-0.947	-0.544	-0.315	-0.718	-0.035	0.039	-1.175	-0.073	0.296	-0.689	-0.9429	-0.106	-0.227	-0.044	-0.04	0.0815	0.129	-0.408	-0.685	-0.628	-0.6953	0.324	-0.071	0.017	0.568	-0.23	-0.21104	-0.434	-0.103	0.447	-0.5832	0.098	0.235	0.044	-0.0641	-0.334	-0.082	0.3384	-0.0047	-0.207	0.265	0.608
740	VIT_00s0540g00020	3.0907	3.5476	3.657	2.804	3.024	3.449	2.836	2.921	3.436	3.226	3.417	3.279	2.267	2.455	2.599	2.001	2.5752	2.445	2.423	2.518	2.631	2.4802	2.289	2.689	2.698	2.524	2.7199	3.167	2.716	3.288	3.185	2.832	2.66331	2.192	2.379	2.672	3.1458	3.327	3.593	3.099	3.0655	3.063	3.099	3.2702	3.196	3.312	3.266	3.198
741	VIT_00s0540g00040	-0.1091	0.1188	-0.011	0.742	0.063	0.683	0.621	0.943	0.645	0.821	1.15	1.415	-1.175	-0.502	-0.595	-0.689	-0.509	-1.309	0.0727	-0.658	-0.289	-0.346	-0.473	0.085	-0.79	-0.628	-0.5278	-0.614	-0.191	-0.07	-0.137	-0.618	-0.67909	-0.075	-0.482	0.232	0.9186	0.625	0.747	0.74	0.537	0.826	1.047	1.2541	0.8127	1.54	1.023	0.642
742	VIT_00s0551g00010	8.2884	7.9028	8.221	8.129	7.909	7.971	7.91	7.774	7.44	7.748	7.546	7.244	8.358	8.23	8.362	8.269	8.3212	8.153	7.7681	8.116	8.044	7.5659	7.638	7.61	8.331	8.365	8.5641	8.248	8.248	8.397	8.186	8.319	8.16677	8.067	8.028	8.116	8.2399	8.352	8.435	8.344	8.5254	8.521	8.281	8.4949	8.3145	7.989	8.37	8.266
743	VIT_00s0551g00020	6.7126	6.9359	6.582	6.804	6.858	6.539	6.852	6.648	6.583	6.81	6.689	6.485	6.989	7.037	6.967	6.961	7.0078	6.873	6.7308	6.809	7.02	6.7734	6.718	6.759	6.791	6.905	6.8824	6.878	6.843	6.808	6.914	6.83	6.80461	6.898	6.877	6.952	7.4443	7.357	7.189	7.339	7.2969	7.217	7.158	7.1071	7.2626	7.147	7.515	7.212
744	VIT_00s0551g00030	6.1651	5.8135	6.141	6.02	6.137	6	5.937	5.717	5.994	5.821	5.55	5.475	6.647	6.458	6.503	6.578	6.4971	6.25	6.061	6.272	6.087	5.7166	6.029	5.698	6.601	6.479	6.6059	6.387	6.247	6.298	6.073	6.017	5.95423	5.824	5.638	5.751	6.5814	6.622	6.599	6.586	6.7042	6.56	6.407	6.3834	6.3753	6.007	6.373	5.908
745	VIT_00s0555g00050	0.5774	1.0585	0.876	0.706	1.413	1.132	0.876	0.92	0.645	0.719	0.879	0.556	-0.304	0.453	0.346	0.301	0.19	0.497	0.5322	-0.362	0.357	0.4108	0.257	-0.494	0.404	0.23	0.1531	-0.179	-0.015	0.319	0.443	0.181	-0.10113	0.168	0.157	-0.021	1.5941	1.564	1.255	1.097	1.7424	1.24	1.26	1.3332	1.3952	1.638	1.842	1.235
746	VIT_00s0558g00010	2.2664	2.3543	2.227	2.249	2.253	2.329	2.045	2.493	2.505	2.112	2.597	2.3	2.628	2.518	2.446	2.408	2.6102	2.336	2.6601	2.899	2.78	2.4802	2.545	2.639	2.618	2.515	2.8165	2.9	2.757	2.758	2.899	2.659	2.78282	2.48	2.509	2.741	2.9044	3.344	3.226	3.349	3.1144	3.161	2.958	3.0221	3.3704	3.496	3.287	3.322
747	VIT_00s0558g00020	6.7146	6.3427	6.661	6.557	6.416	6.731	6.506	6.715	6.752	6.46	6.769	6.852	6.842	6.765	6.752	6.477	6.8276	6.967	7.0465	6.913	6.931	7.0515	6.934	7.071	6.812	6.404	6.5683	6.762	6.766	6.688	6.795	6.678	6.75706	6.776	6.784	6.81	6.3101	6.442	6.541	6.514	6.2768	6.609	6.61	6.5727	6.5475	6.816	6.581	6.59
748	VIT_00s0558g00030	5.185	5.0852	5.117	5.241	5.065	5.162	5.164	5.132	5.019	5.084	5.151	5.035	5.659	5.506	5.598	5.525	5.4474	5.677	5.6249	5.652	5.68	5.3875	5.521	5.449	5.298	5.241	5.3129	5.567	5.526	5.414	5.673	5.379	5.50301	5.492	5.554	5.517	4.78	4.888	5.05	4.917	4.9363	4.95	4.951	5.1504	4.869	4.906	4.998	5.001
749	VIT_00s0559g00010	0.1424	0.2696	-0.063	0.633	0.453	0.874	0.452	0.729	1.058	0.319	0.2	0.371	0.627	0.658	0.346	0.601	0.7241	0.666	0.8579	0.949	0.849	0.6949	0.852	0.921	0.404	0.483	0.4628	-0.256	0.189	0.598	0.258	0.58	0.6302	0.944	-0.011	0.826	0.1863	0.47	0.073	0.88	0.1652	0.292	0.498	0.1177	0.5004	0.679	0.677	-0.024
750	VIT_00s0561g00030	4.4668	4.0838	4.319	4.102	4.093	4.337	4.208	4.092	4.333	4.149	4.524	4.434	4.247	4.173	4.165	3.984	4.1229	4.302	4.0658	4.24	4.265	4.2872	4.317	4.305	4.468	4.187	4.1106	4.118	4.148	4.255	4.07	3.887	4.08773	4.137	3.904	4.11	3.9569	3.976	4.146	4.209	4.0469	4.129	4.133	4.0875	4.2013	4.241	4.297	4.188
751	VIT_00s0566g00010	1.6722	1.6414	1.364	1.24	1.67	1.021	1.003	1.276	1.105	1.033	1.008	1.209	-0.034	0.559	-0.185	0.096	0.0946	0.254	0.2195	-0.454	0.244	-0.7665	-0.168	-0.106	1.247	1.27	1.3545	1.149	1.465	1.476	1.394	1.322	1.49208	1.446	1.55	1.302	2.5577	2.609	2.704	2.547	2.7135	2.651	2.703	2.8263	2.5507	2.486	2.758	2.86
752	VIT_00s0566g00020	1.41	1.8312	1.772	1.426	1.727	1.708	2.045	1.961	1.863	2.125	2.224	1.949	1.84	1.716	2.139	2.397	1.813	1.951	2.0826	2.282	2.299	2.317	2.665	2.512	1.557	1.897	1.9449	1.902	2.132	2.079	2.147	2.409	2.09871	2.48	2.353	2.318	3.0507	3.087	3.384	3.312	3.1683	3.543	3.466	3.6815	3.3491	3.592	3.661	3.696
753	VIT_00s0567g00010	4.8224	4.6988	4.852	4.552	4.774	4.466	4.431	4.687	4.681	4.507	4.423	4.386	5.068	4.943	4.671	4.566	4.8041	4.695	4.8928	4.735	4.716	4.4912	4.45	4.762	4.493	4.307	4.2382	4.496	4.683	4.517	4.81	4.382	4.49458	4.316	4.176	4.44	4.3115	4.526	4.534	4.261	4.3447	4.333	4.317	4.1064	4.5302	4.138	4.397	4.274
754	VIT_00s0568g00010	4.4389	4.4451	4.299	4.014	4.307	4.294	3.998	4.328	4.293	4.187	4.484	4.317	4.371	4.283	4.409	4.294	4.2694	4.533	4.5395	4.376	4.762	4.3703	4.145	4.404	4.222	4.123	4.3311	4.266	4.459	4.411	4.456	4.466	4.45013	4.442	4.572	4.472	4.7972	4.768	4.748	4.726	4.3964	4.665	4.462	4.524	4.6638	4.787	4.749	4.743
755	VIT_00s0574g00030	4.035	4.1534	4.015	3.951	4.234	4.089	4.371	4.102	4.146	4.225	4.369	4.324	4.206	3.762	4.536	4.372	4.1792	4.446	4.536	4.537	4.537	4.7134	4.724	4.655	4.243	4.392	4.3767	4.228	4.416	4.407	4.21	4.466	4.42968	4.378	4.351	4.465	4.1335	4.295	4.288	4.444	4.3359	4.358	4.37	4.3793	4.3457	4.372	4.578	4.528
756	VIT_00s0577g00020	4.8006	4.6764	4.822	4.902	4.779	4.923	5.153	5.06	5.092	4.937	5.096	5.031	4.894	4.815	4.905	5.034	4.9373	4.896	4.8846	4.879	4.863	4.9895	4.955	4.988	4.993	5.082	4.9737	5.106	5.004	5.007	5.023	5.126	5.16365	5.152	5.184	5.207	5.3112	5.432	5.445	5.619	5.6313	5.598	5.659	5.6681	5.8065	5.878	6.14	5.721
757	VIT_00s0580g00010	4.8875	4.7338	4.836	4.931	4.727	5.017	4.791	4.929	5.252	4.888	4.776	4.971	5.008	5.313	4.729	4.573	4.9165	4.519	4.7819	4.657	4.317	4.8544	4.617	4.933	5.264	4.883	4.6523	4.972	4.631	4.683	4.477	4.584	4.46361	4.472	4.325	4.348	4.8848	4.837	4.443	4.674	4.3447	4.48	4.255	4.3947	4.5278	4.191	4.068	4.25
758	VIT_00s0580g00020	2.5005	2.343	2.371	2.909	2.152	2.505	2.594	2.545	2.776	2.575	2.296	2.549	2.247	2.578	2.351	1.894	2.0477	2.03	1.8766	1.381	1.352	2.2959	2.432	2.409	2.534	2.174	2.0678	2.316	2.193	2.069	1.751	1.965	2.01575	1.76	1.837	1.674	1.9681	2.167	1.83	1.91	2.1431	2.045	1.54	1.8992	1.7933	1.56	1.623	1.781
759	VIT_00s0581g00010	0.938	1.5849	1.129	0.515	1.323	1.11	-0.084	0.703	0.88	0.975	0.2	0.832	1.008	0.377	1.128	1.17	0.5189	0.853	0.6142	0.673	0.597	-0.1024	0.036	-0.04	0.953	1.357	0.905	1.024	0.833	1.55	0.888	0.501	1.04312	0.995	0.712	0.774	1.4021	0.923	1.255	1.207	1.3108	1.398	1.142	1.2809	1.1702	1.224	0.971	1.12
760	VIT_00s0582g00030	0.8275	1.1904	0.604	0.742	1.165	0.949	0.876	0.537	0.796	0.61	0.852	1.29	1.29	1.095	1.414	1.779	1.317	1.326	1.6231	1.579	1.395	1.3038	1.58	1.274	1.982	1.459	1.9306	1.607	1.667	1.429	1.349	1.367	1.9147	1.846	1.666	1.81	2.7414	2.473	2.278	2.658	2.7581	2.318	2.538	2.43	2.4935	2.578	2.687	2.4
761	VIT_00s0583g00010	3.1493	3.0538	3.214	3.366	2.885	3.226	3.283	3.255	3.207	2.992	3.105	3.279	3.09	3.344	3.194	2.777	3.0651	3.328	2.7655	3.13	2.889	3.1667	3.278	3.168	2.915	2.79	2.5983	2.827	2.902	2.541	2.998	2.911	2.73915	2.743	2.607	2.775	3.235	3.165	3.313	3.196	3.1945	3.142	3.198	3.2769	3.2661	3.156	3.287	3.343
762	VIT_00s0583g00030	3.653	3.4351	3.728	3.085	3.351	3.751	2.624	2.447	2.776	2.839	1.834	2.061	3.32	3.534	2.181	2.504	2.512	2.015	1.973	1.946	1.601	1.4156	1.251	1.326	3.81	3.569	3.1428	2.549	2.631	3.083	2.275	2.409	2.3516	1.553	1.44	1.688	4.054	3.775	3.232	3.063	3.1416	2.899	1.889	1.5252	2.56	1.478	1.981	1.279
763	VIT_00s0583g00040	4.9727	4.7054	4.976	4.511	4.991	4.923	4.108	4.276	4.481	4.512	4.243	4.531	4.886	4.184	4.976	5.113	4.5126	4.972	5.0751	4.909	4.825	4.5199	4.668	4.615	4.869	4.972	5.3102	4.675	4.841	4.952	4.499	4.818	4.51198	4.674	4.677	4.496	4.6292	4.876	4.797	4.642	4.7741	4.873	4.585	4.8587	4.5584	4.571	4.745	4.516
764	VIT_00s0585g00020	6.0659	5.8478	5.987	6.031	5.949	6.089	6.027	6.175	6.099	6.049	6.224	6.27	5.749	5.702	5.759	6.046	5.7074	5.866	6.1218	5.951	6.018	6.1792	6.129	6.058	6.025	6.133	6.1077	6.249	6.282	6.163	6.132	6.304	6.39504	6.528	6.491	6.566	5.8497	5.854	5.838	5.895	5.9428	5.929	6.054	6.0336	5.9789	6.173	6.041	6.047
765	VIT_00s0585g00030	4.6786	4.6697	4.737	4.388	4.772	4.546	4.313	4.315	4.426	4.426	4.376	4.122	4.674	4.458	4.724	4.546	4.5824	4.398	4.4381	4.37	4.309	4.1528	4.215	4.099	4.723	4.737	4.8799	4.633	4.515	4.672	4.432	4.53	4.37128	4.368	4.215	4.376	4.659	4.827	5.047	4.833	4.7611	4.809	4.821	4.8874	4.7334	4.658	4.692	4.716
766	VIT_00s0586g00010	6.2398	6.1035	6.13	6.208	6.163	6.246	6.124	6.347	6.198	6.261	6.429	6.518	6.298	6.322	6.418	6.459	6.4442	6.555	6.783	6.52	6.722	6.7276	6.624	6.704	6.019	6.042	6.173	6.413	6.497	6.398	6.584	6.645	6.70789	6.728	6.918	6.892	6.2816	6.347	6.46	6.39	6.4391	6.655	6.568	6.71	6.6004	6.842	7.025	6.869
767	VIT_00s0586g00020	5.804	5.798	5.962	5.852	5.854	5.724	5.813	5.869	5.879	5.688	5.833	5.694	5.921	5.787	5.878	6.013	5.8845	5.86	5.7735	5.897	5.776	5.7562	5.8	5.706	5.666	5.6	5.7399	5.599	5.631	5.695	5.653	5.759	5.66539	5.617	5.613	5.584	5.7037	5.81	5.9	5.687	5.7421	5.827	5.732	5.7982	5.7637	5.725	5.758	5.801
768	VIT_00s0587g00030	5.3981	5.391	5.892	5.696	5.903	5.437	6.343	6.547	5.982	6.051	6.186	6.309	5.162	5.495	5.347	6.005	5.5499	5.103	5.9423	5.125	5.964	6.136	6.163	6.154	4.735	4.988	4.4183	4.987	5.378	4.95	5.181	5.367	5.86564	6.04	5.759	5.845	5.2643	5.172	5.252	5.076	5.3193	5.475	5.424	5.632	5.5777	5.513	5.621	5.981
769	VIT_00s0587g00040	5.6421	5.527	5.466	5.729	5.603	5.595	5.921	5.92	5.839	5.731	6.005	6.107	5.696	5.585	5.649	5.71	5.7353	5.764	5.8878	5.797	5.916	6.1308	6.139	6.198	5.282	5.32	5.427	5.755	5.717	5.619	5.816	5.762	5.93178	6.083	6.053	5.91	5.4527	5.439	5.455	5.624	5.4811	5.637	5.788	5.7521	5.7986	5.956	5.861	5.928
770	VIT_00s0590g00010	2.9527	3.1411	3.095	3.308	3.161	2.986	3.165	3.311	3.047	3.188	3.076	3.104	2.916	3.383	2.931	3.014	3.3078	2.599	3.0906	2.678	2.816	3.4314	3.506	3.371	3.283	3.316	3.2213	3.361	3.365	3.348	3.351	3.538	3.51902	3.424	3.653	3.556	3.107	3.061	2.548	2.932	3.258	2.642	2.783	2.8354	3.283	2.863	3.012	2.971
771	VIT_00s0590g00020	4.3062	3.8325	4.324	4.254	4.052	4.407	4.527	4.461	4.217	4.466	4.636	4.841	4.589	4.208	4.6	4.598	4.6801	4.76	4.6698	4.85	4.745	5.0979	5.065	5.084	4.394	4.371	4.6192	4.636	4.672	4.595	4.673	4.722	4.72841	4.924	4.917	5.023	3.899	3.972	4.412	4.407	4.2448	4.552	4.755	4.9069	4.6681	5.121	5.027	4.984
772	VIT_00s0591g00010	4.0225	4.025	3.977	4.074	3.925	4.182	3.818	4.136	4.097	4.009	4.364	4.404	3.854	4.17	3.832	3.627	3.9291	3.948	3.8318	3.944	3.945	4.2383	3.997	4.23	3.884	3.85	3.9846	4.398	4.205	4.268	4.485	4.264	4.49019	4.581	4.423	4.672	4.0581	4.001	4.072	4.357	4.0031	4.204	4.344	4.4899	4.4193	4.554	4.37	4.861
773	VIT_00s0591g00020	2.6702	2.5828	2.563	2.401	2.513	2.429	1.803	2.202	2.09	2.164	1.916	1.462	3.015	3.078	3.094	2.633	2.8555	2.882	2.601	3.082	2.675	2.0906	2.153	2.245	2.523	2.561	3.006	2.669	2.827	2.957	2.998	2.631	2.64765	2.338	2.685	2.309	2.8861	2.619	2.609	2.916	2.499	2.704	2.573	2.6313	2.3287	2.728	2.497	2.701
774	VIT_00s0592g00010	4.0718	3.9149	4.246	4.47	4.183	4.373	4.813	4.726	4.523	4.626	4.845	4.742	3.919	4.029	3.888	3.991	3.8691	3.829	3.7705	3.836	3.797	4.2258	4.186	4.439	4.324	4.254	4.4362	4.137	4.211	4.25	4.423	4.456	4.4703	4.622	4.6	4.365	3.8574	3.913	3.93	3.935	4.0251	4.042	4.262	4.1213	3.962	4.375	4.204	4.332
775	VIT_00s0592g00020	-0.8008	0.2696	-0.292	-1.012	-0.347	-0.462	-0.834	-0.483	-0.14	-1.034	-0.515	-0.024	-0.428	-0.127	-0.116	-1.129	-0.2366	-0.407	-0.4311	-0.454	-0.191	-0.3795	-1.267	0.497	-0.408	-0.628	-0.6953	-0.614	0.039	-0.541	-0.683	-0.531	-0.04917	0.027	-0.482	-0.646	0.1254	-0.648	0.471	-0.448	-0.6734	-0.334	-0.013	-0.8702	-0.2433	0.099	-0.191	0.465
776	VIT_00s0593g00010	0.9643	0.7856	0.731	0.907	0.15	0.768	0.621	0.729	0.58	0.754	0.511	1.236	0.959	1.251	0.944	1.004	1.113	1.248	1.1603	1.15	1.179	1.2718	1.145	1.492	0.886	1.026	0.5403	1.396	1.11	1.031	1.277	1.201	1.3051	1.249	1.407	1.409	2.4869	2.276	2.253	2.658	2.2216	2.176	2.503	2.1086	2.6931	2.719	2.256	2.36
777	VIT_00s0598g00010	0.8559	1.4227	1.421	0.907	1.579	1.021	1.176	1.547	0.88	0.946	1.15	1.366	-0.365	-0.652	-0.049	0.04	-0.586	0.024	0.0335	-0.895	-0.191	-0.0207	-0.224	-0.106	0.92	0.665	0.6838	0.957	0.978	1.132	1.04	0.541	0.72278	0.807	0.841	1.246	1.8413	1.71	1.123	1.359	0.8653	1.263	1.63	0.9537	1.7774	1.6	1.64	1.321
778	VIT_00s0598g00020	2.9127	3.1346	2.694	3.029	3.262	2.72	3.006	3.144	3.158	3.056	3.134	3.292	2.904	2.999	3.011	3.159	3.2536	3.111	3.3755	2.917	3.318	2.8923	3.173	2.973	2.774	2.866	2.8165	2.926	3.034	2.984	3.211	3.105	3.30111	3.163	3.022	3.178	3.3526	3.094	2.996	3.243	3.1483	3.288	3.099	3.1442	3.1161	3.245	3.355	3.18
779	VIT_00s0598g00040	0.5428	0.7856	0.57	0.742	0.731	0.712	0.208	0.566	0.285	0.319	0.11	0.039	0.53	1.208	0.574	0.301	0.4434	0.2	0.1108	0.798	0.4	-0.0207	-0.407	-0.684	0.305	0.886	0.7176	0.611	0.671	0.757	0.156	0.796	0.49673	-0.434	0.076	0.153	0.727	1.01	1.28	0.74	0.7285	0.621	0.117	0.3384	0.5004	0.303	0.889	0.305
780	VIT_00s0601g00010	0.938	1.0859	1.033	0.67	1.304	0.528	0.735	1.09	1.082	1.088	1.033	1.124	0.688	0.525	0.944	1.342	0.9858	1.275	1.6363	1.381	1.526	1.7228	1.547	1.883	0.305	0.63	1.0968	1.264	1.363	0.807	0.92	1.096	1.50951	1.331	1.504	1.616	2.3066	2.288	2.214	2.108	2.1697	2.15	2.339	2.3687	2.1049	2.444	2.362	2.319
781	VIT_00s0601g00030	5.3301	5.2163	5.45	5.605	5.354	5.481	5.644	5.488	5.662	5.35	5.502	5.46	5.697	5.771	5.668	6.048	5.8916	5.835	5.7765	5.741	5.614	5.8023	5.838	5.955	5.893	5.76	5.6212	5.763	5.488	5.433	5.582	5.61	5.37216	5.401	5.272	5.419	5.0959	5.145	4.911	4.933	5.1999	5.031	4.948	4.9784	5.0151	4.914	5.175	4.793
782	VIT_00s0601g00040	1.59	1.0859	1.599	1.666	0.583	1.332	1.063	0.754	0.767	0.821	0.766	0.868	0.353	0.809	1.366	-0.352	0.5189	1.301	0.3528	1.053	-0.012	0.2223	0.036	0.584	0.852	0.483	0.294	-0.106	-0.32	0.176	-0.073	0.692	-0.15504	-0.912	-0.912	0.513	-0.8023	-0.943	-0.564	-1.515	-1.1133	-0.744	-1.069	-0.8702	-1.8625	-1.762	-1.176	-0.684
783	VIT_00s0611g00010	2.6213	2.4627	2.763	2.498	2.411	2.669	2.614	2.325	2.433	2.422	2.79	2.762	2.131	2.115	2.02	2.114	2.1814	2.323	2.2543	2.05	2.151	2.4566	2.329	2.272	2.555	2.301	2.3733	2.205	2.029	2.337	2.093	2.093	2.19881	2.246	2.108	2.123	1.933	2.192	2.24	2.392	2.0312	2.017	2.454	2.2377	2.0662	1.989	2.289	2.448
784	VIT_00s0612g00020	4.826	5.0526	5.027	5.03	5.161	4.904	5.134	4.9	4.894	4.832	4.922	4.927	4.54	4.608	4.78	4.739	4.7066	4.571	4.4825	4.473	4.55	4.4772	4.581	4.362	5.003	5.255	5.1921	5.084	5.014	5.105	4.99	5.214	4.95206	4.793	5.034	4.941	4.5959	4.797	4.814	4.478	4.8687	4.656	4.551	4.7184	4.6979	4.827	4.776	4.643
785	VIT_00s0612g00030	3.3374	3.4562	3.437	3.405	3.347	3.379	3.102	2.91	3.212	3.244	2.716	3.004	3.14	3.252	3.019	2.893	2.4362	2.873	2.7951	2.842	2.599	2.6807	2.217	2.556	3.132	3.369	3.2959	3.26	3.112	3.244	3.035	3.184	3.00186	3.034	2.835	3.068	3.3919	3.393	3.532	3.275	3.5187	3.097	3.277	3.1945	3.0448	2.895	2.972	3.01
786	VIT_00s0615g00010	-0.5564	-0.174	0.388	-0.517	-0.347	-1.322	-0.834	-1.587	-1.021	-0.458	-0.924	-1.146	1.668	1.484	1.238	1.342	1.9691	1.194	1.4102	0.913	1.215	0.6457	0.585	0.625	-0.408	-0.469	-0.4508	-2.765	-1.873	-0.97	-3.459	-1.149	-2.22269	-1.633	-3.304	-2.586	1.2955	1.657	1.28	1.125	1.0488	1.522	0.981	1.2541	1.3742	0.524	1.302	0.675
787	VIT_00s0615g00030	4.1018	4.5859	4.441	3.491	4.819	4.113	2.41	2.792	2.203	3.834	2.054	2.539	4.897	4.288	4.052	5.111	4.1879	3.613	5.1468	3.699	4.488	2.7326	3.342	2.218	3.884	4.299	4.3091	3.442	4.406	4.614	3.396	4.221	3.88897	2.567	3.248	3.678	5.5486	5.183	5.289	4.698	5.2907	4.768	4.364	4.653	4.8968	4.539	4.63	4.843
788	VIT_00s0616g00020	4.4965	4.4893	4.466	4.26	4.442	4.248	3.873	3.836	3.818	4.027	3.489	3.362	4.517	4.769	4.693	4.717	4.3645	4.377	4.1506	4.336	4.104	3.8082	3.849	3.587	4.305	4.627	4.7995	4.137	4.426	4.46	4.22	4.294	4.19127	3.811	4.069	3.928	4.4607	4.395	4.454	4.261	4.2911	4.232	4.074	4.351	4.0172	3.749	3.564	4.082
789	VIT_00s0620g00010	0.9111	1.604	0.426	0.341	0.347	1.235	0.04	0.35	-0.196	1.446	0.795	0.269	-1.07	-0.652	-0.595	0.096	-0.0615	-0.249	-0.3773	-0.454	-0.04	-1.4313	-0.114	-0.684	0.704	0.915	2.1689	1.024	0.978	1.753	1.228	1.298	1.04312	0.995	1.303	1.392	1.723	0.798	1.611	0.776	0.6922	1.56	1.202	1.7145	1.2871	1.657	1.237	1.84
790	VIT_00s0620g00020	8.3831	8.4174	8.343	8.479	8.388	8.352	8.507	8.396	8.328	8.439	8.488	8.276	8.478	8.499	8.403	8.381	8.469	8.485	8.3486	8.408	8.529	8.5012	8.459	8.515	8.577	8.542	8.5419	8.588	8.579	8.497	8.591	8.508	8.57814	8.699	8.567	8.593	8.5516	8.53	8.513	8.605	8.6014	8.584	8.609	8.5736	8.6052	8.712	8.751	8.717
791	VIT_00s0625g00040	5.4951	5.5664	5.159	5.576	5.553	5.299	5.378	5.378	5.073	5.365	5.412	5.216	5.744	5.69	5.554	5.944	5.7811	5.785	6.012	5.555	6.159	5.4996	5.517	5.554	5.22	5.246	5.3524	5.641	5.662	5.649	5.885	5.857	5.71695	5.741	6.017	5.918	6.0401	5.923	5.999	6.189	5.8715	6.137	6.195	6.0286	6.2649	6.136	6.232	6.146
792	VIT_00s0629g00020	2.3686	2.3986	2.16	3.126	2.841	2.446	3.205	2.359	2.847	2.412	2.513	2.922	3.505	1.903	2.051	1.365	1.4579	2.385	1.7127	2.178	1.766	1.3352	1.145	1.079	2.555	2.256	2.9715	4.079	3.179	2.843	3.006	2.431	2.533	2.978	2.726	3.379	1.8223	2.276	2.362	2.136	1.7245	2.112	1.871	2.1236	2.0398	1.849	1.721	2.4
793	VIT_00s0630g00010	3.3918	3.3303	3.345	3.078	3.058	3.18	3.123	3.59	3.351	3.163	3.653	3.674	3.82	3.9	3.669	3.309	3.8289	3.838	3.9041	4.073	3.896	4.3189	4.039	4.349	3.494	3.208	3.2447	3.636	3.462	3.472	3.812	3.587	3.76745	3.861	3.708	3.548	3.3325	3.681	3.527	3.306	3.0655	3.618	3.502	3.5048	3.6447	3.918	3.829	3.891
794	VIT_00s0640g00020	3.3424	3.3754	3.118	3.639	3.247	3.319	3.677	3.298	3.512	3.668	3.44	3.638	3.422	3.359	3.35	3.503	3.4829	3.303	3.6033	3.436	3.469	3.8684	3.918	3.683	3.419	3.13	3.1976	3.496	3.173	3.405	3.721	3.518	3.41649	3.68	3.577	3.496	3.1381	3.165	3.558	3.525	3.8793	3.168	3.484	3.7213	3.196	3.3	3.4	3.579
795	VIT_00s0641g00010	1.3312	1.24	0.957	1.49	1.396	1.332	1.176	1.049	0.959	1.508	1.237	1.236	1.348	1.353	1.184	0.85	0.8463	1.049	0.945	0.876	0.651	0.4872	0.824	0.78	0.355	0.732	0.8452	0.214	0.236	0.782	0.443	0.459	0.00099	0.451	0.033	0.544	1.0555	1.219	1.571	0.364	0.4954	0.858	-0.156	0.8135	0.2	0.205	0.265	0.219
796	VIT_00s0642g00010	1.3711	1.4857	1.477	1.551	1.465	1.619	1.491	0.943	0.853	1.715	1.339	1.209	1.27	0.972	1.711	1.744	1.6379	1.424	1.6231	1.458	1.749	1.6581	1.479	1.492	-1.027	-0.903	-0.2417	-2.064	-0.621	-1.349	-0.346	-0.807	-0.84639	-1.633	-1.187	-1.773	1.1193	1.065	0.978	0.585	1.1052	0.826	1.08	1.1413	1.4564	1.065	1.169	1.342
797	VIT_00s0646g00030	5.5505	5.5517	5.431	5.506	5.429	5.348	5.433	5.259	5.259	5.492	5.274	5.296	5.19	5.326	5.151	5.038	5.1554	5.066	5.0021	4.913	4.878	5.0091	5.052	4.962	5.32	5.462	5.4	5.123	5.051	5.209	5.156	4.992	5.03565	5.027	5.091	5.034	5.1447	5.006	5.093	4.762	4.944	4.762	4.706	4.8065	4.7355	4.559	4.342	4.541
798	VIT_00s0647g00010	3.8138	3.7579	3.657	3.204	3.618	3.529	3.178	3.911	3.818	3.377	4.003	4.023	4.341	4.382	4.321	4.155	4.3671	4.503	4.7581	4.492	4.834	4.8634	4.475	4.821	3.914	3.688	3.953	4.27	4.64	4.454	4.517	4.489	4.78855	4.751	4.828	4.8	4.2804	4.376	4.481	4.433	4.0964	4.827	4.593	4.7035	4.9115	5.023	5.121	5.056
799	VIT_00s0652g00010	3.0605	3.1214	2.871	2.813	2.454	2.85	2.711	2.424	2.671	3.021	2.326	2.753	2.316	2.595	2.65	2.281	2.3144	2.468	2.1665	2.554	2.576	2.2636	2.131	1.967	1.078	1.76	1.6625	1.318	0.95	1.715	1.733	1.825	1.60989	1.535	1.666	1.835	3.0343	2.998	3.146	2.832	3.0513	3.241	2.984	3.2225	2.5968	2.295	2.478	2.923
800	VIT_00s0652g00020	7.2865	7.0776	7.318	7.525	7.346	7.29	7.553	7.297	7.316	7.227	7.277	7.102	7.746	7.62	7.8	7.884	7.7019	7.792	7.5812	7.755	7.623	7.4647	7.57	7.548	7.741	7.621	7.5985	7.749	7.55	7.537	7.61	7.574	7.49707	7.505	7.498	7.375	7.3271	7.455	7.383	7.533	7.6257	7.575	7.563	7.3849	7.5844	7.478	7.74	7.287
801	VIT_00s0652g00030	7.8054	7.6009	7.657	7.684	7.579	7.9	7.57	7.734	7.865	7.657	7.702	7.963	7.683	7.64	7.49	7.728	7.629	7.683	7.7633	7.691	7.522	7.7199	7.617	7.711	7.641	7.538	7.389	7.584	7.624	7.584	7.557	7.712	7.67489	7.751	7.538	7.754	7.5639	7.585	7.583	7.585	7.4808	7.628	7.654	7.7265	7.5884	7.687	7.571	7.723
802	VIT_00s0657g00010	3.7471	3.8644	3.739	3.857	3.696	3.9	3.986	3.75	3.72	3.738	3.946	3.934	3.728	3.759	3.836	4.02	3.97	3.993	4.0314	3.841	3.976	3.9227	4.08	3.992	4.019	3.948	4.0785	4.217	3.996	3.857	3.998	3.894	3.98244	3.885	4.056	4.094	4.0743	4.343	4.443	4.315	4.5155	4.336	4.293	4.1101	4.2767	4.398	4.644	4.311
803	VIT_00s0659g00010	-0.0032	0.7173	0.637	-0.793	0.347	-0.17	-0.294	-0.029	0.325	-0.308	-0.141	-0.392	0.627	0.298	-0.049	-0.597	-0.0076	-0.175	-0.1348	-0.362	-1.027	-0.1595	-0.542	-0.04	0.023	-0.078	-0.0031	-0.424	0.091	-0.115	0.156	-1.598	-0.76031	-0.653	-0.482	-0.877	0.2447	0.098	0.673	0.265	-0.194	0.466	-0.493	-0.4612	-0.4523	-0.508	0.128	-0.383
804	VIT_00s0662g00010	3.9353	4.1371	3.81	4.162	4.173	4.218	4.608	4.542	4.408	4.566	5.047	4.816	4.137	4.136	4.358	4.275	4.1763	4.631	4.5977	4.549	4.636	4.9249	4.972	4.897	3.488	3.854	4.0946	4.525	4.286	4.441	4.705	4.795	4.74506	4.825	4.884	4.668	4.6724	4.841	5.202	4.69	4.9343	4.859	5.197	5.211	5.0387	5.181	5.374	5.297
805	VIT_00s0662g00030	5.5933	5.5566	5.505	5.388	5.353	5.631	5.373	5.628	5.507	5.596	5.886	5.631	5.334	5.414	5.69	5.93	5.5227	5.804	5.9035	5.892	5.857	5.6584	5.68	5.75	5.44	6.074	5.6542	6.192	6.663	6.28	6.189	6.432	6.79176	6.541	6.6	6.599	5.7748	6.126	5.582	5.865	6.057	6.026	6.007	6.0706	6.1963	6.172	6.3	6.463
806	VIT_00s0662g00040	7.1049	6.9712	6.842	7.013	6.897	6.927	7.137	7.035	6.865	7.108	7.278	7.04	6.594	6.642	6.954	7.396	6.8768	7.041	7.1568	7.056	7.19	6.966	7.046	7.082	6.308	7.061	6.5906	7.094	7.428	7.102	6.974	7.364	7.60819	7.359	7.436	7.438	6.8306	7.154	6.588	6.938	7.3806	7.085	7.181	7.1169	7.2155	7.234	7.315	7.472
807	VIT_00s0665g00010	0.6111	-0.31	0.464	0.089	0.583	0.28	0.58	0.282	0.933	0.408	1.104	0.215	0.275	0.377	0.244	0.639	0.5906	0.853	1.1784	0.673	0.753	0.9859	0.981	1.048	-0.107	0.084	0.2016	-0.036	0.369	0.099	0.486	0.501	0.46133	0.97	0.738	0.925	1.7834	1.602	1.669	1.26	1.5528	1.74	1.756	1.5026	1.5151	1.675	1.705	1.569
808	VIT_00s0665g00040	1.4664	1.0306	0.876	1.772	1.64	1.275	2.132	1.894	2.17	1.942	2.169	2.014	2.364	2.595	2.262	2.408	2.4067	2.433	2.3846	2.282	2.248	2.8888	2.938	2.864	1.579	1.128	1.0446	1.119	0.978	1.031	1.46	1.874	1.71881	1.914	2.012	2.204	2.3338	2.334	2.005	2.282	2.4884	2.318	2.595	2.21	2.5507	2.903	2.862	2.541
809	VIT_00s0669g00010	0.7078	1.165	0.957	1.027	1.035	0.528	0.539	0.477	0.44	0.61	0.243	0.556	-0.246	0.124	0.015	0.252	-0.1759	-0.106	-0.487	-0.362	0.096	-0.2497	0.129	-0.249	1.866	2.075	2.0008	2.101	1.961	1.997	2.036	1.67	1.79186	1.636	1.734	1.54	0.3008	0.386	0.514	0.265	0.537	0.466	0.117	0.3887	0.5387	0.205	0.428	0.675
810	VIT_00s0670g00010	7.7292	7.6992	7.764	7.588	7.677	7.635	7.534	7.501	7.558	7.589	7.474	7.286	7.671	7.728	7.696	7.429	7.5642	7.557	7.3071	7.533	7.432	7.4313	7.458	7.388	7.909	7.823	7.8765	7.65	7.798	7.631	7.598	7.396	7.62877	7.524	7.528	7.393	7.2068	7.299	7.235	7.297	7.2004	7.167	7.208	7.1686	7.1872	7.218	7.172	7.235
811	VIT_00s0670g00020	2.3686	2.5634	2.331	2.225	2.615	1.909	2.103	2.367	1.903	2.516	2.346	2.436	2.62	2.874	2.557	2.535	2.7341	2.619	2.6729	2.803	2.613	2.5708	2.367	2.566	2.014	2.233	2.5801	2.394	2.757	2.619	2.722	2.172	2.98327	3.034	2.685	2.693	3.9699	3.961	3.819	4.051	3.7305	4.021	3.944	3.6966	3.976	3.994	4.087	3.618
812	VIT_00s0672g00010	2.9328	2.8374	2.857	2.993	2.553	3.111	3.021	2.858	2.826	2.731	2.934	2.996	3.39	3.273	3.485	3.868	3.5016	3.544	3.7495	3.605	3.947	3.8137	3.765	3.751	3.103	3.405	3.1796	3.519	3.462	3.356	3.515	3.553	3.60667	3.669	3.728	3.781	2.9751	2.969	3.055	3.294	3.0726	3.149	3.331	3.5661	3.2661	3.64	3.632	3.68
813	VIT_00s0674g00010	3.1026	2.5634	2.814	2.274	2.577	2.92	2.456	2.545	2.678	2.66	2.901	2.388	2.91	2.569	2.939	2.03	2.512	2.699	2.574	2.656	2.608	2.7009	2.528	2.932	2.783	2.606	2.885	2.538	2.716	2.687	2.541	2.42	2.33214	2.298	2.353	2.204	2.2649	2.493	2.723	2.9	2.0742	2.568	2.639	2.5116	2.8304	2.692	2.703	2.652
814	VIT_00s0682g00010	3.881	3.7059	3.924	3.592	3.678	3.623	3.719	3.779	3.642	3.764	3.974	3.368	4.07	4.014	4.165	3.911	3.9933	4.043	3.896	4.069	4.21	4.2174	4.148	4.189	3.81	3.683	4.0882	3.908	3.86	3.892	3.787	3.914	4.03454	4.072	4.048	3.784	4.2978	4.376	4.518	4.666	4.2666	4.52	4.56	4.5926	4.4795	4.551	4.857	4.663
815	VIT_00s0682g00020	1.894	1.5656	1.599	1.137	1.727	1.491	1.305	1.8	1.688	1.033	1.806	1.263	2.216	1.605	1.891	1.537	1.9691	1.682	1.725	2.116	2.236	2.1969	1.764	1.9	1.794	1.27	1.5167	1.585	1.767	1.803	1.679	1.92	1.90155	1.652	1.886	1.674	2.1473	2.421	2.431	2.493	2.0018	2.539	2.028	2.5563	2.3287	2.366	2.766	2.576
816	VIT_00s0682g00030	1.4478	1.5061	0.904	1.164	1.465	1.174	1.203	1.109	1.105	0.853	1.15	1.033	0.314	0.559	-0.116	0.202	-0.0076	0.2	0.0727	-0.276	0.29	0.6787	0.215	0.024	0.54	1.153	1.0709	0.814	0.893	1.112	1.068	0.796	0.86499	1.069	0.765	0.692	1.9151	1.949	1.591	2.065	2.1431	1.945	1.814	1.3837	1.6609	1.765	1.689	1.766
817	VIT_00s0684g00010	0.8838	0.3165	0.761	0.998	0.519	0.653	1.255	1.109	0.959	1.141	1.397	1.485	0.717	0.559	0.442	0.562	0.5189	1.018	0.4749	0.838	0.29	0.9726	0.617	0.954	-0.107	0.444	0.1531	0.696	0.282	0.353	0.102	0.28	0.89182	0.557	0.508	0.308	-0.2249	0.249	0.635	-0.08	0.5774	0.245	0.759	0.6987	0.3365	1.199	0.307	0.502
818	VIT_00s0684g00030	2.062	1.8944	1.927	1.95	1.997	2.118	1.937	1.788	1.524	1.606	1.541	1.181	1.993	1.848	2.301	2.167	1.7673	1.999	2.1111	2.338	2.163	1.6664	1.862	1.813	0.852	1.128	1.3545	1.057	1.829	1.662	1.228	1.475	2.1662	1.901	2.494	2.026	1.8029	1.359	1.571	2.218	2.0312	2.137	2.199	2.7125	1.9855	2.465	2.234	3.054
819	VIT_00s0684g00040	4.4553	4.4372	4.637	4.416	4.659	4.566	4.623	4.675	4.58	4.476	4.632	4.523	4.459	4.448	4.539	4.583	4.5625	4.656	4.6011	4.584	4.783	4.8058	4.789	4.759	4.311	4.508	4.3119	4.49	4.541	4.53	4.53	4.599	4.63421	4.764	4.718	4.555	4.74	4.758	4.684	4.798	4.8169	4.829	4.881	4.8874	4.8482	5.111	5.247	5.001
820	VIT_00s0686g00010	3.0665	3.3131	3.203	3.4	3.212	3.397	3.415	3.337	3.095	3.388	3.217	3.292	3.363	3.508	3.649	3.728	3.4829	3.522	3.3478	3.517	3.52	3.1254	3.389	3.466	3.27	3.441	3.6153	3.003	3.354	3.369	3.58	3.482	3.38378	3.327	3.444	3.505	3.0589	2.947	3.307	2.924	3.1006	3.265	3.13	3.3861	3.184	2.98	3.194	3.588
821	VIT_00s0686g00020	2.7781	2.8534	3.059	2.97	3.08	2.969	2.895	2.729	3.174	3.194	2.978	2.772	2.681	2.561	3.123	3.205	2.7021	3.19	3.2741	3.032	3.298	3.4435	3.293	3.189	3.118	2.821	3.0264	3.107	2.812	2.801	2.875	2.895	2.85277	3.064	3.262	2.962	2.5228	2.925	2.686	2.392	2.7493	2.713	2.561	2.7125	2.9699	2.965	3.075	2.627
822	VIT_00s0691g00010	3.2	4.1141	3.613	2.771	3.319	2.938	1.491	2.965	2.347	3.479	2.101	2.685	3.033	3.359	2.525	2.256	3.7488	3.162	2.7475	3.106	3.63	1.4447	2.528	1.514	1.35	2.836	1.8868	3.028	3.327	3.24	3.236	3.203	3.55724	2.453	2.309	3.379	3.2915	2.768	2.785	2.557	2.6861	3.538	2.967	3.1587	3.5911	3.364	2.939	3.11
823	VIT_00s0698g00010	7.3053	6.9684	7.41	7.02	6.95	7.037	6.489	6.381	6.507	6.588	5.558	5.831	6.862	7.055	6.667	5.97	6.302	6.318	5.5488	6.272	5.568	5.0569	5.233	5.101	4.209	4.216	4.4786	3.714	3.603	3.6	3.717	2.668	3.10866	2.48	2.388	2.003	7.6802	7.833	7.854	7.522	7.5434	7.725	7.258	7.5736	7.3542	6.832	6.675	6.84
824	VIT_00s0701g00010	1.9478	2.0828	2.172	1.934	2.162	2.202	1.694	2.145	2.102	1.896	2.169	1.933	2.12	2.127	2.262	1.454	2.0603	2.015	2.0922	1.891	1.898	1.6077	1.58	1.326	1.661	1.177	1.8416	1.47	1.814	2.059	1.836	1.25	1.22295	1.351	1.321	1.147	2.1163	1.874	2.302	1.754	1.1858	1.689	1.315	1.5026	1.1456	0.978	0.997	1.235
825	VIT_00s0704g00010	4.4714	4.3968	4.704	4.456	4.471	4.526	4.569	4.635	4.551	4.243	4.43	4.298	4.715	4.597	4.688	4.831	4.7984	4.516	4.6128	4.771	4.635	4.5724	4.679	4.75	4.719	4.783	4.9021	4.776	4.662	4.787	4.694	4.72	4.69642	4.498	4.243	4.661	4.6237	4.743	4.6	4.695	4.5791	4.674	4.56	4.5738	4.6485	4.603	4.574	4.543
826	VIT_00s0705g00010	3.9844	4.1074	3.806	3.988	3.862	3.754	4.379	4.056	3.88	4.349	4.4	4.291	3.627	3.821	3.306	3.236	3.7131	3.183	3.0568	3.273	3.156	2.6436	2.553	2.421	4.675	4.394	4.7656	4.235	4.269	4.25	4.855	3.855	4.06728	4.344	4.338	3.797	4.7576	4.36	4.61	4.85	4.0031	4.135	4.237	4.2994	3.7745	3.875	2.855	4.205
827	VIT_00s0710g00010	4.0036	4.0391	3.657	3.663	3.763	3.627	3.525	3.353	3.658	3.593	3.325	3.218	3.32	3.304	3.468	3.692	3.3393	3.378	3.0954	3.215	3.501	2.7714	2.951	2.512	0.404	0.796	0.8754	0.567	0.705	0.176	0.156	0.372	-0.21104	0.836	0.599	-0.116	3.9699	3.791	3.573	3.788	3.5444	3.672	3.616	3.4045	3.2998	3.582	3.458	3.11
828	VIT_00s0710g00020	2.3387	2.4522	2.227	2.626	2.263	2.42	2.511	2.211	2.84	2.275	2.385	2.178	1.558	1.862	1.265	0.944	1.1609	1.049	1.4254	1.241	1.296	0.7885	1.006	1.137	1.22	0.886	0.4628	0.376	0.236	0.386	-0.012	0.019	-0.67909	-0.185	-0.546	0.111	1.0225	0.798	1.067	1.31	0.6166	0.506	1.08	0.2863	0.0493	0.483	-0.381	-0.134
829	VIT_00s0732g00010	2.3686	2.5537	1.845	2.779	2.162	1.934	2.819	2.247	2.639	2.687	2.286	2.178	2.454	2.491	2.446	1.365	1.9825	2.232	2.0826	2.667	1.898	2.4988	2.074	2.149	1.108	1.776	2.2518	1.292	1.465	1.55	1.836	1.741	1.64186	1.86	2.188	1.524	2.6142	2.895	3.146	2.557	2.9472	2.519	2.108	2.2239	2.053	1.747	1.737	1.869
830	VIT_00s0733g00010	2.7404	2.7883	2.725	3.635	3.436	3.016	3.257	2.965	2.928	3.421	2.597	3.803	4.861	2.436	2.48	1.941	2.1461	2.891	2.1665	2.851	2.126	1.7771	1.388	1.446	2.846	3.395	3.356	4.84	3.879	3.517	3.494	3.071	2.99569	3.608	3.326	3.992	2.4747	2.768	2.619	3.275	2.9852	2.669	2.526	2.9817	2.5693	3.067	2.497	3.169
831	VIT_00s0734g00020	4.1195	4.0425	4.158	3.992	4.049	4.083	3.927	4.119	3.997	4.013	3.933	3.992	4.014	4.02	4.014	3.798	3.8546	4.02	3.923	3.979	3.819	4.04	4.145	4.081	4.084	3.969	4.072	4.125	4.027	4.184	4.104	4.138	4.05842	4.051	4.002	3.858	4.0662	4.12	4.33	4.216	4.2131	4.282	4.241	4.3157	4.159	4.181	4.17	4.271
832	VIT_00s0734g00030	3.4159	3.7059	3.828	3.47	3.872	3.747	3.374	3.465	3.7	3.463	3.206	3.134	3.677	3.706	3.331	3.856	3.4876	3.347	3.3988	3.35	3.149	2.9643	3.262	3.036	3.859	3.924	3.7022	3.204	3.261	3.565	3.049	3.397	2.99569	2.978	2.798	3.002	3.3789	3.477	3.14	2.908	3.3942	3.161	2.822	2.761	3.2079	2.259	2.703	2.276
833	VIT_00s0742g00020	4.3418	4.6002	4.262	4.34	4.446	4.151	4.136	4.22	4.109	4.009	4.049	3.892	4.655	4.474	4.618	4.752	4.6021	4.451	4.4733	4.393	4.362	4.4784	4.591	4.365	4.554	4.474	4.6192	4.53	4.414	4.345	4.54	4.484	4.51845	4.467	4.67	4.486	4.8686	4.92	4.792	4.659	4.8274	4.787	4.767	4.7379	4.8482	4.549	4.978	4.759
834	VIT_00s0742g00030	2.9593	3.1861	2.958	2.909	2.959	2.876	2.683	2.828	3.077	2.757	2.432	2.624	3.151	3.378	3.034	2.97	3.2755	2.69	2.9023	3.098	2.87	2.9474	2.762	2.598	3.383	3.232	2.9854	3.218	3.054	2.99	3.198	2.872	2.83214	2.689	2.866	2.643	3.7656	3.8	3.675	3.465	3.4111	3.394	3.234	3.092	3.178	2.995	3.153	2.937
835	VIT_00s0742g00040	1.5383	1.765	1.649	0.907	0.94	1.54	1.28	1.473	1.359	1.313	1.64	0.902	1.229	1.313	0.734	-0.019	1.4957	1.166	1.0469	1.556	1.179	1.5904	1.312	1.558	1.7	0.886	1.243	1.345	1.254	1.397	1.584	1.706	0.78136	1.139	1.229	1.018	1.8223	2.089	1.847	1.989	1.5528	1.807	1.925	1.8462	2.1915	1.974	2.351	2.141
836	VIT_00s0743g00030	-0.4834	0.6456	0.18	-0.216	0.383	-0.28	0.208	0.055	-0.315	0.173	0.511	0.72	-0.034	0.377	-0.693	-0.143	-0.1759	0.2	0.254	-0.362	0.197	0.371	0.709	-0.249	0.253	0.796	0.4628	1.345	1.446	1.429	1.715	1.25	2.08714	1.586	1.761	1.873	1.3498	1.065	1.067	1.382	1.1594	1.482	1.715	1.6541	1.9992	1.782	1.721	1.84
837	VIT_00s0753g00010	0.0954	-0.2404	1.129	0.386	0.232	0.849	-0.084	-0.743	-1.239	0.272	-0.924	-0.774	0.595	1.572	0.734	1.033	1.5143	0.306	0.6142	0.156	0.096	-0.8116	-0.283	-0.586	1.776	1.823	2.4556	0.923	0.738	2.139	0.608	1.123	0.09636	0.336	-0.011	0.774	-0.0745	-0.07	0.073	-1.703	-0.7715	-0.947	-1.787	-2.1001	-1.6758	-2.536	-0.524	-2.4
838	VIT_00s0757g00010	0.5428	0.7173	0.388	-0.899	0.418	0.116	-0.151	0.246	0.064	0.61	-0.665	-0.392	-0.084	0.029	-0.595	0.437	-0.1176	-0.249	-0.2754	-0.117	0.521	0.1769	-0.283	-0.684	0.084	0.134	0.4224	0.611	0.326	0.353	0.683	0.829	0.69258	0.075	-0.482	0.111	-0.393	-1.18	0.073	-0.366	-0.2636	0.621	-0.156	0.2863	0.3793	0.565	-0.381	0.078
839	VIT_00s0757g00030	1.6881	0.8186	1.058	1.51	1.431	0.997	1.596	1.533	1.173	1.662	1.506	1.209	0.909	1.448	1.008	0.521	1.1372	0.817	0.8802	0.913	0.967	0.8477	0.709	0.584	1.492	1.419	1.1472	1.563	1.579	1.297	1.544	1.39	1.49208	1.311	1.191	0.949	1.1502	1.118	1.353	1.068	1.573	1.191	1.563	1.6946	1.1702	0.853	1.098	1.321
840	VIT_00s0759g00010	3.2056	3.6008	3.17	2.894	3.347	2.969	2.784	2.887	2.847	2.977	2.521	2.634	3.251	3.339	3.109	2.652	2.8914	2.747	2.7535	2.721	2.514	2.3684	2.459	2.12	3.315	3.528	3.6723	3.152	3.37	3.137	3.077	3.105	3.2961	2.978	3.335	3.122	3.5908	3.292	3.446	3.337	3.1075	3.3	3.107	3.03	2.9128	3.039	2.758	3.023
841	VIT_00s0762g00030	0.938	1.6414	1.105	1.137	1.396	1.088	1.675	1.241	1.641	1.927	2.136	1.716	0.563	0.214	0.244	0.748	0.5552	0.497	0.8802	0.332	0.54	0.3091	0.709	0.305	0.816	0.944	0.8143	1.752	0.922	1.381	1.253	1.741	1.3051	1.683	1.874	2.164	1.2676	1.843	1.725	1.926	1.9256	1.689	2.199	2.21	1.9855	2.075	2.382	2.439
842	VIT_00s0768g00010	2.1791	2.3086	2.29	1.95	1.862	2.006	1.821	2.116	2.043	2.057	2.495	1.949	1.892	1.605	2.125	2.141	1.9143	2.205	2.073	2.163	2.288	2.5125	2.441	2.609	2.231	1.982	2.4047	1.884	2.502	2.481	2.093	2.463	2.32231	2.533	2.585	2.243	2.3066	2.367	2.385	2.38	1.7775	2.374	2.55	2.7026	2.4739	2.486	2.654	2.627
843	VIT_00s0768g00040	2.9723	3.652	3.273	2.356	3.474	3.078	3.225	2.892	3.089	3.327	3.641	2.753	2.401	1.047	2.756	3.179	2.4934	3.082	3.3794	3.229	3.947	3.3747	3.356	3.359	2.408	3.592	3.4644	2.491	3.501	3.293	2.591	2.888	3.52332	3.895	3.684	3.405	4.0783	4.271	4.235	4.796	3.9112	4.391	4.507	4.4812	4.3751	4.733	4.263	4.708
844	VIT_00s0769g00010	6.8314	7.1434	6.614	6.463	6.87	6.638	6.316	6.682	6.728	6.699	6.711	6.844	6.623	6.716	6.948	6.693	6.8831	6.873	6.9524	6.812	7.475	6.6256	6.735	6.528	5.657	5.503	6.3044	6.488	6.805	6.318	6.54	6.15	6.91133	6.698	7.174	6.886	7.4846	7.213	6.858	7.333	7.1211	7.677	7.483	7.8225	7.5727	7.808	7.755	8.224
845	VIT_00s0771g00010	1.3108	1.5461	1.44	1.49	1.396	1.195	0.941	1.109	0.738	0.915	0.852	1.53	1.542	1.372	1.611	1.17	1.5862	1.424	1.3477	1.15	1.629	1.0752	0.768	1.399	1.247	1.153	1.2197	1.088	1.363	1.01	1.503	1.226	1.67313	1.409	1.456	1.66	1.933	1.934	1.591	1.989	1.7064	1.757	1.586	1.8641	1.6781	1.765	1.571	1.703
846	VIT_00s0771g00020	4.3593	4.5495	4.797	4.443	4.706	4.615	4.391	4.404	4.419	4.297	4.043	4.333	4.561	4.331	4.165	4.492	4.2584	3.881	3.9417	4.018	3.779	3.6979	3.915	3.658	4.559	4.794	4.5318	4.035	4.04	4.196	3.619	4.101	3.62278	3.84	3.473	3.616	4.1062	4.214	3.84	3.567	3.9502	3.686	3.29	3.3923	3.5308	2.987	3.176	3.036
847	VIT_00s0772g00010	2.8785	2.9309	2.919	2.796	2.959	2.962	3.058	3.219	2.754	2.879	2.818	3.097	2.91	3.622	2.979	2.633	2.8111	2.272	2.8693	2.721	2.188	3.0455	2.906	2.94	3.334	2.851	3.1365	3.328	3.179	3.666	3.494	3.587	3.33083	2.997	3.312	3.208	3.4175	3.848	3.873	3.275	3.6571	3.205	3.19	3.4347	3.7048	3.587	3.788	3.452
848	VIT_00s0776g00010	2.9059	2.9534	3.022	2.804	2.892	2.762	3.102	2.976	2.125	2.977	2.45	3.012	2.844	2.986	3.116	3.217	3.0138	3.14	2.9023	3.073	2.82	3.6404	3.398	3.384	2.608	2.813	2.7032	2.219	2.193	2.177	2.381	2.198	2.32231	2.066	2.255	1.922	2.4376	2.062	2.201	2.079	2.332	2.519	2.228	2.7321	2.0398	2.645	2.372	2.319
849	VIT_00s0776g00020	2.6702	2.4522	2.646	2.445	2.488	2.876	2.364	2.997	2.998	2.632	3.123	2.956	2.62	3.036	2.802	2.689	2.8335	2.847	3.0762	3.065	2.768	3.2125	3.013	3.315	2.555	2.1	2.1442	2.909	2.895	2.713	2.907	2.376	2.90639	2.816	2.719	2.865	2.3605	2.179	2.485	2.218	2.332	2.428	2.538	2.5889	2.8227	2.934	2.612	2.831
850	VIT_00s0779g00010	5.5975	5.5688	5.312	6.044	5.466	5.768	6.001	6.13	6.091	5.74	5.93	6.098	4.904	5.594	4.936	4.784	5.4144	4.952	5.0495	5.133	4.658	5.2714	5.224	5.33	5.776	5.204	5.07	5.38	5.258	5.349	5.331	5.572	5.3602	5.573	5.645	5.385	5.3958	5.577	5.363	5.397	5.6633	5.343	5.393	5.2825	5.5287	5.33	5.145	5.435
851	VIT_00s0780g00010	7.062	6.9716	6.925	7.175	7.08	7.017	7.158	7.295	7.001	7.182	7.331	7.189	7.32	7.177	7.362	7.653	7.6097	7.495	7.6336	7.511	7.976	7.5422	7.631	7.588	7.532	7.471	7.6786	7.995	7.948	7.838	8	7.959	8.15643	8.284	8.309	8.294	7.8425	7.902	7.92	8.254	8.2151	8.338	8.451	8.4064	8.4671	8.598	8.784	8.467
852	VIT_00s0780g00020	2.9262	2.6847	2.227	2.345	2.203	2.538	1.838	1.488	1.034	2.029	0.579	1.716	1.698	2.248	1.527	1.846	1.736	1.447	1.6099	1.211	0.996	0.4108	0.257	-0.326	1.998	2.615	2.5983	2.116	1.798	2.303	2.369	2.441	2.32231	2.042	2.098	2.679	2.9402	2.933	2.035	2.094	2.3784	2.058	1.756	1.5695	1.9715	1.457	1.941	1.382
853	VIT_00s0783g00010	4.4342	4.2979	4.518	3.909	4.249	4.495	3.959	4.367	4.565	4.175	4.139	4.553	4.737	4.57	4.364	4.409	4.4319	4.46	4.6277	4.495	4.405	4.5062	4.277	4.521	4.652	4.511	4.2088	4.379	4.495	4.581	4.491	4.53	4.56087	4.601	4.151	4.514	4.3352	4.332	4.339	4.357	3.9386	4.325	4.357	4.4281	4.302	4.332	4.153	4.309
854	VIT_00s0790g00010	0.1424	-0.7196	-0.564	-0.359	-0.68	-0.671	-0.539	-0.073	-0.746	0.011	-0.924	0.1	0.151	0.077	0.346	-0.511	-0.3	-0.106	-0.1348	0.026	0.559	0.4685	0.173	0.666	-0.586	-1.527	-1.2263	0.094	-0.13	-0.366	0.102	0.019	0.09636	0.557	0.157	0.447	0.6854	0.386	0.596	0.703	0.4954	0.424	0.946	0.9537	0.5004	0.751	0.576	0.887
855	VIT_00s0790g00020	2.145	2.2852	1.845	2.08	2.065	1.858	2.521	2.274	2.006	2.641	2.606	2.121	1.474	1.981	1.184	0.639	1.9143	1.166	0.6142	0.838	0.953	0.7109	0.257	0.817	3.189	2.98	3.1856	2.855	3.137	2.94	3.385	2.554	2.71682	3.058	2.657	2.636	4.7874	5.049	5.133	4.524	4.6915	4.65	4.303	4.7451	4.3103	3.686	4.216	4.057
856	VIT_00s0800g00020	3.1889	2.9973	3.294	2.894	2.971	3.154	3.276	3.503	3.331	3.063	3.782	3.044	3.329	3.273	3.35	2.751	3.3955	3.511	3.2699	3.699	3.337	3.5228	3.293	3.683	3.413	2.98	3.3125	2.961	3.386	3.425	3.494	3.306	3.36475	3.271	3.343	3.147	2.8395	3.026	3.343	3.162	2.9082	3.09	3.099	3.3861	3.4678	3.381	3.59	3.461
857	VIT_00s0801g00010	3.3967	3.167	3.136	3.32	2.983	3.356	3.225	3.264	3.811	3.207	3.511	3.607	3.062	3.066	3.28	3.267	3.2201	3.372	3.6846	3.622	3.425	3.2731	3.552	3.283	3.413	3.266	3.307	3.604	3.823	3.314	3.59	3.814	3.86547	4.024	3.962	4.185	3.3919	3.517	3.378	3.672	3.6664	3.518	3.543	3.3737	3.7543	3.867	3.637	3.57
858	VIT_00s0801g00020	1.9346	2.524	2.091	2.121	2.301	2.272	1.872	2.136	1.625	1.849	1.762	1.864	2.354	2.427	2.67	2.555	2.6358	2.68	2.8412	2.645	2.662	2.4988	2.562	2.775	2.014	2.125	2.2747	2.515	2.648	2.489	2.658	2.584	2.69413	2.78	2.494	2.65	2.7516	2.784	2.507	2.883	2.6102	2.669	2.783	2.7705	2.7513	2.607	2.392	2.717
859	VIT_00s0802g00010	2.025	2.7799	2.678	2.187	3.052	2.04	2.226	2.274	1.917	2.613	2.336	2.274	2.307	1.732	2.02	2.877	1.8861	1.849	2.723	2.209	2.224	1.7541	1.901	1.813	1.22	1.728	1.311	1.236	1.859	1.741	1.623	2.185	1.79186	1.37	1.595	2.091	2.1006	2.167	2.314	2.15	2.8842	2.072	2.257	2.2782	2.3504	2.271	3.069	2.467
860	VIT_00s0802g00020	0.8275	1.24	1.599	0.907	0.84	1.422	0.496	0.477	0.111	0.884	0.364	0.72	0.314	1.251	1.505	0.639	0.6919	0.921	0.148	0.438	0.122	0.8184	0.412	1.048	0.355	1.052	0.8143	-0.516	-0.897	-0.21	-0.346	0.075	-0.84639	-0.653	-1.808	-0.447	2.0523	2.523	2.12	1.068	2.3437	1.945	0.759	1.7724	1.1456	1.007	1.122	1.621
861	VIT_00s0804g00010	6.163	5.8042	5.888	6.352	5.823	5.933	6.127	5.904	6.08	5.956	5.959	5.894	5.967	6.068	5.885	5.778	6.0879	6.063	5.867	6.084	5.967	5.9852	5.977	6.06	6.236	6.238	6.014	6.446	6.164	6.071	6.507	6.337	6.2379	6.15	6.093	6.165	5.7773	5.651	5.817	5.639	5.6797	5.681	5.782	5.8338	5.4557	5.379	5.336	5.391
862	VIT_00s0804g00020	1.8523	1.7307	1.531	1.24	1.912	1.764	0.452	1.41	0.959	1.033	0.983	1.263	0.959	1.313	1.749	1.635	1.1609	1.166	0.7167	1.354	0.77	0.6289	0.375	-0.408	0.496	0.595	1.5914	-0.516	0.671	0.946	0.208	0.459	0.31039	0.075	-0.202	0.153	2.0523	1.118	0.635	0.945	1.1594	0.761	0.449	0.738	1.043	0.153	0.307	0.465
863	VIT_00s0805g00010	2.1791	1.9989	2.331	1.571	1.985	1.909	1.786	2.256	2.043	1.733	2.213	1.916	2.564	2.473	2.236	2.154	2.4166	2.433	2.7833	2.667	2.613	2.3064	2.299	2.218	2.162	1.591	1.9871	2.316	2.156	2.277	2.346	2.198	2.19881	1.992	1.922	2.262	1.8413	1.874	1.813	1.825	1.4036	2.137	1.563	1.5695	2.227	1.765	1.518	2.056
864	VIT_00s0805g00020	2.0498	2.3316	2.409	2.379	2.402	2.554	2.553	2.545	2.548	2.713	2.894	2.808	2.811	2.691	2.469	2.97	2.5752	2.65	3.0222	2.917	2.923	2.9776	3.112	2.829	2.09	2.437	2.2286	2.583	2.732	2.458	2.63	2.713	2.48094	3.009	2.692	3.208	3.1985	3.245	3.07	3.169	3.2642	3.084	3.297	3.4347	3.0248	3.409	3.244	3.226
865	VIT_00s0809g00020	1.5383	1.8149	1.548	1.381	1.625	1.275	0.909	0.898	1.009	1.29	0.545	1.209	1.348	1.622	1.711	1.033	1.2741	1.221	1.0664	0.949	0.802	0.7109	1.167	0.625	1.536	1.459	1.8262	1.629	1.446	1.331	0.981	0.762	0.78136	1.331	1.21	0.995	0.6854	-0.404	0.71	0.543	0.5774	0.338	-0.314	0.6987	0.1515	0.153	-0.022	0.502
866	VIT_00s0813g00010	3.0605	3.1082	3.209	2.948	2.86	3.246	2.399	2.384	2.17	2.506	2.018	2.045	2.498	2.595	2.609	2.397	2.5212	2.311	2.1111	2.456	1.592	1.5554	1.272	1.469	2.837	3.149	3.318	2.176	2.595	2.849	2.187	1.905	1.92772	1.832	1.267	1.898	2.9402	2.903	2.996	2.504	2.2088	2.529	1.871	2.5229	2.1673	1.747	1.344	1.84
867	VIT_00s0818g00010	6.4921	6.337	6.497	6.761	6.423	6.739	6.832	6.645	6.7	6.631	6.762	6.799	6.245	6.276	6.393	6.348	6.3434	6.507	6.4586	6.484	6.429	6.7736	6.76	6.798	6.514	6.348	6.3841	6.393	6.323	6.34	6.454	6.456	6.372	6.46	6.344	6.442	5.9096	5.98	6.111	6.114	6.2246	6.151	6.35	6.2824	6.1827	6.323	6.304	6.47
868	VIT_00s0820g00010	3.9219	4.0425	3.849	3.845	3.897	3.946	4.076	4.074	3.927	4.096	3.99	4.115	3.662	3.585	3.741	4.056	3.6474	3.689	3.7971	3.787	3.781	4.0144	4.131	4.062	3.717	3.938	3.928	3.99	3.894	3.951	3.787	4.114	3.90881	4.19	4.136	4.094	3.7952	3.729	3.857	3.765	3.9844	3.883	3.792	4.0645	3.7983	4.027	3.955	4.156
869	VIT_00s0838g00020	4.1798	4.1371	4.034	4.278	4.054	4.174	4.047	4.031	3.727	4.285	3.672	3.826	4.126	4.214	4.186	4.266	3.936	3.873	3.8174	3.925	3.761	3.7198	3.832	3.489	4.252	4.36	4.4387	4.114	4.211	4.184	4.132	4.018	4.18857	4.005	4.069	4.078	4.0293	3.894	4.018	3.882	3.8993	3.844	3.909	4.1434	3.6182	3.562	3.222	3.943
870	VIT_00s0841g00020	1.3108	1.24	1.548	1.215	0.916	1.235	1.033	1.426	1.259	1.242	0.676	0.599	1.508	1.164	0.656	1.342	0.8167	1.248	0.8124	1.508	1.064	0.5057	0.679	0.78	1.446	1.554	1.3545	0.475	0.978	1.297	1.04	0.893	0.75237	0.487	0.272	0.605	1.0555	0.83	0.947	0.945	0.9291	1.263	0.178	0.6987	0.7489	-0.14	0.029	0.028
871	VIT_00s0847g00010	1.5028	0.6456	1.008	1.772	0.94	1.44	1.555	1.618	1.592	1.662	1.848	1.507	1.684	1.333	1.548	1.654	1.6714	1.621	1.5135	1.241	1.467	1.7463	1.978	1.469	1.399	1.479	1.311	1.494	1.405	1.052	1.46	1.706	1.42017	2.318	1.85	1.835	0.7674	1.219	1.28	0.977	1.4478	1.398	1.444	1.8992	1.4762	1.298	1.737	1.655
872	VIT_00s0850g00010	1.8802	1.3342	1.742	1.469	1.206	1.235	1.694	1.659	1.849	1.061	1.862	1.736	2.401	2.436	1.839	1.597	2.2383	2.272	1.7615	2.554	1.985	2.4326	2.249	2.36	2.534	2.075	1.7949	2.116	2.307	2.109	2.649	2.009	2.33214	1.832	1.922	1.81	1.8413	1.761	1.88	1.754	0.9291	1.757	1.735	1.7145	1.8852	1.478	1.481	1.46
873	VIT_00s0851g00020	0.1878	0.221	0.309	0.386	0.347	-0.068	0.154	0.898	0.677	0.492	0.612	0.969	0.595	0.338	0.442	-0.143	-0.0076	0.306	0.6917	0.876	0.651	0.9046	0.931	1.194	-0.586	0.444	0.1029	0.27	0.369	0.45	0.683	-0.618	0.56501	0.688	0.656	0.995	0.1863	-0.012	-0.246	0.265	-0.3368	-0.265	0.347	0.4842	0.4612	-0.016	0.08	0.465
874	VIT_00s0854g00030	-0.1651	-0.5416	-0.808	1.164	0.916	0.159	0.359	0.246	1.009	-0.381	0.766	0.681	1.032	-0.502	0.346	-0.352	-0.6673	-0.175	-0.2754	-0.117	-0.129	-0.8116	-0.283	-0.789	0.404	-0.022	0.9904	1.179	1.11	0.249	0.755	0.129	0.59797	0.995	0.378	1.426	-0.1478	-0.261	-0.396	0.044	-0.2636	-0.485	0.054	-0.0732	-0.8865	-0.349	-0.601	-0.024
875	VIT_00s0857g00010	0.3564	0.0087	-0.491	-0.517	-0.077	0.201	0.098	-0.118	-0.034	0.572	-0.087	0.215	-0.795	-0.575	0.075	-0.279	0.0444	0.405	0.254	0.026	-0.159	-0.189	0.257	0.085	-0.79	-0.327	-1.1033	-1.24	-1.115	-0.812	-0.886	-0.912	-0.67909	-1.228	-2.157	-1.152	0.7674	0.982	0.673	0.664	0.6166	0.889	0.635	0.9537	0.5387	0.853	0.831	0.642
876	VIT_00s0862g00010	0.6111	0.2696	-0.063	-1.135	-0.347	-0.598	-1.071	-0.118	0.44	-0.172	0.676	0.215	0.802	0.593	0.134	-0.352	0.3223	0.306	0.4749	0.537	0.147	0.6949	0.336	0.085	-0.107	-0.806	-0.0031	0.031	0.236	0.319	-0.012	-0.531	0.22855	0.027	0.033	-0.218	-0.393	-0.131	0.015	0.411	-0.8767	0.04	0.054	0.4372	0.6822	0.396	0.08	0.675
877	VIT_00s0862g00020	1.8381	1.7133	1.681	1.189	1.341	1.44	0.735	2.183	2.203	1.381	1.687	1.828	1.785	1.862	1.611	0.882	1.4579	1.884	1.8877	1.691	1.978	1.8294	1.779	1.983	1.7	1.439	1.4379	2.146	2.068	1.715	2.079	1.775	2.08714	1.789	1.734	1.848	1.897	2.035	1.975	2.065	1.3108	1.885	1.652	1.9997	2.3287	2.319	2.033	2.549
878	VIT_00s0864g00010	0.6763	1.0022	1.058	0.473	0.786	0.997	0.807	0.703	0.984	0.011	1.008	0.321	0.462	0.453	0.734	0.202	0.3638	0.705	0.6917	0.673	0.54	0.8764	0.336	1.017	0.583	0.559	0.8754	0.654	1.299	0.706	0.307	0.829	0.27005	0.656	0.628	0.72	1.1502	1.092	0.85	0.703	0.537	1.419	0.799	0.8135	1.1456	1.368	0.54	0.915
879	VIT_00s0865g00030	3.3222	3.6657	3.505	3.389	3.449	3.285	3.822	3.911	3.481	3.654	3.676	3.575	3.615	4.195	3.608	4.02	4.0065	3.598	3.6655	3.582	3.619	4.8179	4.698	4.68	3.693	4.399	4.0882	3.764	3.723	3.92	3.854	3.747	3.67778	3.864	4.051	3.556	3.1381	3.172	3.07	2.924	3.1749	3.265	3.067	3.0458	2.9907	2.965	2.883	2.984
880	VIT_00s0868g00010	6.7155	6.6568	6.804	6.881	6.634	6.801	6.932	6.81	6.72	6.737	6.767	6.815	6.733	6.686	6.65	6.677	6.6565	6.686	6.7166	6.725	6.741	6.997	6.952	7.013	6.631	6.431	6.5514	6.379	6.419	6.354	6.442	6.283	6.44516	6.487	6.586	6.283	6.3431	6.291	6.539	6.526	6.5555	6.466	6.686	6.6029	6.4846	6.785	6.555	6.725
881	VIT_00s0868g00020	2.3184	2.6847	2.58	2.456	2.504	2.463	3.021	3.075	2.565	2.933	2.818	2.743	0.746	1.208	0.244	0.975	0.5552	0.497	0.6917	0.026	0.379	1.386	1.369	1.641	0.583	1.103	1.1472	1.024	0.565	1.072	0.443	1.041	0.6302	1.069	1.048	0.605	2.5919	2.572	2.657	2.218	2.6296	2.098	2.154	2.2648	2.2387	2.234	2.234	2.176
882	VIT_00s0875g00010	2.2558	2.2493	1.992	1.823	2.054	2.085	1.596	1.836	2.125	1.833	1.955	1.949	1.943	2.194	2.446	1.956	2.022	2.259	2.0138	2.163	2.067	2.028	1.862	2.12	2.06	2.15	2.1442	1.81	1.988	1.953	2.2	2.024	1.9147	1.832	1.979	1.885	1.8029	2.035	2.201	2.231	1.8617	2.072	1.852	1.8281	2.1176	1.782	2.045	2.308
883	VIT_00s0878g00020	1.1364	1.4227	0.983	0.706	1.123	1.021	0.452	0.965	0.825	0.946	0.612	1.153	-0.304	-0.183	-0.185	0.348	-0.9429	-0.175	-0.487	-0.194	-1.145	-0.189	-0.343	-0.789	0.583	0.084	0.6838	0.155	0.326	-0.21	-0.073	-0.164	-0.21104	-0.304	0.235	0.153	0.6425	0.51	0.514	0.977	0.7285	0.466	0.59	0.7762	0.6822	0.524	-0.524	0.465
884	VIT_00s0878g00030	4.9097	4.6697	4.957	4.941	4.788	5.007	4.97	5.004	4.645	4.801	4.931	4.691	4.925	4.836	5.099	5.298	4.8432	5.154	4.8511	5.123	5.044	5.0091	5.158	5.272	4.728	4.883	5.0469	4.763	4.779	4.913	4.804	4.961	4.86332	4.943	4.863	4.888	4.3149	4.622	4.622	4.537	4.4021	4.611	4.605	4.7761	4.5278	4.5	4.615	4.585
885	VIT_00s0880g00020	6.7669	6.5686	6.683	6.795	6.533	6.795	6.946	7.042	6.91	6.828	7.135	7.017	7.044	7.118	7.014	6.898	7.1474	7.05	7.0232	7.058	7.167	7.3948	7.302	7.454	7.084	6.917	7.0416	7.257	7.129	7.149	7.245	7.27	7.27301	7.413	7.368	7.377	6.7069	6.688	6.674	6.887	6.9495	6.925	7.073	7.0086	7.0774	7.183	7.471	7.092
886	VIT_00s0883g00010	-0.7146	-0.3831	-1.103	-1.135	-0.077	-1.322	-1.205	-1.465	-1.126	-1.034	-1.022	-1.146	-0.304	0.338	-0.799	-0.511	0.0946	-0.326	-0.9538	-0.658	-0.722	-0.449	-1.389	-0.684	-1.476	-0.197	-0.99	-0.516	-0.708	-0.366	-0.886	-0.912	-1.2536	-0.185	-0.482	-0.796	0.2447	-0.33	-0.564	-0.626	0.2173	-0.652	-0.934	-0.6513	0.0493	-0.349	0.307	-0.526
887	VIT_00s0888g00010	0.3161	-0.1105	0.309	-0.216	0.486	0.849	0.311	0.508	0.907	0.067	0.676	0.902	0.314	0.525	0.134	0.562	0.3223	0.744	0.8353	0.026	0.651	0.5057	0.796	0.666	0.253	0.559	0.2486	1.208	0.705	0.48	0.789	0.541	0.86499	1.069	1.191	0.826	0.3008	0.661	0.129	0.315	0.2675	0.761	0.399	0.8853	0.7489	0.916	0.944	0.263
888	VIT_00s0897g00010	1.4664	1.7818	1.727	1.264	1.448	1.369	1.28	1.547	1.417	0.884	1.172	1.29	1.101	1.251	1.265	1.319	1.477	1.301	0.8124	1.27	0.894	1.1941	0.852	0.78	1.579	1.498	1.5167	1.264	1.231	1.46	1.46	0.656	1.24393	1.069	1.111	1.227	0.9186	1.038	0.978	1.125	0.6166	0.693	0.799	0.9199	0.5387	0.099	0.54	0.305
889	VIT_00s0904g00010	3.6611	3.3754	2.857	2.878	3.44	2.594	1.937	1.8	1.609	2.594	1.008	1.366	3.348	3.748	3.287	2.76	2.6693	2.272	1.9202	2.193	2.145	0.612	0.709	0.666	2.872	2.98	3.6637	2.808	3.585	2.962	2.801	2.26	2.85959	2.434	2.3	2.102	4.1335	3.58	4.149	3.509	3.4055	3.362	3.043	2.761	2.8071	2.183	2.119	2.652
890	VIT_00s0912g00010	2.2664	2.123	2.227	2.038	2.366	2.253	1.786	1.473	1.734	2.227	1.416	1.507	-0.084	0.214	-0.417	-0.143	-0.0615	-0.106	0.0727	-0.362	-0.47	-0.5991	-1.049	-0.789	0.305	0.522	0.3381	-0.256	0.091	0.138	-0.012	-0.45	-0.45969	-0.244	-0.422	-0.51	2.2649	2.141	2.106	1.958	2.0457	1.945	1.368	1.5026	1.553	1.54	1.752	1.621
891	VIT_00s0914g00010	1.9212	2.1097	2.227	1.772	2.183	2.14	1.969	2.265	1.981	1.643	2.066	2.106	1.98	2.227	2.081	2.059	2.193	2.409	2.2023	2.405	2.333	2.0659	1.927	1.558	1.579	1.439	1.7136	1.902	2.042	1.839	2.212	2.009	2.02789	1.979	2.012	1.674	1.4525	2.089	2.188	2.356	1.5117	2.249	1.994	1.734	1.9992	2.17	2.107	2.188
892	VIT_00s0916g00010	5.9061	5.6829	5.823	6.017	5.96	6.096	6.351	6.105	6.197	6.155	6.507	6.242	6.01	5.835	6.107	6.415	6.0526	6.064	6.1784	6.108	6.244	6.1508	6.171	6.077	6.559	6.492	6.4043	6.471	6.3	6.415	6.444	6.478	6.42635	6.584	6.636	6.528	6.766	6.832	6.878	6.972	7.1809	7.035	7.205	7.2133	7.0487	7.079	7.291	7.051
893	VIT_00s0918g00010	1.182	1.3112	0.904	1.11	1.378	1.792	1.354	2.106	1.734	1.662	1.777	2.076	1.385	1.82	1.437	1.295	1.3992	1.194	1.8086	1.354	1.655	2.4613	2.164	2.258	1.579	1.439	1.7466	1.65	1.844	2.028	1.819	2.066	1.8749	2.308	2.291	2.336	1.5941	1.545	1.444	1.825	1.8118	1.79	1.795	1.8992	2.053	2.295	1.705	2.093
894	VIT_00s0920g00010	1.9478	1.5656	1.495	0.81	1.285	1.572	0.621	1.8	1.688	1.446	1.875	1.657	1.757	1.848	1.414	0.85	1.5326	1.884	2.0535	1.691	1.992	1.9491	1.597	1.883	2.029	1.103	1.5358	2.176	1.961	1.689	1.901	1.201	2.13285	1.803	1.968	1.688	1.9507	2.128	1.928	2.108	1.1858	2.112	2.061	1.5695	2.3396	2.597	2.189	2.644
895	VIT_00s0920g00020	5.6683	5.4342	5.579	5.559	5.38	5.66	5.548	5.763	5.709	5.57	5.76	6.018	5.527	5.585	5.468	5.161	5.3718	5.709	5.5721	5.607	5.452	5.7201	5.571	5.617	5.365	5.245	5.3348	5.485	5.555	5.379	5.706	5.393	5.64877	5.63	5.693	5.581	5.3298	5.48	5.657	5.521	5.3193	5.531	5.673	5.7557	5.5132	5.809	5.463	5.814
896	VIT_00s0921g00020	-0.1091	0.1188	-0.231	-1.012	-0.029	-0.224	-0.834	-0.213	0.243	-0.816	-0.035	-1.011	0.83	0.838	0.843	-0.143	0.4434	0.853	0.5322	0.092	0.221	0.4302	-0.114	0.305	0.355	-0.022	-0.4508	-0.957	-1.373	-0.604	-0.012	-0.373	-0.76031	-0.244	-0.831	-0.068	0.0618	0.428	0.381	0.159	-0.0641	0.197	0.117	-0.3748	0.0493	-0.426	0.029	0.305
897	VIT_00s0921g00030	1.0406	1.1904	1.105	1.11	1.266	1.313	1.28	1.473	1.657	1.266	1.319	1.636	0.857	1.251	1.184	0.713	0.9038	1.376	1.1047	1.27	1.077	1.0876	1.407	1.72	-0.79	-0.022	-0.5278	-0.614	-0.39	-0.74	-1.122	-0.709	-0.67909	-0.244	-0.482	-0.51	1.2101	1.195	1.096	1.068	0.6166	0.889	0.911	1.2809	1.2644	1.368	1.344	1.362
898	VIT_00s0929g00020	3.9812	4.6237	4.283	3.343	4.581	4.044	3.835	3.566	3.735	4.089	4.253	3.887	3.003	2.408	3.727	3.768	3.2701	3.811	4.1461	3.782	4.598	3.6715	3.609	3.717	3.263	4.282	4.2382	3.052	4.232	4.01	3.43	3.548	4.21272	4.557	4.482	3.913	4.2734	4.274	4.309	4.587	3.8954	4.331	4.422	4.1398	4.1185	4.579	4.102	4.696
899	VIT_00s0934g00010	0.7689	1.604	0.983	0.875	0.552	0.683	0.735	0.804	-0.196	1.088	-0.746	-0.311	0.802	0.92	0.734	0.393	0.959	0.887	0.5322	0.838	0.909	-0.2497	0.375	0.305	0.143	1.27	-0.3776	0.155	0.49	0.249	0.307	0.692	0.66173	-0.434	-0.103	0.379	0.6854	0.588	0.673	1.382	0.8653	0.826	0.635	-0.2933	0.8127	-0.077	0.175	-0.078
900	VIT_00s0941g00010	0.2318	0.4904	0.088	0.341	-0.233	0.116	0.359	0.173	-0.034	-0.048	0.156	0.371	0.717	0.751	0.075	0.096	0.5906	0.144	-0.3773	0.673	0.268	0.371	0.518	0.143	-1.31	-0.546	-0.2417	-0.719	-0.191	-0.67	-0.073	-0.373	-0.15504	-0.368	-0.482	-0.447	0.9541	0.893	0.978	0.265	0.8323	0.978	0.946	0.3384	0.7812	0.483	0.029	-0.253
901	VIT_00s0941g00020	2.062	1.9698	2.216	2.333	1.755	2.311	1.694	1.294	1.489	1.266	1.452	1.39	2.005	2.138	2.005	1.744	1.9958	1.515	0.7167	1.298	0.07	0.8331	0.768	0.921	2.534	2.718	1.6967	1.088	0.833	1.226	0.399	0.501	-0.21104	-0.368	-0.011	-0.51	1.897	1.727	1.038	1.429	1.5324	1.215	0.874	-0.2933	0.9609	-1.762	-0.252	-2.4
902	VIT_00s0956g00010	4.1826	4.2503	4.206	4.325	4.273	4.236	4.506	4.209	4.228	4.59	4.349	4.648	3.981	3.887	4.112	4.115	4.1047	4.217	4.2308	4.18	4.085	4.3816	4.327	4.311	4.076	4.114	4.2469	3.934	3.748	4.031	3.854	3.925	3.74555	3.902	3.705	3.898	3.7045	3.537	3.789	3.481	3.7571	3.557	3.502	3.6866	3.3274	3.162	3.112	3.363
903	VIT_00s0958g00010	0.047	0.7856	0.876	-0.286	0.418	-0.671	-1.071	0.135	0.016	-1.292	0.324	0.158	1.209	1.095	1.069	0.301	0.959	0.705	1.2313	1.298	1.023	0.6949	0.768	0.584	1.137	0.032	0.8143	0.991	1.254	0.968	0.823	0.796	0.89182	0.656	0.656	1.062	1.0225	0.953	0.71	0.977	0.0551	0.466	0.237	0.738	1.1206	0.716	1.048	0.77
904	VIT_00s0958g00020	4.7729	5.063	4.697	4.741	4.892	4.673	4.462	4.784	4.73	4.789	4.664	4.854	3.87	4.089	4.283	4.455	4.2529	4.227	4.2046	3.925	4.695	3.9998	3.969	3.935	5.061	5.258	5.7734	6.008	6.275	5.802	6.021	5.756	6.35824	6.336	6.665	6.497	3.6406	3.366	3.091	3.379	3.2642	3.75	3.583	4.0253	3.4776	3.975	3.628	4.197
905	VIT_00s0960g00010	1.78	2.2493	1.816	0.938	1.727	1.313	1.401	1.503	0.546	1.606	0.852	0.512	1.799	2.161	2.301	2.268	2.1814	1.967	1.973	2.016	2.327	1.1711	1.35	1.446	1.95	1.94	2.0808	1.919	2.558	2.167	2.287	1.98	2.23069	1.954	2.353	2.123	2.7516	2.751	2.732	2.668	2.6102	2.738	2.606	2.6826	2.7914	2.763	2.848	2.576
906	VIT_00s0961g00020	2.0742	1.5849	1.9	1.79	1.769	2.15	1.803	1.983	1.821	1.68	1.762	1.595	2.131	2.068	2.066	2.141	1.9282	1.967	1.8766	1.754	1.749	1.9759	1.597	1.967	1.446	1.744	1.0177	1.47	1.523	1.565	1.439	1.614	1.26461	1.714	1.472	1.784	1.3229	1.423	1.65	1.429	2.0166	1.56	1.342	1.2267	1.1206	1.457	1.098	1.235
907	VIT_00s0978g00010	1.0893	1.0859	0.876	0.968	0.759	1.235	0.842	0.851	1.34	0.492	1.127	1.001	1.209	1.372	1.238	-0.279	0.8167	1.275	0.8802	1.556	0.633	1.1359	1.03	1.194	0.743	0.483	0.8143	-0.036	0.601	0.625	0.719	0.501	0.72278	0.254	0.445	0.575	1.1193	1.267	1.096	1.58	1.0488	1.034	1.014	0.9537	0.8127	1.092	0.86	1.213
908	VIT_00s0981g00010	3.4206	3.5027	3.743	3.587	3.817	3.661	3.682	3.511	3.459	3.53	3.516	3.78	3.444	3.369	3.518	3.814	3.4055	3.052	3.3911	3.322	3.34	3.4119	3.151	3.02	3.622	3.862	3.7801	3.689	3.472	3.809	3.783	3.781	3.72704	3.405	3.617	3.452	3.4427	3.542	3.627	3.431	3.4978	3.317	3.384	3.6145	3.4628	3.245	3.463	3.242
909	VIT_00s0983g00010	0.8275	1.24	1.008	1.083	0.759	1.11	0.098	0.014	0.365	0.492	-0.446	0.158	1.166	1.466	1.069	0.975	0.9038	0.626	0.8579	0.716	0.147	-0.9062	-0.012	-1.161	1.661	1.609	1.9731	0.887	1.523	1.297	1.04	0.984	0.96946	0.451	0.308	1.105	0.5529	0.296	-0.319	-0.216	-0.194	-1.06	-1.218	-0.6513	-0.9916	-1.762	-1.581	-0.77
910	VIT_00s0984g00010	2.277	2.1491	2.137	2.174	2.471	2.375	2.604	2.664	2.709	2.368	2.761	2.338	2.515	2.103	2.48	2.504	2.3038	2.397	2.3371	2.554	2.294	2.4566	2.476	2.31	2.534	2.524	2.3838	2.443	2.433	2.562	2.668	2.807	2.81822	2.837	2.872	2.679	2.9751	2.872	2.95	3.099	3.3188	3.288	3.107	3.1442	3.3109	3.64	3.682	3.242
911	VIT_00s0988g00010	-1.6132	-4.3523	-3.656	-1.986	-1.331	-0.829	-0.452	-0.483	-0.379	-0.921	-0.087	0.1	-1.288	-0.733	-1.672	0.04	-0.6673	-0.494	0.0727	-1.179	0.633	0.2223	-0.224	-0.684	-2.133	-1.245	-1.6743	0.155	-0.191	-1.147	-0.423	-0.164	0.31039	1.184	1.069	1.284	0.0618	1.01	-0.246	0.5	1.2116	0.889	1.652	1.7533	1.4762	1.865	2.586	1.855
912	VIT_00s0992g00010	4.3393	4.453	4.482	4.191	4.529	4.679	4.061	4.302	4.572	4.209	3.91	4.228	4.787	4.503	4.427	4.272	4.3282	4.175	4.1065	4.172	3.771	3.8861	3.859	3.587	4.733	4.499	4.3174	4.386	4.214	4.296	3.983	4.121	3.90881	3.764	3.781	3.895	4.2628	4.349	3.889	3.998	4.0288	3.92	3.922	3.7164	4.0307	3.704	3.749	3.503
913	VIT_00s0999g00010	-6.783	-3.4927	-6.783	-6.783	-6.783	-6.783	-4.278	-4.699	-6.783	-6.783	-6.783	-4.228	0.193	0.077	0.015	0.202	0.4042	-0.106	-0.4311	0.275	0.335	0.3091	0.257	0.584	-0.685	-0.26	-0.2417	-0.957	-0.708	-0.604	-0.273	-0.912	-0.60219	-0.735	-0.422	-0.386	-0.0047	0.296	-0.319	-0.448	-0.4953	-0.198	-0.082	-0.4612	-0.4523	0.205	0.467	0.173
914	VIT_00s1003g00010	3.6449	3.5378	3.724	4.025	3.648	3.931	4.613	4.254	4.267	4.349	4.616	4.118	3.981	4.136	3.819	3.715	4.1558	3.977	3.719	3.916	3.945	4.4138	4.322	4.334	4.586	4.501	4.637	4.37	4.205	4.305	4.39	4.56	4.07022	4.469	4.398	4.195	3.8098	3.512	3.797	3.551	3.2642	3.084	3.566	3.5274	3.1287	3.3	3.182	3.475
915	VIT_00s1034g00010	1.8523	2.2969	2.149	1.79	2.224	1.693	1.424	1.712	2.114	1.927	1.98	1.864	2.028	1.791	2.066	2.219	1.8573	1.867	1.8317	2.083	2.093	1.8221	2.05	1.514	2.176	2.15	2.4456	2.161	2.239	2.345	2.358	2.235	2.2823	1.901	1.956	2.003	1.8601	2.021	2.078	2.065	1.8118	1.839	2.044	2.1236	1.8246	1.944	1.571	2.199
916	VIT_00s1045g00020	0.6763	0.8509	0.848	1.083	0.964	0.849	0.359	0.282	0.796	0.853	0.824	1.001	0.746	0.256	0.656	0.882	-0.0615	0.405	0.6142	0.838	0.335	0.8184	0.215	0.852	0.404	0.319	0.5775	0.851	0.738	0.511	0.528	0.861	0.31039	0.749	1.131	1.062	0.8067	0.386	0.747	0.159	0.4526	0.506	0.759	0.6582	0.716	0.853	0.08	1.021
917	VIT_00s1045g00030	2.8002	2.8692	2.655	3.242	2.827	3.084	3.552	3.59	3.521	3.394	3.903	3.971	2.916	3.048	3.293	3.172	3.1267	3.284	3.2228	3.154	3.059	3.7395	3.332	3.778	2.659	2.851	2.6862	3.267	3.209	2.801	3.304	3.294	3.49297	3.633	3.646	3.582	2.8677	2.646	2.732	2.891	3.128	2.829	3.248	3.092	3.0315	3.475	3.239	3.016
918	VIT_00s1188g00010	1.2043	1.0585	1.008	1.027	0.891	1.313	1.75	1.533	1.641	1.912	1.608	1.697	1.101	0.658	1.57	1.342	1.0635	1.275	1.675	1.647	1.545	2.3378	2.05	2.105	-0.176	0.134	0.3381	0.27	-0.071	0.319	0.258	0.372	0.18582	0.487	0.308	-0.166	0.2447	0.2	0.073	-0.146	0.1652	0.04	0.498	0.2323	0.1515	0.483	0.128	0.538
919	VIT_00s1194g00010	3.1493	2.8927	3.241	3.007	3.281	2.907	2.928	2.716	2.747	2.918	2.547	2.705	2.891	2.888	2.64	2.869	2.8261	2.847	2.7774	2.518	2.658	2.6098	2.602	2.802	3.154	3.149	2.8924	3.341	3.442	3.083	3.236	3.098	3.23977	2.971	2.977	3.208	2.1625	2.41	2.338	2.035	2.5906	2.417	2.366	2.2782	2.3717	2.271	2.267	2.031
920	VIT_00s1194g00020	3.9118	3.6971	3.887	3.582	3.54	3.328	3.073	2.786	2.717	3.327	2.326	2.338	3.575	2.999	3.287	3.445	3.4154	3.044	3.1514	3.106	2.937	2.4755	2.634	2.566	3.622	3.812	3.6895	2.855	3.093	3.185	2.809	3.132	2.76841	2.358	2.318	2.606	4.2734	4.063	4.058	3.733	3.7962	3.609	2.793	3.0844	3.178	2.486	2.497	2.513
921	VIT_00s1206g00010	4.8544	4.5297	4.103	5.182	4.246	4.325	5.517	4.567	4.673	5.023	4.953	4.392	4.678	4.808	4.172	3.396	3.66	3.952	3.5932	4.064	3.905	4.7213	4.277	4.386	4.327	4.304	4.1138	3.137	4.208	3.293	4.54	3.578	4.39492	4.534	4.533	3.937	1.8601	1.465	2.314	2.46	1.9256	1.579	1.795	2.0157	1.0952	2.465	1.364	2.756
922	VIT_00s1206g00020	5.079	5.2605	4.95	5.132	5.178	5.132	4.997	5.017	5.142	5.106	5.221	5.09	5.074	4.966	5.048	5.204	5.1376	5.155	5.1202	5.085	5.179	5.1228	5.175	5.056	4.854	5.233	5.1102	5.184	5.101	5.072	5.118	5.233	5.09314	5.234	5.135	5.135	5.2607	5.32	5.184	5.2	5.3073	5.236	5.265	5.1357	5.1401	5.112	5.233	5.137
923	VIT_00s1211g00020	3.2383	3.3919	3.187	3.126	3.161	3.073	3.362	3.134	3.124	3.163	3.511	3.292	3.056	3.373	3.293	3.327	3.2701	3.402	3.3558	3.138	3.367	3.5453	3.262	3.466	3.327	3.185	3.3235	3.06	2.938	3.016	3.091	2.986	3.0914	2.879	3.117	2.884	2.9134	2.6	2.878	2.924	2.367	2.755	2.417	2.7321	2.6058	2.157	2.351	2.636
924	VIT_00s1213g00020	-3.6492	-6.783	-3.656	-6.783	-6.783	-4.585	-6.783	-6.783	-6.783	-4.351	-6.783	-2.817	-0.034	-0.242	-0.799	-0.597	-0.3	-0.494	-0.6689	0.092	-0.633	-1.0075	-0.773	-1.663	0.084	0.134	-0.4508	-0.036	0.45	0.48	0.208	0.075	0.69258	0.487	0.197	0.635	-0.3065	-2.282	-1.23	-1.066	-0.9902	-0.135	-0.493	-0.4612	-0.2433	-0.077	-0.682	-1.583
925	VIT_00s1217g00010	6.4438	6.3743	6.264	6.272	6.366	6.281	5.976	5.747	5.757	6.141	5.539	5.569	6.3	6.474	6.362	6.258	6.2524	6.268	6.1615	6.213	6.029	5.4857	5.654	5.451	6.234	6.26	6.5723	6.463	6.49	6.418	6.457	6.365	6.35643	6.039	6.2	6.126	6.3059	6.26	6.369	6.348	6.1908	6.387	6.243	6.4611	6.0989	6.139	6.008	6.259
926	VIT_00s1227g00010	2.5184	2.6847	2.671	2.508	2.827	2.463	2.711	2.637	2.694	2.863	2.662	2.549	2.711	2.595	2.546	2.916	2.6273	2.619	2.3046	2.405	2.776	2.7752	2.805	2.679	2.793	2.96	2.6777	2.71	2.781	2.598	2.668	2.823	2.70929	2.735	2.778	2.846	2.3472	2.345	2.064	2.307	2.367	1.854	1.775	2.0474	1.8703	2.018	2.267	2.043
927	VIT_00s1231g00010	3.9747	4.2593	3.99	3.958	3.991	4.105	3.907	4.256	4.228	4.191	4.302	4.311	4.275	4.189	4.289	4.442	4.1676	4.425	4.5023	4.495	4.485	4.3189	4.295	4.374	3.383	3.757	3.8915	3.895	4.017	4.018	3.91	3.933	4.18043	4.293	4.291	4.258	4.1565	4.083	4.122	4.032	3.9464	4.066	4.114	4.158	4.2072	4.431	4.213	4.442
928	VIT_00s1232g00010	4.0068	4.0906	3.993	4.178	4.02	4.083	4.253	3.897	4.106	4.133	4.229	4.092	3.877	3.917	3.983	4.108	4.0325	4.062	3.8174	3.97	3.912	4.2188	4.112	4.246	3.935	4.02	4.0785	4.094	3.727	3.928	4.03	3.91	3.91209	3.843	3.787	3.833	3.5624	3.472	3.457	3.525	3.4925	3.6	3.633	3.7504	3.4225	3.649	3.546	3.819
929	VIT_00s1232g00020	4.2933	4.701	4.067	4.653	4.467	4.226	4.679	4.662	4.536	4.772	4.763	4.71	4.367	4.561	4.346	4.662	4.7326	4.416	4.6841	4.513	4.686	5.0971	5.055	5.075	4.216	4.405	4.3008	4.445	4.101	4.307	4.532	4.653	4.48359	4.775	4.854	4.612	4.8381	4.702	4.369	4.54	4.7741	4.659	4.542	4.6007	4.6485	4.967	5.027	4.791
930	VIT_00s1232g00030	3.1493	3.4404	3.198	3.204	3.267	3.266	3.421	3.328	3.26	3.569	3.559	3.713	3.05	2.894	3.325	3.549	3.1327	3.347	3.5899	3.523	3.668	3.8504	3.691	3.688	2.988	3.093	3.2272	3.225	3.306	3.203	3.261	3.352	3.70451	3.704	3.67	3.791	3.4551	3.575	3.699	3.677	3.4605	3.746	3.84	3.8435	3.5308	3.93	3.55	3.999
931	VIT_00s1238g00010	3.3967	3.652	3.633	3.355	3.674	3.661	3.368	3.481	3.601	3.5	3.814	3.47	3.591	3.204	3.698	3.772	3.6262	3.829	3.8203	3.761	4.036	4.0144	3.915	4.004	3.731	3.395	3.76	3.615	3.707	3.725	3.545	3.578	3.48858	3.649	3.951	3.627	3.2846	3.355	3.473	3.236	3.3599	3.581	3.377	3.3984	3.5212	3.616	3.84	3.433
932	VIT_00s1247g00020	2.025	2.9157	2.137	2.052	2.521	2.074	1.656	1.86	1.719	2.151	1.575	1.636	2.297	2.31	2.209	2.305	2.4362	1.884	2.1111	2.132	2.548	2.0597	2.259	1.795	2.708	2.615	2.761	2.468	2.74	2.77	2.842	2.695	2.87312	2.906	3.049	3.013	2.1319	2.128	1.669	1.717	2.2717	2.2	1.54	1.9503	2.2034	1.989	2.382	2.081
933	VIT_00s1255g00010	0.6111	1.3342	1.174	1.312	0.865	1.255	1.148	1.148	1.688	1.167	1.434	1.341	0.275	0.256	0.395	0.15	0.1431	0.954	0.5038	0.913	0.502	0.7733	0.617	0.852	1.848	1.728	1.6967	1.65	1.65	1.491	1.372	1.298	1.49208	1.351	1.423	1.147	0.1254	-0.33	0.817	0.5	0.1112	0.584	0.399	0.4372	0.9034	0.35	0.428	0.707
934	VIT_00s1255g00020	0.938	0.6083	0.957	1.404	0.891	1.153	1.176	1.049	1.082	1.088	1.299	1.236	0.39	0.214	0.19	-0.019	0.3223	0.626	0.3207	0.092	0.172	0.371	0.375	0.404	1.325	1.439	1.2197	1.712	1.254	1.189	1.277	1.345	1.28499	1.714	1.652	1.392	-0.1478	-0.74	-0.109	-0.016	-0.3368	0.094	0.117	0.2323	-0.119	-0.426	-0.076	0.219
935	VIT_00s1273g00010	1.1594	0.6083	-0.117	-0.286	0.865	0.318	-0.021	0.92	0.708	-0.238	0.545	0.467	1.123	1.372	1.265	0.348	0.9038	0.986	0.9866	1.181	1.507	1.1941	0.956	1.423	0.451	-0.136	0.502	0.991	1.184	0.386	1.068	0.796	0.83765	0.656	0.445	1.392	1.0555	1.291	1.038	1.382	-0.0641	1.355	0.719	0.6987	1.3529	1.345	1.146	1.235
936	VIT_00s1274g00010	4.1312	4.4995	3.957	3.799	4.176	3.796	3.332	3.5	3.389	3.843	3.217	3.362	4.285	4.246	4.427	4.538	4.2991	4.07	4.3452	4.28	4.495	3.7159	3.838	3.693	4.209	4.525	4.5175	4.644	4.773	4.221	4.41	4.131	4.58162	4.344	4.817	4.443	5.2447	4.979	4.958	5.153	4.984	5.007	5.046	4.9702	5.0219	5.034	5.05	5.005
937	VIT_00s1278g00010	0.3957	0.4061	0.904	0.473	0.418	0.768	1.121	1.241	1.082	1.033	1.237	1.616	-0.19	0.077	-0.799	-0.689	-0.3664	-0.789	-0.0068	-0.658	-0.159	0.7425	0.257	0.541	0.704	0.595	-0.0591	0.426	0.45	0.249	0.823	1.096	1.06686	1.228	1.285	1.187	-0.393	0.697	0.471	0.585	1.2621	1.006	1.368	1.2541	1.1943	1.274	1.443	1.569
938	VIT_00s1286g00010	1.6234	1.5849	1.802	1.359	1.9	1.679	1.447	1.345	1.657	1.625	1.319	1.846	1.575	1.732	1.924	1.91	1.7979	1.4	1.8317	1.891	1.928	1.7228	1.613	1.375	1.579	1.661	1.9871	1.563	1.814	1.506	1.751	1.889	2.20951	1.927	1.945	1.797	2.5577	2.41	2.35	2.191	2.0166	2.539	2.312	2.761	2.3927	2.814	2.351	3.242
939	VIT_00s1286g00020	3.0966	2.5731	3.009	3.4	3.058	3.201	3.509	3.163	3.158	3.28	3.259	3.504	1.866	2.526	2.051	1.616	1.6209	1.901	2.1391	2.147	2.529	2.4566	2.52	2.501	1.848	2.062	2.0937	1.732	1.701	1.728	1.482	1.517	2.03994	2.288	2.098	2.003	2.9577	2.4	2.714	2.995	3.0002	2.747	3.198	2.9486	2.8534	3.341	2.999	3.437
940	VIT_00s1287g00020	0.8838	1.0585	0.604	0.633	0.813	0.768	0.66	0.447	1.034	0.884	0.545	0.556	0.717	0.256	0.656	0.562	-0.1759	0.306	-0.1348	0.537	-0.098	-0.8116	-0.951	-0.586	0.355	0.665	0.7828	0.475	0.705	0.598	-0.073	-0.23	-0.04917	0.075	0.344	0.193	1.0555	0.731	0.947	0.625	0.4954	0.546	0.117	0.2323	0.4612	0.043	0.428	0.173
941	VIT_00s1291g00020	3.3273	3.4719	3.187	3.405	3.227	3.073	3.572	3.255	3.118	3.51	3.661	3.059	3.329	3.215	3.468	3.549	3.3025	3.408	3.1283	3.397	3.831	3.4266	3.431	3.283	3.139	3.243	3.5512	3.484	3.472	3.536	3.515	3.587	3.75654	4.008	3.809	3.794	3.8147	3.685	3.532	3.939	3.83	3.792	3.931	3.9478	3.8825	3.979	4.077	4.121
942	VIT_00s1291g00030	2.6047	3.5769	3.101	2.538	3.41	2.888	3.185	2.723	2.694	3.442	3.444	2.871	1.905	1.23	2.491	3.057	2.0089	2.747	3.0322	2.889	3.676	3.086	2.938	3.089	1.917	3.277	3.2846	2.275	3.137	2.719	2.335	2.235	3.321	3.764	3.473	3.183	3.6676	3.887	3.671	4.33	3.8954	3.997	4.137	4.0173	3.8862	4.226	3.948	4.288
943	VIT_00s1306g00010	6.398	6.0012	6.376	6.291	5.944	6.325	5.837	6.18	6.223	5.815	5.346	5.788	6.608	7.096	6.283	6	6.5973	6.118	6.007	6.173	5.649	5.5059	5.321	5.499	6.802	6.308	6.1085	5.905	6.05	6.076	5.831	5.649	5.54905	4.951	4.859	5.115	6.5571	6.632	6.434	6.166	6.2261	6.296	5.732	5.7316	6.2412	5.266	5.702	5.26
944	VIT_00s1306g00020	4.2076	3.7408	4.135	4.284	3.738	4.167	3.955	3.827	4.028	3.768	3.04	3.737	4.055	4.703	4.006	3.919	4.323	3.806	3.7034	3.782	3.332	3.0644	3.157	3.182	4.742	4.251	3.8915	3.812	3.669	3.679	3.51	3.435	3.24498	2.658	2.664	2.788	3.9957	4.208	3.949	3.577	4.1509	3.804	3.502	3.3611	3.7298	2.71	3.415	2.669
945	VIT_00s1308g00010	3.0543	3.1924	3.142	3.248	3.252	3.191	3.499	3.473	3.472	3.338	3.653	3.259	2.942	2.789	3.2	3.379	3.0714	3.341	3.3518	3.322	3.563	3.3621	3.601	3.29	3.189	3.364	3.4444	3.328	3.616	3.437	3.385	3.843	3.56142	3.786	3.913	3.649	0.9541	0.893	1.008	1.125	1.3108	1.263	1.315	1.5695	1.2414	1.881	1.768	1.621
946	VIT_00s1311g00010	0.047	0.362	0.18	-0.216	-0.077	0.241	-0.371	-0.118	-0.14	-0.816	-0.087	-0.571	0.275	-0.302	0.075	0.15	0.1431	0.144	-0.1348	-0.194	-0.289	-0.5601	-0.473	0.024	-0.04	0.559	-0.1175	-0.833	-1.238	-0.21	-0.683	0.459	-1.03568	-0.577	-0.308	-0.51	-0.3065	-0.74	-0.859	-0.216	-0.8767	-0.652	-0.493	-0.9936	-1.2279	-1.409	-1.176	-0.862
947	VIT_00s1322g00010	3.0847	3.6102	2.978	2.445	3.202	2.505	1.092	1.848	2.031	2.918	0.983	1.153	3.703	3.114	2.987	3.362	3.1565	2.599	2.5112	2.721	2.722	1.6989	1.613	1.248	2.36	2.782	2.6947	2.419	2.35	2.496	2.134	2.319	2.01575	1.409	1.321	2.174	3.6729	3.575	3.126	3.169	3.3068	3.11	2.671	2.7125	3.2373	2.507	2.904	2.627
948	VIT_00s1323g00010	0.6441	-0.5416	-0.063	0.245	0.453	0.592	0.452	0.965	0.44	0.223	0.676	1.153	0.83	0.338	0.487	0.48	0.7557	0.541	0.3528	0.217	0.4	1.0998	0.878	1.017	-0.249	-0.714	-1.1033	-0.036	-0.254	-0.889	-0.591	-1.284	-0.45969	-0.504	-0.681	-0.447	0.8823	0.83	0.817	1.097	0.7985	0.338	1.172	0.9867	0.9609	1.147	0.944	1.021
949	VIT_00s1328g00020	1.3312	1.0022	0.464	1.404	0.916	0.201	1.576	0.677	1.609	0.684	0.2	0.158	-0.034	0.525	0.075	-0.279	-0.0615	-0.494	-0.4311	0.092	-1.273	-1.5034	-0.407	-0.789	0.743	0.915	1.3968	2.549	1.005	1.863	1.768	1.706	0.69258	0.122	0.765	0.925	1.5484	1.525	1.778	1.097	1.3809	0.949	0.498	0.4372	0.8127	0.524	0.917	0.078
950	VIT_00s1338g00020	3.222	3.128	3.198	3.092	3.217	3.056	2.739	2.716	3.029	2.879	2.693	2.494	4.196	3.87	3.858	3.927	4.0643	3.698	3.4703	3.709	3.542	3.0006	3.268	3.104	3.91	3.532	3.5927	3.683	3.496	3.597	3.478	3.197	3.44847	3.064	3.096	3.052	4.2052	4.233	3.922	4.357	3.9693	4.279	4.094	4.0875	4.162	3.968	4.201	3.704
951	VIT_00s1339g00010	4.6403	4.6097	4.687	4.683	4.748	4.782	4.726	4.64	4.809	4.496	4.606	4.523	4.483	4.219	4.643	4.859	4.6279	4.7	4.6553	4.635	4.623	4.4643	4.773	4.683	4.545	4.87	4.6392	4.542	4.495	4.479	4.567	4.632	4.58779	4.624	4.567	4.543	4.4009	4.484	4.378	4.45	4.6352	4.559	4.531	4.4783	4.3724	4.561	4.372	4.413
952	VIT_00s1343g00010	0.8275	1.8312	1.008	0.907	1.057	1.021	0.621	0.875	0.984	1.217	1.299	1.001	0.688	0.838	0.877	0.521	0.6589	0.584	0.1108	0.488	0.096	0.6949	0.483	0.625	0.496	0.826	0.8754	0.814	0.49	1.01	0.568	0.796	0.34963	0.487	1.21	0.635	0.9887	0.83	0.747	0.625	1.1858	0.657	0.347	1.0505	0.5387	0.679	0.61	0.915
953	VIT_00s1349g00010	1.9077	1.8473	1.531	2.345	2.098	1.736	2.584	2.523	2.006	2.322	2.346	2.79	2.075	2.36	2.236	2.001	1.8861	2.177	2.2628	2.016	1.978	2.0967	1.978	1.831	3.066	2.973	2.4951	2.71	2.873	2.801	2.907	2.864	2.95173	2.971	3.038	2.996	2.2364	2.102	2.148	2.079	2.3784	2.2	2.442	2.2239	2.155	2.144	2.033	2.448
954	VIT_00s1351g00010	6.0682	6.184	5.857	6.306	6.292	5.965	6.172	6.16	6.168	6.1	6.079	6.214	6.144	5.969	6.055	6.583	6.2906	6.186	6.6032	6.277	6.63	6.1394	6.271	6.035	5.957	5.869	5.9101	6.334	6.17	6.055	6.314	6.283	6.1669	6.332	6.576	6.402	6.4587	6.321	6.254	6.404	6.4486	6.399	6.501	6.3466	6.5125	6.646	6.635	6.499
955	VIT_00s1351g00020	0.4339	-0.31	-0.564	0.473	-0.347	0.201	1.003	0.35	0.064	0.648	0.644	0.969	0.353	0.559	0.346	-0.08	0.7557	0.584	0.6405	0.438	0.096	1.0248	0.768	1.3	0.253	-0.714	-0.787	0.214	0.039	-0.422	0.307	-0.1	-0.2693	0.075	0.765	0.111	-1.5637	-2.029	-0.859	-0.366	-0.5816	-0.842	-0.696	-1.1285	-0.119	-0.426	0.08	-0.317
956	VIT_00s1353g00010	5.2838	4.8441	5.002	5.021	4.612	5.072	3.955	4.241	4.22	4.471	2.797	3.694	6.353	6.352	5.934	5.184	5.8738	5.634	4.8526	5.7	4.371	4.6294	4.512	4.508	5.341	5.093	4.8911	4.42	3.983	4.437	4.475	4.167	3.26565	2.516	2.309	2.985	4.2343	3.965	3.806	2.38	3.4333	3.103	1.735	1.8818	2.0662	0.303	0.389	1.19
957	VIT_00s1355g00010	1.41	1.6957	1.727	1.72	1.849	1.664	2.06	1.632	1.609	1.662	1.703	1.39	1.558	1.776	1.414	1.779	1.6379	1.275	1.5965	1.407	1.457	1.6581	1.735	1.739	1.274	1.536	1.9871	1.585	1.276	1.753	1.697	1.652	1.40161	1.27	1.267	1.321	1.7834	1.583	1.944	2.204	2.1295	1.74	2.028	1.9834	2.0398	1.747	1.857	2.153
958	VIT_00s1360g00010	1.7348	1.4011	1.772	1.551	1.341	1.845	1.675	1.95	1.734	1.75	2.078	2.15	1.491	1.862	1.591	1.577	1.8279	1.701	1.8202	1.853	1.913	2.4802	2.309	2.323	1.681	2.009	1.7629	1.81	2.042	1.791	2.079	2.08	2.1662	2.246	2.336	1.969	1.9151	1.545	1.399	1.86	1.8779	1.74	1.795	1.9503	2.053	1.944	2.045	2.018
959	VIT_00s1361g00010	3.4948	3.971	3.732	3.416	3.212	3.462	3.144	3.281	2.647	3.474	2.867	2.947	3.151	3.663	3.404	3.198	3.6848	3.059	3.0372	3.461	3.381	2.9167	3.129	3.051	2.793	3.255	3.5276	3.631	3.365	3.437	3.721	3.352	3.51039	3.003	3.157	3.452	3.6515	3.512	3.583	3.454	3.5895	3.452	2.914	3.5161	3.6002	3.27	3.395	3.475
960	VIT_00s1364g00010	5.5795	5.2163	5.593	5.857	5.409	5.704	5.835	5.784	5.605	5.576	5.576	5.665	6.656	6.494	6.65	6.766	6.6966	6.778	6.5391	6.725	6.522	6.4703	6.506	6.5	5.421	5.471	5.3604	5.634	5.341	5.398	5.555	5.623	5.30885	5.257	5.325	5.22	4.894	5.101	4.958	4.973	5.1505	5.144	5.176	5.1703	5.3468	5.249	5.368	5.047
961	VIT_00s1365g00010	0.4339	-0.9228	1.197	0.67	-0.289	0.74	0.772	0.754	0.476	0.121	0.644	1.094	-0.034	0.377	-0.417	0.096	0.3638	0.2	-0.5451	-0.362	-0.432	0.5057	-0.343	0.305	1.469	0.915	0.8754	-0.338	0.45	-0.604	-0.273	0.728	0.31039	0.122	-0.612	0.513	0.0618	0.15	-0.396	-0.289	-1.7493	-0.074	-0.81	-0.6513	-0.5293	-0.276	-1.433	-0.526
962	VIT_00s1372g00010	1.0893	1.444	0.637	0.555	1.341	1.066	0.621	1.09	0.825	1.242	1.172	1.462	1.229	1.448	1.184	1.17	1.113	0.744	0.9659	1.086	1.25	0.999	0.956	1.137	1.137	0.362	0.934	1.149	1.005	0.319	0.888	0.541	1.20166	0.749	1.069	0.901	1.2955	1.291	1.096	1.008	1.0773	1.31	1.202	1.3073	1.553	1.435	1.023	1.096
963	VIT_00s1372g00020	6.2432	6.2633	6.184	6.583	6.404	6.351	6.643	6.401	6.531	6.499	6.54	6.352	6.407	6.444	6.341	6.486	6.4947	6.376	6.3412	6.329	6.426	6.5144	6.544	6.552	6.681	6.414	6.2565	6.735	6.372	6.325	6.412	6.486	6.37498	6.287	6.193	6.325	6.0088	5.969	6.058	6.002	6.1695	5.948	6.17	5.9078	6.1759	6.127	6.219	5.941
964	VIT_00s1373g00010	4.7914	4.6877	4.714	5.035	4.692	4.934	4.811	4.825	4.948	4.795	4.575	4.915	4.774	4.614	4.61	4.985	4.6469	4.571	4.6359	4.641	4.498	4.7918	4.777	4.655	4.959	4.953	4.7391	4.896	4.696	4.737	4.628	4.744	4.70022	4.858	4.492	4.667	4.3352	4.406	4.327	4.239	4.6494	4.361	4.44	4.5296	4.2131	4.161	4.19	4.266
965	VIT_00s1375g00010	2.11	1.9844	1.599	1.903	1.625	1.921	1.905	1.95	2.006	2.057	1.575	1.949	1.668	1.588	1.839	1.878	1.6209	1.849	2.0238	1.814	2.157	1.8657	1.53	1.6	1.883	1.792	1.8416	1.937	1.767	1.753	2.161	1.995	2.02789	1.979	1.734	2.174	2.9134	3.012	2.768	2.891	2.8517	3.036	2.723	2.7799	2.9907	2.745	2.766	2.549
966	VIT_00s1380g00010	0.8275	0.6083	0.426	0.998	0.891	1.153	0.621	0.898	0.403	0.853	0.015	1.033	0.717	1.141	0.877	1.17	0.8167	1.079	1.0271	1.02	1.141	1.0876	1.21	1.048	0.625	0.483	1.0709	0.957	0.863	0.757	0.856	0.829	0.99443	0.688	1.191	1.147	1.0878	1.038	1.096	0.913	1.2866	1.287	1.172	1.3073	0.9609	1.199	0.831	1.19
967	VIT_00s1397g00010	1.41	1.5656	1.953	1.215	1.396	1.619	1.491	1.848	1.704	1.403	1.488	1.657	1.29	1.776	1.527	1.454	1.317	1.759	1.8766	1.556	1.227	1.8728	1.629	1.883	0.496	0.522	0.502	0.923	1.184	0.946	0.92	1.149	0.22855	0.836	0.684	1.126	1.1502	1.359	0.817	0.913	0.96	0.727	1.26	1.0814	1.4958	1.457	1.237	1.604
968	VIT_00s1403g00010	3.5305	3.26	3.365	3.254	3.247	3.261	3.137	3.172	2.921	3.014	2.67	2.939	2.446	2.921	3.087	2.34	2.6358	2.709	2.3768	2.762	2.1	2.7405	2.196	2.348	3.697	3.717	3.6331	3.274	3.137	3.437	3.063	3.203	2.85277	2.462	2.47	2.65	3.4551	3.349	3.473	3.026	3.3424	3.367	2.764	3.0996	2.9128	2.655	2.663	2.944
969	VIT_00s1405g00010	1.5207	1.8149	1.565	1.59	1.64	1.736	1.447	1.871	1.592	1.508	1.967	2.03	2.326	2.552	2.48	2.504	2.512	2.609	2.9346	2.678	2.863	2.8923	2.642	2.981	2.176	2.244	2.352	2.431	2.463	2.533	2.677	2.409	2.93892	2.984	2.902	3.013	2.0847	2.691	2.265	2.438	2.1959	2.805	2.744	2.6826	2.6761	3.067	3.056	3.085
970	VIT_00s1405g00020	0.6441	0.6083	0.267	-0.15	0.703	0.496	-0.221	0.135	0.58	0.648	1.127	0.902	1.123	1.313	0.656	0.944	1.113	1.301	1.7494	1.381	1.69	1.6247	1.613	1.681	0.084	0.63	0.3381	1.179	1.485	1.207	1.544	0.861	1.80604	1.518	1.979	1.743	1.3761	1.485	1.329	1.26	1.0198	1.854	1.368	1.4562	1.7613	2.196	2.234	2.018
971	VIT_00s1406g00010	4.8737	4.6583	4.733	4.967	4.695	4.856	5.146	4.88	4.9	4.918	5.004	5.099	4.417	4.587	4.436	4.767	4.615	4.527	4.837	4.743	4.587	5.0276	4.857	4.968	4.324	4.47	4.0356	4.3	4.375	4.309	4.432	4.507	4.5206	4.574	4.51	4.563	4.0126	4.1	4.282	4.099	4.3564	4.103	4.351	4.319	4.1923	4.349	4.493	4.378
972	VIT_00s1428g00020	-0.4139	0.0087	0.224	0.67	0.232	0.072	0.154	0.754	0.738	-0.458	0.11	-0.161	1.032	1.141	0.843	1.673	1.2073	1.138	0.6917	0.949	1.009	0.4302	0.585	0.817	0.816	0.665	0.2016	0.567	0.326	0.923	0.789	1.345	0.75237	0.688	0.539	0.664	0.5059	0.697	1.038	0.265	0.9291	1.115	0.981	0.9867	1.2181	0.565	1.023	0.675
973	VIT_00s1430g00010	1.113	0.8186	1.283	1.137	0.813	1.491	1.092	1.686	1.472	0.946	1.608	1.657	1.145	1.095	0.944	0.85	0.9858	1.109	1.0857	1.433	1.077	1.6162	1.21	1.3	0.665	0.886	0.502	1.088	1.231	0.854	1.202	0.58	0.91817	1.351	1.303	0.852	0.6854	0.549	1.123	0.913	0.8653	1.398	1.231	0.9537	1.4159	1.619	1.237	1.621
974	VIT_00s1455g00020	-0.1651	0.0648	-0.231	-0.15	-0.538	-0.671	-0.221	-0.544	-0.514	0.223	-0.515	-0.311	-0.136	-0.733	-0.417	-1.263	-0.6673	-0.585	-0.5451	-1.179	-1.027	-0.1024	-0.407	-0.249	-0.176	-0.078	-0.3081	-0.179	-0.621	-0.48	-0.781	-0.912	-1.37629	-0.735	-0.612	-1.256	-1.3759	-0.404	-0.972	-0.626	-0.0641	-0.265	-0.013	-0.4612	-0.3097	-1.003	-0.601	-0.96
975	VIT_00s1463g00010	0.0954	0.9133	0.426	-0.086	0.271	-0.02	-0.729	0.173	-0.254	0.121	-0.255	0.215	0.314	0.029	0.134	0.677	-0.4359	-0.039	0.3528	-0.276	0.335	-0.189	0.412	0.625	-1.31	-0.714	-0.2417	-1.407	-0.39	-0.115	-1.758	-0.618	0.04947	-0.653	-0.482	-0.272	1.2955	1.243	1.008	0.703	0.7285	1.24	0.946	1.2267	0.8436	0.978	0.576	1.19
976	VIT_00s1466g00010	-6.783	-4.3523	-4.5	-4.332	-1.453	-6.783	-6.783	-3.36	-4.518	-6.783	-4.519	-6.783	0.462	0.214	1.611	1.654	1.942	0.986	1.3316	0.985	1.673	-0.0474	0.083	0.253	-2.832	-2.651	-4.4078	0.475	-0.463	0.946	-1.406	0.129	-1.5104	-0.653	-0.546	0.544	1.8787	3.409	2.12	1.79	4.2604	3.421	2.124	2.3935	3.9156	2.444	4.651	1.735
977	VIT_00s1466g00020	1.4847	1.4857	1.197	1.551	1.594	1.422	2.2	1.86	1.576	1.912	1.792	1.916	-0.973	-0.502	-0.185	-1.263	-0.4359	-0.494	-0.6689	-0.276	-0.191	-0.2811	-0.615	-0.684	2.245	2.186	2.0414	1.866	1.975	1.851	2.079	1.825	2.18802	2.462	2.217	2.253	1.7635	1.465	0.978	1.539	2.0742	1.191	1.54	1.5475	1.9145	2.004	1.857	1.735
978	VIT_00s1488g00020	2.613	2.431	2.638	3.007	2.569	2.92	3.08	2.904	2.902	2.839	3.016	3.252	2.063	2.482	2.514	2.624	2.325	2.775	2.5672	2.88	2.662	2.6848	2.769	2.629	1.933	1.982	1.7949	1.954	1.597	1.649	1.819	1.67	1.97868	1.979	2.077	1.992	1.6164	0.862	1.65	1.843	1.5528	1.598	1.586	1.7533	1.712	1.974	2.07	2.093
979	VIT_00s1491g00020	3.2437	3.3131	3.124	3.444	3.305	3.211	3.295	2.898	2.998	2.925	2.839	2.714	2.929	2.668	2.889	2.244	2.4459	2.285	1.9309	2.296	1.664	0.9593	1.188	1.166	2.996	2.766	2.8397	2.658	2.639	2.303	2.392	2.307	2.06373	1.62	1.535	1.508	1.0878	1.01	1.123	1.038	1.2621	0.919	0.874	1.2541	0.6476	0.396	0.576	0.608
980	VIT_00s1501g00010	1.9212	1.5461	1.757	1.189	1.547	1.524	0.311	1.75	1.981	1.192	1.258	1.39	1.931	1.67	1.711	1.033	1.419	1.662	1.973	1.774	1.62	1.5817	1.407	1.662	1.739	1.609	1.2197	0.991	1.485	1.593	1.697	1.096	1.42017	1.5	1.171	1.062	1.66	1.827	1.305	1.496	0.96	1.191	1.394	1.3586	1.553	1.6	1.462	1.422
981	VIT_00s1506g00010	3.7125	3.4083	3.608	3.774	3.71	3.862	3.931	3.788	3.749	3.64	3.838	3.808	4.098	3.852	4.112	4.452	3.9834	4.206	4.0658	4.005	4.13	4.1066	4.223	4.25	3.98	3.962	3.8654	3.877	3.698	3.953	3.73	3.921	3.85868	3.881	3.931	3.8	3.4048	3.566	3.675	3.287	3.5444	3.627	3.681	3.6866	3.4825	3.516	3.59	3.672
982	VIT_00s1512g00010	-0.5564	-1.0362	-0.491	-0.899	-0.757	-0.748	-0.084	-0.544	-0.587	-0.54	-0.588	-0.571	-0.795	-0.575	-0.336	-1.263	-0.509	-0.585	-1.1205	-0.553	-0.633	-0.7228	-0.692	-0.586	-0.494	-0.546	-1.509	-0.106	-0.32	-0.422	-0.591	-0.912	-0.76031	-0.368	-0.612	-1.152	-0.9257	-1.314	-1.095	-0.366	-0.4139	-0.652	-0.401	-0.6513	-0.4523	-0.426	0.08	-0.96
983	VIT_00s1522g00010	2.436	2.4095	2.646	2.673	2.357	2.301	2.766	2.684	2.267	2.444	2.336	2.363	2.437	2.464	2.557	2.614	2.5304	1.849	1.7127	2.365	1.957	2.0344	2.395	2.09	2.802	2.805	2.9432	2.73	2.549	2.328	2.677	2.554	2.47207	2.203	2.47	2.398	2.5228	2.628	2.599	2.706	2.9002	2.499	2.606	2.5889	2.5128	2.075	2.497	2.319
984	VIT_00s1525g00010	5.1539	4.5955	5.016	5.744	5.016	5.415	5.929	5.518	5.624	5.451	5.628	5.631	4.875	4.97	4.726	4.996	5.0305	4.996	4.8256	4.941	4.733	5.3913	5.275	5.42	4.89	4.739	4.5716	4.644	4.444	4.609	4.633	4.886	4.3689	4.334	4.476	4.417	3.4736	3.65	3.618	3.81	3.9844	3.668	4.233	3.9095	3.7339	3.771	3.968	3.68
985	VIT_00s1542g00010	2.3784	2.1097	2.493	2.682	2.504	2.446	3.733	3.426	3.244	3.15	3.68	3.417	3.3	3.378	3.293	3.498	3.4005	3.56	3.7616	3.677	3.793	5.0895	4.739	5.103	2.855	2.782	2.3943	3.26	3.173	2.89	3.042	3.085	3.54461	3.782	3.725	3.188	0.3549	0.386	1.305	0.213	0.0551	-0.652	-0.493	-0.3748	-1.5106	-1.762	-1.581	-1.178
986	VIT_00s1542g00020	0.0954	-0.31	0.848	0.555	0.107	0.241	1.176	0.828	0.476	0.946	1.033	0.902	0.959	1.555	1.099	1.196	0.9316	1.221	1.2139	1.298	1.25	2.5883	2.309	2.619	0.704	0.796	0.905	0.814	0.802	0.831	-0.012	0.762	1.01898	1.27	1.069	0.747	-2.0337	-1.628	-0.753	-1.515	-2.9141	-2.033	-1.787	-0.8702	-2.077	-2.536	-2.398	-2.148
987	VIT_00s1546g00010	1.59	2.3316	1.681	1.79	1.67	1.634	2.03	1.788	1.576	1.587	1.955	1.636	1.757	2.115	1.73	1.762	2.1342	1.934	1.3316	1.712	1.906	2.1739	2.164	1.983	1.917	1.954	1.8568	1.396	1.975	1.863	1.947	1.688	2.03994	1.818	1.945	1.81	1.9854	2.253	2.064	2.449	2.499	2.2	2.061	2.1817	2.444	2.033	2.372	2.081
988	VIT_00s1566g00010	1.573	1.3569	1.082	1.888	1.431	0.949	2.118	2.367	2.055	1.8	1.279	2.164	0.496	1.466	0.656	0.096	0.6251	0.2	0.148	-0.454	0.122	0.4495	0.336	0.199	1.866	1.554	1.458	1.446	1.032	1.331	1.325	1.175	0.91817	0.749	0.816	0.27	0.9887	0.731	1.353	0.977	1.0488	0.919	1.014	1.3837	1.1702	0.642	0.61	1.19
989	VIT_00s1569g00010	6.0975	6.0833	5.954	6.258	5.826	6.097	5.816	5.773	6.255	5.861	5.735	5.946	4.993	5.024	5.589	5.411	5.2608	5.208	5.1422	5.315	5.37	5.1077	5.568	4.974	5.287	5.324	5.6834	5.804	5.615	5.313	5.458	5.298	5.86986	5.395	5.932	5.477	5.3009	5.03	5.079	5.258	5.3444	5.757	5.696	6.1817	5.6494	5.625	5.69	6.439
990	VIT_00s1569g00020	3.7318	3.4457	3.649	4.014	3.637	4.003	3.998	3.914	4.088	3.878	4.099	4.158	4.167	4.285	4.273	4.306	4.1792	4.404	4.466	4.356	4.313	4.6576	4.599	4.688	4.167	3.993	3.8692	4.203	3.996	3.999	4.048	4.224	4.1079	4.239	4.129	4.258	3.7756	3.585	3.848	3.951	3.9033	3.95	4.152	3.9393	3.8973	3.998	4.155	3.956
991	VIT_00s1613g00010	0.4339	0.5308	0.349	0.143	0.916	0.392	0.208	0.447	0.476	0.319	0.612	0.599	0.909	0.593	1.184	1.319	0.4042	0.705	1.5965	0.985	1.341	1.0998	0.768	1.795	1.325	1.536	1.2197	1.119	1.579	1.17	1.372	1.201	1.8749	1.535	1.837	1.716	2.8204	2.432	2.431	2.344	2.3554	2.272	2.595	2.5229	2.4837	2.548	2.569	2.265
992	VIT_00s1618g00010	-2.1783	-2.9577	-1.103	-2.545	-3.235	-1.726	-3.411	-2.217	-1.644	-2.566	-2.46	-1.648	1.799	1.685	1.672	1.475	1.2741	1.558	1.7127	2.1	1.437	1.4825	1.369	1.662	1.35	1.644	0.9904	1.563	1.734	1.445	1.277	0.984	1.28499	1.162	1.171	1.126	-0.8023	-0.33	-0.753	-0.829	-1.248	-0.652	-0.156	-0.5531	0.1013	-0.426	-0.682	-0.603
993	VIT_00s1623g00010	4.3036	4.1041	4.324	4.427	4.234	4.405	4.62	4.781	4.753	4.564	4.971	4.701	4.655	4.618	4.561	4.269	4.487	4.785	4.5638	4.732	4.537	4.8049	4.681	4.714	4.612	4.251	4.2411	4.344	4.356	4.296	4.488	4.456	4.38079	4.378	4.39	4.52	3.4613	3.532	3.802	3.899	3.3942	3.694	3.772	3.6966	3.8899	4.027	3.938	3.845
994	VIT_00s1644g00010	1.2901	1.0306	1.082	0.81	0.813	0.949	0.208	0.055	-0.254	0.492	-0.746	0.039	0.657	0.559	1.039	1.004	0.5189	0.666	-0.1348	0.716	-0.676	0.3091	-0.168	-0.408	0.305	0.275	0.6492	-0.036	0.141	0.213	0.046	0.075	-0.45969	-1.01	-1.66	-0.447	0.7674	0.098	0.747	0.044	-0.0641	0.197	-0.493	-0.2933	-1.1049	-1.126	-1.746	-0.96
995	VIT_00s1665g00010	8.0393	7.9841	8.152	8.176	8.152	8.126	7.969	7.902	7.828	7.939	7.909	7.853	8.003	7.935	8.1	8.335	8.1813	8.055	8.1598	8.074	8.448	8.0095	8.179	7.98	8.271	8.29	8.421	8.471	8.477	8.323	8.371	8.286	8.43667	8.231	8.346	8.303	8.1611	8.067	7.995	8.085	8.2038	8.261	8.171	8.3557	8.2006	8.221	8.412	8.447
996	VIT_00s1667g00010	2.3286	2.6485	2.597	2.498	2.645	2.262	1.803	1.917	2.451	2.433	2.124	2.247	2.287	2.31	2.236	2.03	1.9691	2.259	1.9095	1.982	1.716	1.3038	1.547	1.137	2.19	2.354	2.3733	1.772	1.975	1.964	2.051	2.235	1.94063	1.714	2.3	1.91	2.4376	2.217	2.265	2.244	1.894	1.823	1.673	1.4324	1.5715	1.413	1.673	1.382
997	VIT_00s1674g00010	3.4857	3.572	3.483	3.735	3.156	3.466	3.567	3.477	3.49	3.383	3.417	3.252	3.21	3.556	3.593	3.618	3.4203	3.56	3.4103	3.461	3.551	3.5872	3.629	3.544	4.102	4.29	4.3091	4.01	4.313	4.212	4.138	4.282	4.4703	4.239	4.259	4.281	3.0092	2.825	3.098	3.223	3.0584	3.211	3.263	3.4526	3.1161	3.516	3.118	3.66
998	VIT_00s1677g00010	1.1364	1.165	1.344	1.164	1.323	1.369	1.28	1.028	1.034	0.975	1.194	1.438	0.688	0.489	0.976	1.475	1.113	1.326	1.3636	0.876	1.384	1.5011	1.425	1.536	-0.04	0.275	0.2016	0.654	0.189	0.757	0.568	0.861	0.34963	0.918	0.684	1.062	-0.0047	-0.131	0.129	0.103	0.1112	-0.016	0.237	0.3384	0.5004	0.153	-0.191	0.707
999	VIT_00s1682g00010	5.8533	5.796	6.094	5.821	5.75	5.807	5.376	4.812	5.32	5.453	3.876	4.317	4.804	5.317	4.886	4.468	4.6985	4.331	4.1733	4.269	3.99	3.1696	3.001	3.051	5.191	5.316	5.577	4.334	4.211	4.936	3.882	3.978	3.29107	2.642	2.643	3.019	5.3282	4.924	4.923	4.351	4.554	4.375	3.792	3.7456	3.9119	3.175	3.159	3.186
1000	VIT_00s1682g00020	-0.3476	-0.4602	-0.9	0.143	-1.016	-0.118	1.354	0.282	-0.196	0.884	0.766	1.064	1.684	2.31	2.066	1.971	1.9958	1.58	1.7615	1.814	1.467	2.1912	2.153	2.205	-1.476	-2.094	-3.0212	-1.24	-1.373	-1.718	-1.758	-1.785	-1.5104	-0.504	-0.754	-0.719	1.4021	0.862	0.947	1.808	1.9869	1.482	1.756	1.6334	1.6079	1.944	1.481	1.979
1001	VIT_00s1683g00010	2.062	2.2614	2.194	2.174	2.193	2.262	1.872	1.961	2.055	1.698	1.98	2.22	1.826	1.605	1.591	1.986	1.6379	1.951	2.2797	2.016	2.157	1.908	2.119	1.983	1.83	1.883	1.6095	1.629	1.798	1.803	1.439	1.724	1.64186	1.745	1.652	1.757	1.6164	1.794	1.631	1.601	1.8118	1.706	1.889	1.7533	1.5342	1.989	1.499	1.84
1002	VIT_00s1707g00010	-1.2082	-0.3831	-0.063	-0.517	-0.127	-0.598	-0.539	-0.118	0.44	-0.308	0.11	-0.091	0.563	-1.226	-0.912	-0.892	-1.5664	-0.902	-0.6057	-0.117	-0.816	-0.6804	-1.267	-0.249	-0.903	-1.009	0.0509	-0.036	0.039	0.138	-0.012	-0.373	-0.3934	-0.821	-0.364	-0.386	-0.9257	-0.131	-0.176	-0.016	-0.0032	-0.265	0.635	0.0569	-0.2433	-0.016	-0.252	0.078
1003	VIT_00s1737g00010	4.1136	5.0281	4.795	3.966	4.851	4.135	3.493	3.76	3.746	4.491	3.588	3.447	4.188	3.988	4.014	4.505	4.208	4.161	4.4155	4.188	4.497	3.5719	3.963	3.597	3.663	4.095	3.8273	3.881	4.237	4.013	3.619	3.894	3.99177	3.549	3.595	4.026	4.2628	4.354	4.01	4.021	4.1675	4.232	3.811	3.9519	4.109	3.858	4.03	3.755
1004	VIT_00s1739g00010	1.3108	1.5061	1.344	1.934	1.144	1.457	2.542	1.824	2.442	2.043	2.286	2.695	2.392	0.893	1.039	0.748	0.9038	1.58	0.9866	1.241	1.405	1.1826	1.251	1.831	0.816	0.826	1.7302	2.443	1.405	1.397	1.916	1.496	1.59364	2.066	2.178	1.934	1.1502	1.506	1.611	2.15	1.6881	1.757	2.379	2.5453	1.9575	2.517	2.119	2.419
1005	VIT_00s1764g00010	3.9584	3.7832	4.112	4.191	3.919	3.819	3.809	3.699	3.85	3.789	3.629	3.674	3.449	3.412	3.81	3.864	3.6262	3.824	3.7404	3.746	3.563	2.9508	3.288	3.066	3.425	3.757	3.5512	3.411	3.795	3.51	3.351	3.681	3.82427	3.391	3.595	3.48	3.6297	3.482	3.5	3.47	3.529	3.473	3.29	3.2015	3.2661	3.306	2.932	3.248
1006	VIT_00s1764g00020	2.8075	2.6393	2.614	2.993	2.348	2.411	2.173	2.342	2.214	2.215	1.319	1.53	3.367	3.49	2.709	2.452	3.7644	2.957	2.2111	2.842	2.36	1.5103	1.675	1.274	2.598	2.57	2.1442	2.944	2.521	2.598	2.521	2.564	2.24116	1.482	1.321	1.77	2.7716	2.6	2.188	1.736	2.1565	1.974	1.517	0.9867	1.9433	0.255	1.281	-0.193
1007	VIT_00s1847g00010	0.3161	0.6083	0.039	-0.517	0.232	-0.02	0.311	-0.369	-0.587	-0.238	-0.833	-0.161	1.229	1.353	1.184	0.393	0.4434	0.954	0.2195	0.673	0.441	0.6289	0.412	0.305	-0.04	-0.327	-0.0591	-0.833	0.039	0.213	-0.423	-0.709	-0.2693	-0.185	-0.152	-0.796	-0.2249	-0.838	-0.564	-1.066	-0.7715	-0.744	-1.787	-1.2773	-2.077	-1.977	-2.703	-1.435
1008	VIT_00s1860g00010	3.4159	3.4667	3.474	3.824	3.431	3.483	3.482	3.214	3.731	3.432	3.421	3.51	3.595	3.659	3.439	3.456	3.6177	3.483	3.3677	3.505	3.309	3.2919	3.605	3.296	3.554	3.191	2.9854	3.908	3.534	3.208	3.726	3.592	3.45748	3.327	3.253	3.289	3.3724	3.298	3.435	3.431	3.4873	3.373	3.318	3.4643	3.5682	3.7	3.706	3.428
1009	VIT_00s1864g00010	1.0406	1.0022	0.957	1.336	0.964	1.44	1.229	1.148	0.933	0.975	0.932	1.033	-1.693	-0.366	-0.258	-0.429	-0.6673	-0.407	-1.3091	-0.194	-0.722	-0.5601	-0.283	-0.176	1.883	1.94	2.0678	1.954	2.228	1.689	2.212	1.995	2.30244	1.992	2.198	2.015	1.1805	0.862	0.673	0.812	1.4259	0.657	0.874	0.738	0.8127	1.12	0.802	0.858
1010	VIT_00s1881g00010	0.3161	-0.5416	0.18	0.294	0.232	0.683	1.447	1.646	0.645	1.088	1.64	1.81	0.775	0.751	-0.799	0.393	0.6919	0.541	0.8579	0.275	1.707	2.8239	2.696	2.669	0.023	0.084	0.1029	1.179	1.11	0.854	1.523	1.935	1.54375	2.267	2.555	2.154	-0.393	-0.404	-0.246	0.977	1.1325	0.889	0.799	1.1988	1.2414	1.391	2.638	1.781
1011	VIT_00s1897g00010	2.9527	3.3919	2.686	3.273	3.15	2.823	3.443	3.153	3.422	3.383	3.494	3.405	2.864	3.054	2.931	3.057	3.1085	2.981	2.9452	2.908	2.893	3.1462	3.173	3.168	3.004	3.105	2.885	3.182	3.137	2.907	3.198	2.799	3.22402	3.052	3.382	2.896	3.3392	3.033	2.82	2.815	3.3008	2.596	2.85	2.5889	2.9699	2.78	2.883	2.677
1012	VIT_00s1916g00010	3.1085	2.9828	3.389	3.297	3.418	3.347	3.628	3.642	3.609	3.55	4.049	3.861	1.892	1.903	2.005	2.525	2.11	2.385	2.2458	2.443	2.567	2.1269	2.074	2.245	3.549	3.41	3.4393	3.998	3.686	3.833	3.971	3.94	3.75288	4.051	4.082	4.094	3.2635	3.487	3.401	3.681	3.5135	3.759	3.777	3.8922	3.8936	4.232	4.027	3.926
1013	VIT_00s1927g00010	3.0726	3.4028	3.496	3.015	3.129	3.206	2.903	3.526	3.495	2.999	3.217	2.888	3.579	3.543	3.496	3.211	3.6004	3.603	3.7912	3.535	3.924	3.6404	3.471	3.722	3.334	3.142	3.2036	3.514	3.788	3.649	3.676	3.721	3.92838	3.753	3.621	3.609	3.5334	3.441	3.206	3.361	3.1483	3.513	3.183	2.8534	3.709	3.353	3.385	3.403
1014	VIT_00s1937g00010	5.5186	5.3619	5.737	5.054	5.502	5.369	4.434	4.558	5.048	4.727	3.803	3.78	4.676	5.168	4.561	3.919	4.4799	4.158	3.9284	4.342	3.961	2.6141	2.476	2.737	4.912	4.796	5.2262	4.094	4.066	4.759	3.933	3.685	3.18658	2.277	2.421	2.821	5.0959	4.961	4.762	4.404	4.0964	4.302	3.496	3.4585	3.9083	3.046	3.056	3.14
1015	VIT_00s1955g00010	3.6161	3.336	3.203	3.704	3.237	3.487	3.314	3.316	3.642	3.768	3.44	3.756	3.256	3.137	3.312	3.763	3.4923	3.55	3.6751	3.564	3.525	3.1224	3.535	3.334	3.27	3.028	2.6862	3.448	3.327	3.118	3.446	3.592	3.05031	3.317	3.027	3.388	3.5738	3.382	3.39	3.056	3.6428	3.205	3.283	3.3611	3.2943	3.387	3.37	3.175
1016	VIT_00s1995g00010	10.2876	9.411	10.292	10.115	10.248	10.148	10.161	10.348	10.354	9.874	10.321	10.121	10.301	10.018	10.062	10.104	10.2607	10.162	10.1886	10.167	10.168	10.1948	10.351	10.376	10.305	10.163	10.2032	10.403	10.464	10.357	10.124	10.304	10.4683	10.63	9.997	10.459	9.9103	10.291	9.945	10.175	10.3152	10.339	10.576	10.48	10.4907	10.673	10.623	10.647
1017	VIT_00s2001g00010	3.905	4.1007	3.856	3.774	3.907	3.812	3.827	3.775	3.811	3.83	3.863	3.602	3.778	3.87	4.022	4.02	3.8763	3.86	3.8318	4.001	4.164	3.955	3.761	3.872	3.796	3.927	4.0622	3.683	3.739	3.824	3.953	3.781	3.76745	3.723	3.825	3.678	3.8386	3.875	3.995	3.991	3.8993	3.767	3.654	3.7884	3.8862	3.744	4.021	3.999
1018	VIT_00s2015g00020	2.7174	2.63	2.511	2.796	2.569	2.639	2.489	2.096	2.367	2.604	1.792	2.326	-3.195	-1.631	-2.141	-1.979	-3.6066	-1.475	-2.7373	-2.706	-2.178	-3.329	-3.175	-2.831	2.204	2.466	2.205	1.752	2.016	1.815	2.134	2.172	1.88829	1.714	1.812	1.898	1.5013	1.545	1.912	0.945	1.7064	1.377	0.911	0.8499	0.7489	0.099	0.221	0.995
1019	VIT_00s2034g00010	1.8802	1.8312	1.632	1.806	1.823	1.871	2.173	1.659	1.903	1.625	1.416	2.061	1.742	1.537	1.548	2.016	1.9958	1.558	2.0037	1.647	1.583	1.9626	2.309	2.258	1.641	1.591	1.458	1.772	1.579	1.207	1.66	1.275	1.49208	1.699	1.761	1.688	1.4771	1.423	1.353	1.641	1.8118	1.31	1.469	1.4082	1.3742	1.58	1.721	1.516
1020	VIT_00s2037g00010	3.9152	3.4615	3.87	3.901	3.516	3.953	3.923	3.5	3.543	3.958	3.633	3.435	3.484	3.03	3.368	3.513	3.2536	3.587	2.9919	3.429	2.726	3.0922	3.151	3.396	2.956	2.718	2.7447	2.75	2.674	2.562	2.572	2.133	2.54995	2.498	2.486	1.922	3.2132	3.287	3.5	3.551	3.6237	3.34	3.525	3.5497	3.178	3.226	3.34	3.023
1021	VIT_00s2038g00010	0.3957	1.5061	1.008	0.195	0.964	0.561	-0.452	-0.073	0.157	0.533	-0.924	-0.234	-0.246	-0.073	-0.595	-1.005	-0.1759	-0.585	-0.9538	-1.179	-2.796	-0.8581	-1.389	-1.31	0.665	0.699	1.0446	-0.424	0.189	-0.162	-0.346	-0.373	-0.76031	-0.504	-0.831	-0.116	0.6854	1.092	0.817	0.5	0.6166	0.338	-0.314	0.7762	-0.3097	-0.276	-0.022	0.173
1022	VIT_00s2082g00010	4.4897	4.5715	4.633	4.577	4.661	4.564	4.533	4.394	4.494	4.593	4.361	4.58	4.774	4.599	4.712	4.748	4.7026	4.741	4.6618	4.573	4.697	4.5481	4.591	4.541	4.583	4.571	4.6567	4.478	4.5	4.652	4.426	4.466	4.42509	4.195	4.39	4.212	4.74	4.801	4.753	4.774	4.9689	4.935	4.893	4.8203	4.79	4.84	5.02	4.854
1023	VIT_00s2085g00010	5.1752	5.1691	5.272	5.297	5.153	5.226	5.127	5.151	5.009	5.067	4.848	4.856	5.02	5.208	4.621	4.285	4.8794	4.416	4.6602	4.501	4.49	4.2103	4.12	4.168	5.382	5.169	5.3671	5.335	5.079	5.272	5.482	4.908	4.88686	4.644	4.733	4.64	5.3282	5.126	5.39	4.873	5.0838	4.922	4.685	4.7547	4.8135	4.61	4.424	4.543
1024	VIT_00s2086g00010	1.4664	2.4936	1.513	0.938	1.699	1.491	0.58	0.875	0.201	1.381	0.439	1.033	1.742	2.37	1.527	1.365	1.2073	1.049	1.3477	0.716	0.686	0.8035	0.173	0.887	3.23	3.455	3.6375	1.902	2.094	2.878	1.852	1.652	1.3051	1.206	1.131	1.339	4.3848	4.406	3.914	2.609	3.2329	2.73	1.608	2.1086	2.0921	1.478	1.623	1.479
1025	VIT_00s2117g00010	3.3068	3.4615	3.451	3.159	3.171	3.347	2.983	3.07	3.296	3.226	3.168	3.399	3.189	3.154	3.109	2.962	2.9403	2.908	2.9346	3.106	2.622	3.0612	2.893	2.957	3.196	3.124	3.329	3.122	2.973	3.108	2.826	3.085	2.97074	2.865	2.926	3.173	3.2706	3.233	3.098	2.964	2.9317	2.98	2.869	2.9402	2.9769	3.031	2.621	2.831
1026	VIT_00s2125g00010	3.3918	3.2897	3.579	3.166	3.324	3.3	2.766	2.987	2.861	3.097	2.597	2.685	3.021	2.774	2.756	2.555	2.8627	2.524	2.423	2.405	2.5	2.1388	2.062	2.588	3.147	2.987	3.0597	2.69	2.788	3.132	2.731	2.911	2.47207	2.434	2.454	2.768	4.2978	4.242	4.132	4.158	3.779	4.316	3.743	3.8344	3.8899	3.722	3.5	3.374
1027	VIT_00s2171g00010	1.7038	2.1491	1.816	1.59	1.783	1.934	2.118	2.096	1.576	2.001	2.066	1.828	2.153	2.279	2.036	2.193	2.158	2.205	2.0826	2.016	2.282	2.2306	2.357	2.12	1.813	1.838	2.0678	1.937	1.814	2.059	2.134	1.905	1.84775	2.192	2.245	2.048	2.1473	2.089	2.496	2.392	2.4234	2.615	2.417	2.4888	2.5032	2.617	2.833	2.567
1028	VIT_00s2188g00010	3.2913	2.9309	2.971	2.804	2.995	2.594	2.478	1.95	2.159	2.585	2.09	1.998	2.733	1.916	2.589	1.496	1.9825	2.091	1.8317	2.05	2.119	2.1209	2.259	2.232	3.943	3.781	3.4792	2.818	3.462	2.693	2.883	2.668	3.21342	3.633	3.239	3.401	3.6835	3.344	2.776	3.203	2.8351	2.797	3.168	2.2915	2.3717	2.871	2.382	2.513
1029	VIT_00s2197g00010	0.5428	0.4061	0.18	0.633	0.786	0.462	0.698	0.508	0.476	0.684	0.402	0.641	-0.034	-0.021	-1.036	0.252	-0.3664	-0.684	0.1842	0.156	-0.223	0.0566	0.036	-0.684	0.985	0.362	0.7176	0.887	0.77	0.511	0.399	0.28	0.80978	-0.368	0.157	0.308	0.6854	1.144	1.123	1.038	1.0198	1.166	0.59	0.5297	1.2181	0.716	0.831	0.675
1030	VIT_00s2207g00010	0.3564	1.0306	0.82	0.594	0.964	1.088	0.66	1.148	1.082	0.648	1.488	0.969	0.462	0.17	1.099	0.783	0.5189	0.584	1.0469	0.438	1.308	1.0628	1.122	1.274	0.816	1.103	1.458	1.292	1.084	1.262	0.981	0.728	1.36378	1.714	1.68	1.126	0.5984	1.38	1.067	1.285	1.2371	1.377	1.469	1.019	1.5342	1.944	1.689	1.826
1031	VIT_00s2226g00010	2.0982	2.2493	2.237	2.607	2.471	2.393	2.614	2.552	2.17	2.39	2.53	2.922	1.713	1.638	2.036	1.926	2.0089	1.759	2.2285	1.891	1.883	2.4802	2.238	2.285	2.245	2.221	1.9871	2.037	1.933	2.139	1.947	1.965	1.77754	1.86	1.761	2.081	1.5484	1.525	1.928	1.717	2.06	1.706	1.814	1.8641	1.5151	1.73	1.927	1.552
1032	VIT_00s2240g00010	3.3475	2.9081	3.257	3.547	3.03	3.537	3.705	3.836	3.786	3.388	3.849	3.752	2.783	2.782	2.411	2.141	2.8627	2.68	2.7595	2.832	2.688	2.8746	2.853	3.413	2.783	2.344	2.286	2.627	2.156	2.57	2.479	2.319	2.12156	2.066	2.077	2.498	2.4869	2.503	2.548	2.972	2.5708	2.747	3.227	2.8354	3.0382	2.934	2.972	2.944
1033	VIT_00s2249g00010	2.2558	2.6018	2.321	1.72	2.437	2.243	1.675	2.392	2.287	2.287	2.18	1.899	2.636	2.526	2.399	2.67	2.5485	2.397	2.3531	2.431	2.366	2.2472	2.338	2.285	2.489	2.333	2.6253	2.658	2.577	3	2.369	2.773	2.533	2.397	2.533	2.498	2.6579	2.801	2.732	2.806	2.6005	2.805	2.299	2.7799	2.6148	2.655	2.586	2.4
1034	VIT_00s2262g00010	6.1827	5.984	6.066	6.434	6.012	6.303	6.626	6.289	6.292	6.291	6.316	6.399	6.177	6.373	6.31	6.307	6.3583	6.371	6.3591	6.389	6.318	6.6248	6.662	6.614	6.465	6.38	6.2856	6.383	6.268	6.255	6.346	6.387	6.3254	6.477	6.473	6.556	5.9486	6.02	5.974	6.088	6.2791	5.986	6.169	6.1282	6.0624	6.24	6.257	6.049
1035	VIT_00s2269g00010	7.1717	6.8774	6.909	7.174	6.864	6.973	7.251	6.964	6.939	7.033	7.06	6.678	6.963	7.174	6.845	6.671	6.8056	6.738	6.5246	6.693	6.72	6.5643	6.554	6.642	7.174	7.085	7.1538	7.214	7.152	7.101	7.388	7.158	7.2004	7.371	7.385	7.298	6.5339	6.641	6.657	6.831	6.6573	6.537	6.84	6.5801	6.7175	6.768	6.602	6.684
1036	VIT_00s2288g00010	3.7546	3.5278	3.558	4.165	3.491	3.737	4.087	4.007	3.985	4.013	4.009	4.401	3.471	4.038	3.468	3.544	3.8727	3.56	3.6526	3.841	3.448	4.2396	4.054	4.286	3.425	3.565	3.2155	3.576	3.515	3.645	3.57	3.768	3.5017	3.871	3.871	3.845	3.3526	3.522	3.578	3.402	3.8833	3.362	3.712	3.4643	3.3491	3.7	3.559	3.79
1037	VIT_00s2300g00010	2.1334	1.6957	2.005	1.772	1.985	1.457	0.876	1.007	1.128	1.68	0.906	0.215	1.29	1.071	0.695	1.941	1.419	0.306	1.4847	0.876	1.985	0.524	1.388	0.143	1.998	1.626	2.2633	2.855	1.889	2.496	1.885	2.066	1.79186	2.308	1.85	2.568	3.5908	3.791	2.579	3.003	3.7483	3.311	2.831	3.0768	3.6491	2.664	4.096	2.831
1038	VIT_00s2317g00010	0.047	-0.8176	-0.641	0.43	-0.029	0.496	0.098	0.677	0.825	-0.718	0.402	1.094	1.799	1.484	3.079	3.085	2.1461	2.728	2.7655	2.793	3.235	2.0087	2.386	1.95	-0.107	0.444	0.5403	0.923	0.601	1.052	1.04	1.39	1.67313	1.206	0.913	1.374	-0.3065	-0.404	0.235	0.213	0.7639	0.826	1.202	1.3586	0.9324	0.786	0.831	1.167
1039	VIT_00s2341g00010	2.1903	2.4522	2.456	1.755	1.862	2.366	1.616	1.928	2.114	2.029	2.147	1.636	2.382	2.3	2.535	2.1	2.2044	2.567	2.3128	2.577	2.747	2.2362	1.888	2.06	2.09	1.609	2.5523	2.549	2.648	2.442	2.62	2.307	2.93892	1.954	2.739	2.327	1.7834	2.007	1.725	1.942	1.6881	2.772	2.639	2.9317	2.8304	2.444	2.372	3.264
1040	VIT_00s2342g00010	2.7781	2.7025	2.52	2.745	2.608	2.669	2.553	1.972	2.317	2.575	1.916	1.81	2.174	1.834	1.711	2.305	2.1697	2.046	2.1755	2.083	1.891	1.0628	1.272	0.921	2.162	2.311	2.286	2.146	2.094	1.997	1.869	2.08	1.54375	1.29	1.456	1.861	0.845	0.893	0.427	1.125	1.2116	1.215	1.231	0.7762	1.0693	0.642	0.86	0.642
1041	VIT_00s2349g00010	7.0997	7.0506	6.993	7.287	7.119	7.095	7.659	7.425	7.317	7.354	7.826	7.079	6.633	6.704	6.543	6.935	6.8145	6.609	6.889	6.588	7.045	6.6298	6.85	6.761	7.15	7.382	7.0019	7.144	7.111	7.04	7.222	7.236	7.34304	7.575	7.412	7.419	7.3131	7.373	7.216	7.504	7.3493	7.078	7.381	7.1104	7.4014	7.172	7.312	7.045
1042	VIT_00s2364g00010	4.446	3.3189	4.07	4.639	3.663	4.299	4.465	4.061	4.162	4.069	4.175	4.043	4.309	4.251	4.61	4.608	4.494	4.633	4.2221	4.776	4.724	3.9517	4.239	4.178	4.342	4.437	4.2698	4.851	4.498	4.474	4.599	4.648	4.62224	4.648	4.512	4.695	3.1836	3.107	2.837	3.459	3.2765	3.426	3.922	3.9266	3.5957	3.788	3.843	3.618
1043	VIT_00s2377g00010	1.429	1.465	0.731	1.684	1.144	1.044	1.768	1.069	0.546	1.266	1.452	0.796	1.209	1.313	0.944	1.062	1.2299	1.079	1.1963	0.673	0.578	-0.0207	0.083	-0.586	0.625	0.032	0.2486	-0.256	1.11	0.138	0.719	0.28	0.53127	1.02	0.684	0.635	3.9437	3.467	2.903	3.715	3.4925	2.829	3.283	2.5672	2.9907	2.871	2.551	2.199
1044	VIT_00s2390g00010	0.4711	0.221	0.669	-0.15	-0.347	0.392	-0.539	0.135	-0.14	-0.381	0.579	-0.091	1.078	0.453	0.19	0.301	0.7241	0.452	0.2877	0.716	0.462	0.6457	0.336	0.921	-0.107	-1.009	-0.3081	-2.064	-0.463	-0.115	-0.012	-1.026	-1.5104	0.168	-0.546	-0.719	0.407	0.625	0.596	0.5	0.2173	1.061	0.054	0.2323	0.4208	0.205	-0.252	0.126
1045	VIT_00s2393g00010	4.4176	3.9599	4.357	4.506	4.268	4.673	4.59	4.897	4.69	4.442	4.901	4.936	4.684	4.557	4.714	4.808	4.5669	5.159	5.0787	5.005	4.944	5.39	5.304	5.426	4.764	4.657	4.6826	4.995	5.028	5.014	5.09	4.986	5.0713	5.08	5.008	4.982	3.8243	4.406	4.225	4.366	4.3506	4.49	4.648	4.59	4.6529	4.902	4.529	4.726
1046	VIT_00s2395g00010	1.7348	1.3112	1.632	1.702	1.563	2.063	2.303	2.211	2.125	1.942	2.477	2.045	2.086	1.716	1.989	2.316	1.9282	1.918	2.1205	2.132	2.282	2.3117	2.269	2.177	2.455	1.982	1.9731	2.669	2.413	2.395	2.425	2.284	2.55835	2.576	2.446	2.3	2.6142	2.682	2.837	3.011	2.8267	3.097	3.099	3.2835	3.1224	2.98	3.415	2.772
1047	VIT_00s2417g00020	0.6763	0.7173	0.791	0.968	0.486	0.528	0.452	0.415	0.201	0.272	0.063	0.467	0.107	0.489	-0.049	-0.019	-0.3664	-0.902	0.3528	0.488	-0.816	0.4302	-0.615	0.085	0.54	1.128	0.2016	0.094	0.326	0.058	-0.137	0.327	0.46133	0.168	0.378	0.111	-0.5832	0.15	-0.176	0.103	-0.0641	-0.198	-0.314	-0.0732	-0.0047	-0.077	-0.076	-0.383
1048	VIT_00s2419g00010	1.113	1.5262	1.24	0.81	0.964	0.974	1.921	-0.165	1.379	2.215	1.848	1.064	-0.637	0.416	0.015	-0.597	0.19	-1.161	-0.487	-0.895	-0.676	-0.9062	-0.343	-0.586	0.985	0.404	1.1472	-0.338	0.236	0.653	0.046	-0.1	-0.52918	1.27	0.937	-0.068	0.2447	0.661	0.471	0.664	0.0551	-0.265	0.237	-1.1285	0.2924	-0.426	0.944	-1.301
1049	VIT_00s2430g00010	0.2318	0.2696	0.18	0.143	0.271	0.462	0.621	0.537	0.157	0.121	0.475	0.556	0.627	0.453	0.656	-0.019	0.6589	0.921	1.0469	0.673	0.879	0.9859	0.336	0.541	0.253	-0.197	0.2016	0.031	0.77	0.418	0.307	0.075	0.38783	0.97	0.197	0.447	0.1254	0.15	0.129	0.159	-0.0641	0.761	0.117	0.4842	0.5759	1.092	0.644	0.263
1050	VIT_00s2439g00010	0.3564	0.7856	0.876	0.81	0.519	0.427	-0.221	0.096	0.365	0.533	0.11	0.269	-1.693	-1.631	-2.449	-1.129	-1.4183	-0.902	-1.4135	-1.75	-1.946	-1.5793	-2.236	-3.37	0.253	0.444	0.7505	-0.106	-0.254	-0.07	0.102	-0.164	-0.10113	-0.368	-0.831	-0.116	0.1863	-0.07	-0.176	0.213	-0.0641	-0.074	-0.156	-0.5531	0.247	0.043	-0.022	-0.526
1051	VIT_00s2440g00010	1.5383	1.765	1.174	1.51	1.67	1.174	1.656	1.883	1.609	1.381	1.82	1.573	2.227	1.685	1.265	1.454	1.5326	1.275	1.4992	1.508	1.749	1.4542	1.231	1.795	1.274	1.573	1.6967	1.954	1.947	1.766	2.079	1.517	1.59364	1.745	1.624	1.797	1.66	1.564	1.65	1.91	1.4259	1.502	1.586	1.8992	1.3952	1.712	1.752	1.703
1052	VIT_00s2466g00010	0.7689	0.8824	0.761	0.594	1.144	0.9	0.452	1.049	1.542	0.684	1.339	1.064	1.542	0.69	2.125	1.779	0.9858	2.397	1.843	2.365	1.526	2.0344	1.72	1.934	0.496	0.444	0.5403	0.814	1.321	0.732	1.15	0.924	1.24393	0.591	0.791	0.949	-0.0745	-0.012	0.427	0.315	0.1112	0.826	0.347	0.8135	0.716	1.007	0.128	0.465
1053	VIT_00s2481g00010	1.7038	1.5061	1.712	2.401	1.285	1.764	1.905	2.106	2.214	1.957	1.875	1.864	1.713	1.82	1.505	2.001	1.813	1.759	1.797	2.067	1.861	2.2195	2.108	1.967	0.743	0.999	1.4778	1.088	0.922	0.854	0.823	1.013	1.06686	0.97	0.765	1.207	0.5059	1.336	1.067	0.977	0.96	0.794	1.047	0.9867	0.4612	0.978	0.802	1.19
1054	VIT_00s2483g00010	0.6441	0.221	0.18	0.473	0.552	0.159	1.121	0.804	0.645	0.684	0.364	1.094	-0.136	-0.021	-0.049	0.15	-0.0615	-0.175	-0.0909	0.217	-0.59	0.1998	-0.114	0.497	0.199	-0.136	-0.3081	0.214	0.189	-0.115	0.046	-0.164	-0.3934	0.487	-0.202	-0.218	-0.1478	-0.74	-0.109	-0.366	-0.3368	-0.334	0.399	-0.5531	-0.2433	-0.077	-0.524	-0.453
1055	VIT_00s2499g00010	1.7947	1.748	1.787	1.994	1.498	1.982	2.445	2.384	2.256	2.311	2.018	2.734	2.345	2.526	2.65	2.861	2.6858	2.794	2.9609	2.612	2.87	3.5228	3.458	3.365	2.881	3.073	2.9144	3.052	3.093	2.855	2.907	3.177	3.23454	3.447	3.225	3.303	1.4275	1.564	1.83	1.68	1.8617	1.79	2.17	1.7724	1.6079	1.782	1.927	2.233
1056	VIT_00s2512g00010	1.4478	0.7856	0.904	1.215	1.498	0.528	0.972	1.09	1.217	0.821	1.279	1.209	0.984	1.071	0.656	-1.129	0.9038	0.986	1.2139	0.913	1.467	0.7885	0.257	0.143	1.078	0.483	0.502	1.318	1.874	1.675	1.277	0.893	1.84775	1.668	1.321	1.957	1.7834	2.021	1.896	2.065	1.0773	2.272	1.368	1.2809	1.9855	2.157	1.098	1.826
1057	VIT_00s2525g00010	0.8838	0.8186	0.761	0.776	1.012	0.392	0.154	-0.073	0.111	0.492	-0.588	-0.234	0.061	0.72	0.395	-0.597	0.6589	0.024	0.3528	-0.772	-0.069	-0.3795	-0.062	0.356	1.399	1.224	1.0968	1.179	0.77	1.314	0.92	1.275	-0.33002	-0.023	-0.103	0.232	1.5941	1.038	1.123	1.234	1.0773	0.794	0.293	0.2863	0.6822	0.35	0.709	-0.193
1058	VIT_00s2526g00010	-1.4652	-1.7947	-0.808	-0.604	-0.68	-0.224	-0.947	-0.607	-0.14	-1.793	-0.38	-0.888	0.193	0.525	0.346	1.033	1.113	0.356	1.4102	0.584	1.166	0.4302	0.648	0.404	0.199	-0.546	0.2486	1.396	1.65	1.17	1.096	1.537	1.38282	1.093	0.791	1.73	1.3761	1.993	1.305	1.66	2.3201	2.072	1.907	1.8098	2.3067	1.782	2.629	1.257
1059	VIT_00s2527g00010	2.3387	2.7374	2.371	1.965	2.109	2.096	1.921	1.848	2.055	2.19	1.916	1.29	1.622	1.994	1.527	0.783	1.5326	0.887	1.3316	1.354	0.909	0.8764	0.956	1.351	2.119	1.459	1.4379	0.522	0.833	1.031	0.823	0.692	0.66173	1.02	0.412	0.664	2.0024	1.564	1.123	1.068	0.96	1.287	1.288	0.9867	0.9034	0.099	0.428	0.078
1060	VIT_00s2531g00010	2.062	1.6778	1.966	2.038	1.887	2.15	1.953	1.939	1.489	1.662	1.834	1.81	2.005	1.943	2.005	1.319	1.9002	1.682	1.3636	1.982	1.239	2.0845	2.131	1.95	1.35	1.419	1.4379	1.732	1.299	1.314	1.564	1.069	0.91817	1.184	1.321	1.126	1.2101	1.01	1.399	0.812	1.1325	1.006	1.111	1.2809	0.8738	0.916	0.802	1.213
1061	VIT_00s2547g00010	0.9111	0.4904	0.349	0.594	0.271	0.116	1.003	0.595	-0.832	0.648	-0.665	-0.091	0.857	1.448	0.911	0.301	0.9316	0.497	-0.0482	0.537	-1.145	0.5948	1.006	0.817	1.137	0.275	1.243	1.057	0.671	0.679	0.823	0.129	-0.2693	0.296	0.197	-1.937	-0.3065	0.296	0.427	-0.216	0.4954	-0.334	-1.069	-0.5531	-0.2433	-0.784	0.128	-0.862
1062	VIT_00s2563g00010	5.5975	6.3547	6.114	5.633	5.877	5.483	5.23	5.196	4.989	5.801	4.636	4.779	5.915	6.081	5.73	5.788	6.0692	5.839	5.8145	5.828	5.937	4.7272	5.131	5.017	5.518	5.836	5.4435	5.589	5.643	5.902	5.617	5.56	5.40396	4.4	4.843	5.263	5.9833	5.725	5.703	5.384	5.9234	5.666	5.289	5.1649	5.5523	4.92	5.482	4.528
1063	VIT_00s2569g00010	0.9111	1.1391	0.761	0.776	1.035	0.496	-0.151	-0.263	-0.086	0.788	-0.924	-0.234	0.014	0.124	0.075	-0.352	0.0946	0.306	-0.8771	-1.03	-0.395	-1.1741	-1.154	-2.132	0.54	1.247	1.0968	0.27	-0.13	0.249	0.208	-0.039	-0.04917	-0.434	-1.187	-0.386	1.2676	1.402	1.28	1.008	1.1052	0.424	0.59	0.9867	0.8127	0.483	0.221	0.608
1064	VIT_00s2574g00010	-1.2082	-1.0362	-0.421	-1.012	-0.757	-0.748	-0.452	-0.743	-1.021	-2.26	-0.833	-0.774	-0.084	-0.073	-0.799	-0.279	-0.4359	-0.684	-0.735	-0.117	-0.918	-0.7228	-0.692	-1.476	0.143	-0.628	-0.3776	-0.338	-0.708	-0.889	-0.591	-2.252	-1.5104	-0.653	-0.912	-1.492	2.4747	2.734	2.214	2.482	2.1959	2.374	2.454	2.0474	2.5413	1.897	2.223	2.018
1065	VIT_00s2576g00010	8.2191	7.3129	8.269	7.908	8.161	8.121	7.895	8.365	8.333	7.648	8.33	7.889	8.495	8.223	8.225	8.068	8.401	8.264	8.32	8.4	8.368	8.3066	8.328	8.547	8.426	8.166	8.3199	8.527	8.656	8.532	8.278	8.405	8.66978	8.779	8.047	8.53	8.1468	8.539	8.186	8.457	8.3069	8.611	8.729	8.6671	8.8486	8.96	8.839	8.873
1066	VIT_00s2579g00010	2.5793	2.524	2.878	2.771	2.402	2.823	2.748	2.65	2.754	2.687	2.959	2.178	2.572	2.491	2.435	2.206	2.4746	2.361	2.0922	2.351	2.455	2.8531	2.762	2.882	3.125	2.701	3.0986	3.137	2.804	3.042	2.976	3.177	2.73175	2.758	2.699	2.938	3.2706	3.879	3.413	3.667	3.927	3.775	3.845	3.9052	4.1217	4.131	4.534	3.909
1067	VIT_00s2580g00010	3.9908	4.0285	3.97	3.984	4.032	4.121	4.157	4.298	4.357	4.159	4.4	4.531	3.944	3.937	3.93	4.135	4.0862	4.147	4.3512	4.109	4.25	4.4465	4.459	4.454	4.019	4.073	3.9099	4.118	4.111	4.165	4.152	4.208	4.19666	4.354	4.305	4.4	3.9699	3.961	4.072	4.134	4.0215	4.195	4.223	4.256	4.1772	4.296	4.339	4.422
1068	VIT_00s2582g00010	4.3593	4.791	4.525	4.532	4.579	4.483	4.371	4.361	4.325	4.576	4.145	4.304	4.636	4.54	4.376	4.526	4.3949	4.362	4.4325	4.399	4.414	4.4015	4.331	4.311	4.453	4.557	4.5693	4.327	4.291	4.498	4.488	4.448	4.36172	4.159	4.417	4.445	4.5875	4.594	4.462	4.396	4.5155	4.585	4.431	4.4579	4.427	4.387	4.451	4.496
1069	VIT_00s2604g00010	3.5128	3.652	3.532	3.4	3.629	3.347	3.648	3.522	3.638	3.41	3.524	3.733	3.458	3.314	3.374	3.697	3.4203	3.328	3.5557	3.582	3.359	3.3365	3.366	3.182	3.334	3.232	3.4035	3.122	3.185	2.979	2.695	3	2.95809	2.658	2.872	2.956	3.1761	3.36	3.313	3.396	3.2455	3.247	3.01	2.998	3.2489	3.149	3.26	3.104
1070	VIT_00s2607g00010	3.7395	3.3974	3.803	4.102	3.305	3.977	3.783	3.569	3.697	3.617	3.661	3.737	3.642	3.485	3.439	3.701	3.8834	3.679	3.6199	3.535	3.767	4.2258	4.148	4.05	4.488	4.184	4.1233	4.192	4.003	3.978	4.128	4.255	3.85528	3.808	4.013	3.855	1.723	2.367	1.912	2.15	2.8351	2.428	2.467	2.6826	2.8071	2.507	3.075	2.36
1071	VIT_00s2608g00010	1.59	1.5061	1.513	2.023	1.912	1.35	1.148	1.007	1.489	1.912	0.824	1.485	2.811	0.69	0.976	0.748	0.2795	0.887	0.2195	0.985	0.849	-0.0747	0.257	0.404	0.78	1.357	1.311	2.101	1.684	1.46	0.92	0.861	1.22295	1.249	0.508	1.265	1.4021	1.465	1.23	1.406	0.9902	1.355	0.799	1.0505	1.1943	1.391	0.54	1.46
1072	VIT_00s2620g00010	-3.6492	-2.2621	-0.808	-1.771	-0.607	-1.007	-1.52	-1.352	-0.746	-2.008	-1.022	-1.295	-0.304	-0.021	-1.485	0.252	-0.586	-0.494	0.6663	-0.194	0.703	-0.3132	-0.062	0.085	-0.327	-0.806	-1.861	0.27	0.565	0.386	0.046	0.954	0.91817	0.523	0.569	0.901	0.407	0.549	-0.046	-0.08	0.8323	0.978	0.59	0.3384	0.9324	0.396	1.192	-0.453
1073	VIT_00s2623g00010	0.6763	0.4061	0.426	0.633	0.786	0.427	0.496	0.65	0.201	0.121	0.824	0.467	0.717	0.525	0.695	0.562	0.3223	0.497	1.1235	0.913	1.05	0.8184	0.257	0.852	0.199	0.362	0.8143	1.264	0.863	1.17	1.523	0.861	1.18005	0.863	1.09	1.084	1.8787	2.035	1.796	2.005	1.3108	2.112	2.326	1.8818	2.1176	2.433	2.402	2.081
1074	VIT_00s2668g00010	0.4711	0.5701	0.876	0.998	0.418	0.997	1.469	0.986	1.151	1.167	1.033	1.552	0.193	-0.127	0.656	0.15	0.6589	0.986	0.8802	0.673	0.521	2.1028	2.015	2.232	0.404	0.23	0.1029	0.324	0.039	-0.026	0.258	0.231	-0.15504	0.749	-0.011	0.447	-0.393	-0.261	-0.753	0.044	0.537	-0.334	-0.233	0.1177	-1.1049	0.44	-0.451	0.028
1075	VIT_00s2705g00010	0.7078	1.3342	0.637	0.515	0.759	0.712	0.698	0.92	-0.14	0.821	0.364	0.42	0.107	0.256	-0.116	-0.143	0.19	-0.175	-0.487	-0.454	-0.098	-0.0747	-0.615	-0.586	0.496	0.999	1.0177	-1.24	-0.708	-0.26	-0.683	-0.164	-1.65826	-1.351	-1.187	-1.152	-0.2249	-0.648	-0.477	-1.918	-0.8767	-0.566	-0.934	-1.8465	-2.329	-2.229	-2.398	-3.091
1076	VIT_00s2710g00010	2.436	2.3202	2.248	2.549	2.454	2.554	2.775	2.834	3.041	2.713	3.082	3.232	1.943	2.248	2.423	1.941	2.0977	2.619	2.3846	2.506	2.305	2.9201	2.819	2.838	1.325	1.357	1.311	1.088	1.405	0.782	1.394	1.537	1.13583	1.446	0.791	1.246	1.66	1.657	1.813	1.66	1.9566	1.96	2.124	2.0936	1.9575	2.507	2.045	1.911
1077	VIT_00s2750g00010	4.1657	4.4238	4.283	4.371	4.251	4.091	4.501	4.22	4.185	4.507	4.181	4.461	3.692	3.627	3.832	4.088	3.8363	3.824	4.0264	3.714	3.907	4.0944	4.181	4.318	3.996	4.117	4.1042	4.133	4.037	3.951	4.073	4.134	3.98556	4.099	4.257	4.293	4.1219	4.11	3.933	3.987	4.2448	3.855	4.03	4.0093	3.7904	4.016	4.117	3.845
1078	VIT_00s2769g00010	1.2262	1.3569	0.464	0.843	1.285	0.427	0.909	0.173	1.195	0.533	0.676	0.681	0.595	0.72	0.944	0.914	1.0635	0.584	1.0469	1.119	0.996	0.1769	0.336	0.451	0.451	0.944	0.8143	0.376	0.802	0.782	1.096	0.861	0.78136	0.254	0.816	0.193	1.5714	1.621	1.761	1.406	1.2866	1.502	1.172	1.1117	1.4363	1.274	1.424	0.77
1079	VIT_00s2785g00010	2.2978	2.9681	2.563	2.477	2.553	2.609	2.739	2.53	2.125	3.226	2.693	2.972	2.364	1.994	2.557	2.97	2.3458	2.891	2.7414	2.678	2.78	2.9167	3.084	2.89	2.258	2.693	2.4853	2.368	2.361	2.526	2.552	2.593	2.575	2.225	2.548	2.529	2.0686	2.288	2.278	1.989	2.1697	2.272	2.077	2.0783	2.2502	1.865	2.083	2.031
1080	VIT_00s2795g00010	0.8838	0.5308	0.388	0.341	0.674	0.462	0.539	0.316	0.546	0.492	0.439	0.556	0.275	0.416	0.695	0.783	0.5552	0.497	0.9021	0.537	0.849	0.4302	-0.168	0.705	1.446	1.247	1.4379	1.396	1.542	1.397	1.564	1.013	1.62596	1.069	1.456	1.084	0.9186	0.697	0.555	0.103	0.4526	0.761	0.293	0.3887	0.6122	0.524	0.644	0.574
1081	VIT_00s2837g00010	4.4897	4.552	4.443	4.892	4.529	4.584	4.716	4.453	4.557	4.723	4.931	4.531	4.724	4.809	4.506	4.849	4.6574	4.842	4.983	4.855	4.967	4.6472	4.581	4.783	4.011	4.242	4.2698	4.401	4.286	4.358	4.53	4.62	4.51629	4.512	4.753	4.486	5.3197	5.388	5.314	5.522	5.3589	5.35	5.501	5.4036	5.3521	5.361	5.512	5.384
1082	VIT_00s2839g00010	-0.6334	-0.174	-0.231	-0.793	-0.471	-0.28	-1.071	-1.15	-0.832	-0.458	-1.497	-0.571	-1.288	0.17	0.19	-0.143	-0.3664	-0.106	-0.227	-0.454	-0.191	-1.297	-1.154	-2.132	-1.162	-0.136	-0.6091	-0.957	-0.54	-0.74	-1.406	-1.785	-1.65826	-0.577	-0.612	-0.218	0.6425	0.625	0.673	0.159	0.6922	0.826	0.59	0.8135	0.2924	0.483	-0.132	1.021
1083	VIT_00s2840g00010	6.2418	5.3896	6.357	5.729	5.968	6.076	5.693	6.354	6.278	5.438	6.354	5.738	6.351	6.039	6.148	5.842	6.262	6.22	6.1351	6.369	6.215	6.0912	6.242	6.443	6.285	6.014	6.3162	6.485	6.776	6.657	6.423	6.483	6.71917	6.748	5.97	6.606	6.0737	6.66	6.298	6.623	6.1744	6.786	6.806	6.87	6.9261	6.915	6.733	6.954
1084	VIT_00s2871g00010	3.2544	3.4298	3.077	3.198	3.232	2.907	2.853	2.716	2.791	2.815	2.839	2.494	3.3	3.314	3.274	3.217	2.9471	3.059	2.7045	3.122	2.804	2.7676	2.594	2.478	3.058	3.316	3.6198	3.167	3.155	3.142	3.119	3.092	3.01413	2.735	3.059	2.814	3.72	3.741	3.831	3.672	3.685	3.725	3.537	3.6663	3.4628	3.245	3.227	3.521
1085	VIT_00s2887g00010	1.974	2.0414	2.248	1.934	2.273	1.896	1.636	1.86	2.018	2.085	2.413	2.106	2.804	2.216	2.699	2.908	2.5485	2.803	3.0714	2.391	3.127	2.7483	2.833	2.629	2.864	3.021	3.1365	2.836	3.073	3.047	2.809	2.934	3.21873	3.376	3.187	3.357	3.026	2.708	3.048	2.743	2.6953	3.05	3.018	3.092	2.5968	2.895	2.727	2.809
1086	VIT_01s0010g00020	2.5793	3.0538	2.172	3.078	1.973	1.722	2.702	3.209	2.031	2.839	1.541	2.471	4.987	6.732	4.37	3.44	5.5443	4.008	3.3073	4.069	2.662	3.6529	3.621	3.81	4.622	3.777	2.9289	3.531	2.788	2.562	3.321	2.009	2.26188	1.86	1.761	0.513	3.8898	3.645	3.749	3.19	3.0655	2.704	2.479	1.7145	2.1915	1.224	1.048	0.465
1087	VIT_01s0010g00060	7.0997	7.5686	7.337	7.152	7.131	6.983	6.828	7.143	6.675	7.269	6.494	6.815	7.08	7.19	6.994	7.225	7.4021	7.117	7.1176	7.118	7.169	6.6322	6.826	6.886	6.536	7.219	6.8533	6.975	7.177	7.215	6.892	7.227	7.02781	6.685	6.739	6.955	7.1439	6.999	6.801	6.85	7.068	7.013	6.632	6.8477	6.7651	6.237	6.558	6.295
1088	VIT_01s0010g00240	5.7253	6.5218	5.556	5.192	5.504	4.876	4.89	3.988	4.496	5.583	3.592	3.252	5.918	5.295	5.367	4.942	5.3552	5.634	5.1434	5.578	5.136	4.6903	4.737	5.006	6.103	5.814	5.9935	5.606	5.044	5.014	5.683	4.218	4.21803	4.331	3.761	3.627	5.7933	5.877	6.203	5.834	5.4324	5.458	5.295	4.8042	4.8876	4.561	5.031	4.072
1089	VIT_01s0010g00330	2.2015	2.2614	1.9	1.888	1.836	1.736	1.803	1.8	1.863	2.057	0.958	1.153	1.905	2.092	1.591	0.252	1.5686	1.74	1.3793	1.625	1.116	1.5554	0.878	1.662	1.165	1.128	0.7505	0.654	0.77	0.418	0.951	1.069	0.27005	0.688	1.005	1.018	1.5484	1.444	1.813	0.776	1.2116	0.794	0.759	0.1761	0.3365	-0.207	0.128	-0.383
1090	VIT_01s0010g00340	1.113	1.0022	1.033	0.473	0.916	1.174	0.876	1.223	0.645	0.788	0.579	1.153	0.314	0.214	-0.417	0.748	-0.1759	0.452	0.5322	0.332	0.502	0.5774	0.905	0.451	-0.249	-0.628	-0.6091	-0.338	0.039	-0.026	0.646	0.181	0.00099	0.656	0.508	0.414	1.5714	1.657	0.782	1.382	1.1858	0.978	1.047	1.3332	1.2871	1.199	0.971	0.969
1091	VIT_01s0010g00400	3.9715	3.9149	3.99	4.028	3.869	4.083	3.911	3.999	4.091	3.947	4.142	4.122	3.956	4.08	3.979	4.172	3.9834	4.103	4.1868	4.145	3.992	4.5177	4.396	4.33	4.135	4.151	4.012	3.956	3.879	3.848	3.971	3.974	4.01331	4.039	3.974	4.015	4.0126	3.844	3.918	4.066	3.9464	4.138	4.137	4.0645	4.0671	4.229	4.108	4.069
1092	VIT_01s0010g00510	4.6865	4.479	4.95	4.613	4.905	4.67	4.322	4.291	4.481	4.225	3.869	3.979	3.984	4.275	4.093	4.063	4.1734	3.915	3.4518	3.782	3.052	3.3183	2.777	2.899	5.146	5.259	4.7636	4.466	4.519	4.548	4.3	4.366	4.15019	3.811	3.436	3.653	4.3945	4.484	4.321	3.882	4.184	4.113	3.466	3.5985	3.7785	2.895	2.84	3.023
1093	VIT_01s0010g00520	2.436	2.4936	2.52	2.645	2.428	2.677	2.673	2.623	2.724	2.546	2.67	2.734	2.216	2.535	2.568	2.734	2.5304	2.501	2.5603	2.812	2.485	2.7208	2.688	2.718	2.284	2.198	2.3627	2.069	2.296	2.186	2.381	2.353	2.36123	2.516	2.614	2.354	2.6579	2.6	2.464	2.578	2.5607	2.352	2.713	2.3434	2.444	2.942	2.663	2.602
1094	VIT_01s0010g00530	4.8684	4.4398	4.699	5.165	4.426	4.837	5.222	5.144	4.812	4.858	4.932	4.995	5.202	5.803	5.046	4.266	5.2826	4.837	4.5586	4.717	4.62	4.7154	4.775	4.872	4.167	3.288	3.8117	3.576	3.467	3.48	3.825	3.369	3.47976	3.088	3.449	3.405	4.9322	4.626	4.656	4.837	4.9128	4.914	4.886	4.7475	4.9808	4.876	4.591	4.78
1095	VIT_01s0010g00540	4.5904	4.6764	4.561	4.61	4.666	4.516	4.655	4.56	4.527	4.621	4.376	4.569	4.567	4.574	4.569	4.533	4.5824	4.653	4.6714	4.498	4.54	4.5245	4.505	4.462	4.551	4.691	4.6953	4.51	4.474	4.614	4.477	4.611	4.44787	4.547	4.427	4.498	4.5445	4.534	4.502	4.39	4.4105	4.537	4.39	4.3605	4.3724	4.401	4.21	4.43
1096	VIT_01s0010g00550	4.288	4.0736	3.961	4.26	3.925	4.111	4.013	4.059	4.174	3.958	3.952	4.058	3.887	4.107	3.946	3.88	3.8326	3.928	3.7159	4.039	3.652	3.7159	3.664	3.722	4.091	4.043	3.8541	4.019	3.934	4.013	4.027	4.053	4.08483	3.98	4.007	4.012	4.1219	3.979	4.176	3.994	4.0469	4.014	4.258	4.1213	4.0374	4.084	3.814	4.1
1097	VIT_01s0010g00560	3.9486	4.2259	3.891	3.999	4.006	4.049	3.835	3.791	3.975	3.924	3.789	3.586	3.925	3.995	3.634	3.477	3.8905	3.737	3.896	3.777	3.839	3.5386	3.569	3.39	4.805	4.781	4.5223	4.938	4.698	4.575	4.754	4.662	4.68304	4.717	4.69	4.764	4.4483	4.32	4.225	4.141	3.9919	3.808	3.772	3.9309	3.969	3.972	3.666	3.823
1098	VIT_01s0010g00580	2.5448	2.8771	2.778	2.626	2.653	2.647	2.29	2.392	2.505	2.65	2.316	2.412	2.824	2.973	3.35	2.743	2.8408	2.838	2.7107	2.783	2.534	2.6226	2.502	2.373	2.932	2.851	2.7116	1.954	2.423	2.555	2.358	2.398	2.22014	2.397	2.087	2.003	3.0911	3.019	2.894	2.687	2.8267	2.845	2.55	2.8623	2.6761	2.626	2.289	2.549
1099	VIT_01s0010g00590	1.9478	1.9698	1.548	2.023	1.961	1.588	1.694	1.699	1.472	1.381	1.624	1.616	2.267	2.056	2.02	2.141	2.0603	1.983	1.9202	1.982	1.749	1.7541	1.793	1.492	1.579	1.868	1.645	1.517	1.734	2.018	1.869	1.595	2.25155	1.745	1.535	1.861	2.2928	2.167	2.106	1.825	2.0312	1.823	2.077	1.9669	1.7286	1.897	1.705	1.655
1100	VIT_01s0010g00600	5.1044	4.9315	5.002	4.912	4.649	5.244	4.448	4.593	4.671	4.718	4.652	4.751	4.748	4.587	5.22	4.968	5.1435	5.225	5.0483	5.21	5.415	4.3576	4.537	4.413	4.88	5.087	5.4435	5.494	5.056	5.42	5.271	5.17	5.51277	5.254	5.223	5.391	5.1058	4.894	5.159	5.093	4.8337	5.51	5.459	5.804	5.2275	5.393	5.598	6.056
1101	VIT_01s0010g00630	2.1565	2.3766	1.845	1.772	1.849	2.074	1.953	2.602	2.297	2.177	2.385	2.644	1.98	2.455	2.167	2.059	2.3038	2.49	2.7107	2.493	2.48	3.1224	3.078	3.277	1.866	1.76	1.5731	2.069	2.413	2.25	2.479	2.409	2.75385	2.865	2.848	2.827	2.4869	2.288	2.214	2.493	2.0742	2.489	2.733	2.5889	2.8149	3.353	2.959	3.098
1102	VIT_01s0010g00640	2.277	2.2852	2.149	2.39	2.224	2.243	2.132	2.424	2.442	2.475	2.101	2.905	1.84	1.762	1.957	1.83	1.4386	2.046	1.9095	2.116	1.837	2.0471	2.108	1.72	2.347	2.036	2.2403	2.069	2.531	2.148	2.174	2.093	2.3516	2.524	2.353	2.553	2.5462	1.904	2.485	2.415	2.4123	2.519	2.606	2.6313	2.4739	2.588	2.671	2.504
1103	VIT_01s0010g00680	7.1493	7.1808	6.955	7.035	7.052	7.084	6.864	6.968	6.935	7.022	6.906	6.98	6.629	7.11	6.854	6.419	6.5621	6.769	6.8498	6.758	6.841	6.6882	6.735	6.642	7.136	6.933	7.3064	7.146	7.587	7.205	7.436	7.122	7.55829	7.443	7.468	7.459	7.3683	7.143	7.202	7.485	7.1026	7.217	7.488	7.5375	7.3272	7.649	7.24	7.82
1104	VIT_01s0010g00690	4.8006	4.6809	4.685	4.763	4.699	4.706	4.709	5.056	4.977	4.834	4.982	5.169	4.875	4.997	4.577	4.561	4.7889	4.863	4.8721	4.857	4.709	5.2988	5.065	5.224	5.076	4.81	4.8948	5.018	5.085	5.064	5.145	4.981	5.23873	5.228	5.095	5.213	5.2249	5.007	4.974	5.053	4.9128	5.109	5.048	5.1613	5.0387	5.283	4.981	5.308
1105	VIT_01s0010g00710	2.0498	2.3316	2.126	2.023	1.713	1.805	1.305	0.804	1.151	1.68	1.172	1.53	1.474	1.903	2.249	0.562	1.8279	1.884	1.3636	1.602	1.898	0.5774	0.852	0.404	2.148	2.486	2.7529	2.7	2.228	2.719	2.722	1.842	2.27213	1.887	1.356	1.784	1.933	2.128	2.431	2.32	1.9099	1.774	1.925	2.0474	2.3287	1.368	1.705	1.966
1106	VIT_01s0010g00730	-0.5564	-1.0362	-0.722	-1.135	-0.471	-0.338	-0.729	-0.369	-0.514	0.121	-0.087	-0.024	-0.428	-0.021	-1.036	-0.209	-0.4359	0.2	-0.0482	-0.362	-0.359	0.4108	-0.012	0.085	-0.327	-1.122	-0.6091	-0.256	-0.39	-0.115	0.046	-0.164	-0.2693	0.414	0.445	0.024	0.3008	-0.481	0.015	-0.534	-0.6734	-0.744	-1.069	-0.6513	-0.119	-0.349	-0.524	-0.134
1107	VIT_01s0010g00740	2.8575	3.3073	2.885	2.771	3.15	3.236	2.887	3.158	3.129	3.383	3.249	3.286	2.086	2.38	2.435	2.1	2.2271	2.445	2.2797	2.147	2.316	2.7866	2.769	2.82	2.746	2.903	2.9854	2.616	2.796	2.795	2.867	3.015	2.95809	3.1	2.966	3.002	3.1148	2.947	3.119	3.041	2.9082	2.788	2.65	2.7514	2.8759	2.831	2.671	2.889
1108	VIT_01s0010g00750	2.5622	2.2614	2.646	2.356	2.33	2.446	2.252	2.439	2.235	2.39	2.521	2.539	2.454	2.161	2.209	1.956	2.2823	2.106	2.423	2.193	2.277	1.8799	2.108	1.758	2.89	2.561	2.3194	2.836	2.382	2.726	2.792	2.659	2.59147	2.919	2.494	2.465	2.8861	2.673	2.619	2.588	2.5906	2.577	2.55	2.5453	2.9201	2.636	2.621	2.86
1109	VIT_01s0010g00760	-0.6334	1.1127	0.669	-0.359	1.226	-0.28	-3.411	-2.429	-1.496	-0.308	-1.809	-2.425	0.462	0.124	-0.258	1.295	1.1372	0.024	1.1235	-0.454	1.426	-0.9062	-0.283	-2.831	1.399	1.247	1.2887	1.446	1.405	1.874	1.202	1.496	1.01898	-1.01	-0.422	0.72	1.1502	0.862	1.204	-0.146	1.2866	1.166	-0.082	0.1761	1.1943	-0.686	0.831	0.305
1110	VIT_01s0010g00820	0.5428	-0.174	-0.292	-0.793	-0.607	-0.02	-0.834	-0.118	0.016	-0.921	-0.446	-0.311	0.563	0.69	0.296	-1.005	-0.0076	-0.407	-0.0909	0.156	-0.432	-0.5221	-0.773	-1.476	0.355	0.362	-0.2417	0.611	0.282	0.017	0.528	0.129	0.42505	0.375	-0.202	0.153	0.3008	0.862	0.596	0.265	0.8975	0.657	0.293	-0.0067	0.1013	0.679	0.029	0.427
1111	VIT_01s0010g00920	2.145	2.2852	1.459	1.336	1.912	1.778	1.378	1.928	1.32	2.015	1.299	1.881	1.032	1.272	0.976	0.639	0.1431	0.853	0.3528	0.584	0.043	-0.0207	-1.049	-0.903	0.78	1.314	1.0709	0.991	1.207	0.598	1.04	0.075	0.83765	1.069	1.321	0.949	3.1534	2.717	2.559	2.908	2.7842	2.642	2.606	2.5889	2.4739	2.588	2.212	2.419
1112	VIT_01s0010g00940	3.0726	3.4976	2.475	3.133	2.953	2.843	2.542	2.552	2.59	3.063	2.572	2.494	2.052	2.714	2.525	1.91	1.9143	1.849	1.6493	1.853	1.33	0.7268	0.448	0.085	1.95	2.333	2.5616	1.791	2.392	2.158	2.287	2.12	2.50721	2.462	2.6	2.113	3.5624	3.203	3.495	3.498	2.9002	2.899	3.01	2.9899	2.7834	2.847	2.31	3.023
1113	VIT_01s0010g00950	7.0677	7.1648	7.322	6.959	7.5	7.123	6.94	6.849	6.987	7.003	6.837	6.718	7.334	6.934	6.955	7.168	6.9404	6.988	7.1786	6.983	6.795	6.848	6.911	6.903	7.279	7.21	7.0303	6.86	6.947	7.01	6.632	6.746	6.65306	6.502	6.408	6.463	6.2481	6.434	6.327	5.993	6.2214	6.066	5.768	5.7581	6.0004	5.556	5.665	5.613
1114	VIT_01s0010g00980	7.3229	6.8087	7.183	7.364	6.887	7.375	7.452	7.625	7.867	7.148	7.736	7.582	6.775	7.031	6.7	6.456	6.9897	6.956	6.7959	6.962	6.799	7.3435	7.254	7.456	7.206	6.29	6.26	7.096	6.988	6.742	7.074	6.986	7.03497	6.922	6.934	6.88	6.4548	6.352	6.654	6.783	6.4702	6.597	6.875	6.5173	7.0831	6.946	7.001	6.862
1115	VIT_01s0010g00990	9.9597	9.3911	9.74	10.283	9.52	10.031	10.351	10.199	10.339	9.904	10.265	10.12	9.093	9.507	9.144	9.007	9.3851	9.368	9.1757	9.362	9.229	9.8166	9.685	9.907	9.671	8.881	8.8362	9.573	9.396	9.146	9.499	9.494	9.4888	9.416	9.41	9.35	8.8837	8.774	9.065	9.17	9.16	9.015	9.455	9.0643	9.4395	9.371	9.418	9.246
1116	VIT_01s0010g01000	5.6813	5.5157	5.8	5.558	5.769	5.54	5.82	6.192	4.975	5.314	4.487	5.378	5.868	6.191	5.572	5.583	5.6768	5.699	5.2572	5.634	4.606	5.3355	5.033	5.188	4.45	5.001	5.0927	4.196	4.297	4.708	4.712	4.255	4.09352	3.317	3.531	3.401	4.6374	4.869	4.883	3.878	4.5515	4.322	3.702	3.8299	3.814	2.919	2.869	3.054
1117	VIT_01s0010g01010	3.5567	3.9636	3.788	3.708	3.931	4.009	3.878	3.59	4.007	3.81	3.9	3.947	3.189	2.941	3.545	3.559	3.435	3.5	3.3716	3.57	3.535	3.6044	3.531	3.425	3.581	3.801	3.7148	3.49	3.481	3.639	3.478	3.676	3.43028	3.419	3.543	3.66	4.0376	3.758	3.547	3.662	3.6476	3.59	3.594	3.6714	3.5728	3.644	3.528	3.579
1118	VIT_01s0010g01030	3.9016	4.1917	3.944	3.708	4.11	3.819	3.643	3.738	3.689	3.902	3.529	3.669	3.611	3.651	3.619	3.781	3.6848	3.539	3.6655	3.622	3.73	3.5363	3.783	3.533	3.773	3.828	4.0914	3.926	3.845	3.951	3.846	3.902	3.99487	3.99	3.945	3.964	4.2271	4.168	4.159	4.014	3.9693	3.965	3.84	3.8569	3.8257	3.813	3.89	3.902
1119	VIT_01s0010g01080	3.3424	2.9828	3.374	3.285	3.276	3.646	3.567	3.889	3.472	3.432	3.542	4.089	3.256	3.373	3.057	3.159	3.3905	3.528	3.9257	3.287	3.896	4.1703	4.08	4.185	3.972	3.955	3.6063	3.998	4.023	3.909	4.162	4.193	4.16401	4.589	4.303	4.614	3.0991	2.809	3.258	3.379	3.2202	3.077	3.067	3.0844	3.1474	3.169	3.211	3.333
1120	VIT_01s0010g01090	0.5428	-1.1593	0.135	0.968	-0.347	-0.28	1.424	1.028	1.3	0.572	1.358	1.415	-1.175	-1.226	-1.17	-0.429	-1.284	-1.161	-0.1348	-0.553	-0.256	0.4685	0.173	-0.106	-0.586	-0.022	-0.2417	-0.719	-0.39	-0.312	-0.137	0.231	0.27005	0.414	0.076	0.414	-0.4849	1.01	0.381	0.159	0.8323	-0.265	0.498	-0.1429	0.716	0.82	1.048	0.347
1121	VIT_01s0010g01100	4.4874	4.3496	4.434	4.625	4.535	4.613	4.886	4.848	4.661	4.718	4.742	4.942	4.519	4.686	4.736	4.877	4.906	4.96	5.0678	4.893	4.938	4.9903	5.108	5.11	4.614	4.636	4.7059	4.719	4.649	4.665	4.75	5.015	4.84456	5.011	4.863	5.027	4.3115	4.368	4.263	4.321	4.5051	4.428	4.534	4.5629	4.4893	4.639	4.448	4.5
1122	VIT_01s0010g01110	5.6724	5.7227	5.682	5.916	5.808	5.859	6.143	5.982	6.239	5.783	6.04	5.95	5.552	5.581	5.62	5.682	5.6255	5.717	5.7876	5.719	5.689	5.7783	5.855	5.836	5.73	5.578	5.4295	5.634	5.51	5.588	5.527	5.688	5.50519	5.675	5.682	5.672	5.2922	5.452	5.192	5.294	5.4102	5.298	5.305	5.2283	5.3866	5.353	5.353	5.289
1123	VIT_01s0010g01120	2.3587	2.3655	2.456	2.673	2.725	2.546	2.72	2.742	2.947	2.604	2.846	2.972	2.472	2.644	2.546	2.698	2.5752	2.766	2.7833	2.542	2.692	2.6436	2.65	2.965	2.608	2.036	2.1192	2.491	2.307	2.345	2.381	2.398	2.38975	2.425	2.149	2.481	2.6471	2.432	2.214	2.403	2.4011	2.519	2.467	2.21	2.444	2.588	2.278	2.558
1124	VIT_01s0010g01130	8.0681	7.7556	8.11	8.131	8.028	8.147	8.074	8.076	8.167	7.987	8.139	8.112	7.987	7.904	7.944	8.054	8.205	8.036	8.0993	7.984	8.001	7.9441	8.152	8.207	8.172	7.955	7.9024	8.387	7.964	8.108	8.148	8.114	7.9294	7.986	7.976	8.061	8.0816	8.387	8.168	8.203	8.4561	8.319	8.379	8.2768	8.5314	8.455	8.802	8.211
1125	VIT_01s0010g01140	1.8802	1.5849	1.364	1.919	1.431	1.603	1.872	1.205	1.105	1.733	1.718	1.236	0.959	1.834	0.771	0.252	1.2299	0.2	0.2877	0.537	0.651	0.8621	0.709	0.705	1.3	1.609	1.6967	1.024	1.782	1.381	1.819	1.889	2.07549	2.066	1.979	1.81	2.7414	2.473	2.667	2.734	2.8183	2.406	2.967	2.5781	2.8908	2.664	3.005	2.636
1126	VIT_01s0010g01160	4.1077	4.1631	4.235	4.229	4.11	4.2	4.25	4.353	4.295	4.366	4.487	4.431	4.078	4.124	4.037	4.207	4.1821	4.161	4.1935	4.218	4.206	4.3345	4.244	4.352	4.289	4.42	4.2469	4.214	4.319	4.356	4.321	4.314	4.24429	4.416	4.358	4.432	4.3848	4.149	4.269	4.206	4.3936	4.164	4.197	4.2356	4.4219	4.463	4.591	4.298
1127	VIT_01s0010g01170	1.5557	1.8944	1.008	1.934	1.684	1.044	0.58	1.186	0.796	1.528	0.545	1.153	1.008	1.889	1.039	0.85	0.6589	0.744	0.5322	0.026	0.651	0.0055	0.709	0.085	0.625	0.915	1.266	1.318	1.597	1.244	1.096	1.041	1.40161	1.27	1.131	1.426	1.723	1.583	1.944	1.31	1.3346	1.332	1.419	1.6946	1.3313	1.147	0.802	0.969
1128	VIT_01s0010g01180	5.9069	6.3163	6.15	6.003	6.381	6.059	6.31	6.144	6.375	6.199	6.372	6.411	6.076	5.921	5.906	6.351	6.1845	6.178	6.6424	6.191	6.671	6.6104	6.714	6.652	6.181	6.27	6.0148	6.108	6.23	6.144	6.045	6.277	6.11375	6.102	6.183	6.277	6.2535	6.292	6.176	6.343	6.4432	6.274	6.425	6.1328	6.5597	6.622	6.784	6.178
1129	VIT_01s0010g01200	7.5489	6.6699	7.243	8.022	6.626	7.521	8.261	7.986	7.466	7.598	7.326	7.754	8.422	8.966	7.97	7.605	8.4315	8.042	7.4714	8.086	7.312	8.344	8.185	8.461	7.862	7.275	7.0236	7.082	6.797	6.702	7.055	6.592	6.55888	6.409	6.368	6.098	5.1956	5.363	5.306	5.522	5.5048	5.227	5.715	5.1738	5.5417	5.44	5.098	4.901
1130	VIT_01s0010g01210	2.025	2.0274	2.351	2.528	2.131	2.272	2.29	2.416	2.114	2.594	2.495	2.412	2.287	2.34	2.338	2.193	2.0089	2.046	1.8877	2.405	2.04	2.5708	2.594	2.409	1.933	1.954	2.352	2.468	2.107	1.986	2.022	2.26	2.30244	2.246	2.226	2.214	1.5941	1.978	1.669	1.58	1.4908	1.706	1.871	1.8818	1.7286	1.913	1.737	1.781
1131	VIT_01s0010g01220	3.2166	2.7966	3.159	3.273	2.953	3.117	3.466	3.196	3.394	3.063	3.58	3.441	2.643	2.544	2.699	2.947	2.8555	3.021	2.7655	2.935	2.919	2.7009	2.755	2.577	3.035	3.028	3.1976	2.538	2.88	2.946	2.907	2.926	2.76841	2.99	2.842	3.013	2.2073	2.076	2.12	2.244	2.4234	2.33	2.17	2.3561	2.2034	2.354	2.289	2.429
1132	VIT_01s0010g01230	5.3071	5.4114	5.375	5.246	5.303	5.365	5.022	5.134	5.049	5.139	5.069	4.987	5.121	4.988	5.16	5.04	5.011	5.164	5.1096	5.21	5.125	5.1002	5.067	5.004	5.003	4.953	5.0634	5	4.987	5.093	4.986	5.021	5.11181	5.002	4.943	5.04	5.1844	5.334	5.291	5.436	5.1438	5.358	5.33	5.4293	5.2187	5.275	5.228	5.312
1133	VIT_01s0010g01260	5.8933	6.1825	5.523	6.865	6.52	5.517	6.197	5.391	5.443	6.74	5.175	6.537	9.174	5.792	5.26	5.287	5.0288	5.846	5.1503	5.481	5.609	4.6923	3.988	4.451	5.038	6.159	5.694	6.912	6.242	5.887	5.497	5.221	5.01748	5.308	5.484	6.137	4.9889	5.609	5.2	6.355	6.1276	5.323	5.386	5.4678	5.1799	5.382	5.173	5.623
1134	VIT_01s0010g01280	0.9643	1.465	1.459	1.469	0.94	1.174	1.75	1.672	1.417	1.508	1.993	1.094	1.29	1.23	1.527	2.1	1.9691	1.934	1.7852	2.296	2.439	1.6077	2.329	2.177	1.35	1.744	2.0937	2.549	2.549	2.214	2.74	2.554	2.5667	2.559	2.404	2.584	1.8029	1.485	1.444	1.974	1.6881	1.885	2.108	2.0783	1.809	1.897	1.768	2.043
1135	VIT_01s0010g01290	2.9262	2.8374	3.101	3.314	2.653	3.111	3.178	3.25	3.291	3.117	2.991	3.411	2.797	3.193	2.67	2.836	2.9403	2.709	3.0714	2.731	2.743	3.2096	3.361	3.14	3.34	2.994	3.0196	3.196	3.13	2.946	3.035	3.098	3.12005	3.4	3.049	3.227	2.7003	2.691	2.559	2.678	2.9549	2.499	2.905	2.761	2.4134	2.927	2.679	2.779
1136	VIT_01s0010g01310	2.7018	2.2493	2.622	2.588	2.682	2.85	2.542	3.134	2.875	2.516	2.901	3.112	2.954	3.225	2.609	2.441	2.9875	2.66	3.047	2.889	2.76	3.2011	2.982	3.126	3.147	2.598	2.5801	2.952	2.952	2.783	2.938	2.79	2.91949	2.83	2.678	2.693	2.6579	2.664	2.811	2.815	2.5708	2.687	2.822	2.5229	2.7834	2.754	2.75	2.772
1137	VIT_01s0010g01380	3.5654	3.5525	3.34	3.507	3.314	3.196	3.218	3.341	3.18	3.298	3.145	3.387	3.823	4.066	3.684	3.549	3.8251	3.919	3.8058	3.709	3.936	3.5475	3.593	3.587	3.722	3.48	3.5276	3.921	3.744	3.839	3.979	3.676	3.80675	3.819	3.745	3.771	3.2059	3.114	2.988	3.149	3.0797	3.097	3.026	2.7514	3.0382	2.78	3.081	2.779
1138	VIT_01s0010g01390	5.0095	4.8991	5.094	4.683	4.826	5.025	3.504	3.018	4.338	3.98	2.375	2.106	4.129	4.017	4.324	3.627	3.6558	2.924	2.4751	2.752	1.477	-0.0474	-0.062	0.356	4.282	4.234	4.4538	3.308	3.06	3.942	1.916	2.773	1.20166	0.336	-0.152	0.48	4.1219	4.676	3.74	2.849	3.6523	3.34	1.586	1.9335	2.5968	-0.14	1.768	0.502
1139	VIT_01s0010g01410	4.4389	4.4609	4.457	4.653	4.513	4.552	4.737	4.57	4.565	4.669	4.701	4.542	4.472	4.603	4.553	4.159	4.4964	4.571	4.4078	4.501	4.54	4.6431	4.545	4.705	4.427	4.399	4.5577	4.463	4.356	4.431	4.485	4.393	4.65786	4.483	4.55	4.532	4.4514	4.514	4.549	4.669	4.33	4.578	4.64	4.6401	4.4547	4.477	4.455	4.634
1140	VIT_01s0010g01430	6.2364	5.9247	6.031	6.131	6.232	6.002	6.172	6.263	6.32	6.285	6.613	6.508	5.924	5.751	5.999	6.084	5.8702	6.206	6.5023	6.232	6.553	6.5992	6.471	6.661	6.268	6.156	6.0224	6.405	6.55	6.414	6.549	6.544	6.63083	6.685	6.572	6.914	6.0737	5.85	5.999	6.175	6.0975	6.027	6.292	6.1001	6.2266	6.354	6.367	6.253
1141	VIT_01s0010g01440	4.7003	4.4893	4.631	4.557	4.594	4.584	4.613	4.836	4.762	4.619	4.672	4.814	4.682	4.694	4.623	4.761	4.7026	4.819	4.8356	4.963	4.76	5.0268	4.919	5.157	4.601	4.633	4.6125	4.673	4.674	4.719	4.853	4.799	4.76515	4.813	4.668	4.913	4.6961	4.813	4.921	4.869	4.6399	4.821	4.868	4.9091	4.6831	4.835	4.593	4.848
1142	VIT_01s0010g01450	3.6244	3.5178	3.579	4.112	3.431	3.913	4.431	4.247	4.27	4.142	4.309	4.553	4.341	4.458	4.361	4.204	4.4489	4.625	4.6489	4.599	4.417	5.3186	5.183	5.532	3.897	3.761	3.6198	4.019	3.826	3.728	3.837	4.264	4.02548	4.137	4.303	4.195	3.319	3.298	3.349	3.385	3.3483	3.317	3.571	3.4643	3.5543	3.713	3.702	3.557
1143	VIT_01s0010g01460	2.0862	1.7985	1.979	2.052	1.699	1.934	2.06	2.367	1.981	2.263	2.136	2.274	1.812	2.138	2.005	1.846	2.158	1.777	1.8317	2.033	1.555	2.5307	2.249	2.444	2.231	2.888	2.8165	2.468	2.463	2.411	2.447	2.686	2.51586	2.626	2.949	2.481	2.6362	2.253	2.548	2.526	2.5607	2.261	2.352	2.43	2.3927	2.089	2.212	2.35
1144	VIT_01s0010g01480	3.5867	3.5027	3.532	3.32	3.431	3.441	3.178	3.686	3.742	3.344	3.435	3.9	3.404	3.472	3.312	2.955	3.2481	3.335	3.6687	3.302	3.208	3.6066	3.337	3.648	3.575	3.277	3.1976	3.442	3.322	3.258	3.374	3.078	3.51902	3.386	3.162	3.468	3.4238	3.332	3.276	3.331	3.1616	3.247	3.168	3.1368	3.3054	3.404	3.081	3.231
1145	VIT_01s0010g01590	4.8509	4.9296	4.988	4.726	4.791	4.937	4.549	4.599	4.809	4.789	4.658	4.749	4.785	4.684	4.84	4.591	4.649	4.9	4.854	4.994	4.654	4.9266	5.012	4.863	4.875	4.765	4.8171	4.498	4.712	4.801	4.567	4.736	4.67534	4.481	4.51	4.625	4.4358	4.541	4.605	4.627	4.5155	4.544	4.536	4.3027	4.4966	4.539	4.436	4.293
1146	VIT_01s0010g01610	2.3286	2.6576	2.301	2.345	2.437	2.32	2.252	2.342	2.376	2.401	2.276	2.274	2.446	2.149	2.096	2.34	2.2931	2.445	2.3371	2.378	2.299	2.7326	2.511	2.577	1.641	1.498	1.5167	1.494	1.446	1.607	1.679	1.652	1.52673	1.249	1.787	1.524	0.8823	0.15	0.596	0.846	0.4526	0.858	0.449	0.3887	1.0693	-0.14	0.128	0.502
1147	VIT_01s0010g01650	0.9643	0.5308	0.957	0.875	0.84	0.874	0.972	0.677	1.259	1.242	1.104	1.263	0.657	-0.021	0.976	1.41	0.1431	0.887	1.0857	0.838	1.154	0.5598	0.215	0.143	-0.408	0.362	-0.0031	-0.338	0.189	0.017	0.258	0.231	0.46133	-0.023	-0.056	0.379	-0.6886	-0.481	-1.095	-1.066	-0.6734	-0.744	0.237	-0.2161	-0.5293	0.255	-1.433	-0.024
1148	VIT_01s0010g01660	1.0156	2.2969	1.599	1.49	1.285	1.294	0.972	0.92	1.435	2.001	0.879	1.064	0.657	1.23	0.19	0.202	0.5552	0.306	0.1108	-0.362	-0.129	-0.5991	-1.523	-0.408	1.917	1.419	1.4175	0.324	0.95	1.348	-0.346	0.459	0.00099	-0.368	-0.254	-0.51	1.897	1.727	1.706	1.153	1.4908	1.598	0.449	0.1761	1.2871	-0.276	-0.022	-0.078
1149	VIT_01s0010g01670	1.3108	1.5262	1.616	1.772	1.341	1.405	2.327	2.106	1.981	1.942	2.638	2.091	0.857	1.484	1.291	0.914	1.2741	1.351	1.3154	0.876	1.395	1.9891	2.074	1.813	1.35	1.201	1.1718	1.345	1.276	1.413	1.482	1.858	1.86139	1.967	1.812	1.823	1.5484	1.602	1.255	1.285	1.3346	1.215	1.54	1.7533	1.8999	2.222	1.927	2.35
1150	VIT_01s0010g01680	6.8012	7.0644	6.693	6.738	6.991	6.548	6.915	6.785	6.889	7.096	7.269	6.889	5.845	5.626	5.846	6.165	6.0447	6.054	6.4273	6.006	6.649	6.3266	6.358	6.373	6.3	6.203	6.3815	6.914	6.817	6.625	6.996	6.768	7.0743	7.47	7.429	7.423	6.2517	6.341	6.233	6.578	6.2936	6.211	6.735	6.3663	6.5131	6.833	6.789	6.558
1151	VIT_01s0010g01710	4.4987	4.6191	4.553	5.019	4.617	4.568	5.202	5.111	4.992	5.109	4.977	5.147	4.657	4.574	4.421	4.81	4.6172	4.597	4.8112	4.63	4.387	5.2275	4.998	5.282	4.436	4.29	3.8273	4.469	4.208	4.331	4.59	4.74	4.40893	4.366	4.661	4.555	4.4668	4.357	4.348	4.363	4.6518	4.296	4.29	4.2492	4.219	4.2	4.19	3.943
1152	VIT_01s0010g01720	3.3475	3.5128	3.604	3.4	3.405	3.271	3.432	3.039	3.047	3.469	3.254	3.097	2.997	3.225	3.331	3.344	3.1387	3.005	3.1468	3.259	3.025	3.0071	2.833	2.784	3.841	3.92	3.6463	4.035	3.842	3.682	3.787	3.597	3.53613	3.342	3.512	3.418	3.3983	3.269	3.413	3.262	3.4497	3.34	3.19	3.5048	3.4478	3.336	3.314	3.116
1153	VIT_01s0010g01730	3.7845	3.9149	3.996	3.837	3.766	3.799	3.567	3.632	3.525	3.645	3.752	3.526	3.827	3.876	3.783	3.701	3.7488	3.555	3.8058	3.57	3.607	3.5697	3.54	3.489	4.219	4.205	4.1939	4.578	4.343	4.324	4.445	4.218	4.13342	3.977	3.976	3.958	4.1296	4.004	3.861	4.062	3.8425	4.069	3.859	3.6406	4.0866	3.987	3.784	3.805
1154	VIT_01s0010g01740	5.1822	5.2784	5.129	5.115	5.205	5.076	5.15	5.254	5.155	5.132	5.007	5.136	5.597	5.393	5.663	5.59	5.5887	5.731	5.6551	5.683	5.804	5.6697	5.713	5.682	5.277	5.42	5.3184	5.338	5.317	5.24	5.429	5.378	5.33231	5.507	5.499	5.511	5.092	5.2	5.102	5.224	5.2095	5.289	5.385	5.0756	5.1323	5.184	5.28	5.144
1155	VIT_01s0010g01760	3.3772	3.652	3.596	3.071	3.3	3.221	2.594	2.748	2.639	3.226	2.356	2.714	3.173	3.142	2.837	2.769	2.9126	2.65	2.5603	2.554	2.366	2.508	2.386	2.478	2.94	3.167	3.3931	2.71	2.716	2.849	2.713	2.441	2.3708	2.225	2.309	2.423	3.026	2.637	2.569	2.715	2.5906	2.577	2.199	2.5116	2.4134	2.209	2.299	2.287
1156	VIT_01s0010g01770	6.8576	6.7666	6.842	7.056	6.752	6.861	6.877	7.034	6.91	6.991	7.065	7.089	6.95	7.102	6.838	6.906	7.1143	7.043	7.2372	7.014	7.217	7.243	7.208	7.247	6.704	6.609	6.4683	6.835	6.787	6.711	6.987	6.994	6.90517	7.019	6.972	7.051	6.5614	6.492	6.311	6.551	6.5978	6.474	6.828	6.6241	6.6311	6.887	6.804	6.704
1157	VIT_01s0010g01780	1.5207	1.6597	1.058	1.755	1.123	1.508	1.576	1.632	1.749	1.088	1.687	1.933	1.668	2.007	1.46	1.144	1.8573	1.814	1.6622	2.05	1.782	2.2139	1.644	2.323	1.794	1.419	1.2197	2.248	2.068	1.839	2.187	1.92	2.30244	2.181	2.454	2.233	1.7023	1.583	1.743	1.877	1.6881	1.671	2.184	1.8281	1.9992	2.366	2.131	2.188
1158	VIT_01s0010g01800	3.5393	3.6566	3.549	3.625	3.793	3.537	3.628	3.747	3.712	3.773	3.814	3.679	3.199	3.198	3.386	3.205	3.3955	3.378	3.5899	3.639	3.575	3.6878	3.637	3.673	3.139	3.46	3.4087	3.218	3.37	3.506	3.391	3.543	3.57804	3.433	3.508	3.826	3.235	3.315	3.413	3.487	3.2887	3.503	3.472	3.7115	3.5308	3.722	3.611	3.793
1159	VIT_01s0010g01810	4.7766	4.4398	4.695	4.914	4.636	4.766	4.904	4.694	4.419	4.694	4.853	4.561	4.979	5.015	5.194	5.115	5.0997	5.008	4.7596	5.041	5.046	5.0123	5.034	4.99	5.154	5.253	5.3671	5.522	5.351	5.455	5.38	5.478	5.58237	5.475	5.589	5.514	4.6777	4.56	4.59	4.951	4.9207	4.901	5.064	5.1703	4.9843	5.041	5.103	5.283
1160	VIT_01s0010g01830	4.5475	4.077	4.021	3.893	3.8	4.344	3.778	3.95	4.111	4.027	3.856	4.214	3.736	3.907	3.963	2.844	3.5653	4.051	3.9177	3.884	3.563	4.35	3.725	4.039	3.182	3.067	3.318	2.952	2.938	3.288	3.483	3.446	3.31109	3.146	3.33	3.556	2.6898	3.165	3.527	3.128	3.1006	3.518	3.138	3.3548	3.502	3.415	3.081	3.489
1161	VIT_01s0010g01840	4.2906	5.5056	4.718	4.363	5.261	4.313	4.319	4.43	4.3	5.021	4.61	4.469	4.751	4.293	4.545	5.2	4.6257	4.486	5.225	4.558	5.57	4.6135	4.863	4.404	4.117	4.802	4.8631	5.088	5.596	5.261	5.041	5.361	5.8034	5.582	6.02	5.894	4.375	4.168	4.44	4.169	4.7278	4.683	4.574	4.7832	4.79	4.872	5.708	5.245
1162	VIT_01s0010g01850	5.24	4.834	4.909	4.793	4.494	4.827	4.613	4.581	4.683	4.787	4.43	4.95	5.008	5.027	5.21	4.474	4.8486	5.226	5.3257	5.339	5.101	5.9272	5.449	5.73	4.789	4.612	4.7122	4.696	4.771	4.896	5.104	4.793	4.86332	4.773	4.769	4.892	4.7092	4.793	5.289	4.702	4.8667	5.071	4.989	5.1022	4.9078	5.039	4.613	5.042
1163	VIT_01s0010g01870	1.3513	1.0859	0.876	0.875	0.383	0.849	0.098	0.282	-1.496	0.408	-1.497	-0.392	1.348	1.67	0.695	-0.279	0.4816	0.497	-0.3773	0.332	-0.633	-0.7665	-0.951	-1.663	0.404	0.665	0.8754	-1.594	0.326	0.569	-0.423	-1.999	-0.3934	-1.798	-0.612	-2.336	2.6579	2.128	2.862	1.452	1.8617	1.263	0.946	1.2809	0.5387	0.099	-0.451	0.942
1164	VIT_01s0010g01890	3.0296	2.9384	3.022	3.015	2.911	2.969	3.244	2.822	3.059	2.895	2.907	2.88	2.287	2.259	2.399	2.504	1.942	2.385	2.2372	2.223	1.935	1.9626	1.834	1.999	2.204	2.505	2.6253	2.248	2.262	2.526	1.978	2.376	2.31241	2.159	1.91	2.113	1.9681	2.115	2.049	1.91	2.3554	1.823	1.994	2.21	1.5715	1.881	1.954	2.043
1165	VIT_01s0010g02030	12.2117	12.3812	12.095	12.189	12.352	11.783	11.877	11.481	11.945	11.869	11.378	10.824	12.115	11.909	12.126	12.161	12.0032	12.01	11.5818	11.982	11.666	11.0744	11.079	11.175	12.894	13.202	13.0036	12.675	12.644	12.667	12.615	12.599	12.1538	11.803	11.633	11.864	12.2805	12.362	12.18	11.98	12.2642	12.292	11.831	11.7621	11.8741	11.275	11.354	11.249
1166	VIT_01s0010g02040	-0.2234	-0.9228	-0.9	0.43	-0.289	-0.068	0.909	0.415	0.016	-0.048	0.364	0.1	1.956	1.313	1.767	1.744	1.7979	2.106	0.9866	2.31	1.69	2.0216	1.807	2.105	0.852	1.419	1.3968	1.024	0.922	0.901	0.981	1.39	0.49673	-0.185	0.599	0.344	-0.5832	-0.07	-0.176	-0.146	0.8323	0.506	0.59	0.5297	0.6822	0.255	-0.315	0.305
1167	VIT_01s0010g02050	4.9448	4.8699	5.062	5.1	4.925	5.067	5.081	5.066	4.938	4.949	5.062	4.87	5.127	5.305	5.056	4.849	5.0305	4.921	4.9817	4.957	4.832	5.0787	5.073	5.067	5.21	5.077	5.1182	5.043	4.98	5.027	4.997	5.06	5.08444	5.04	5.042	5.002	5.082	4.811	5.01	4.982	4.8849	4.873	4.844	4.6886	4.8968	4.794	4.98	4.797
1168	VIT_01s0010g02080	6.3115	6.199	6.165	6.274	6.193	6.212	6.396	6.491	6.354	6.287	6.507	6.496	6.325	6.328	6.299	6.424	6.3525	6.417	6.529	6.497	6.46	6.4847	6.536	6.507	6.061	6.004	6.209	6.255	6.29	6.182	6.352	6.315	6.45531	6.556	6.546	6.488	6.131	6.317	6.341	6.285	6.3214	6.418	6.471	6.4411	6.3786	6.675	6.565	6.62
1169	VIT_01s0010g02090	3.0847	2.8692	3.083	3.273	2.801	3.18	2.959	3.43	3.118	3.006	3.34	3.324	3.281	3.241	2.718	3.036	3.2313	2.899	2.8693	2.908	2.816	3.2237	3.112	3.419	3.035	3.047	2.8701	2.986	2.682	2.843	2.809	2.84	2.83905	3.327	2.866	2.846	3.2564	3.081	2.768	3.19	3.2703	3.265	3.212	2.9817	3.1719	3.142	3.303	2.709
1170	VIT_01s0010g02100	3.312	2.5438	2.638	3.366	2.781	2.755	2.895	3.25	2.941	2.594	2.966	2.939	3.427	3.698	2.863	2.769	3.6516	3.316	2.453	3.057	2.548	2.6519	2.673	3.203	3.538	2.987	2.524	3.367	3.118	2.783	3.473	3.282	3.10866	3.028	2.578	2.768	2.5692	2.895	2.175	2.797	2.8599	2.66	3.01	2.6826	2.8685	2.578	3.081	2.35
1171	VIT_01s0010g02140	3.3821	3.3864	3.289	3.172	3.222	3.211	2.911	2.937	3.207	2.992	2.708	2.972	2.79	3.125	2.837	2.462	2.5485	2.924	2.574	2.752	2.465	2.5171	2.367	2.336	2.932	2.946	3.0922	2.72	3.054	2.89	2.998	2.704	3.01413	2.65	2.699	2.938	3.9829	3.808	4.025	3.756	3.4551	3.659	3.502	3.6197	3.4174	3.537	3.244	3.428
1172	VIT_01s0010g02150	2.7556	2.6667	2.814	2.97	2.428	2.741	2.952	2.657	2.812	2.765	2.716	2.862	2.531	2.473	2.728	2.869	2.3458	2.298	2.5943	2.338	2.311	2.2744	2.376	2.336	2.09	2.496	2.2403	2.248	1.829	2.089	2.161	2.052	2.30244	1.979	2.178	1.81	2.7313	2.493	2.485	2.687	2.8014	2.805	2.783	2.957	2.444	2.465	2.178	2.661
1173	VIT_01s0010g02160	4.8944	4.9906	4.888	4.844	5.098	4.726	4.635	4.792	4.745	4.783	4.61	4.698	4.646	4.722	4.561	4.769	4.6822	4.508	4.7185	4.373	4.611	4.1572	4.324	3.976	4.266	4.536	4.4286	4.53	4.888	4.508	4.56	4.589	4.67727	4.521	4.585	4.599	5.3366	5.304	4.972	5.064	5.089	5.03	4.777	4.9048	4.8932	4.884	4.8	4.817
1174	VIT_01s0010g02170	3.7047	3.9488	3.514	3.532	3.724	3.29	3.095	2.892	3.163	3.303	3.094	2.914	3.215	3.131	3.35	3.429	3.0651	3.176	2.8412	3.082	2.666	2.2026	2.062	2.421	2.618	2.734	3.0662	2.637	2.938	2.764	2.907	2.593	2.63976	2.524	2.585	2.665	2.9313	2.792	2.785	2.806	2.6486	2.845	2.703	2.761	2.6588	2.664	2.488	2.756
1175	VIT_01s0010g02180	5.0439	4.6854	4.743	4.737	4.565	4.998	4.683	4.95	4.938	4.83	4.894	5.04	4.797	4.962	4.712	4.112	4.6615	4.708	4.9426	4.745	4.612	5.018	4.836	4.941	4.827	4.525	4.5553	4.919	4.83	4.852	4.902	4.673	4.92957	4.786	4.804	4.928	4.8917	4.849	5.012	5.013	4.5988	4.773	4.953	4.9702	4.9721	5.192	4.926	5.211
1176	VIT_01s0010g02190	2.5878	1.6228	2.269	2.423	2.109	2.734	2.5	2.408	2.833	2.356	2.276	2.644	1.931	2.08	2.139	2.473	2.1342	2.619	2.9504	2.772	2.538	2.5307	2.52	2.588	2.444	1.897	1.5914	1.671	2.285	2.069	1.803	1.741	2.02789	1.789	1.55	1.81	-0.0047	-0.07	0.073	-0.016	0.6549	0.197	0.59	0.1761	0.7489	0.043	-0.252	-0.134
1177	VIT_01s0010g02200	3.8982	3.4404	3.755	4.01	3.603	3.679	3.682	3.709	4.004	3.484	3.609	3.812	3.799	4.181	3.801	3.665	3.6091	3.842	4.1461	3.984	3.648	3.7019	3.488	3.638	4.282	4.02	3.4292	3.831	4.257	3.812	4.034	3.859	3.63474	3.052	3.215	2.944	3.4302	3.338	3.457	3.419	3.4388	3.317	3.161	3.1874	3.4578	2.903	2.911	3.016
1178	VIT_01s0010g02210	5.9521	5.8063	5.989	5.835	5.745	5.895	5.466	5.42	5.846	5.494	5.598	5.485	6.419	6.098	6.506	6.044	6.1201	6.566	6.1415	6.64	5.918	5.9502	5.748	5.972	5.102	5.184	4.7575	4.221	4.64	4.773	4.48	4.698	4.37604	3.861	3.825	3.913	5.5442	5.445	5.687	4.902	5.2445	5.279	4.977	5.066	4.9704	4.717	4.355	4.871
1179	VIT_01s0010g02220	1.75	1.5262	1.344	2.434	2.054	2.192	2.532	2.375	2.548	2.433	3.064	3.324	1.757	1.654	1.505	0.348	1.2741	1.326	1.299	1.669	1.457	2.2582	1.99	1.558	1.72	1.439	1.645	2.085	1.734	1.909	2.346	2.331	2.23069	2.601	2.657	2.553	2.4501	2.334	2.714	2.715	2.2961	2.33	2.538	2.4058	2.2034	2.548	2.267	2.677
1180	VIT_01s0010g02230	3.6691	3.4771	3.263	3.517	3.351	3.365	3.374	3.442	3.495	3.64	3.665	3.752	3.3	3.581	3.356	3.185	3.3854	3.613	3.6591	3.403	3.742	3.921	3.835	3.893	3.365	3.348	3.2733	3.519	3.598	3.464	3.653	3.145	3.58628	3.68	3.584	3.524	3.5275	3.355	3.401	3.414	3.3128	3.345	3.743	3.3033	3.502	3.7	3.439	3.418
1181	VIT_01s0010g02260	5.5041	5.704	5.662	5.585	5.462	5.428	5.511	5.605	5.477	5.52	5.685	5.323	5.416	5.258	5.306	5.629	5.6201	5.453	5.5907	5.433	5.803	5.5506	5.641	5.702	5.203	5.514	5.51	5.67	5.808	5.549	5.674	5.705	5.80075	5.798	5.798	5.876	6.4117	6.314	6.164	6.632	6.4294	6.259	6.335	6.0964	6.329	5.672	6.237	5.655
1182	VIT_01s0010g02280	4.9282	5.102	4.833	4.63	4.854	4.607	4.157	4.148	4.059	4.494	3.952	4.047	4.39	4.399	4.531	4.578	4.1966	4.111	4.209	4.243	4.172	3.4362	3.493	3.365	4.364	4.578	4.5623	4.094	4.6	4.356	4.324	4.196	4.32527	3.983	4.181	3.987	5.1097	5.049	5.171	5.151	5.1853	5.091	5.139	5.0871	4.9895	4.973	4.932	5.018
1183	VIT_01s0010g02290	1.6561	2.3543	1.44	1.531	2.366	1.294	0.66	2.155	1.472	1.467	0.852	2.412	0.984	2.954	1.611	1.878	1.8573	0.024	1.9202	0.629	4.432	2.2744	2.05	0.199	1.579	3.415	2.9715	3.964	5.925	3.28	4.104	4.035	5.83917	5.228	5.73	4.95	4.745	3.566	2.485	4.519	3.7833	5.515	4.794	6.2513	4.4219	4.715	4.733	6.795
1184	VIT_01s0010g02350	4.5925	4.7316	4.685	4.683	4.717	4.501	4.712	4.933	4.582	4.705	4.703	4.887	4.876	5.124	4.807	4.938	5.0528	4.896	5.1108	4.893	4.901	5.1765	5.249	5.226	5.059	4.837	4.819	5.235	4.986	5.12	5.246	4.934	5.13726	5.122	5.152	5.012	4.7626	4.851	4.835	4.789	4.7957	4.871	4.799	4.7571	4.8596	4.904	4.83	4.686
1185	VIT_01s0010g02360	2.6296	2.7966	2.678	2.262	2.504	2.734	2.239	2.282	2.487	2.641	2.346	2.724	1.591	2.115	1.973	1.709	1.4957	2.135	1.725	1.946	1.545	2.3532	2.108	2.03	2.245	2.088	2.2169	2.248	2.055	1.964	1.901	2.038	2.05189	2.159	1.979	2.081	2.0686	2.432	2.475	2.493	2.2593	2.163	2.184	2.3177	2.0398	2.343	2.234	2.255
1186	VIT_01s0010g02370	6.6026	6.4354	6.571	6.72	6.539	6.673	6.773	6.89	6.701	6.704	6.872	6.793	6.775	6.888	6.697	6.677	6.8728	6.816	6.786	6.832	6.929	6.9762	6.971	6.994	6.756	6.68	6.5584	6.782	6.734	6.65	6.853	6.75	6.88569	7.05	6.917	6.986	6.496	6.628	6.421	6.588	6.665	6.606	6.757	6.7217	6.7591	6.891	6.85	6.737
1187	VIT_01s0010g02380	5.0048	4.5715	4.702	5.002	4.513	4.845	4.958	5.15	5.152	4.83	5.237	5.209	5.303	5.546	5.115	4.953	5.5341	5.595	5.4758	5.572	5.526	5.9315	5.824	6.046	5.046	4.598	4.637	5.622	5.329	5.16	5.593	5.355	5.60586	5.647	5.739	5.635	4.857	4.833	4.682	4.973	4.8728	4.948	5.125	4.872	5.433	5.512	5.639	5.133
1188	VIT_01s0010g02390	4.3741	4.394	4.311	4.511	4.448	4.36	4.705	4.478	4.382	4.696	4.65	4.352	4.509	4.5	4.724	4.664	4.5445	4.638	4.3847	4.567	4.745	4.829	4.819	4.817	4.412	4.477	4.6545	4.242	4.403	4.502	4.432	4.615	4.32773	4.451	4.582	4.516	4.1527	4.312	4.418	4.527	4.5259	4.449	4.618	4.6192	4.2936	4.526	4.598	4.832
1189	VIT_01s0010g02410	3.4948	3.8121	3.891	3.713	3.763	3.668	3.638	3.583	3.418	3.645	3.533	3.526	3.291	3.314	3.451	3.401	3.2313	3.396	3.3755	3.35	3.34	3.3822	3.288	3.237	3.499	3.797	3.7355	3.537	3.585	3.611	3.57	3.568	3.56559	3.657	3.738	3.579	3.5964	3.703	3.735	3.691	3.8004	3.604	3.722	3.7743	3.4428	3.404	3.37	3.48
1190	VIT_01s0010g02420	5.085	5.2695	5.44	4.896	5.325	5.3	5.132	5.311	5.02	5.235	5.384	5.233	5.109	4.614	5.05	5.528	4.8358	5.159	5.2217	5.172	5.219	5.2922	5.359	5.407	4.937	5.324	5.541	4.78	5.048	5.425	4.864	5.111	5.09314	5.115	5.2	5.062	5.6867	5.677	5.654	5.557	5.4757	5.852	5.637	5.845	5.3708	5.635	5.505	5.751
1191	VIT_01s0010g02430	0.938	1.2641	0.57	0.998	0.813	0.849	0.698	0.965	0.907	0.451	0.824	1.236	1.055	0.69	0.734	0.882	0.6919	0.541	0.5322	1.119	0.521	1.1711	0.824	0.451	0.451	1.27	0.6492	0.851	1.342	1.072	1.277	1.496	1.32492	1.249	1.267	1.616	0.727	0.549	0.015	0.364	0.3161	0.466	0.59	0.2863	0.1515	0.205	0.644	0.427
1192	VIT_01s0010g02460	6.9877	6.4387	6.246	6.973	8.078	6.507	7.068	7.142	6.276	6.962	7.312	7.28	8.7	8.422	8.378	9.083	9.202	8.328	9.0576	8.293	9.283	8.2024	8.602	8.392	8.151	8.111	8.0036	9.911	8.983	9.205	9.178	9.361	8.74977	9.507	9.079	9.884	10.4063	11.037	10.066	10.355	11.045	10.646	10.282	10.0937	10.9553	10.456	11.587	10.014
1193	VIT_01s0010g02470	2.0862	2.2733	2.126	2.107	1.796	2.339	1.838	2.291	2.317	2.001	2.124	2.424	1.508	1.876	1.483	1.635	1.477	1.682	1.299	1.532	1.363	1.1941	1.054	1.048	1.917	1.591	1.8868	1.884	1.975	2.059	1.901	1.874	2.45418	2.078	2.353	2.07	2.1473	2.035	2.29	2.035	1.7947	2.017	1.943	2.0936	2.0921	1.849	1.721	2.36
1194	VIT_01s0010g02480	5.1059	4.8421	4.911	5.457	5.068	5.303	5.983	6.132	5.85	5.644	6.222	6.19	4.894	4.997	4.731	4.808	4.8432	4.9	4.746	4.9	4.596	5.7711	5.454	5.618	5.252	5.157	4.9928	5.204	5.22	5.098	5.39	5.463	5.67797	5.915	5.795	5.472	4.6671	4.617	4.318	4.481	4.785	4.462	4.844	4.5042	4.5653	4.964	4.382	4.458
1195	VIT_01s0010g02530	4.3741	4.2563	4.339	4.665	4.369	4.542	4.662	4.554	4.717	4.607	4.689	4.876	4.317	4.326	4.358	4.349	4.3696	4.466	4.4325	4.519	4.346	4.5899	4.639	4.578	4.397	4.31	4.2147	4.386	4.184	4.307	4.312	4.323	4.17225	4.187	4.234	4.277	4.1451	4.32	4.324	4.41	4.2417	4.399	4.402	4.6033	4.3592	4.266	4.414	4.322
1196	VIT_01s0010g02540	4.1938	4.2772	3.908	4.278	4.152	3.983	4.039	4.116	4.059	4.264	4.229	4.201	4.044	4.144	4.029	4.098	4.058	4.114	4.0706	4.141	4.115	4.4089	4.292	4.324	3.863	4.01	3.8388	4.192	4.257	4.007	4.059	4.042	4.30045	4.501	4.36	4.241	4.2734	4.168	4.423	4.336	4.3211	4.028	4.204	4.3286	4.1893	4.308	4.284	4.266
1197	VIT_01s0010g02550	6.1932	6.213	5.981	5.929	6.017	5.888	5.82	6.164	5.88	6.069	5.959	6.196	6.292	6.42	6.128	5.911	6.2252	6.309	6.4126	6.301	6.399	6.4379	6.369	6.448	5.952	5.716	5.8806	6.366	6.407	6.181	6.47	6.176	6.49851	6.451	6.399	6.414	6.5375	6.466	6.633	6.614	6.2206	6.475	6.513	6.4981	6.501	6.779	6.558	6.7
1198	VIT_01s0010g02570	4.8042	4.5421	4.531	4.615	4.741	4.59	4.501	4.828	4.698	4.593	4.792	4.959	4.593	4.646	4.6	4.839	4.8191	4.893	5.016	4.957	4.909	4.9343	4.931	4.895	4.121	4.222	4.1758	4.533	4.403	4.309	4.609	4.51	4.62425	4.632	4.589	4.757	3.926	3.917	3.941	4.059	3.7439	3.939	4.017	4.0489	3.9372	4.241	4.155	4.217
1199	VIT_01s0010g02580	3.548	3.8684	3.464	3.916	4.152	3.596	4.101	4.079	3.829	4.142	4.203	4.214	3.646	3.748	3.619	4.105	3.8582	3.815	4.369	3.952	4.361	4.5335	4.646	4.705	3.276	3.546	3.4444	3.877	3.948	3.604	3.821	3.914	4.04653	4.534	4.535	4.2	3.6835	3.547	3.301	3.367	3.7746	3.328	3.681	3.4106	3.6963	3.863	4.313	3.592
1200	VIT_01s0010g02590	0.3161	0.0087	0.088	0.386	0.453	0.592	-0.021	0.622	0.201	0.223	0.879	1.29	-0.564	0.029	-0.595	-1.005	-1.284	-0.407	-0.735	-0.362	-0.816	0.2445	-0.343	0.451	-0.586	-0.136	-0.1175	0.324	0.091	0.54	0.528	0.372	-0.15504	0.336	0.412	0.48	0.727	0.661	0.596	0.159	0.2173	0.197	-0.314	0.5297	0.4208	0.303	0.128	0.574
1201	VIT_01s0010g02600	4.992	5.0193	4.932	4.916	4.863	5.029	4.828	4.898	5.014	4.92	5.182	5.054	4.846	4.686	4.986	4.71	4.8041	5.022	5.0372	4.936	4.948	4.8918	4.819	4.962	4.8	4.64	4.8093	4.844	4.937	4.836	4.882	4.74	4.96633	4.864	4.884	4.988	4.8142	4.831	4.891	4.842	4.6565	5.035	5.035	5.1376	4.9826	5.101	5.031	5.213
1202	VIT_01s0010g02610	5.8221	5.6626	5.78	5.885	5.592	5.944	5.911	6.067	6.118	5.838	6.019	6.289	5.825	6.033	5.664	5.571	5.8675	5.911	6.0652	5.965	5.96	6.3899	6.197	6.457	6.104	5.803	5.5539	6.01	6.044	5.923	6.06	6.167	6.1531	6.176	6.229	6.306	5.6026	5.622	5.539	5.595	5.6047	5.623	5.836	5.8795	5.9095	5.928	5.887	5.918
1203	VIT_01s0010g02620	3.7622	3.9034	3.817	4.078	3.878	3.806	3.967	3.725	3.836	3.802	3.789	3.733	3.475	3.56	3.805	3.819	3.5961	3.639	3.2657	3.511	3.304	3.5631	3.514	3.449	3.712	3.828	3.7841	3.392	3.515	3.461	3.483	3.493	3.51039	3.347	3.317	3.183	3.6242	3.631	3.627	3.562	3.5187	3.426	3.409	3.3611	3.4528	3.294	3.375	3.53
1204	VIT_01s0010g02670	4.0194	5.0456	4.811	3.597	4.726	4.038	2.757	3.034	3.077	4.312	2.589	2.827	4.63	4.599	4.34	4.556	4.1676	4.172	4.1823	3.979	4.048	3.0296	3.226	2.973	4.875	5.079	5.0014	4.102	4.451	4.491	4.135	4.144	3.86885	3.861	3.674	3.904	4.659	4.461	4.3	4.116	4.1509	4.079	3.768	3.7837	4.0671	3.713	3.788	3.647
1205	VIT_01s0010g02690	1.182	0.8509	1.152	1.447	1.246	1.044	1.447	1.994	1.559	1.643	1.82	2.135	0.717	0.751	0.807	0.817	1.2073	0.817	0.6142	0.438	0.864	1.9219	1.513	1.795	1.469	1.026	0.6138	1.446	0.802	1.052	1.277	1.322	1.42017	1.37	1.321	1.54	-0.8023	-0.33	-0.319	0.159	0.363	-0.842	0.874	-0.3748	-0.2433	0.82	0.54	0.173
1206	VIT_01s0010g02740	1.6722	2.0963	2.216	1.447	1.531	1.708	1.28	1.148	1.151	1.587	1.488	0.902	1.188	1.805	1.857	1.062	1.2299	1.4	1.1047	1.326	0.953	0.7733	0.768	1.108	1.514	1.459	2.1318	2.053	1.523	1.886	1.417	1.537	1.43848	1.184	1.472	1.392	1.2392	1.38	1.444	1.207	1.0488	1.44	0.981	1.1413	0.9609	0.043	1.048	1.144
1207	VIT_01s0010g02750	3.5172	3.7103	3.717	3.378	3.807	3.596	2.983	3.566	3.385	3.569	3.498	3.766	3.509	3.042	3.398	3.249	3.2369	3.224	3.5136	3.266	3.535	2.7287	3.084	2.512	2.408	2.457	2.6341	3.13	2.604	2.758	2.695	2.544	2.26188	2.642	2.972	3.085	3.602	3.43	3.295	2.94	3.1416	3.432	2.984	3.2294	3.1349	2.578	3.012	2.725
1208	VIT_01s0010g02760	6.1523	6.1052	6.106	5.988	6.218	6.043	5.872	5.886	6.032	5.932	5.885	5.881	5.73	5.64	5.7	5.668	5.6212	5.689	5.6142	5.679	5.422	4.9555	5.132	4.939	5.754	5.633	5.7774	5.787	5.569	5.799	5.767	5.619	5.70565	5.546	5.603	5.659	5.692	5.729	5.894	5.611	5.5537	5.753	5.522	5.6307	5.5777	5.48	5.266	5.404
1209	VIT_01s0010g02770	1.1594	2.0828	1.696	1.51	2.183	1.649	1.731	1.812	1.734	1.957	2.078	2.4	1.25	1.776	2.066	2.293	1.9143	1.867	2.2372	1.794	2.398	2.1855	2.432	2.105	2.489	2.659	3.0196	3.308	2.657	3.464	3.091	3.043	2.5667	2.101	2.6	2.735	3.4674	3.59	3.573	3.367	3.6618	3.235	3.107	3.4991	3.6664	3.341	3.985	3.433
1210	VIT_01s0010g02780	3.5697	3.4244	3.496	3.592	3.54	3.592	3.878	3.669	3.63	3.659	3.625	3.917	3.534	3.543	3.529	3.379	3.3078	3.654	3.5797	3.517	3.278	3.985	3.852	4.02	3.688	3.385	3.4494	3.454	3.467	3.529	3.657	3.413	3.5276	3.424	3.457	3.544	3.5738	3.371	3.435	3.81	3.5083	3.437	3.472	3.4643	3.4225	3.718	3.541	3.548
1211	VIT_01s0010g02810	5.3725	5.1643	5.52	4.873	5.294	5.51	4.906	5.282	5.123	5.162	5.182	5.377	5.238	5.134	5.282	5.281	5.0951	5.374	5.4583	5.277	5.246	6.0421	5.796	6.005	4.711	4.8	4.933	4.636	4.963	4.849	4.552	4.82	5.04165	5.19	5.28	5.013	4.7726	4.741	4.773	4.69	4.416	4.768	4.823	4.7085	4.3987	4.876	4.331	4.817
1212	VIT_01s0010g02820	1.8238	2.5923	1.831	1.806	2.183	1.982	1.872	1.259	2.137	1.881	1.558	1.485	1.771	1.466	1.941	1.762	1.4957	1.849	1.4405	1.964	1.545	1.5554	1.425	1.469	1.469	1.419	1.6274	1.119	0.863	1.262	1.439	1.149	0.83765	1.184	1.048	1.392	2.3996	2.3	2.253	2.493	2.2216	2.098	1.925	1.8818	1.8852	1.765	1.828	1.897
1213	VIT_01s0010g02840	1.113	1.0022	1.174	1.027	1.035	1.195	2.239	1.983	1.956	1.972	1.471	2.274	-2.043	-1.982	-1.888	-1.263	-2.1321	-2.831	-1.9286	-2.313	-1.085	-2.3964	-2.022	-1.663	-0.494	-0.078	1.4778	0.923	0.528	0.782	0.92	0.656	0.27005	0.336	-0.152	0.344	2.1625	2.229	1.591	1.772	1.9566	2.284	1.288	2.4538	1.3529	0.853	1.122	1.939
1214	VIT_01s0010g02890	4.5144	4.612	4.436	4.188	4.473	4.52	3.756	3.845	4.174	4.152	3.792	3.87	4.137	4.385	3.801	3.742	3.8436	3.737	3.9257	3.777	3.833	3.1403	3.221	3.111	4.45	4.668	4.5483	4.114	4.073	4.288	4.073	3.944	4.01637	4.117	4.01	4.255	4.5503	4.236	4.443	4.245	3.9502	3.783	3.737	3.779	3.8487	3.731	3.832	4.035
1215	VIT_01s0010g02900	8.2054	8.0905	8.315	8.403	8.256	8.346	8.579	8.456	8.387	8.417	8.537	8.445	8.363	8.332	8.393	8.589	8.4686	8.542	8.4658	8.412	8.672	8.6136	8.713	8.612	8.266	8.234	8.3076	8.116	8.084	8.181	8.172	8.229	8.19667	8.225	8.312	8.208	7.8448	7.914	7.896	7.962	8.1078	8.074	8.163	8.1546	8.0824	8.084	8.163	8.133
1216	VIT_01s0010g02910	3.4063	3.0398	3.566	3.958	3.217	3.619	4.517	4.795	3.934	3.984	4.178	4.374	3.987	4.99	3.792	3.958	4.6129	3.952	4.0438	3.86	3.841	4.1005	4.086	4.128	3.442	3.46	2.8397	3.011	3.112	2.918	3.744	3.008	2.87983	3.26	2.486	3.111	2.5692	1.904	2.049	1.958	2.3784	2.003	2.228	2.1236	2.4031	2.033	2.07	2.329
1217	VIT_01s0010g02920	6.7102	6.3399	6.441	6.553	6.305	6.515	6.5	6.757	6.555	6.492	6.587	6.708	6.544	6.772	6.457	6.172	6.5842	6.613	6.6136	6.688	6.591	6.7791	6.603	6.716	6.637	6.422	6.2736	6.806	6.718	6.481	6.894	6.576	6.7922	6.847	6.704	6.767	6.317	6.265	6.367	6.421	6.219	6.311	6.649	6.3725	6.4086	6.692	6.392	6.623
1218	VIT_01s0010g03050	4.2828	4.5372	4.347	4.413	4.463	4.304	4.527	4.238	4.431	4.368	4.385	4.265	3.938	3.893	4.361	4.254	4.026	4.008	3.9041	4.145	3.965	3.7473	3.96	3.964	4.027	4.181	4.1909	3.921	3.826	3.812	3.91	3.875	3.64661	3.746	3.822	3.516	3.7952	3.879	3.771	3.681	3.7962	3.852	3.753	3.7164	3.7256	3.562	3.765	3.755
1219	VIT_01s0010g03210	2.4732	2.2852	2.351	2.023	2.253	2.017	1.003	1.028	0.796	1.587	0.243	0.72	2.437	2.092	2.64	2.044	2.5485	2.015	1.583	1.946	1.296	1.1359	0.905	0.954	2.271	1.982	2.0808	4.177	2.558	3.271	3.726	2.695	1.95343	0.375	0.765	1.246	-0.8023	1.118	1.255	-0.216	0.537	0.292	-1.571	0.2323	0.5759	-1.977	0.61	-1.065
1220	VIT_01s0010g03290	-0.5564	-0.7196	-0.641	-1.418	-0.029	-0.529	-1.071	0.246	-0.664	-0.816	0.156	-1.011	0.462	0.214	0.656	0.677	0.0444	0.452	-0.1802	0.026	-0.012	-0.1307	-0.114	0.143	-1.31	-1.009	-1.2263	-0.614	-0.254	-0.67	-0.886	-0.039	-0.67909	-1.228	-1.527	-0.719	1.5714	1.314	1.399	1.068	1.3108	1.461	1.014	1.4562	0.9888	0.916	1.122	1.441
1221	VIT_01s0010g03300	6.3076	6.1439	6.494	6.32	6.352	6.446	6.397	6.501	6.505	6.31	6.438	6.613	6.205	6.078	6.186	6.228	6.1374	6.242	6.369	6.301	6.233	6.3767	6.346	6.371	6.514	6.44	6.2449	6.297	6.229	6.346	6.186	6.295	6.26958	6.177	5.958	6.23	5.6507	5.786	5.834	5.874	5.7421	5.816	5.846	5.9617	5.9401	5.966	5.807	6.025
1222	VIT_01s0010g03310	4.2591	4.4185	4.23	4.416	4.241	4.223	3.99	4.084	3.994	4.191	4.081	3.785	4.104	4.107	4.067	3.987	3.7212	3.815	3.7159	3.934	3.73	4.0079	3.969	3.944	3.805	4.076	4.1201	3.886	3.764	4.082	3.87	3.835	4.11076	3.958	3.868	4.024	4.0376	4.06	4.288	4.113	3.9956	4	3.877	4.319	3.9119	3.879	3.67	4.188
1223	VIT_01s0010g03320	4.3618	3.7234	4.091	4.314	3.919	4.466	4.426	4.463	3.863	4.249	4.072	4.268	4.367	4.694	4.06	4.223	4.2278	4.096	4.2964	3.984	4.083	4.3124	4.126	4.168	4.16	4.069	4.2527	4.347	3.894	4.225	4.407	3.883	3.89561	3.804	3.653	3.66	3.4797	3.482	3.588	3.312	3.5393	3.199	3.377	3.6197	3.4727	3.214	3.615	3.363
1224	VIT_01s0010g03330	1.8381	1.2879	1.531	1.872	1.482	2.029	2.103	2.439	1.903	1.68	1.875	2.412	2.005	2.491	2.005	1.762	1.9958	2.015	2.3923	1.712	1.758	2.3633	2.175	2.512	1.758	1.609	1.7629	2.234	2.132	1.964	2.051	1.965	1.42017	1.874	1.8	1.392	1.2101	1.675	1.28	1.207	1.2371	1.44	0.399	1.1988	1.3313	1.619	1.481	1.342
1225	VIT_01s0010g03350	4.2906	4.046	4.216	4.266	4.251	4.472	4.356	4.478	4.343	4.273	4.543	4.416	4.387	4.167	4.476	4.291	4.3721	4.573	4.2818	4.528	4.515	4.6472	4.514	4.648	4.192	4.262	4.3872	4.429	4.211	4.358	4.517	4.434	4.53131	4.601	4.723	4.438	3.7706	3.875	4.04	4.155	3.9731	3.867	4.3	4.1398	4.1153	4.254	4.09	4.4
1226	VIT_01s0010g03360	4.8789	4.9163	4.831	4.786	4.876	4.752	4.822	4.588	4.531	4.808	4.654	4.291	4.733	4.662	4.923	5.011	4.8578	4.806	4.3749	4.54	4.733	4.432	4.327	4.389	5.025	5.099	5.0386	5.053	4.812	4.969	4.886	4.82	4.69451	4.701	4.652	4.584	4.8142	5.016	4.844	4.925	5.1132	4.89	4.765	4.6886	4.8558	4.632	5.137	4.855
1227	VIT_01s0010g03370	4.9465	5.1286	4.89	4.977	5.037	4.915	4.824	4.606	4.8	4.822	4.785	4.818	5.005	4.911	5.06	4.989	5.0142	4.813	4.743	4.888	4.839	4.7918	4.845	4.859	5.074	5.147	5.2218	4.912	4.841	4.845	4.774	4.781	4.71532	4.765	4.707	4.707	5.7102	5.48	5.41	5.33	5.5887	5.357	5.186	5.2022	5.2834	5.104	5.429	5.153
1228	VIT_01s0010g03380	5.9313	6.3278	5.833	5.756	6.043	5.727	5.812	5.586	5.72	5.835	5.759	5.478	6.047	5.805	6.01	6.027	6.0262	5.761	5.634	5.757	5.917	5.5231	5.727	5.58	5.768	5.832	6.0029	5.665	5.574	5.671	5.56	5.476	5.49319	5.481	5.487	5.404	6.3305	6.198	6.274	6.181	6.2845	6.077	5.893	5.9387	6.0426	5.913	6.192	6.034
1229	VIT_01s0010g03390	5.0253	4.7595	4.996	4.92	4.788	4.937	4.702	4.79	4.93	4.616	4.579	4.818	5.487	5.697	5.394	5.329	5.4353	5.543	5.5916	5.555	5.415	5.3035	5.258	5.327	5.186	4.969	4.9807	4.945	4.733	4.822	4.795	4.787	4.6362	4.758	4.656	4.919	6.3101	6.238	6.198	6.431	6.2086	6.131	6.245	6.1142	6.1045	6.167	6.147	6.008
1230	VIT_01s0010g03400	4.6218	4.2593	4.332	4.586	4.104	4.619	4.462	4.447	4.318	4.363	4.562	4.282	4.891	4.664	4.741	4.487	4.7126	4.661	4.5893	4.857	4.493	4.6933	4.621	4.719	4.515	4.358	4.3201	4.055	3.894	4.034	3.975	3.91	3.83122	3.948	3.735	3.734	4.2307	4.004	4.069	4.141	4.0215	3.957	4.074	3.8835	3.86	3.796	3.514	3.548
1231	VIT_01s0010g03410	0.6111	0.5308	0.464	0.843	0.232	0.795	1.148	1.205	0.933	1.004	0.644	1.366	0.909	0.809	0.771	0.601	0.8463	1.301	1.3636	0.949	0.996	1.5194	1.496	1.536	0.625	0.444	-0.0591	0.851	1.11	0.901	0.443	0.829	1.18005	1.02	1.472	1.227	0.845	0.731	0.947	1.125	0.6166	1.034	0.981	0.8135	1.3529	1.368	1.098	1.342
1232	VIT_01s0010g03570	4.0566	4.4919	4.304	3.849	4.285	4.066	4.105	4.155	4.111	4.197	4.297	4.194	3.947	4.004	3.99	3.763	3.6888	4.172	3.9705	4.044	3.723	4.1081	3.921	3.988	3.955	4.123	4.1939	3.678	3.944	4.092	3.998	3.875	4.08483	4.051	4.021	3.727	4.5032	4.541	4.478	4.33	4.3152	4.267	4.347	4.3978	4.2625	4.341	3.991	4.611
1233	VIT_01s0010g03600	7.5019	7.6006	7.661	7.476	7.591	7.447	7.43	7.072	7.104	7.414	7.352	7.052	7.656	7.382	7.669	7.79	7.5144	7.568	7.4726	7.48	7.919	7.0997	7.212	7.064	6.972	7.265	7.3811	7.011	7.222	7.15	7.052	7.055	7.20007	7.113	7.356	7.179	6.756	6.51	6.724	6.695	6.6916	6.879	6.841	6.9412	6.8224	7.017	6.832	7.261
1234	VIT_01s0010g03610	6.4819	6.5819	6.368	6.459	6.65	6.362	6.747	6.569	6.815	6.503	6.885	6.793	6.519	6.327	6.594	6.992	6.7938	6.595	6.8025	6.674	6.938	6.8405	7.01	6.827	6.763	6.756	6.7264	6.793	6.645	6.709	6.73	6.949	6.68889	6.93	7.064	6.837	6.7491	6.813	6.703	6.765	7.0543	6.95	6.894	6.8125	6.9883	7.004	7.275	6.923
1235	VIT_01s0010g03620	5.2182	5.0474	4.787	4.838	4.914	4.712	3.805	3.625	3.685	4.442	3.022	3.126	4.137	4.813	4.733	3.679	3.8064	4.103	3.3438	4.097	3.523	1.901	2.153	1.758	3.628	3.986	4.1939	2.627	4.02	3.666	3.23	3.085	3.47976	2.434	2.525	2.584	4.0703	3.645	3.991	4.032	3.5495	3.939	3.758	4.0292	3.2315	3.324	2.883	4.054
[truncated: 15,371 more rows]
[truncated: 36 more columns]
