# Supplementary material for: The common transcriptional subnetworks of the grape berry skin in the late stages of ripening
Source: BMC Plant Biol. 2017 May 30;17:94. doi: 10.1186/s12870-017-1043-1 (PMC5450095; doi:10.1186/s12870-017-1043-1)
Supplement: Supplementary file 3 — Differential expression results from edgeR of the significantly affected transcripts in common from berry skins of seven grapevine cultivars at different °Brix levels. V1 ID refers to the transcript identification of the gene loci of the V1 version of the PN40024 Vitis vinifera reference genome. Cultivar abbreviations are Cabernet Sauvignon (CS), Merlot (ME), Pinot Noir (PN), Chardonnay (CD) and Semillon (SM). P-values and adjusted p-values (PAdj) were calculated for each of the comparisons between the different °Brix levels for each cultivar (XLSX 2391 kb). [file 12870_2017_1043_MOESM3_ESM.xlsx]

## Sheet: edgeR.CommonDE.6contrasts_26Dec
V1 ID	Cultivar	p-value 22 vs 20	p-value 24 vs 20	p-value 24 vs 22	p-value 26 vs 20	p-value 26 vs 22	p-value 26 vs 24	PAdj 22 vs 20	PAdj 24 vs 20	PAdj 24 vs 22	PAdj 26 vs 20	PAdj 26 vs 22	PAdj 26 vs 24
VIT_12s0035g01050	ME	4.18e-21	3.11e-31	0.012662	6.05e-69	4e-22	1.55e-13	6.95e-17	5.17e-27	0.487853	1e-64	3.32e-18	2.58e-09
VIT_00s0204g00170	CS	0.0209427	1.28e-10	3.87e-05	5.3e-52	2.58e-38	2.21e-19	0.222505	4.71e-08	0.0578856	8.8e-48	4.29e-34	1.84e-15
VIT_12s0034g01760	ME	8.47e-10	1.91e-20	0.00115864	2.11e-50	1.47e-20	7.41e-10	9.37e-07	3.97e-17	0.21864	1.75e-46	4.07e-17	1.54e-06
VIT_04s0023g01110	ME	6.88e-09	4.18e-22	4.06e-05	2.79e-48	1.26e-21	1.42e-08	4.08e-06	1.16e-18	0.0421566	1.38e-44	5.24e-18	1.48e-05
VIT_02s0025g01330	ME	2.9e-11	2.87e-26	2.48e-05	3.33e-48	6.99e-18	5.94e-06	8.82e-08	1.59e-22	0.0329675	1.38e-44	8.93e-15	0.000865875
VIT_15s0048g00830	SM	1.18e-07	1.44e-34	5.59e-16	1.19e-44	1.73e-24	0.0100048	0.000356182	2.39e-30	9.28e-12	1.97e-40	4.79e-21	0.121181
VIT_06s0004g00620	SB	1.72e-13	3.13e-33	4.69e-07	2.06e-44	4.07e-13	0.0221058	1.43e-09	5.21e-29	0.000974188	3.42e-40	1.65e-10	0.186151
VIT_13s0064g01260	ME	5.86e-09	2.57e-25	7.46e-08	3.64e-44	1.38e-22	3.95e-07	3.74e-06	1.07e-21	0.00123845	1.01e-40	2.29e-18	0.000156271
VIT_04s0069g00790	ME	1.19e-07	4.07e-13	0.0454358	3.65e-44	2.98e-19	2.1e-12	3.13e-05	8.61e-11	0.667718	1.01e-40	4.95e-16	1.17e-08
VIT_07s0104g00420	CS	0.00038634	2.92e-11	0.0016232	3.96e-44	4.92e-27	4.68e-15	0.0323432	1.32e-08	0.213928	3.29e-40	2.04e-23	9.71e-12
VIT_06s0004g05430	CS	0.00589556	3.66e-09	0.00135649	1.22e-43	6.04e-31	2.3e-18	0.124942	6.54e-07	0.203745	6.75e-40	3.34e-27	9.54e-15
VIT_05s0020g03180	CS	5.11e-06	1.3e-12	0.00945139	2.29e-41	4.69e-21	2.31e-12	0.00303521	1.35e-09	0.341821	7.88e-38	4.33e-18	1.04e-09
VIT_06s0004g01160	CS	0.000162791	2.36e-09	0.0289091	2.37e-41	9.08e-23	9.25e-15	0.0219781	4.79e-07	0.437217	7.88e-38	1.26e-19	1.4e-11
VIT_14s0068g01870	SM	1.38e-05	4.9e-21	1.89e-07	4.67e-41	5.77e-21	1.92e-05	0.00497932	4.78e-18	0.000104622	3.87e-37	6.39e-18	0.00244858
VIT_18s0072g01010	SB	8.74e-14	1.72e-31	1.34e-05	1.28e-40	1.03e-09	0.0767593	1.43e-09	1.43e-27	0.00575726	7.07e-37	1.13e-07	0.3414
VIT_06s0080g00310	CS	0.156184	2.37e-06	0.000960214	3.63e-40	1.06e-32	2.3e-18	0.52269	9.69e-05	0.18566	1.01e-36	8.76e-29	9.54e-15
VIT_09s0002g00130	ME	2.77e-14	1.16e-26	0.00139419	7.5e-40	4.78e-09	0.00742609	2.3e-10	9.67e-23	0.241861	1.78e-36	2.85e-07	0.0874747
VIT_14s0081g00010	ME	8.47e-09	5.59e-16	0.0155357	7.08e-39	2.09e-14	1.29e-07	4.85e-06	2.58e-13	0.521057	1.47e-35	8.2e-12	6.47e-05
VIT_04s0044g01860	SM	3.67e-07	7.5e-24	9.89e-08	7.75e-39	1.32e-17	0.00101757	0.000468222	1.83e-20	6.84e-05	3.22e-35	8.41e-15	0.0306119
VIT_18s0122g00850	ME	4.49e-09	3.78e-20	0.000620422	1.86e-38	1.63e-13	6.27e-05	3.24e-06	6.27e-17	0.158917	3.43e-35	4.45e-11	0.00419974
VIT_08s0058g00740	CS	8.06e-05	1.25e-15	5.09e-05	4.1e-38	1.44e-19	3.38e-07	0.0165794	1.04e-11	0.0650123	9.72e-35	7.69e-17	1.39e-05
VIT_13s0064g00460	CS	0.00105451	4.08e-13	2.65e-05	6.67e-38	2.21e-25	8.83e-12	0.0557597	5.28e-10	0.0532758	1.38e-34	5.24e-22	2.99e-09
VIT_05s0051g00590	ME	1.45e-08	2.81e-21	6.53e-06	7.57e-38	1.82e-18	1.37e-06	7.29e-06	6.67e-18	0.0180809	1.26e-34	2.52e-15	0.000330163
VIT_05s0051g00590	SM	0.000351317	1.24e-16	2.3e-07	2.4e-37	4.31e-25	1.17e-09	0.0341168	6.64e-14	0.000115054	6.65e-34	1.86e-21	2.77e-06
VIT_11s0103g00550	ME	1.05e-07	1.34e-16	0.00166302	3.86e-37	5.59e-16	3.05e-07	2.86e-05	7.42e-14	0.245127	5.83e-34	3.87e-13	0.000130026
VIT_09s0002g04120	SM	3.58e-07	3.9e-19	5.14e-05	4.38e-37	2.95e-15	0.000188956	0.000468222	2.94e-16	0.00557385	1.04e-33	8.58e-13	0.0103978
VIT_07s0005g00870	SM	1.04e-07	9.58e-28	6.42e-13	5.66e-37	2.1e-21	0.00126306	0.000356182	4.3e-24	5.33e-09	1.17e-33	2.91e-18	0.0353699
VIT_08s0007g04780	ME	4.85e-07	1.51e-17	0.000172512	8.47e-37	3.58e-17	8.73e-07	8.66e-05	1.44e-14	0.0924373	1.1e-33	3.71e-14	0.000258788
VIT_18s0001g02790	ME	0.00030316	3.22e-10	0.00566858	8.62e-37	9.05e-22	1.88e-12	0.00741424	2.53e-08	0.375029	1.1e-33	5.01e-18	1.17e-08
VIT_17s0000g04910	SB	1.34e-06	6.97e-19	3.79e-05	1.04e-36	9.21e-16	6.95e-05	0.000479777	1.05e-15	0.0110339	3.47e-33	7.64e-13	0.00644427
VIT_06s0004g00960	SM	7.02e-06	1.04e-27	1.46e-11	2.98e-36	1.22e-17	0.0562714	0.00314916	4.3e-24	6.08e-08	5.51e-33	8.08e-15	0.30428
VIT_10s0003g01360	CS	0.0339182	1.36e-08	0.000332564	3.65e-36	2.17e-26	4.59e-13	0.279111	1.54e-06	0.141604	5.51e-33	7.22e-23	2.82e-10
VIT_11s0052g00020	CD	1.65e-06	1.7e-12	0.0207585	3.68e-36	9.58e-16	7.55e-09	0.00329366	1.41e-09	0.233547	6.12e-32	9.87e-13	3.13e-05
VIT_13s0064g00460	ME	4.34e-08	1.03e-18	0.000178671	4.02e-36	3.82e-16	2.44e-06	1.71e-05	1.43e-15	0.0927189	4.77e-33	2.88e-13	0.000466022
VIT_12s0034g01140	PN	2.81e-05	4.4e-21	1.96e-08	1.15e-35	1.99e-19	0.000208494	0.011686	7.3e-17	0.000325609	1.91e-31	1.1e-15	0.0349723
VIT_02s0012g02220	SM	0.00558795	2.04e-21	7.15e-12	1.56e-35	4.62e-23	0.00153958	0.139617	2.11e-18	3.96e-08	2.59e-32	9.58e-20	0.0405932
VIT_06s0004g00620	SM	1.1e-07	1.26e-21	5.95e-06	1.78e-35	4.52e-14	0.00299945	0.000356182	1.4e-18	0.0012343	2.68e-32	9.26e-12	0.0591723
VIT_14s0060g00460	SM	0.00149583	3.84e-17	8.74e-08	2.46e-35	5.66e-21	6.26e-05	0.0732734	2.28e-14	6.31e-05	3.41e-32	6.39e-18	0.00536229
VIT_14s0068g01870	CS	0.00718473	3.81e-08	0.00466748	2.56e-35	4.43e-23	6.11e-13	0.136354	3.44e-06	0.275618	3.26e-32	7.36e-20	3.5e-10
VIT_08s0007g03930	ME	4.95e-08	1.32e-16	0.00382684	2.73e-35	2.79e-12	5.7e-05	1.87e-05	7.42e-14	0.319339	3.02e-32	5.64e-10	0.00394582
VIT_18s0072g01010	PN	8.99e-09	1.3e-19	0.000721246	3.59e-35	9.97e-12	0.000554803	5.68e-05	7.19e-16	0.111935	2.98e-31	2.55e-09	0.0556482
VIT_10s0003g00350	CS	0.00971218	3.17e-09	0.000782914	6.97e-35	1.99e-23	6.6e-12	0.155484	5.78e-07	0.17765	7.72e-32	3.67e-20	2.38e-09
VIT_04s0023g01520	ME	2.85e-07	8.5e-18	0.000225853	7.61e-35	9.56e-15	3.29e-05	6.02e-05	9.85e-15	0.104181	7.9e-32	4.18e-12	0.0027135
VIT_06s0009g00810	CS	6.23e-05	1.18e-08	0.0918552	1.13e-34	1.29e-17	2.5e-12	0.0145794	1.4e-06	0.575991	1.17e-31	3.44e-15	1.07e-09
VIT_03s0063g00860	ME	0.00077254	1e-10	0.00132376	1.13e-34	3.46e-21	6.97e-11	0.0140667	9.53e-09	0.238476	1.1e-31	1.15e-17	2.03e-07
VIT_01s0026g01630	SM	0.0313707	3.52e-15	5.35e-09	1.22e-34	4.56e-25	5.3e-06	0.287224	1.36e-12	5.92e-06	1.45e-31	1.86e-21	0.00103488
VIT_18s0072g01010	CF	0.000391541	9.92e-27	3.78e-13	5.13e-34	1.97e-18	0.124391	0.460887	1.5e-22	3.14e-09	8.53e-30	1.09e-14	0.997663
VIT_18s0041g00670	CS	1.29e-08	6.15e-15	0.0705556	5.55e-34	3.62e-10	2.42e-06	0.000107425	2.62e-11	0.534074	5.42e-31	1.32e-08	6.39e-05
VIT_11s0016g05520	CS	0.000442324	7.15e-09	0.0217369	6.28e-34	6.15e-19	1.78e-11	0.0349773	1.01e-06	0.402886	5.8e-31	2.61e-16	5.19e-09
VIT_05s0020g00640	SM	7.53e-05	8.7e-20	1.26e-07	8.16e-34	4.61e-17	0.00172631	0.0140101	8.03e-17	7.76e-05	8.47e-31	2.47e-14	0.0435671
VIT_12s0028g03610	CS	0.0653627	2.14e-07	0.000753582	1.04e-33	1.63e-25	3.24e-13	0.365498	1.48e-05	0.17765	9.13e-31	4.5e-22	2.15e-10
VIT_04s0043g00840	SM	0.0188887	2.41e-17	1.15e-10	1.18e-33	5.6e-25	1.49e-05	0.240183	1.48e-14	3.18e-07	1.09e-30	1.86e-21	0.00208278
VIT_01s0026g02620	PN	2.71e-05	9.22e-17	8.21e-06	1.26e-33	2.2e-18	2.88e-06	0.011686	3.06e-13	0.0161867	6.98e-30	6.09e-15	0.00291051
VIT_05s0020g03320	CS	1.96e-05	6.32e-15	0.000242006	1.37e-33	8.21e-17	1.04e-06	0.00794543	2.62e-11	0.124157	1.13e-30	1.81e-14	3.33e-05
VIT_05s0020g03970	SM	0.000344545	1.52e-13	2.79e-05	2.6e-33	1.2e-21	1e-09	0.0340676	3.19e-11	0.0035651	2.25e-30	1.81e-18	2.77e-06
VIT_12s0028g00670	SM	2.16e-08	5.36e-29	2.1e-11	2.71e-33	8.65e-15	0.213331	0.000179653	4.45e-25	6.97e-08	2.25e-30	2.08e-12	0.559192
VIT_18s0001g08310	CS	0.00205784	2.2e-06	0.095147	4.11e-33	4.87e-20	2.94e-14	0.0774886	9.1e-05	0.583673	3.25e-30	2.85e-17	2.71e-11
VIT_17s0000g07850	CS	0.00364101	5.88e-09	0.00311947	4.82e-33	9.23e-21	5.5e-11	0.101618	8.88e-07	0.255971	3.64e-30	7.3e-18	1.37e-08
VIT_14s0171g00180	ME	3.3e-08	6.4e-18	0.00144869	5.13e-33	2.68e-11	0.000453405	1.41e-05	8.17e-15	0.242546	4.48e-30	3.74e-09	0.0159181
VIT_00s0207g00210	CS	2.54e-05	4.34e-10	0.0388989	6.57e-33	9.52e-16	1.39e-09	0.0092304	1.36e-07	0.4653	4.74e-30	1.74e-13	1.81e-07
VIT_16s0039g01650	CS	0.00124792	2.88e-09	0.0061292	7.25e-33	4.21e-19	2.89e-10	0.0605933	5.43e-07	0.315113	5.02e-30	1.94e-16	5.22e-08
VIT_04s0008g04710	ME	6.76e-10	2.14e-23	5.7e-05	8.4e-33	1.22e-09	0.042161	8.02e-07	7.09e-20	0.0516815	6.97e-30	9.42e-08	0.230397
VIT_18s0001g05570	ME	0.000390768	2.9e-09	0.0139362	1.12e-32	1.39e-18	7.34e-11	0.00871812	1.61e-07	0.50441	8.83e-30	2.1e-15	2.03e-07
VIT_04s0008g05010	ME	6.08e-08	1.47e-16	0.000961038	1.86e-32	8.33e-15	1.21e-06	1.98e-05	7.61e-14	0.215662	1.41e-29	3.84e-12	0.000312061
VIT_16s0098g00690	SM	0.0144738	1.05e-11	9.14e-06	1.92e-32	3.06e-22	3.79e-08	0.213079	1.32e-09	0.0016856	1.45e-29	5.09e-19	3.93e-05
VIT_17s0000g01700	ME	7.07e-06	1.02e-12	0.00673753	3.67e-32	3.81e-14	9.91e-07	0.000571034	1.87e-10	0.402009	2.65e-29	1.34e-11	0.000283768
VIT_06s0004g05380	CS	0.000219912	3.64e-08	0.0512301	4.33e-32	4.98e-20	2.4e-14	0.0260847	3.36e-06	0.496978	2.87e-29	2.85e-17	2.48e-11
VIT_13s0019g04280	CS	0.0175292	7.21e-10	0.000117238	4.65e-32	2.97e-22	1.02e-09	0.204849	1.99e-07	0.108971	2.87e-29	3.29e-19	1.43e-07
VIT_14s0060g00460	CS	0.00056068	7.37e-12	0.000726797	4.93e-32	4.93e-17	3.08e-07	0.0399835	4.62e-09	0.17765	2.92e-29	1.14e-14	1.32e-05
VIT_04s0043g00840	ME	8.12e-08	8.4e-17	0.00127338	5.44e-32	8.4e-13	4.06e-05	2.41e-05	5.28e-14	0.232372	3.76e-29	1.94e-10	0.00306522
VIT_05s0029g00240	CD	2.94e-05	9.42e-18	6.55e-06	6.59e-32	5.52e-15	0.000731637	0.0145648	8.88e-14	0.00420177	5.47e-28	4.37e-12	0.03857
VIT_17s0000g02260	CS	0.052159	1.54e-08	0.000197699	7.06e-32	5.36e-23	4.15e-10	0.32871	1.67e-06	0.113207	4.04e-29	8.1e-20	7.01e-08
VIT_01s0011g01280	CS	2.38e-05	2.93e-18	1.41e-06	8.6e-32	2.12e-16	0.000234146	0.00919417	4.86e-14	0.0234335	4.76e-29	4.34e-14	0.00215176
VIT_04s0023g03240	ME	2.32e-07	6.03e-17	0.000345706	9.35e-32	4.43e-14	2.27e-05	5.27e-05	4.36e-14	0.130473	6.04e-29	1.53e-11	0.00215305
VIT_00s0204g00170	ME	0.00836263	2.95e-07	0.0122479	9.45e-32	4.85e-20	2.3e-11	0.0670221	7.85e-06	0.483108	6.04e-29	1.15e-16	9.54e-08
VIT_17s0000g04910	SM	4.25e-05	7.82e-19	1.17e-06	9.58e-32	6.34e-15	0.00305261	0.0102643	5.41e-16	0.000359519	6.92e-29	1.59e-12	0.0595671
VIT_12s0142g00360	ME	6.29e-07	2.34e-15	0.00291336	1.07e-31	7.5e-12	0.000100065	0.000105433	8.81e-13	0.293208	6.56e-29	1.28e-09	0.00581006
VIT_18s0001g01490	CS	0.00259437	5.58e-09	0.00459839	1.53e-31	1.12e-18	1.16e-09	0.0874535	8.67e-07	0.273695	8.03e-29	4.06e-16	1.56e-07
VIT_07s0005g04400	CS	0.00375548	1.48e-05	0.158858	1.55e-31	1.93e-19	6.4e-15	0.103753	0.000368852	0.655512	8.03e-29	1e-16	1.12e-11
VIT_08s0058g00740	SB	0.00212766	6.99e-17	1.1e-07	1.65e-31	3.5e-18	0.000580865	0.0306004	4.15e-14	0.000303917	3.04e-28	8.31e-15	0.0237582
VIT_12s0028g02180	CS	0.00107023	6.98e-09	0.0104334	1.67e-31	3.91e-18	4.25e-10	0.0558877	1.01e-06	0.34361	8.39e-29	1.25e-15	7.06e-08
VIT_02s0025g01330	CS	0.00302855	1.86e-09	0.00200648	1.84e-31	3.29e-19	1.74e-09	0.092667	4.02e-07	0.22074	8.98e-29	1.61e-16	2.17e-07
VIT_05s0020g00640	CS	0.0776235	4.79e-08	0.000206172	1.99e-31	1.39e-23	1.14e-10	0.392332	4.19e-06	0.114123	9.44e-29	2.88e-20	2.48e-08
VIT_18s0001g05570	CS	0.00611688	1.34e-10	0.000178201	2.64e-31	3.18e-20	1.08e-08	0.125822	4.85e-08	0.113207	1.22e-28	2.11e-17	8.81e-07
VIT_05s0029g00240	SB	2.04e-05	2.25e-16	5.51e-05	3.5e-31	3.55e-14	0.000303109	0.00212156	9.59e-14	0.0130675	5.81e-28	1.79e-11	0.016503
VIT_10s0003g04950	ME	1.12e-06	1.46e-19	2.72e-06	5.2e-31	1.74e-14	0.00116514	0.00015718	2.2e-16	0.0132188	2.99e-28	7.24e-12	0.0289747
VIT_17s0000g00430	ME	0.000636868	1.22e-09	0.00732712	5.23e-31	1.32e-16	1.79e-08	0.0123694	7.74e-08	0.413858	2.99e-28	1.22e-13	1.75e-05
VIT_05s0049g00280	CS	0.0707749	2.12e-08	0.000185356	7.87e-31	3.54e-22	8.75e-10	0.378514	2.16e-06	0.113207	3.35e-28	3.67e-19	1.3e-07
VIT_06s0004g05680	SB	1.61e-05	9.81e-19	2.28e-06	8.22e-31	2.19e-14	0.00238013	0.00183865	1.25e-15	0.00269954	1.24e-27	1.17e-11	0.0542173
VIT_05s0102g00120	PN	0.000339535	3.53e-16	2.85e-06	1.39e-30	3.62e-16	0.000397951	0.0470385	9.78e-13	0.00787809	5.78e-27	6.81e-13	0.0482363
VIT_04s0044g01000	ME	0.000533059	5.88e-10	0.0048914	1.45e-30	3.11e-17	6.62e-09	0.0109014	4.19e-08	0.350114	8.01e-28	3.44e-14	9.16e-06
VIT_18s0122g00850	SM	0.000479384	4.7e-11	0.00176885	1.59e-30	3.54e-16	3.62e-07	0.0407992	4.79e-09	0.0472622	1.1e-27	1.4e-13	0.000150202
VIT_05s0029g00240	SM	0.000122705	7.02e-15	5.63e-05	1.86e-30	4.21e-15	0.000100701	0.0177186	2.3e-12	0.00577204	1.19e-27	1.16e-12	0.00714631
VIT_11s0016g03210	ME	0.000353968	1.8e-11	0.00135819	2.22e-30	5.27e-16	6.04e-07	0.00819437	2.18e-09	0.239937	1.19e-27	3.8e-13	0.000208831
VIT_05s0020g02800	ME	4.58e-05	1.84e-15	8.59e-05	4.45e-30	1.17e-13	0.000470141	0.00206604	7.26e-13	0.0594508	2.31e-27	3.41e-11	0.0162976
VIT_16s0039g01650	ME	1.05e-05	3.25e-17	3.41e-05	4.64e-30	4.93e-13	0.001724	0.000751252	2.57e-14	0.0404402	2.33e-27	1.25e-10	0.0366955
VIT_08s0007g03110	CS	0.000930752	6.6e-09	0.0126729	5.02e-30	2.76e-16	7.96e-09	0.0517694	9.7e-07	0.355833	2.03e-27	5.52e-14	6.88e-07
VIT_12s0055g00810	ME	6.41e-05	1.66e-11	0.0029523	5.53e-30	1.16e-16	1.39e-08	0.00255449	2.03e-09	0.293568	2.7e-27	1.14e-13	1.48e-05
VIT_11s0016g05010	PN	0.00761156	1.64e-10	0.000150367	6.01e-30	3.51e-19	1.02e-07	0.207289	3.28e-08	0.0594524	2e-26	1.46e-15	0.000565514
VIT_14s0066g01090	SM	3.57e-07	3.16e-23	2.13e-09	6.02e-30	4.62e-15	0.0213187	0.000468222	5.24e-20	2.95e-06	3.57e-27	1.24e-12	0.184192
VIT_12s0142g00190	SB	0.000137135	1.46e-12	0.000983404	6.04e-30	1.62e-14	9.4e-06	0.00615477	1.66e-10	0.0544347	8.35e-27	9.29e-12	0.00171601
VIT_00s1682g00010	ME	8.97e-05	1.29e-13	0.000286139	6.7e-30	4.33e-15	1.36e-05	0.00323122	3.16e-11	0.117794	3.18e-27	2.25e-12	0.00147082
VIT_13s0019g03630	CS	0.0850963	0.0272407	0.642179	7.6e-30	4.15e-22	1.08e-20	0.405949	0.101591	0.918011	3e-27	4.06e-19	1.8e-16
VIT_04s0023g01890	ME	5.13e-06	2.07e-12	0.00938065	8.34e-30	2.77e-13	1.29e-06	0.000448608	3.31e-10	0.447843	3.85e-27	7.3e-11	0.000316784
VIT_11s0103g00550	CS	0.00240958	4.01e-08	0.0119456	1.16e-29	5e-18	2.53e-10	0.0838855	3.6e-06	0.354348	4.49e-27	1.51e-15	4.71e-08
VIT_08s0007g01630	ME	8.01e-05	4.47e-15	6.08e-05	1.39e-29	2.17e-14	0.000195468	0.0029879	1.61e-12	0.0516815	6.25e-27	8.2e-12	0.0093402
VIT_09s0002g00130	PN	6.51e-05	2.16e-13	0.000696047	1.63e-29	1.05e-13	4.4e-05	0.0189654	1.8e-10	0.110081	4.5e-26	8.73e-11	0.01553
VIT_17s0000g01920	SB	4.94e-07	7.46e-22	3.41e-06	1.66e-29	2.05e-10	0.0838258	0.000276574	2.06e-18	0.00351974	1.97e-26	3.13e-08	0.356835
VIT_08s0040g02440	CS	0.000823511	3.24e-14	2.15e-05	1.73e-29	1.11e-15	0.00011157	0.0496071	8.97e-11	0.0532758	6.54e-27	1.98e-13	0.0012197
VIT_14s0171g00180	PN	0.0470628	7.31e-11	5.03e-06	1.96e-29	6.18e-21	8.89e-07	0.440401	1.66e-08	0.011923	4.66e-26	1.03e-16	0.00184501
VIT_14s0068g01870	SB	0.00151254	1.57e-15	1.11e-06	2.06e-29	1.45e-16	0.000510092	0.0249986	4.75e-13	0.00170807	2.28e-26	1.85e-13	0.0219445
VIT_14s0066g00250	CS	0.00930929	1.85e-09	0.000400104	2.6e-29	4.3e-20	1.26e-09	0.152757	4.02e-07	0.158193	9.58e-27	2.74e-17	1.66e-07
VIT_09s0002g05710	ME	6.05e-07	5.24e-12	0.0516851	3.27e-29	1.38e-10	6.72e-06	0.000102496	7.43e-10	0.688278	1.43e-26	1.48e-08	0.000922022
VIT_18s0001g09530	SB	8.8e-06	7.06e-20	1.67e-06	4.29e-29	3.93e-12	0.0285039	0.00122756	1.17e-16	0.00231019	4.45e-26	1.07e-09	0.211991
VIT_14s0068g02120	PN	1.03e-08	1.03e-19	0.0001923	4.69e-29	7.09e-10	0.010927	5.68e-05	7.19e-16	0.0631998	9.73e-26	9.54e-08	0.234322
VIT_11s0016g03400	SM	0.00369751	2.72e-13	7.47e-06	4.71e-29	2.96e-17	6.08e-05	0.114492	5.14e-11	0.00149515	2.61e-26	1.64e-14	0.00528659
VIT_05s0094g01210	ME	9.23e-05	1.33e-11	0.00309718	4.85e-29	2.12e-14	1.69e-06	0.00327538	1.67e-09	0.299276	2.06e-26	8.2e-12	0.000364182
VIT_04s0044g01000	CS	0.0092225	2.63e-07	0.00979605	4.97e-29	6.44e-19	7.82e-11	0.151932	1.72e-05	0.341821	1.79e-26	2.61e-16	1.83e-08
VIT_06s0061g01230	ME	4.97e-05	3.39e-12	0.00172558	4.97e-29	2.21e-15	3.32e-07	0.00218029	4.98e-10	0.245127	2.06e-26	1.22e-12	0.000137756
VIT_09s0054g01090	SM	0.00013553	3.1e-16	7.08e-06	5.67e-29	8e-14	0.00456856	0.0189127	1.61e-13	0.00145235	3.04e-26	1.54e-11	0.0767632
VIT_07s0129g00730	SB	4.67e-05	7.74e-14	0.000422434	8.41e-29	1.02e-13	5.28e-05	0.00359397	1.38e-11	0.0374845	7.76e-26	4.47e-11	0.00524878
VIT_06s0004g05680	SM	2.29e-06	3.59e-19	8.8e-06	9.21e-29	1.11e-11	0.0158049	0.00165521	2.84e-16	0.00164246	4.78e-26	1.32e-09	0.154958
VIT_01s0146g00020	CD	5.55e-07	8.83e-17	0.00068708	9.28e-29	3.89e-10	0.00430573	0.00329366	4.89e-13	0.0479402	5.14e-25	5.87e-08	0.103484
VIT_04s0023g02110	PN	0.00092625	2.46e-12	0.000194098	1.05e-28	2.65e-15	2.46e-05	0.0734354	1.17e-09	0.0631998	1.69e-25	3.01e-12	0.0110484
VIT_17s0000g03280	ME	0.000830639	3.28e-09	0.00880642	1.08e-28	1.11e-15	3.97e-08	0.014674	1.78e-07	0.445852	4.27e-26	6.89e-13	3.01e-05
VIT_18s0122g00850	PN	0.000801648	4.91e-12	0.000319308	1.12e-28	2.72e-15	1.27e-05	0.0679192	1.85e-09	0.0815759	1.69e-25	3.01e-12	0.00659591
VIT_14s0060g00040	ME	6.07e-05	5.81e-12	0.00205065	1.34e-28	7.48e-15	8.34e-07	0.00250217	8.18e-10	0.2652	5.19e-26	3.55e-12	0.000254158
VIT_18s0122g00850	SB	0.00564337	5.43e-08	0.00717014	1.38e-28	2.9e-17	5.58e-09	0.0538895	1.08e-06	0.125598	1.21e-25	4.81e-14	1.03e-05
VIT_11s0037g01230	ME	1.68e-07	8.59e-17	0.00113251	1.4e-28	4.23e-10	0.00228565	4.16e-05	5.28e-14	0.21864	5.3e-26	3.86e-08	0.0427427
VIT_17s0000g07820	ME	1.96e-05	1.1e-12	0.00382193	1.51e-28	3.27e-12	4.03e-05	0.00111723	1.97e-10	0.319339	5.59e-26	6.47e-10	0.00306522
VIT_12s0059g02260	CS	0.0140319	7.76e-07	0.0126975	1.85e-28	2.52e-18	2.26e-10	0.186049	3.99e-05	0.355833	6.39e-26	8.71e-16	4.37e-08
VIT_15s0048g02750	ME	1.35e-06	1.26e-12	0.0121854	1.95e-28	1.23e-12	1.56e-06	0.000181307	2.16e-10	0.482523	7.04e-26	2.76e-10	0.000349783
VIT_01s0011g03560	ME	5.59e-05	5.33e-09	0.0658325	2e-28	5.12e-13	6.06e-08	0.00238191	2.67e-07	0.706974	7.06e-26	1.25e-10	3.36e-05
VIT_19s0177g00340	CS	9.74e-05	4.45e-09	0.0524255	2.4e-28	2.45e-13	3.19e-08	0.0183845	7.46e-07	0.499471	8.13e-26	2.4e-11	2.18e-06
VIT_07s0005g00730	SM	0.00330951	1.43e-13	3.55e-06	2.91e-28	1.61e-17	3.74e-05	0.110981	3.05e-11	0.000854145	1.39e-25	9.91e-15	0.00372231
VIT_13s0047g00200	CD	0.00148571	3.3e-12	9.47e-05	3.07e-28	2.38e-16	7.39e-06	0.0791471	1.89e-09	0.0172833	1.24e-24	3.95e-13	0.00276321
VIT_03s0038g02860	ME	9.68e-06	6.97e-14	0.00172007	3.48e-28	1.24e-11	0.000240027	0.000721168	1.84e-11	0.245127	1.2e-25	1.98e-09	0.0106625
VIT_18s0001g04540	CS	8.64e-05	2.33e-10	0.0162609	3.61e-28	1.1e-12	2e-06	0.0170776	8.06e-08	0.375405	1.2e-25	8.6e-11	5.51e-05
VIT_05s0051g00590	CD	1.27e-05	1.07e-17	2.16e-06	3.74e-28	2.37e-14	0.00113765	0.0105743	8.88e-14	0.0032622	1.24e-24	1.66e-11	0.0507059
VIT_13s0064g01260	PN	0.0158022	1.82e-10	3.47e-05	4.39e-28	5.89e-20	2.89e-08	0.289319	3.52e-08	0.0302919	6.08e-25	4.89e-16	0.000269086
VIT_00s0371g00050	ME	5.01e-07	1.47e-11	0.0710368	5.11e-28	2.58e-10	5.09e-06	8.85e-05	1.82e-09	0.717977	1.73e-25	2.57e-08	0.000797623
VIT_05s0020g03180	SB	8.33e-06	7.22e-21	2.89e-07	5.35e-28	7.76e-12	0.0756551	0.00118257	1.5e-17	0.000686117	4.44e-25	2.01e-09	0.338459
VIT_08s0040g00980	ME	2.69e-07	1.11e-17	0.00026249	5.7e-28	2.99e-10	0.00627659	5.95e-05	1.15e-14	0.114708	1.89e-25	2.89e-08	0.0784267
VIT_08s0007g00470	CS	0.0285497	6.37e-08	0.00118719	6.56e-28	4.75e-19	5.7e-09	0.257735	5.27e-06	0.197145	2.13e-25	2.13e-16	5.38e-07
VIT_14s0066g01630	SB	8.98e-05	4.63e-13	0.000779705	6.62e-28	7.52e-13	0.000115385	0.00505413	6.25e-11	0.0472983	5.23e-25	2.84e-10	0.00903816
VIT_18s0001g05710	SB	6.95e-05	1.02e-17	3.15e-06	7.56e-28	1.32e-12	0.0135352	0.00452449	8.35e-15	0.00348384	5.46e-25	4.05e-10	0.144637
VIT_02s0025g00820	ME	0.000254235	4.08e-08	0.062054	9.96e-28	5.43e-14	1.03e-08	0.00654547	1.48e-06	0.697204	3.24e-25	1.84e-11	1.31e-05
VIT_10s0116g00560	CS	3.65e-07	9.97e-13	0.0204926	1.07e-27	3.67e-12	8.13e-07	0.001011	1.17e-09	0.398301	3.34e-25	2.47e-10	2.77e-05
VIT_05s0051g00590	PN	0.0040432	7.46e-12	2.22e-05	1.1e-27	1.82e-18	3.51e-07	0.153911	2.53e-09	0.026729	1.41e-24	6.04e-15	0.00116615
VIT_18s0001g11260	ME	2.9e-07	5.06e-13	0.0340136	1.17e-27	4.48e-09	0.000172323	6.02e-05	1e-10	0.628607	3.73e-25	2.72e-07	0.008624
VIT_19s0014g02970	PN	7.68e-05	4.78e-12	0.00235297	1.21e-27	8.8e-13	3.78e-05	0.0212621	1.85e-09	0.176007	1.43e-24	3.85e-10	0.0139638
VIT_06s0004g01380	CS	0.000298977	7e-09	0.0257	1.24e-27	2.34e-14	3.36e-08	0.0289214	1.01e-06	0.42275	3.82e-25	3.04e-12	2.28e-06
VIT_18s0001g09500	ME	0.000833136	1.85e-07	0.0571705	1.29e-27	8.62e-15	3.37e-09	0.0147025	5.29e-06	0.690466	4.03e-25	3.87e-12	5.7e-06
VIT_17s0000g00290	CS	2.61e-05	4.57e-07	0.411932	1.31e-27	7.37e-12	1.11e-09	0.0092304	2.62e-05	0.825854	3.94e-25	4.51e-10	1.53e-07
VIT_02s0033g01170	CS	0.0514556	2.72e-05	0.0251611	1.34e-27	2.2e-19	6e-12	0.327258	0.000584208	0.418663	3.97e-25	1.11e-16	2.21e-09
VIT_18s0001g08250	SB	0.000660289	1.68e-08	0.0219521	1.42e-27	5.75e-15	1.69e-08	0.0155308	4.03e-07	0.197889	9.83e-25	3.82e-12	2.01e-05
VIT_08s0040g02440	ME	7.83e-05	2.32e-10	0.0153724	1.46e-27	1.62e-12	3.09e-06	0.0029342	1.92e-08	0.521057	4.48e-25	3.53e-10	0.000546694
VIT_18s0072g01010	SM	1.31e-05	2.11e-18	7.98e-06	2.3e-27	4.06e-11	0.0313147	0.00492888	1.4e-15	0.00154028	1.06e-24	4.02e-09	0.226135
VIT_13s0019g04910	CS	0.00143703	3.38e-09	0.00433154	2.49e-27	1.83e-16	1.35e-08	0.0650228	6.09e-07	0.268413	7.24e-25	3.8e-14	1.05e-06
VIT_19s0085g00880	CS	0.000704922	5.67e-10	0.00465726	2.75e-27	4.79e-14	1.97e-06	0.0453718	1.71e-07	0.275618	7.86e-25	5.77e-12	5.43e-05
VIT_06s0004g00590	ME	6.08e-08	4.62e-14	0.0262489	2.8e-27	1.05e-08	0.000406372	1.98e-05	1.32e-11	0.600777	8.32e-25	5.65e-07	0.0148175
VIT_06s0009g01320	ME	1.26e-07	1.67e-10	0.249685	2.98e-27	3.68e-09	1.74e-06	3.27e-05	1.46e-08	0.866656	8.67e-25	2.3e-07	0.000370081
VIT_08s0007g05900	CS	0.0133286	1.08e-05	0.0607234	3.79e-27	3.34e-17	8.8e-12	0.181273	0.000293727	0.518346	1.05e-24	7.92e-15	2.99e-09
VIT_06s0004g06610	ME	2.86e-07	1.45e-15	0.00399828	4.18e-27	1.08e-08	0.00442418	6.02e-05	5.86e-13	0.328457	1.2e-24	5.68e-07	0.0642073
VIT_05s0062g00850	ME	1.33e-06	7.23e-10	0.179258	5.12e-27	1.46e-09	2.38e-06	0.000181307	4.98e-08	0.83435	1.44e-24	1.09e-07	0.000459333
VIT_10s0003g03500	ME	7.93e-07	8.03e-12	0.0532733	5.2e-27	3.22e-09	6.71e-05	0.000121931	1.06e-09	0.690466	1.44e-24	2.08e-07	0.00442834
VIT_08s0007g01630	CS	5.48e-06	1.74e-13	0.00373712	5.57e-27	9.79e-11	0.000277077	0.00303521	2.89e-10	0.259933	1.52e-24	4.25e-09	0.00245919
VIT_04s0044g01850	CS	4.53e-05	2.56e-10	0.026166	6.25e-27	2.03e-11	5.75e-06	0.0127533	8.69e-08	0.423914	1.67e-24	1.11e-09	0.000123884
VIT_04s0008g05770	SM	2.04e-07	3e-23	2.05e-07	6.8e-27	9.89e-10	0.331292	0.000401544	5.24e-20	0.000109739	3.05e-24	6.04e-08	0.672293
VIT_17s0053g00990	ME	1.27e-06	1.09e-14	0.000491742	6.89e-27	2.41e-13	1.48e-05	0.000176401	3.68e-12	0.15122	1.88e-24	6.46e-11	0.00156306
VIT_16s0050g00380	CS	0.00136864	7.51e-12	0.000191259	8.39e-27	7.03e-15	2.85e-05	0.0631	4.62e-09	0.113207	2.21e-24	1.04e-12	0.000425309
VIT_07s0031g00540	PN	0.00203753	2.56e-13	8.77e-06	8.56e-27	3.69e-16	6.46e-05	0.108632	2.02e-10	0.0161867	9.47e-24	6.81e-13	0.0185057
VIT_04s0043g00840	CS	0.0323068	3.66e-08	0.000631931	8.81e-27	6.38e-19	5.8e-09	0.27219	3.36e-06	0.17765	2.28e-24	2.61e-16	5.43e-07
VIT_03s0038g02860	CD	0.00027241	2.82e-12	0.000664087	9.08e-27	4.71e-13	0.000108066	0.0367776	1.73e-09	0.0469977	1.68e-23	2.37e-10	0.0122035
VIT_02s0025g04920	SM	0.0138973	1.51e-08	0.00111116	9.85e-27	2.15e-17	8.02e-08	0.209663	6.77e-07	0.0361803	4.3e-24	1.23e-14	6.34e-05
VIT_10s0116g01540	ME	3.41e-05	7.48e-14	0.00060542	9.91e-27	1.37e-11	0.000810892	0.00167876	1.94e-11	0.158917	2.65e-24	2.11e-09	0.0230182
VIT_00s1937g00010	ME	0.00290786	7.49e-10	0.00110961	1.09e-26	1.06e-15	9.76e-07	0.0343442	5.14e-08	0.21864	2.89e-24	6.89e-13	0.000283768
VIT_01s0150g00350	CD	0.000562307	3e-12	0.000381049	1.1e-26	2.69e-13	0.000161886	0.0513059	1.78e-09	0.035242	1.69e-23	1.44e-10	0.0149913
VIT_06s0004g00620	CD	0.000270842	4.49e-16	3.69e-06	1.12e-26	3e-13	0.00710576	0.0367776	1.49e-12	0.00360144	1.69e-23	1.56e-10	0.130097
VIT_08s0007g02190	CS	0.00196295	2.33e-07	0.0341621	1.27e-26	2.26e-15	2.56e-09	0.0760972	1.56e-05	0.453832	3.24e-24	3.71e-13	2.88e-07
VIT_08s0040g00980	CS	0.000110146	3e-12	0.00121888	1.4e-26	5.9e-13	4.01e-05	0.0198503	2.37e-09	0.200403	3.52e-24	5.03e-11	0.000555815
VIT_04s0023g02110	SB	0.131264	1.95e-09	6.67e-06	1.71e-26	4.02e-20	2e-06	0.328191	6.46e-08	0.00481761	1.09e-23	2.23e-16	0.000603551
VIT_04s0008g04060	ME	3.16e-07	2.25e-20	4.7e-07	1.88e-26	1.19e-11	0.0525802	6.28e-05	4.14e-17	0.00390199	4.84e-24	1.94e-09	0.257034
VIT_14s0066g00250	ME	1.23e-05	4.89e-14	0.000622039	1.9e-26	3.78e-12	0.000195736	0.000818201	1.35e-11	0.158917	4.84e-24	7.3e-10	0.0093402
VIT_04s0023g02110	CS	0.000214548	1.08e-09	0.0160154	2.06e-26	2.2e-12	3.35e-06	0.0258172	2.63e-07	0.375405	5.02e-24	1.58e-10	8.29e-05
VIT_13s0064g01260	CD	0.00159352	6.35e-08	0.0179073	2.07e-26	4.05e-16	1.21e-09	0.0818032	5.95e-06	0.219342	2.86e-23	5.18e-13	8.43e-06
VIT_12s0142g00190	CD	0.00158318	3.62e-12	0.000126785	2.46e-26	4.02e-14	0.000172469	0.0818032	1.94e-09	0.0202441	3.15e-23	2.67e-11	0.0156504
VIT_05s0049g01860	ME	1.07e-07	1.19e-15	0.00440378	2.49e-26	1.88e-08	0.0053454	2.87e-05	5.2e-13	0.338561	6.18e-24	9.04e-07	0.071875
VIT_14s0060g01430	ME	4.97e-05	3.04e-12	0.00244607	2.64e-26	5.24e-12	7.56e-05	0.00218029	4.58e-10	0.273672	6.44e-24	9.46e-10	0.00479046
VIT_19s0014g03160	SB	6.56e-06	1.35e-16	9.19e-05	2.68e-26	1.48e-10	0.0103786	0.00114756	6.78e-14	0.0186111	1.63e-23	2.41e-08	0.124169
VIT_14s0060g00460	PN	0.000115359	7.57e-13	0.00075278	3.07e-26	7.18e-12	0.000495074	0.0266564	4.22e-10	0.112619	3.04e-23	2.02e-09	0.0533659
VIT_11s0118g00420	PN	0.00278613	3.18e-11	0.000164868	3.11e-26	1.54e-15	1.06e-05	0.123393	8.01e-09	0.0611137	3.04e-23	1.96e-12	0.00609253
VIT_01s0011g02030	CS	0.000146867	2.24e-10	0.00918022	3.23e-26	3.33e-13	7.39e-07	0.0210247	7.9e-08	0.341821	7.77e-24	3.13e-11	2.57e-05
VIT_01s0026g02620	ME	1.04e-07	1.17e-12	0.050424	3.56e-26	2.66e-09	4.06e-05	2.86e-05	2.06e-10	0.686581	8.57e-24	1.8e-07	0.00306522
VIT_18s0001g05700	CS	0.00724378	9.96e-07	0.0286828	4.07e-26	2.74e-15	7.3e-09	0.136719	4.85e-05	0.434587	9.51e-24	4.42e-13	6.38e-07
VIT_09s0002g00130	CD	3.38e-06	8.99e-13	0.0111544	4.27e-26	1.45e-09	0.000410159	0.00434576	8.29e-10	0.179133	5.07e-23	1.72e-07	0.0279142
VIT_17s0000g01360	SM	0.00238205	1.29e-10	0.000286298	4.97e-26	6.58e-16	4.96e-06	0.0937354	1.11e-08	0.0161681	2.01e-23	2.18e-13	0.000991431
VIT_08s0007g04780	CS	0.0866548	4.47e-06	0.0035687	4.97e-26	1e-19	1.14e-10	0.409502	0.000156486	0.259933	1.15e-23	5.54e-17	2.48e-08
VIT_10s0003g04350	CS	0.000292614	1.12e-14	3.21e-05	5.06e-26	6.75e-13	0.00117392	0.0289214	3.73e-11	0.0532758	1.15e-23	5.61e-11	0.00732389
VIT_12s0059g02510	SB	0.000264348	4.79e-13	0.000209712	6.32e-26	5.1e-13	0.000264318	0.00950011	6.37e-11	0.0267883	3.62e-23	2.02e-10	0.0148789
VIT_18s0001g05710	PN	0.00064961	3.48e-14	2.25e-05	6.33e-26	4.43e-13	0.00260251	0.0606035	3.61e-11	0.026729	5.84e-23	2.37e-10	0.129393
VIT_14s0128g00100	CS	0.227708	4.09e-06	0.000657235	7.01e-26	7.42e-21	1.28e-09	0.607174	0.000146904	0.17765	1.57e-23	6.16e-18	1.67e-07
VIT_04s0023g03240	PN	0.0024103	1.56e-11	9.05e-05	7.8e-26	7.97e-16	7.56e-06	0.116012	4.73e-09	0.0469403	6.81e-23	1.1e-12	0.00501943
VIT_05s0020g02810	ME	0.00401705	3.63e-06	0.0730445	7.92e-26	1.7e-15	3.13e-10	0.0424346	6.26e-05	0.723384	1.88e-23	9.73e-13	7.43e-07
VIT_12s0142g00190	ME	7.73e-07	5.35e-15	0.00338188	8.56e-26	1.46e-08	0.00618213	0.000119996	1.89e-12	0.309453	1.98e-23	7.3e-07	0.0780687
VIT_19s0014g00410	ME	0.000770157	4.15e-12	0.000172562	8.57e-26	1.86e-14	3.32e-05	0.0140541	6.05e-10	0.0924373	1.98e-23	7.54e-12	0.0027135
VIT_05s0049g01860	PN	0.000104947	3.92e-15	3.46e-05	9.83e-26	4.77e-12	0.00478907	0.0256286	7.22e-12	0.0302919	7.77e-23	1.44e-09	0.165682
VIT_11s0052g00020	ME	0.000654392	1.36e-12	0.000187947	1.01e-25	5.09e-13	0.000402204	0.0126212	2.26e-10	0.094577	2.3e-23	1.25e-10	0.0147439
VIT_09s0002g08090	CS	0.0310528	1.13e-07	0.00170141	1.01e-25	5.59e-17	9.36e-08	0.267045	8.79e-06	0.217302	2.18e-23	1.27e-14	5.1e-06
VIT_06s0080g00250	ME	6.06e-05	3.04e-16	1.84e-05	1.09e-25	2.81e-11	0.0176959	0.00250217	1.44e-13	0.0313148	2.45e-23	3.86e-09	0.141533
VIT_05s0094g01210	SM	0.0105448	1.09e-09	0.00029621	1.1e-25	3.18e-16	3.06e-06	0.185298	6.98e-08	0.0162339	4.26e-23	1.29e-13	0.000686294
VIT_16s0050g01110	CF	0.00127228	5.39e-21	6.7e-11	1.11e-25	1.38e-14	0.196806	0.521071	2.24e-17	1.24e-07	4.62e-22	2.55e-11	0.997663
VIT_03s0038g04700	CS	0.032259	1.02e-05	0.0218002	1.15e-25	1.42e-17	1.75e-10	0.27219	0.000282855	0.402886	2.36e-23	3.73e-15	3.5e-08
VIT_06s0061g00350	CS	0.000848965	7.64e-08	0.0391077	1.15e-25	7.22e-14	2.09e-08	0.0501705	6.19e-06	0.465955	2.36e-23	8.45e-12	1.54e-06
VIT_13s0064g01260	CS	0.0170266	2.01e-09	0.000168021	1.15e-25	7.58e-18	1.2e-07	0.202104	4.23e-07	0.113207	2.36e-23	2.06e-15	6.1e-06
VIT_06s0004g08210	CS	0.000516586	4.13e-13	0.000120072	1.17e-25	5.14e-13	0.000466973	0.0384683	5.28e-10	0.108971	2.37e-23	4.43e-11	0.00362024
VIT_05s0020g03970	SB	0.0173491	2.53e-09	0.000162634	1.18e-25	2.63e-18	2.94e-08	0.103042	7.91e-08	0.024687	6.3e-23	7.28e-15	2.57e-05
VIT_05s0020g03970	ME	6.51e-07	5.93e-12	0.0299444	1.2e-25	8.16e-11	5.87e-06	0.000107059	8.28e-10	0.614701	2.65e-23	9.28e-09	0.000863014
VIT_04s0023g02290	SM	0.000553494	1.57e-12	8.2e-05	1.36e-25	1.21e-14	6.58e-05	0.0436627	2.42e-10	0.00765364	5.15e-23	2.86e-12	0.0055203
VIT_11s0016g02430	CS	3.63e-05	1.04e-09	0.040058	1.43e-25	1.22e-11	1.25e-06	0.0113316	2.58e-07	0.467283	2.86e-23	7.09e-10	3.85e-05
VIT_19s0085g00600	SB	5.47e-06	7.7e-19	1.24e-05	1.61e-25	2.21e-09	0.10418	0.00104404	1.07e-15	0.00575726	8.35e-23	2.09e-07	0.39838
VIT_19s0085g00600	CS	0.0106618	5.44e-08	0.00386438	1.62e-25	1.88e-15	3.18e-07	0.161248	4.61e-06	0.259933	3.2e-23	3.21e-13	1.34e-05
VIT_14s0128g00810	SB	2.06e-05	7.89e-13	0.00266703	1.72e-25	8.1e-11	0.00032977	0.00212156	9.8e-11	0.0840286	8.65e-23	1.46e-08	0.0171749
VIT_18s0122g00850	CD	3.68e-05	4.37e-10	0.0322087	1.9e-25	1.23e-10	1.54e-05	0.0147622	1.01e-07	0.281208	2.01e-22	2.24e-08	0.00445501
VIT_00s1937g00010	SM	0.008385	4.62e-12	1.11e-05	1.94e-25	8.07e-16	0.000151752	0.165226	6.29e-10	0.00195671	7.15e-23	2.63e-13	0.00903226
VIT_11s0016g05420	CD	0.1203	1.14e-07	0.000167007	1.94e-25	4.72e-19	2.14e-07	0.506664	9.44e-06	0.0243975	2.01e-22	3.92e-15	0.000254068
VIT_06s0061g01230	SM	0.0029555	1.11e-11	5.51e-05	2.08e-25	1.12e-15	1.62e-05	0.103941	1.38e-09	0.00575149	7.49e-23	3.46e-13	0.00223771
VIT_13s0019g04240	ME	0.000139261	7.47e-12	0.00205422	2.12e-25	1.93e-11	0.000273785	0.00449044	9.92e-10	0.2652	4.57e-23	2.85e-09	0.0115981
VIT_04s0008g05010	CS	0.00472367	9.15e-08	0.00795229	2.15e-25	1.35e-16	1.71e-09	0.114014	7.3e-06	0.341015	4.18e-23	2.84e-14	2.15e-07
VIT_17s0000g05210	CS	0.00454969	1.42e-08	0.00368711	2.16e-25	2.72e-15	2.25e-07	0.112429	1.58e-06	0.259933	4.18e-23	4.42e-13	1.02e-05
VIT_10s0003g00350	SM	0.0178912	4.87e-11	1.48e-05	2.23e-25	9.85e-17	5.25e-05	0.235293	4.91e-09	0.00240147	7.89e-23	4.42e-14	0.0048723
VIT_01s0011g01480	SB	1.66e-07	4.47e-16	0.00313124	2.26e-25	1.03e-07	0.0169598	0.000137837	1.69e-13	0.0881888	1.1e-22	4.58e-06	0.162933
VIT_00s1491g00020	CS	0.00128034	1.44e-08	0.0181705	2.3e-25	9.39e-13	8.29e-07	0.061272	1.59e-06	0.386351	4.4e-23	7.57e-11	2.81e-05
VIT_02s0025g01380	SM	0.000432105	3.97e-14	1.69e-05	2.43e-25	9.73e-14	0.000734895	0.0384391	1.05e-11	0.00264755	8.41e-23	1.86e-11	0.0256948
VIT_08s0105g00460	SM	0.0189194	1.98e-12	2.19e-06	2.59e-25	4.17e-16	0.000641349	0.240183	2.99e-10	0.000597347	8.79e-23	1.58e-13	0.0234261
VIT_08s0007g07450	SB	0.000121891	2.53e-12	0.00149321	2.97e-25	4.17e-11	0.000578714	0.00588409	2.67e-10	0.0664778	1.41e-22	8.06e-09	0.0237582
VIT_11s0016g04020	SM	9.89e-06	6.73e-15	0.000525958	3.28e-25	1.37e-09	0.0112096	0.00402103	2.28e-12	0.0234643	1.09e-22	7.84e-08	0.129258
VIT_06s0004g05230	CS	2.22e-05	1.92e-07	0.343094	3.31e-25	4.62e-10	9.74e-08	0.00877475	1.35e-05	0.79296	6.24e-23	1.6e-08	5.2e-06
VIT_04s0008g01280	SM	8.86e-07	6.6e-19	1.64e-06	3.49e-25	3.27e-11	0.0405689	0.000870132	4.76e-16	0.000477757	1.14e-22	3.34e-09	0.258812
VIT_13s0047g00200	CS	0.24012	0.000150463	0.00860299	3.76e-25	1.2e-20	4.85e-12	0.620326	0.00216206	0.341015	7.02e-23	9.08e-18	1.87e-09
VIT_14s0108g01680	SB	0.000361456	1.61e-09	0.012987	4.28e-25	6.4e-12	1e-05	0.0113501	5.51e-08	0.156679	1.92e-22	1.71e-09	0.00173562
VIT_10s0003g01490	SM	0.00288023	9.18e-14	4.27e-06	4.31e-25	2.59e-14	0.00192093	0.102932	2.12e-11	0.000984383	1.38e-22	5.59e-12	0.0464323
VIT_04s0023g01110	CS	0.00726985	8.3e-10	0.000440203	4.47e-25	3.41e-15	7.21e-06	0.136719	2.22e-07	0.158913	8.24e-23	5.34e-13	0.000147623
VIT_01s0011g01280	SM	0.0136098	4.95e-15	2.05e-08	4.49e-25	1.11e-16	0.00397791	0.207916	1.71e-12	1.89e-05	1.41e-22	4.87e-14	0.0705746
VIT_08s0217g00030	PN	1.58e-06	9.59e-13	0.0183255	4.83e-25	2.04e-08	0.00111825	0.00173078	4.98e-10	0.361087	3.65e-22	1.51e-06	0.0810905
VIT_15s0046g03360	ME	2.38e-05	1.21e-08	0.134373	4.94e-25	3.5e-10	1.56e-06	0.00128004	5.35e-07	0.794639	1.03e-22	3.28e-08	0.000349783
VIT_10s0003g01490	ME	0.000193974	6.81e-10	0.0118848	5.1e-25	5.86e-12	9.15e-06	0.0055346	4.76e-08	0.481362	1.05e-22	1.05e-09	0.00113432
VIT_06s0004g01510	CS	0.000218092	3.67e-06	0.342673	5.11e-25	5.24e-12	2.07e-09	0.0260549	0.000135707	0.79254	9.32e-23	3.34e-10	2.49e-07
VIT_12s0034g01760	CS	0.140247	3.7e-06	0.00155108	5.33e-25	4.15e-19	4.25e-09	0.499569	0.000136013	0.212222	9.63e-23	1.94e-16	4.33e-07
VIT_04s0023g02110	SM	0.0388671	4.9e-10	2.83e-05	5.94e-25	8.35e-17	2.96e-05	0.313619	3.63e-08	0.0035651	1.83e-22	3.96e-14	0.00327798
VIT_15s0048g01000	ME	0.02471	2.81e-07	0.00338838	6.31e-25	1.52e-16	5.26e-08	0.131584	7.52e-06	0.309453	1.28e-22	1.33e-13	3.36e-05
VIT_10s0116g00500	ME	4.21e-06	2.28e-17	2.07e-05	6.84e-25	2.69e-10	0.0317559	0.000384342	1.89e-14	0.0313148	1.37e-22	2.62e-08	0.195736
VIT_06s0061g00810	SB	7.69e-06	1.73e-13	0.00347571	7.91e-25	3.71e-09	0.00276438	0.00115521	2.73e-11	0.0919238	3.46e-22	3.08e-07	0.0582035
VIT_11s0118g00560	ME	3.68e-10	4.55e-12	0.505097	8.51e-25	3.41e-05	0.000496576	6.11e-07	6.56e-10	0.939071	1.68e-22	0.000445116	0.0168881
VIT_03s0038g02860	SM	0.00336397	2.16e-09	0.0019267	8.75e-25	7e-14	1e-05	0.111011	1.28e-07	0.0499919	2.64e-22	1.38e-11	0.00162344
VIT_15s0048g00500	ME	0.00231202	3.08e-07	0.0304052	9e-25	5.88e-15	3.72e-09	0.0294719	8.17e-06	0.614701	1.76e-22	2.87e-12	5.7e-06
VIT_18s0001g05570	CD	0.000260838	7.71e-13	0.000272314	1.01e-24	4.3e-12	0.000717898	0.0367776	7.53e-10	0.0311865	9.82e-22	1.4e-09	0.0383663
VIT_08s0056g00150	CS	0.00212391	1.11e-10	0.000802345	1.04e-24	6.53e-13	9.64e-05	0.0783771	4.18e-08	0.17765	1.86e-22	5.5e-11	0.00108737
VIT_00s1682g00010	SM	0.0142063	1.5e-10	5.26e-05	1.13e-24	8.73e-16	3.62e-05	0.210916	1.26e-08	0.00563757	3.34e-22	2.79e-13	0.00364286
VIT_13s0106g00250	CS	0.0010923	9.88e-09	0.0091131	1.19e-24	2.05e-14	8.27e-08	0.0566837	1.25e-06	0.341821	2.11e-22	2.72e-12	4.62e-06
VIT_05s0020g00640	CD	0.045474	2.7e-12	4.67e-07	1.21e-24	6.76e-17	0.000710792	0.34337	1.73e-09	0.00110729	1.12e-21	1.6e-13	0.0381987
VIT_07s0129g00730	SM	4.3e-05	1.92e-14	0.00018747	1.23e-24	1.03e-10	0.0060492	0.0102643	5.5e-12	0.0120047	3.56e-22	8.77e-09	0.0910036
VIT_00s0698g00010	SM	0.0239454	8.79e-10	8.49e-05	1.24e-24	3.09e-16	1.25e-05	0.257704	5.91e-08	0.00779336	3.56e-22	1.28e-13	0.00186174
VIT_14s0060g00460	ME	0.000525429	1.29e-14	1.69e-05	1.45e-24	7e-12	0.010938	0.0108254	4.3e-12	0.0313148	2.8e-22	1.22e-09	0.108181
VIT_05s0029g00240	ME	3.19e-11	2.18e-17	0.0556227	1.51e-24	0.000183	0.0666321	8.82e-08	1.89e-14	0.690466	2.81e-22	0.00171109	0.291874
VIT_01s0011g02030	ME	3.18e-07	1.71e-14	0.00473514	1.52e-24	1.52e-08	0.00419452	6.28e-05	5.26e-12	0.347928	2.81e-22	7.59e-07	0.0622468
VIT_05s0020g03370	ME	7.68e-05	9.16e-10	0.027676	1.52e-24	2.03e-10	3.28e-05	0.00289056	6.13e-08	0.609102	2.81e-22	2.05e-08	0.0027135
VIT_07s0104g00420	ME	1.35e-06	2.22e-16	0.000456161	1.52e-24	2e-08	0.0340066	0.000181307	1.12e-13	0.147228	2.81e-22	9.52e-07	0.203647
VIT_04s0023g01110	SB	0.158743	4.35e-06	0.00134577	1.53e-24	3.82e-19	3.48e-09	0.36538	4.21e-05	0.0633177	6.53e-22	1.59e-15	9.62e-06
VIT_11s0118g00560	SM	0.000378938	3.98e-16	3.01e-06	1.54e-24	9.93e-12	0.0308916	0.0355516	2e-13	0.000770175	4.33e-22	1.2e-09	0.224207
VIT_04s0008g01780	ME	1.63e-06	1.85e-11	0.0516169	1.55e-24	3.49e-08	0.00034772	0.00020384	2.22e-09	0.688278	2.83e-22	1.5e-06	0.013683
VIT_00s1353g00010	PN	0.000788442	4.37e-12	0.00016561	1.65e-24	1.84e-13	0.000149482	0.067489	1.77e-09	0.0611137	1.15e-21	1.33e-10	0.0295511
VIT_18s0117g00390	ME	0.000202943	4.55e-14	7.11e-05	1.69e-24	1.52e-11	0.00543976	0.005664	1.32e-11	0.0545852	3.04e-22	2.32e-09	0.0725569
VIT_12s0034g01140	ME	1.54e-08	4.86e-14	0.0415721	1.7e-24	4.6e-07	0.00226021	7.53e-06	1.35e-11	0.654496	3.04e-22	1.29e-05	0.0425545
VIT_05s0051g00590	CS	0.0222974	1.29e-07	0.00180582	1.75e-24	2.37e-17	5.96e-09	0.228033	9.81e-06	0.217302	3.05e-22	5.96e-15	5.48e-07
VIT_10s0003g00350	CF	0.355593	1.08e-14	6.9e-12	1.77e-24	6.81e-21	0.0075402	0.929605	6.39e-12	2.29e-08	5.89e-21	1.13e-16	0.860739
VIT_04s0008g01280	SB	8.88e-07	3.09e-17	4.36e-05	1.79e-24	3.99e-10	0.0167678	0.000359718	2.23e-14	0.011867	7.44e-22	5.09e-08	0.162076
VIT_17s0000g00430	SB	0.0335562	4.81e-06	0.01408	1.97e-24	4.19e-16	1.09e-08	0.151299	4.57e-05	0.162407	7.99e-22	4.63e-13	1.51e-05
VIT_11s0052g00710	CD	0.012721	2.51e-12	5.15e-06	1.98e-24	7.19e-15	0.00134651	0.200804	1.73e-09	0.00420177	1.73e-21	5.42e-12	0.0556141
VIT_06s0061g01230	CS	0.00941445	1.47e-08	0.00141022	2.06e-24	5.94e-16	1.68e-07	0.153063	1.6e-06	0.205422	3.57e-22	1.11e-13	7.97e-06
VIT_18s0001g12830	SM	0.000845108	3.8e-09	0.0098278	2.13e-24	3.07e-12	9.32e-06	0.0537696	2.07e-07	0.126622	5.88e-22	4.17e-10	0.00154728
VIT_14s0081g00720	SM	6.18e-06	2.71e-14	0.000839229	2.2e-24	1e-09	0.00571997	0.00301607	7.5e-12	0.0306365	5.97e-22	6.09e-08	0.0880994
VIT_19s0090g00130	SM	0.0134675	2.13e-12	4.19e-06	2.23e-24	6.02e-15	0.00130825	0.207516	3.19e-10	0.000979891	5.97e-22	1.54e-12	0.0363291
VIT_18s0122g01140	CS	0.00915894	4.9e-06	0.0501873	2.39e-24	9.76e-15	3.07e-09	0.151923	0.000167009	0.494473	4.08e-22	1.38e-12	3.33e-07
VIT_06s0004g05380	ME	2.34e-06	6.14e-16	0.000108528	2.71e-24	2.14e-10	0.00816429	0.000266694	2.75e-13	0.0643651	4.78e-22	2.14e-08	0.0915613
VIT_07s0005g00870	CD	1.24e-05	8.54e-14	0.000246577	2.92e-24	1.77e-12	0.000107604	0.0105743	1.42e-10	0.0288356	2.43e-21	7.74e-10	0.0122035
VIT_13s0019g04240	CS	0.00090369	2.92e-08	0.0264254	3.1e-24	5.24e-12	2.17e-06	0.0515694	2.77e-06	0.424059	5.25e-22	3.34e-10	5.87e-05
VIT_01s0011g02990	ME	7.65e-06	5.79e-11	0.0354854	3.13e-24	1.03e-08	0.000308563	0.000596555	6.09e-09	0.638226	5.36e-22	5.55e-07	0.0126518
VIT_04s0023g02110	ME	2.59e-05	7.27e-12	0.00750111	3.14e-24	1.56e-09	0.000721874	0.00136605	9.73e-10	0.416263	5.36e-22	1.16e-07	0.02133
VIT_09s0002g00810	ME	7.73e-06	6.65e-12	0.0132611	3.15e-24	2.9e-09	0.000471085	0.00059678	9.05e-10	0.500486	5.36e-22	1.9e-07	0.0162976
VIT_06s0004g05430	ME	0.00017128	3.52e-10	0.00916369	3.17e-24	2.13e-11	3.29e-05	0.00517143	2.74e-08	0.447843	5.36e-22	3.03e-09	0.0027135
VIT_13s0019g04240	SM	0.000622008	1.49e-14	1.38e-05	3.32e-24	8.44e-12	0.0142646	0.0463187	4.51e-12	0.00226311	8.75e-22	1.05e-09	0.145772
VIT_07s0129g00730	CD	6.65e-05	7.35e-08	0.150932	3.36e-24	1.18e-10	4.52e-07	0.0196773	6.74e-06	0.529814	2.66e-21	2.21e-08	0.000417398
VIT_19s0014g01350	ME	1.44e-06	5.07e-13	0.0141024	3.53e-24	4.62e-08	0.0024677	0.000187446	1e-10	0.505798	5.93e-22	1.93e-06	0.0446712
VIT_14s0066g01710	CF	0.000182007	1.14e-14	4.26e-05	3.62e-24	3.28e-11	0.00905538	0.386922	6.54e-12	0.00176024	1e-20	1.31e-08	0.870967
VIT_02s0025g02770	PN	0.0588485	6.94e-08	0.000427336	3.73e-24	8.69e-17	1.21e-06	0.477867	4.25e-06	0.0907823	2.38e-21	2.06e-13	0.00201543
VIT_19s0014g03160	CS	1.18e-06	1.36e-13	0.0101003	3.8e-24	4.23e-08	0.00279476	0.00150199	2.57e-10	0.341821	6.38e-22	7.87e-07	0.01421
VIT_06s0004g08210	PN	0.000979037	1.62e-10	0.00146559	4.34e-24	1.54e-12	7.57e-05	0.0759714	3.28e-08	0.144675	2.67e-21	5.97e-10	0.0206068
VIT_14s0066g01450	SB	1.86e-06	3.04e-15	0.00140286	4.42e-24	3.44e-08	0.0186568	0.000560997	8.41e-13	0.0643531	1.75e-21	1.87e-06	0.169855
VIT_08s0007g04380	SM	4.48e-06	4.52e-15	0.000598523	4.54e-24	5.52e-09	0.0166716	0.00265931	1.65e-12	0.0256853	1.16e-21	2.63e-07	0.1592
VIT_02s0025g02770	CD	0.0296897	9.02e-07	0.00590007	4.56e-24	1.01e-15	1.03e-07	0.291732	4.72e-05	0.131433	3.29e-21	9.87e-13	0.000142948
VIT_17s0000g08810	SB	1.62e-06	1.71e-16	0.000479096	4.66e-24	6.25e-08	0.0532213	0.000537094	8.1e-14	0.0389993	1.76e-21	3.09e-06	0.287057
VIT_04s0023g01520	SB	0.00180213	9.61e-11	0.000587245	4.67e-24	3.65e-13	7.61e-05	0.0276632	5.37e-09	0.0423991	1.76e-21	1.51e-10	0.00690791
VIT_00s0125g00190	CS	0.0182221	0.000127752	0.137898	4.88e-24	1.45e-15	3.95e-11	0.208543	0.00192859	0.627937	8.11e-22	2.54e-13	1.04e-08
VIT_14s0108g01020	ME	5.98e-05	1.02e-13	8.73e-06	5.28e-24	2.55e-15	3.25e-06	0.00249547	2.57e-11	0.0207051	8.76e-22	1.37e-12	0.000562292
VIT_17s0000g00290	SM	0.0241128	1.61e-08	0.000564965	5.39e-24	1.42e-15	5.05e-06	0.258005	7.12e-07	0.0246242	1.36e-21	4.28e-13	0.000998649
VIT_06s0009g02790	CS	0.00807116	1e-06	0.0250886	5.6e-24	7.34e-14	1.33e-07	0.142709	4.85e-05	0.418663	9.03e-22	8.46e-12	6.57e-06
VIT_02s0033g01400	SB	0.000723201	5.66e-07	0.0991168	5.79e-24	3.87e-12	8.55e-08	0.0164739	7.64e-06	0.391829	2.14e-21	1.07e-09	4.89e-05
VIT_08s0007g02790	ME	0.00018804	5.98e-09	0.0336595	5.94e-24	7.11e-11	1.01e-05	0.00544006	2.93e-07	0.628607	9.77e-22	8.49e-09	0.00116452
VIT_05s0051g00440	SM	0.00478355	1.59e-10	0.000288194	6.34e-24	2.19e-13	0.000243013	0.128675	1.32e-08	0.0161681	1.57e-21	3.81e-11	0.0123409
VIT_09s0002g00810	CS	0.00323947	2.18e-08	0.00710365	6.44e-24	2.16e-13	2.13e-06	0.0952984	2.17e-06	0.33323	1.03e-21	2.15e-11	5.81e-05
VIT_13s0074g00110	PN	0.00158246	3.3e-09	0.00405149	6.48e-24	1.67e-13	2.73e-06	0.0980538	3.54e-07	0.218666	3.84e-21	1.26e-10	0.00291051
VIT_11s0065g00130	CS	0.000793324	6.64e-07	0.0935106	6.51e-24	4.69e-13	1.07e-08	0.0487923	3.52e-05	0.580428	1.03e-21	4.14e-11	8.72e-07
VIT_14s0030g02200	CS	0.0783451	2.9e-05	0.0149788	6.68e-24	2.5e-17	5.89e-10	0.393526	0.000609305	0.368745	1.05e-21	6.19e-15	9.22e-08
VIT_05s0102g00480	SB	1.92e-05	4.06e-15	0.000263643	6.71e-24	2.66e-09	0.0196388	0.00204576	1.09e-12	0.0312718	2.42e-21	2.41e-07	0.174192
VIT_17s0053g00990	SM	9.99e-05	6.32e-16	1.03e-06	8.08e-24	2.93e-13	0.00401498	0.0163306	2.91e-13	0.000350273	1.97e-21	5.02e-11	0.0707779
VIT_11s0052g01560	CS	0.00437286	3.74e-08	0.00825142	8.26e-24	2e-13	1.12e-06	0.1102	3.39e-06	0.341015	1.28e-21	2.06e-11	3.48e-05
VIT_00s0125g00280	CS	1.11e-06	1.45e-11	0.0549158	8.62e-24	4.27e-08	0.000267796	0.00150199	7.32e-09	0.504945	1.33e-21	7.93e-07	0.00239473
VIT_04s0023g01520	CS	0.00488894	3.33e-10	0.000423103	9.3e-24	9.37e-14	4.85e-05	0.115649	1.06e-07	0.158913	1.4e-21	1.04e-11	0.00064475
VIT_00s0229g00100	SM	0.0173707	2.73e-12	2.55e-06	9.53e-24	5.52e-15	0.00193205	0.23338	4.01e-10	0.000672355	2.29e-21	1.43e-12	0.0466331
VIT_02s0087g00400	ME	3.47e-05	2.32e-10	0.0223901	1.07e-23	4.33e-10	5.37e-05	0.00170608	1.92e-08	0.568516	1.73e-21	3.93e-08	0.00377888
VIT_15s0048g00830	CS	2.77e-05	2.95e-11	0.00842292	1.07e-23	1.14e-10	6.81e-05	0.00958035	1.32e-08	0.341015	1.6e-21	4.87e-09	0.000828345
VIT_11s0118g00420	CD	0.028899	1.79e-11	3.36e-06	1.12e-23	5.19e-16	0.000253776	0.288173	7.63e-09	0.00360144	7.75e-21	5.74e-13	0.019785
VIT_02s0025g03570	CS	0.826205	0.000338686	0.000783617	1.29e-23	1.23e-22	4.83e-11	0.944706	0.00399189	0.17765	1.91e-21	1.46e-19	1.23e-08
VIT_09s0002g04320	SB	0.000403557	3.93e-11	0.00186683	1.37e-23	3.84e-11	0.000390535	0.0119883	2.51e-09	0.0719272	4.85e-21	7.6e-09	0.019244
VIT_08s0007g07440	SM	5.18e-06	1.88e-15	0.000515721	1.38e-23	2.34e-08	0.0344536	0.00295661	7.95e-13	0.0232395	3.27e-21	8.9e-07	0.237917
VIT_12s0028g03610	ME	0.0325704	1.97e-06	0.00819587	1.41e-23	1.12e-15	4.71e-08	0.155164	3.81e-05	0.431176	2.22e-21	6.89e-13	3.36e-05
VIT_19s0090g01200	CS	4.05e-05	7.41e-11	0.015239	1.41e-23	1.66e-09	0.000261828	0.0120071	2.93e-08	0.369969	2.07e-21	4.86e-08	0.002363
VIT_06s0004g02680	SM	0.150648	1.54e-10	5.38e-07	1.45e-23	4.2e-18	0.000172121	0.523142	1.29e-08	0.000212692	3.39e-21	3.17e-15	0.00985601
VIT_07s0031g03030	ME	1.9e-07	2.89e-10	0.263558	1.5e-23	7.78e-07	0.00012562	4.44e-05	2.33e-08	0.87347	2.36e-21	2.03e-05	0.0068395
VIT_14s0083g00110	CS	0.0174707	5.35e-05	0.100864	1.51e-23	1.22e-14	5.42e-10	0.204453	0.000971597	0.589377	2.19e-21	1.69e-12	8.57e-08
VIT_04s0023g01110	CD	0.00459891	4.8e-12	3.15e-05	1.63e-23	1.75e-13	0.000941869	0.12658	2.48e-09	0.0098706	1.08e-20	9.66e-11	0.0454671
VIT_00s0904g00010	CS	0.000531191	1e-07	0.058967	1.63e-23	7e-12	3.15e-07	0.0390308	7.86e-06	0.516187	2.36e-21	4.32e-10	1.33e-05
VIT_09s0002g00130	SM	6.15e-05	1.26e-14	0.000169485	1.73e-23	1.15e-09	0.0192196	0.0130896	4.02e-12	0.011263	3.99e-21	6.84e-08	0.172069
VIT_07s0005g05510	ME	8.12e-06	8.61e-10	0.0794967	1.83e-23	3.81e-09	2.8e-05	0.000621349	5.83e-08	0.736336	2.84e-21	2.37e-07	0.0025042
VIT_03s0038g00450	ME	0.00856242	1.02e-09	0.000461029	1.85e-23	1.1e-13	7.5e-05	0.0677084	6.73e-08	0.147228	2.85e-21	3.34e-11	0.00477314
VIT_05s0029g00240	CF	0.000209701	6.39e-17	2.08e-06	1.87e-23	1.32e-10	0.0861148	0.386922	7.58e-14	0.000243357	3.87e-20	4.02e-08	0.997663
VIT_18s0041g01880	SM	2.29e-05	6.7e-22	2.46e-09	2.02e-23	2.09e-10	0.69761	0.00695917	7.95e-19	3.14e-06	4.59e-21	1.64e-08	0.888723
VIT_17s0000g01920	SM	0.00837323	1.53e-11	3.39e-05	2.1e-23	1.29e-13	0.00104107	0.165226	1.82e-09	0.00406228	4.65e-21	2.38e-11	0.0311495
VIT_15s0046g00120	CS	0.00812642	2.85e-07	0.0144805	2.1e-23	2.13e-13	5.02e-07	0.142801	1.81e-05	0.368745	2.98e-21	2.14e-11	1.92e-05
VIT_12s0028g02180	ME	3.29e-05	6.56e-11	0.0147149	2.29e-23	1.72e-09	0.000286013	0.00164543	6.68e-09	0.517701	3.49e-21	1.26e-07	0.0119554
VIT_14s0108g00430	CS	0.220936	0.000116253	0.00823871	2.29e-23	8.5e-19	1.61e-10	0.602416	0.00179082	0.341015	3.2e-21	3.14e-16	3.32e-08
VIT_07s0191g00210	SB	6.58e-06	1.36e-14	0.00116215	2.38e-23	2.52e-08	0.0188985	0.00114756	3.27e-12	0.0588372	8.23e-21	1.44e-06	0.170559
VIT_13s0019g04240	PN	3.28e-05	4.81e-12	0.00507587	2.48e-23	3.67e-09	0.00192674	0.0122231	1.85e-09	0.236769	1.33e-20	3.55e-07	0.10995
VIT_13s0019g04910	ME	6.92e-05	1.19e-09	0.0248932	2.55e-23	6.07e-11	8.92e-06	0.00267197	7.59e-08	0.587362	3.85e-21	7.52e-09	0.00111394
VIT_18s0001g12830	CD	0.0561625	4.97e-10	1.45e-05	2.56e-23	4.82e-16	0.00011957	0.374703	1.12e-07	0.00636127	1.64e-20	5.72e-13	0.0125564
VIT_03s0038g00590	PN	5.64e-05	2.75e-11	0.00791131	2.62e-23	2.22e-09	0.000864461	0.0174298	7.25e-09	0.27787	1.36e-20	2.33e-07	0.0691397
VIT_14s0036g01060	CS	0.0571257	0.00157605	0.210996	2.67e-23	3.59e-16	2.51e-12	0.343717	0.0126618	0.703432	3.7e-21	6.93e-14	1.07e-09
VIT_15s0048g00830	SB	0.000646911	4.6e-18	1.82e-08	2.7e-23	1.74e-12	0.114496	0.0154516	4.77e-15	0.000135177	9.13e-21	5.19e-10	0.414271
VIT_08s0007g04780	CD	0.000813443	6.53e-10	0.00337683	2.71e-23	3.48e-12	3.11e-05	0.0605212	1.41e-07	0.0965158	1.67e-20	1.26e-09	0.0063797
VIT_14s0068g02150	ME	2.24e-08	3.48e-13	0.0708907	2.87e-23	1.83e-06	0.00261358	1.01e-05	7.51e-11	0.717977	4.29e-21	4.03e-05	0.0463192
VIT_08s0007g05940	CS	0.160102	0.0317222	0.460382	2.9e-23	6.46e-18	1.68e-15	0.526121	0.113012	0.850139	3.98e-21	1.82e-15	4.65e-12
VIT_02s0033g01400	SM	0.0140013	3.15e-09	0.000426702	2.94e-23	1.79e-14	2.12e-05	0.210222	1.75e-07	0.0203615	6.35e-21	4.06e-12	0.00259431
VIT_03s0038g00590	CS	0.00176225	2.61e-05	0.28427	3.34e-23	8.22e-12	6.95e-09	0.072334	0.000566705	0.757384	4.5e-21	4.96e-10	6.18e-07
VIT_02s0109g00230	CD	0.000153044	2.13e-12	0.00106914	3.45e-23	5.17e-10	0.00307307	0.0321266	1.54e-09	0.0597598	2.05e-20	7.28e-08	0.0863335
VIT_16s0098g00690	ME	2.15e-06	3.24e-08	0.41569	3.72e-23	5.43e-08	3.43e-06	0.000253453	1.22e-06	0.923443	5.52e-21	2.17e-06	0.000588012
VIT_02s0025g01380	CS	0.0199675	4.75e-07	0.00534207	3.81e-23	1.69e-15	5.25e-08	0.21672	2.7e-05	0.293939	5.1e-21	2.92e-13	3.19e-06
VIT_18s0001g14730	ME	0.00612744	4.82e-07	0.0209659	4.01e-23	4.01e-13	6.24e-07	0.0551013	1.19e-05	0.558212	5.89e-21	1.04e-10	0.00021138
VIT_17s0000g07470	CD	0.00239677	1.89e-08	0.00861033	4.17e-23	1.92e-12	7.53e-06	0.0974925	2.31e-06	0.157992	2.39e-20	8.16e-10	0.00276321
VIT_15s0046g03360	CF	0.00318749	1.31e-17	1.23e-08	4.5e-23	1.31e-12	0.146665	0.644031	1.99e-14	6.81e-06	8.17e-20	1.21e-09	0.997663
VIT_11s0016g05520	SM	0.00047077	1.49e-12	0.000237067	4.71e-23	5.13e-11	0.0037803	0.0407167	2.33e-10	0.0141102	1e-20	4.89e-09	0.0683831
VIT_19s0085g00600	CF	0.000928846	1.62e-17	1.43e-07	4.92e-23	2.89e-11	0.158121	0.521071	2.25e-14	3.78e-05	8.17e-20	1.23e-08	0.997663
VIT_01s0137g00290	ME	3.9e-06	3.14e-12	0.0151254	5.24e-23	5.57e-08	0.0026403	0.000372245	4.69e-10	0.521057	7.64e-21	2.22e-06	0.046693
VIT_17s0000g07850	ME	0.000400164	2.09e-09	0.0123758	5.56e-23	6.36e-11	4.27e-05	0.008872	1.22e-07	0.48474	8.03e-21	7.71e-09	0.00317857
VIT_04s0044g01410	CS	1.01e-05	1.83e-09	0.110887	5.89e-23	1.26e-08	2.68e-05	0.00510234	4.02e-07	0.599291	7.82e-21	2.75e-07	0.000404369
VIT_01s0011g06550	CS	0.00152104	3.85e-09	0.00686057	6.26e-23	2.01e-11	5.1e-05	0.0675356	6.65e-07	0.325505	8.14e-21	1.11e-09	0.000668627
VIT_08s0007g01040	CS	4.16e-06	2.12e-09	0.197569	6.28e-23	9.57e-08	2.86e-05	0.00303521	4.39e-07	0.691765	8.14e-21	1.57e-06	0.000426399
VIT_04s0023g03240	CS	0.158227	3.13e-06	0.000944559	6.32e-23	2.84e-18	6.23e-09	0.523023	0.00012047	0.18566	8.14e-21	9.63e-16	5.65e-07
VIT_12s0142g00190	PN	0.000247366	5.21e-11	0.00333785	7.12e-23	3.57e-10	0.000804334	0.041916	1.29e-08	0.200458	3.58e-20	5.51e-08	0.0671194
VIT_16s0098g00720	PN	0.00662888	2.42e-11	5.37e-05	8e-23	2.86e-13	0.000832327	0.193121	6.7e-09	0.0387885	3.91e-20	1.69e-10	0.0684238
VIT_07s0031g00540	ME	0.00135209	4.95e-08	0.019294	8.9e-23	1.7e-12	1.05e-06	0.0204675	1.75e-06	0.548127	1.24e-20	3.61e-10	0.000285447
VIT_04s0044g01750	ME	0.00188965	4.06e-08	0.0162906	8.92e-23	1.03e-11	9.84e-06	0.0258694	1.48e-06	0.525277	1.24e-20	1.71e-09	0.00116452
VIT_14s0083g01050	ME	0.00177932	2.52e-06	0.110411	9.42e-23	1.34e-11	2.31e-07	0.0247881	4.61e-05	0.76899	1.3e-20	2.1e-09	0.000106437
VIT_17s0000g09840	CS	0.00821825	8.41e-09	0.00164533	9.78e-23	2.99e-13	2.49e-05	0.14319	1.14e-06	0.215136	1.23e-20	2.82e-11	0.000380869
VIT_02s0025g01380	ME	6.08e-06	4.88e-12	0.0101417	9.9e-23	5.42e-09	0.000742703	0.000515164	6.99e-10	0.455169	1.36e-20	3.21e-07	0.0217519
VIT_13s0064g01260	SM	0.03337	1.1e-07	0.00100877	1.01e-22	5.35e-16	2.18e-07	0.294913	3.6e-06	0.0343271	2.08e-20	1.93e-13	0.000109805
VIT_13s0067g01510	CD	0.000179921	1.32e-16	5.02e-06	1.04e-22	1.04e-09	0.127284	0.0321266	5.48e-13	0.00420177	5.73e-20	1.29e-07	0.486688
VIT_06s0004g00960	CF	0.00152824	6.03e-15	1.97e-06	1.04e-22	7.1e-12	0.0297445	0.521071	4.35e-12	0.000236676	1.5e-19	4.37e-09	0.997663
VIT_05s0051g00590	SB	0.0419612	5.79e-07	0.00214609	1.05e-22	1.79e-16	2.17e-08	0.171272	7.8e-06	0.0763826	3.42e-20	2.12e-13	2.06e-05
VIT_07s0005g00730	ME	1.93e-08	1.38e-16	0.00401522	1.17e-22	4.57e-06	0.0821785	8.98e-06	7.42e-14	0.328457	1.59e-20	8.67e-05	0.326864
VIT_02s0012g00580	ME	2.33e-05	8.31e-09	0.121986	1.27e-22	1.74e-08	4.16e-05	0.00127188	3.89e-07	0.781129	1.71e-20	8.53e-07	0.00310895
VIT_13s0067g01980	SM	0.000481948	1.62e-11	0.00055175	1.28e-22	8.63e-12	0.000363573	0.0407992	1.9e-09	0.0242391	2.58e-20	1.07e-09	0.0162643
VIT_03s0038g00270	CS	0.000319776	1.41e-08	0.0342204	1.3e-22	7.45e-11	6.06e-06	0.0299814	1.58e-06	0.453885	1.62e-20	3.34e-09	0.000128976
VIT_07s0031g00540	SB	0.000270949	4.06e-09	0.0188266	1.3e-22	3.83e-11	1.04e-05	0.00967609	1.2e-07	0.184772	4.15e-20	7.6e-09	0.00175979
VIT_06s0080g01270	ME	0.00167326	1.68e-09	0.00361494	1.31e-22	1.84e-11	0.000131363	0.0236277	1.02e-07	0.318879	1.75e-20	2.75e-09	0.00705957
VIT_11s0016g05620	SB	3.13e-05	2.71e-12	0.00425648	1.34e-22	1.16e-08	0.00416915	0.0027806	2.83e-10	0.0997963	4.19e-20	7.74e-07	0.074046
VIT_18s0001g09530	CS	0.011174	2.96e-08	0.00269983	1.34e-22	2.98e-13	1.22e-05	0.165513	2.79e-06	0.245242	1.67e-20	2.82e-11	0.000221884
VIT_17s0000g00520	ME	8.49e-05	1.27e-09	0.030637	1.43e-22	4e-09	0.0002065	0.00313821	8.05e-08	0.614701	1.89e-20	2.46e-07	0.00971428
VIT_05s0020g00640	ME	0.00102861	1.01e-09	0.00419626	1.43e-22	3.66e-11	0.000151294	0.0169515	6.7e-08	0.331728	1.89e-20	4.78e-09	0.00780243
VIT_04s0023g02290	ME	0.00326832	4.49e-07	0.0269589	1.5e-22	1.46e-13	6.02e-08	0.0370217	1.13e-05	0.602529	1.96e-20	4.04e-11	3.36e-05
VIT_16s0098g01790	ME	0.000192602	1.48e-07	0.110104	1.56e-22	6.31e-11	4.17e-07	0.00551439	4.42e-06	0.76899	2.03e-20	7.71e-09	0.000161198
VIT_05s0020g02890	CS	0.00191849	3.78e-09	0.00385058	1.68e-22	1.56e-12	1.12e-05	0.0753154	6.61e-07	0.259933	2.06e-20	1.16e-10	0.000207874
VIT_18s0001g11120	CD	0.125618	3.75e-07	0.000351965	1.71e-22	9.51e-17	1.48e-06	0.514643	2.41e-05	0.0343808	9.18e-20	1.97e-13	0.00102598
VIT_07s0005g05510	CS	0.0093363	5.64e-09	0.000973926	1.76e-22	1.21e-13	1.88e-05	0.152796	8.67e-07	0.18566	2.14e-20	1.32e-11	0.000311075
VIT_13s0019g05160	CS	0.000136487	5.47e-09	0.0531045	1.93e-22	4.34e-09	5.45e-05	0.0205085	8.67e-07	0.500747	2.33e-20	1.13e-07	0.000702706
VIT_08s0007g04780	PN	0.00423582	3.54e-10	0.000432489	1.95e-22	6.05e-13	0.000123108	0.155879	6.32e-08	0.0907823	9.25e-20	3.04e-10	0.0272577
VIT_13s0067g03660	SB	1.46e-06	5.7e-17	0.000188915	1.95e-22	1.86e-07	0.129581	0.000494784	3.59e-14	0.025944	5.93e-20	7.55e-06	0.434976
VIT_02s0012g02220	SB	0.0676855	1.05e-09	1.68e-05	1.97e-22	1.2e-15	0.000152999	0.224708	3.82e-08	0.00594591	5.93e-20	9.48e-13	0.0107203
VIT_00s0698g00010	ME	0.000640535	5.34e-08	0.038534	1.98e-22	6.81e-11	6.9e-06	0.0123971	1.87e-06	0.648323	2.5e-20	8.2e-09	0.000931697
VIT_02s0025g04050	SB	6.07e-07	5.46e-16	0.0016916	2e-22	1.55e-06	0.0945076	0.000317444	1.89e-13	0.0693597	5.93e-20	4.12e-05	0.379723
VIT_03s0038g02860	SB	0.0859294	6.63e-06	0.0051201	2.03e-22	5.46e-16	7.46e-08	0.256968	5.98e-05	0.106761	5.93e-20	5.13e-13	4.59e-05
VIT_14s0030g01930	CS	0.0199214	3.46e-05	0.0711691	2.08e-22	9.53e-14	1.2e-08	0.21648	0.000699118	0.536709	2.49e-20	1.06e-11	9.6e-07
VIT_03s0038g00450	CD	0.0165928	3.43e-10	9.26e-05	2.14e-22	1.28e-13	0.000412857	0.228664	8.38e-08	0.0172833	1.09e-19	7.3e-11	0.0279142
VIT_02s0025g02800	ME	8.89e-05	2.47e-08	0.0885216	2.16e-22	1.26e-09	1e-05	0.00320994	9.76e-07	0.75855	2.72e-20	9.59e-08	0.00116452
VIT_06s0004g05380	CD	0.0704926	1.46e-09	1.04e-05	2.16e-22	6.18e-17	7.55e-06	0.41031	2.61e-07	0.00526737	1.09e-19	1.6e-13	0.00276321
VIT_07s0005g02590	CS	0.000134479	2.17e-08	0.0798491	2.17e-22	1.17e-09	8.19e-06	0.0205085	2.17e-06	0.550671	2.57e-20	3.62e-08	0.000163486
VIT_06s0009g02020	ME	8.8e-05	4.39e-13	0.000564034	2.2e-22	1.09e-09	0.00660159	0.00320994	8.99e-11	0.155917	2.74e-20	8.46e-08	0.0810843
VIT_19s0014g00450	ME	0.0230038	6.22e-06	0.0231997	2.22e-22	2.45e-14	5.06e-08	0.126231	9.85e-05	0.575465	2.75e-20	9.05e-12	3.36e-05
VIT_07s0141g00590	ME	6.37e-06	2.06e-12	0.00855731	2.28e-22	4.68e-08	0.00442716	0.000533422	3.31e-10	0.441392	2.8e-20	1.95e-06	0.0642073
VIT_04s0023g03240	SM	0.0219214	9.58e-11	1.36e-05	2.29e-22	4.5e-15	0.00014896	0.249355	8.6e-09	0.00226311	4.53e-20	1.22e-12	0.00889796
VIT_06s0004g05680	CS	0.00739674	1.54e-07	0.00918737	2.3e-22	4.25e-13	2.01e-06	0.137567	1.13e-05	0.341821	2.71e-20	3.84e-11	5.54e-05
VIT_00s0483g00020	CS	0.0471887	9.21e-05	0.0554312	2.35e-22	8e-15	3.25e-09	0.316422	0.00149208	0.507766	2.75e-20	1.17e-12	3.5e-07
VIT_00s0204g00170	SB	0.00836718	9.7e-08	0.00689495	2.36e-22	1e-12	8.37e-06	0.0671234	1.78e-06	0.123514	6.77e-20	3.32e-10	0.00158004
VIT_00s0698g00010	SB	0.0389202	1.38e-10	1.03e-05	2.66e-22	6.32e-15	0.000453569	0.164363	7.24e-09	0.00546074	7.5e-20	4.04e-12	0.0205791
VIT_14s0066g00250	PN	0.00265102	6.65e-11	0.000220658	2.74e-22	8.58e-13	0.000236319	0.122112	1.56e-08	0.0666226	1.26e-19	3.85e-10	0.0370218
VIT_18s0001g01130	ME	4.89e-05	4.67e-09	0.0675791	2.76e-22	6.62e-09	6.3e-05	0.00216421	2.41e-07	0.710836	3.32e-20	3.78e-07	0.00420222
VIT_00s1937g00010	CS	0.00406983	0.000624908	0.585047	2.83e-22	1.74e-12	5.53e-11	0.106608	0.00638496	0.904024	3.28e-20	1.28e-10	1.37e-08
VIT_05s0077g01060	ME	0.000108441	2.09e-07	0.18172	2.93e-22	4.07e-09	5.65e-06	0.00374381	5.86e-06	0.834454	3.5e-20	2.49e-07	0.000854813
VIT_15s0046g03520	SM	0.000701117	7.1e-11	0.00140574	2.94e-22	1.19e-10	0.00117212	0.0479126	6.7e-09	0.0422128	5.68e-20	9.9e-09	0.0338643
VIT_03s0038g04700	ME	5e-05	1.2e-10	0.0139084	2.98e-22	3.53e-09	0.000461244	0.00218594	1.1e-08	0.50441	3.53e-20	2.22e-07	0.0161528
VIT_01s0011g04310	CS	0.188776	5.83e-05	0.00669869	3.27e-22	3.01e-17	5.16e-09	0.566584	0.0010411	0.325505	3.78e-20	7.35e-15	5.03e-07
VIT_11s0016g05840	ME	9.12e-06	1.35e-15	4.58e-06	3.38e-22	8.95e-12	0.00510642	0.000686384	5.6e-13	0.0152192	3.98e-20	1.52e-09	0.0698575
VIT_01s0146g00070	SM	4.51e-05	1.18e-13	0.000471218	3.43e-22	3.94e-09	0.0160878	0.0105428	2.62e-11	0.0220424	6.54e-20	1.95e-07	0.15623
VIT_19s0015g01900	CS	0.000285298	1.79e-09	0.0142191	3.5e-22	2.31e-10	6.8e-05	0.0289214	4.02e-07	0.368131	4.01e-20	9.02e-09	0.000828345
VIT_13s0047g01130	CS	0.0451664	0.000480985	0.143664	3.78e-22	1.5e-14	2.41e-10	0.311609	0.00525476	0.635377	4.3e-20	2.05e-12	4.59e-08
VIT_03s0063g01870	SM	0.000523881	5.21e-13	0.000114822	3.9e-22	1.38e-10	0.00901175	0.042639	9.02e-11	0.00922014	7.35e-20	1.12e-08	0.113629
VIT_16s0050g01110	ME	6.47e-06	1.06e-10	0.0398909	3.99e-22	2.53e-08	0.00032961	0.000533422	9.96e-09	0.650233	4.67e-20	1.17e-06	0.013164
VIT_08s0032g01090	SB	3.71e-07	6.56e-18	0.000340814	4.01e-22	3.3e-06	0.282732	0.000237154	6.05e-15	0.0332013	1.07e-19	7.44e-05	0.613411
VIT_18s0001g11150	CS	0.00199862	0.000130325	0.466503	4.47e-22	3.24e-11	2.88e-09	0.0766491	0.00195609	0.85279	5.05e-20	1.65e-09	3.15e-07
VIT_17s0000g05070	CS	0.0420932	5.57e-06	0.0113816	4.51e-22	8.28e-15	9.73e-08	0.302889	0.00018388	0.347432	5.06e-20	1.19e-12	5.2e-06
VIT_05s0020g03320	PN	0.00010087	4.26e-13	0.000437347	4.63e-22	1.2e-09	0.00895641	0.0250007	2.95e-10	0.0907823	2.08e-19	1.44e-07	0.215444
VIT_01s0011g04590	ME	5.69e-07	6.01e-12	0.0453601	4.74e-22	5.16e-07	0.00225657	9.74e-05	8.31e-10	0.667718	5.51e-20	1.43e-05	0.0425545
VIT_18s0001g14730	PN	0.00195873	4.82e-07	0.0507635	4.89e-22	2.99e-11	2.38e-06	0.106923	2.09e-05	0.474767	2.14e-19	6.45e-09	0.00291051
VIT_03s0038g01490	SB	2.81e-05	1.36e-10	0.0245076	4.98e-22	3.05e-08	0.000933801	0.00259421	7.2e-09	0.208383	1.31e-19	1.68e-06	0.0309726
VIT_08s0058g00740	CD	0.000191122	1.61e-13	0.000218023	5.06e-22	2.18e-09	0.0231258	0.0322264	2.43e-10	0.0275545	2.47e-19	2.41e-07	0.229186
VIT_18s0001g14790	ME	2.76e-07	8.9e-18	2.58e-05	5.1e-22	2.7e-08	0.134438	5.95e-05	9.85e-15	0.0329675	5.88e-20	1.23e-06	0.417051
VIT_04s0023g01030	SB	0.0027769	1.66e-10	0.000651667	5.39e-22	2.31e-11	0.000992437	0.0357744	8.35e-09	0.0434601	1.35e-19	5.32e-09	0.0323991
VIT_06s0004g06610	SB	0.0114083	2.72e-09	0.000608054	5.43e-22	8.86e-13	0.000183538	0.0810124	8.49e-08	0.0429674	1.35e-19	3.06e-10	0.0121428
VIT_11s0016g05010	SB	0.00873805	3.78e-08	0.00350914	5.46e-22	6.57e-13	1.3e-05	0.0690173	8.02e-07	0.0922697	1.35e-19	2.54e-10	0.00208136
VIT_11s0016g01400	SB	7.37e-05	3.98e-16	1.74e-05	5.74e-22	4.57e-09	0.109211	0.00461909	1.58e-13	0.00602768	1.4e-19	3.62e-07	0.405992
VIT_13s0019g04480	ME	2.19e-06	7.05e-13	0.0132396	5.76e-22	6.89e-07	0.0129257	0.000255657	1.35e-10	0.500486	6.59e-20	1.84e-05	0.118196
VIT_18s0001g05570	SM	0.0456061	5.62e-06	0.0100815	5.86e-22	5.33e-15	7.46e-08	0.333437	9.71e-05	0.128775	1.09e-19	1.41e-12	6.34e-05
VIT_07s0005g00730	SB	6.7e-06	5.84e-16	0.000134694	6.09e-22	3.74e-08	0.0810141	0.00114756	1.98e-13	0.0226594	1.47e-19	2e-06	0.350665
VIT_11s0016g03400	PN	0.000150402	8.75e-11	0.00608342	6.38e-22	2.58e-09	0.00123184	0.0319578	1.91e-08	0.247426	2.72e-19	2.64e-07	0.0850119
VIT_11s0052g01560	SM	0.000520011	1.35e-09	0.00452771	6.47e-22	1.05e-10	0.000534393	0.0425384	8.48e-08	0.0831716	1.19e-19	8.87e-09	0.0211243
VIT_06s0004g05780	CS	5.07e-06	3.52e-13	0.00852078	6.6e-22	2.18e-07	0.00644169	0.00303521	5.28e-10	0.341015	7.31e-20	3.17e-06	0.026622
VIT_02s0025g01330	SM	0.0111203	4.79e-08	0.00304986	7.38e-22	5.02e-13	1.48e-05	0.191319	1.79e-06	0.0670808	1.35e-19	8.01e-11	0.00208278
VIT_14s0128g00840	SB	0.0437858	1.48e-05	0.0206415	7.41e-22	2.4e-14	8.34e-08	0.175038	0.000117851	0.19203	1.73e-19	1.24e-11	4.89e-05
VIT_13s0067g03890	PN	0.00212746	2.81e-11	0.000156183	7.48e-22	2.48e-12	0.000601505	0.109917	7.28e-09	0.0603157	3.11e-19	8.41e-10	0.0577476
VIT_09s0002g03490	SB	1.23e-06	1.72e-10	0.124435	8.15e-22	1.56e-06	0.00102875	0.000475166	8.59e-09	0.430046	1.88e-19	4.15e-05	0.0329798
VIT_11s0016g00190	CS	0.000715191	2.9e-08	0.0339224	9.16e-22	3.83e-10	2.08e-05	0.0457954	2.77e-06	0.453299	1.01e-19	1.37e-08	0.000336313
VIT_18s0001g02790	CD	0.00472963	3.38e-09	0.00150714	9.63e-22	2.66e-12	9.89e-05	0.128974	5.19e-07	0.0687571	4.57e-19	1.03e-09	0.0121647
VIT_01s0026g02070	CS	0.00571459	4.74e-06	0.0801127	9.75e-22	1.25e-11	2.62e-07	0.123777	0.000163412	0.551012	1.07e-19	7.18e-10	1.14e-05
VIT_04s0044g00510	ME	4.86e-06	1.1e-12	0.00973121	9.77e-22	3.43e-07	0.0116863	0.000429608	1.97e-10	0.451699	1.1e-19	1.02e-05	0.112435
VIT_04s0008g05120	CS	0.00124099	5.32e-14	1.48e-05	1e-21	1.06e-10	0.0274283	0.0604334	1.26e-10	0.0532758	1.09e-19	4.57e-09	0.0793923
VIT_07s0005g02170	SB	0.00330712	3.86e-09	0.00303404	1.07e-21	2.35e-11	0.000181743	0.0395378	1.15e-07	0.0874711	2.44e-19	5.34e-09	0.0121428
VIT_05s0020g03170	ME	0.00419995	1.49e-08	0.00373006	1.08e-21	2.31e-12	2.56e-05	0.0436175	6.29e-07	0.318879	1.21e-19	4.79e-10	0.00233746
VIT_18s0001g09530	SM	1.48e-05	2.02e-13	0.00186562	1.12e-21	8.64e-08	0.027238	0.00509886	4.05e-11	0.0490691	2.03e-19	2.71e-06	0.209114
VIT_05s0020g00640	SB	0.000169932	2.48e-12	0.000988457	1.15e-21	3.12e-09	0.00774074	0.00718469	2.65e-10	0.0545177	2.57e-19	2.71e-07	0.105174
VIT_13s0019g05210	ME	0.0022124	8.2e-11	0.00052771	1.22e-21	5.19e-11	0.00183823	0.0285492	7.97e-09	0.15374	1.34e-19	6.62e-09	0.0374667
VIT_04s0008g04710	CD	3.41e-05	3.57e-10	0.0292886	1.24e-21	3e-08	0.00077657	0.0145648	8.48e-08	0.272106	5.74e-19	2.1e-06	0.0400488
VIT_12s0142g00190	SM	0.000114842	5.07e-11	0.00573536	1.26e-21	7.47e-09	0.00269111	0.0176338	5.02e-09	0.0942984	2.25e-19	3.43e-07	0.056245
VIT_06s0061g00150	CS	0.000897786	1.89e-11	0.000664724	1.28e-21	2.99e-10	0.00318405	0.0515694	8.96e-09	0.17765	1.39e-19	1.12e-08	0.0156017
VIT_14s0068g01870	PN	0.054345	2.2e-08	0.000216833	1.3e-21	1.23e-14	4.52e-05	0.463272	1.7e-06	0.0666226	5.25e-19	1.2e-11	0.0156308
VIT_18s0072g01010	CS	0.000187877	3.9e-11	0.00379252	1.3e-21	3.89e-09	0.00254468	0.0243741	1.7e-08	0.259933	1.39e-19	1.02e-07	0.0132467
VIT_08s0007g02520	SB	0.000519138	1.17e-10	0.00278219	1.31e-21	7.32e-10	0.00134407	0.0136504	6.33e-09	0.085164	2.91e-19	8.42e-08	0.0391572
VIT_08s0058g00740	PN	0.00077253	1.73e-10	0.00222451	1.55e-21	4.45e-10	0.00151602	0.0668158	3.42e-08	0.169294	6.13e-19	6.48e-08	0.0960879
VIT_01s0137g00650	CS	0.41542	0.00358785	0.0374804	1.57e-21	3.24e-18	1.33e-11	0.759521	0.0231648	0.464921	1.66e-19	1.08e-15	4.24e-09
VIT_01s0011g05850	SB	1.12e-05	2.46e-17	3.92e-05	1.59e-21	2.18e-07	0.283417	0.00146003	1.85e-14	0.0110339	3.46e-19	8.47e-06	0.613585
VIT_03s0038g00590	CD	8.7e-05	3.48e-09	0.0456549	1.62e-21	1.51e-08	0.00024364	0.022232	5.3e-07	0.328789	7.28e-19	1.16e-06	0.0195821
VIT_12s0057g00700	ME	4.69e-05	1.54e-08	0.098614	1.65e-21	7.83e-09	3.09e-05	0.00208827	6.45e-07	0.765443	1.8e-19	4.35e-07	0.00264645
VIT_11s0037g00130	SB	3.88e-06	1.29e-15	0.000597682	1.69e-21	5.78e-07	0.114613	0.000908316	3.95e-13	0.0427807	3.62e-19	1.86e-05	0.414271
VIT_04s0023g03610	SB	0.00035395	2.29e-13	8.67e-05	1.7e-21	3.36e-10	0.0140823	0.0112387	3.33e-11	0.0182827	3.62e-19	4.64e-08	0.147168
VIT_00s0304g00010	SM	0.00101653	5.63e-14	5.18e-06	1.79e-21	1.06e-11	0.0142568	0.058583	1.35e-11	0.00110293	3.16e-19	1.27e-09	0.145772
VIT_04s0023g03610	CS	0.00144148	3.52e-08	0.017127	1.86e-21	3.66e-11	1.34e-05	0.0650468	3.27e-06	0.380738	1.95e-19	1.82e-09	0.000240522
VIT_00s0227g00200	CD	0.00649996	5.82e-08	0.00544648	1.86e-21	2.07e-12	1.61e-05	0.151859	5.59e-06	0.127275	8e-19	8.19e-10	0.00445501
VIT_10s0003g01360	CD	0.000980746	2.37e-09	0.0066492	1.88e-21	2.04e-10	0.00022376	0.0652619	3.93e-07	0.138714	8e-19	3.39e-08	0.0185788
VIT_18s0001g12500	SM	0.174196	1.93e-06	0.000544459	2.03e-21	1.7e-16	2.77e-06	0.546606	4.05e-05	0.024046	3.55e-19	7.25e-14	0.00063802
VIT_08s0007g05940	ME	0.000133758	4.54e-08	0.0919807	2.06e-21	4.15e-09	2.35e-05	0.00438104	1.62e-06	0.759991	2.24e-19	2.53e-07	0.0022057
VIT_11s0016g03400	SB	0.089848	1.19e-07	0.000299457	2.08e-21	3.44e-15	1.47e-05	0.263901	2.12e-06	0.0325019	4.33e-19	2.48e-12	0.00224384
VIT_05s0020g03320	ME	5.63e-06	1.02e-12	0.00602573	2.1e-21	1.5e-07	0.0122949	0.000484818	1.87e-10	0.380468	2.26e-19	5e-06	0.114573
VIT_18s0001g01490	SB	0.000307332	1.14e-12	0.000382299	2.15e-21	2e-09	0.0133068	0.0103731	1.32e-10	0.0356655	4.42e-19	1.92e-07	0.143209
VIT_19s0015g00300	CS	0.169261	0.000324135	0.0279899	2.24e-21	5e-16	1.59e-09	0.540597	0.00387236	0.431635	2.34e-19	9.44e-14	2.02e-07
VIT_04s0023g01110	SM	0.127204	6.11e-06	0.00253163	2.34e-21	6.46e-16	2.12e-07	0.491242	0.000103723	0.0593789	4.05e-19	2.18e-13	0.000109805
VIT_18s0072g01150	CS	0.40786	2.57e-05	0.000794068	2.34e-21	6.01e-18	5.77e-08	0.75423	0.000561354	0.17765	2.43e-19	1.78e-15	3.46e-06
VIT_11s0016g04720	ME	0.0194011	4.02e-07	0.00449451	2.4e-21	2.8e-14	3.94e-07	0.113242	1.02e-05	0.340803	2.57e-19	1.01e-11	0.000156271
VIT_13s0019g05210	CS	0.000294208	2.26e-08	0.0516019	2.48e-21	3.72e-09	6.13e-05	0.0289214	2.21e-06	0.497857	2.56e-19	9.91e-08	0.000766041
VIT_02s0087g00170	CS	0.00768812	7.24e-06	0.0678473	2.5e-21	4.78e-12	2.74e-07	0.139162	0.000220556	0.533391	2.56e-19	3.1e-10	1.19e-05
VIT_10s0003g00350	ME	0.000246179	7.55e-11	0.00360225	2.64e-21	2e-09	0.00174001	0.00645821	7.47e-09	0.318879	2.81e-19	1.45e-07	0.036797
VIT_05s0049g00980	ME	0.000637907	4.44e-07	0.0988753	2.71e-21	7.18e-10	5.79e-06	0.0123737	1.12e-05	0.765443	2.87e-19	5.88e-08	0.000863014
VIT_17s0000g03460	ME	6.5e-05	8.67e-12	0.00374281	2.78e-21	2.13e-08	0.00694854	0.0025727	1.13e-09	0.318879	2.92e-19	1.01e-06	0.0840404
VIT_14s0060g00280	ME	3e-06	1.69e-09	0.162066	2.81e-21	5.08e-07	0.000262749	0.000311394	1.03e-07	0.821306	2.93e-19	1.41e-05	0.0113625
VIT_07s0031g02560	ME	2.59e-06	5.25e-10	0.117635	2.92e-21	6.61e-07	0.0006204	0.000283926	3.84e-08	0.777954	3.03e-19	1.77e-05	0.0190754
VIT_17s0000g05580	ME	0.00158697	5.57e-09	0.00646954	2.98e-21	8.15e-11	0.00012131	0.0228769	2.75e-07	0.392092	3.07e-19	9.28e-09	0.00666321
VIT_06s0004g02680	ME	0.000251127	4.82e-09	0.0253136	3.03e-21	2.47e-09	0.000170894	0.00651741	2.46e-07	0.589546	3.11e-19	1.68e-07	0.0085996
VIT_00s0483g00020	SB	5.19e-06	9.97e-16	0.000461396	3.1e-21	7.11e-07	0.142955	0.00103803	3.18e-13	0.0383019	6.25e-19	2.2e-05	0.453209
VIT_05s0049g01180	ME	0.00903161	6.61e-07	0.0163183	3.15e-21	1.75e-12	2.06e-06	0.0702781	1.54e-05	0.525277	3.21e-19	3.68e-10	0.000411413
VIT_14s0108g01020	CS	0.00155857	2.18e-07	0.0169976	3.25e-21	1.54e-14	9.84e-10	0.0679071	1.48e-05	0.379385	3.27e-19	2.08e-12	1.41e-07
VIT_17s0000g03280	CS	0.172462	1.35e-05	0.00267475	3.25e-21	2.9e-16	1.26e-07	0.544573	0.000345875	0.245242	3.27e-19	5.74e-14	6.28e-06
VIT_17s0000g05570	PN	0.000267587	1.42e-12	0.000377832	3.33e-21	1.66e-09	0.0124174	0.042959	7.16e-10	0.0876818	1.25e-18	1.85e-07	0.24636
VIT_18s0001g05570	PN	0.0721124	2.32e-06	0.00308666	3.38e-21	5.47e-15	5.76e-07	0.50763	7.15e-05	0.195638	1.25e-18	5.68e-12	0.00159289
VIT_17s0000g00410	SM	0.0847528	9.09e-06	0.0061287	3.39e-21	6.62e-15	4.77e-07	0.423534	0.000146351	0.0973966	5.8e-19	1.64e-12	0.000184098
VIT_17s0000g01920	PN	0.00472881	1.47e-12	1.85e-05	3.44e-21	2.36e-11	0.0156904	0.163597	7.2e-10	0.026729	1.25e-18	5.3e-09	0.271412
VIT_11s0016g03010	CS	5.19e-05	2.95e-09	0.054155	3.46e-21	1.31e-08	0.000116565	0.0134696	5.5e-07	0.50193	3.46e-19	2.85e-07	0.00125939
VIT_04s0008g05770	PN	7.53e-05	7.12e-13	0.000694818	3.46e-21	4.48e-09	0.0102578	0.0211886	4.22e-10	0.110081	1.25e-18	4.18e-07	0.228473
VIT_08s0056g01710	CS	0.00729042	7.08e-09	0.00185318	3.58e-21	9.59e-12	0.000181673	0.136796	1.01e-06	0.217302	3.56e-19	5.63e-10	0.00176738
VIT_01s0026g00230	SB	1.46e-05	7.86e-16	0.000186757	3.61e-21	2.84e-07	0.160972	0.00173724	2.56e-13	0.025944	7.14e-19	1.05e-05	0.476653
VIT_09s0018g02110	CS	4.75e-05	6.36e-12	0.00423021	3.62e-21	2.82e-08	0.00604777	0.0129264	4.22e-09	0.26658	3.58e-19	5.48e-07	0.0253741
VIT_09s0002g04130	PN	9.22e-06	5.53e-14	0.00137121	3.64e-21	1.83e-07	0.0421148	0.00588704	5.1e-11	0.141755	1.29e-18	9.59e-06	0.393573
VIT_18s0001g00100	CS	0.572755	0.0188097	0.0751606	3.74e-21	6.95e-19	6.79e-13	0.848832	0.0782114	0.542879	3.68e-19	2.62e-16	3.76e-10
VIT_18s0117g00390	PN	0.000259579	1.82e-10	0.00472487	3.75e-21	2.08e-09	0.00154572	0.0422605	3.52e-08	0.230263	1.3e-18	2.24e-07	0.096624
VIT_05s0020g03370	CS	0.153004	2.54e-05	0.00556092	3.82e-21	1.08e-15	1.06e-07	0.517365	0.000555812	0.295977	3.74e-19	1.95e-13	5.56e-06
VIT_18s0122g01320	ME	3.82e-06	2.26e-09	0.169407	4.04e-21	9.42e-07	0.000400973	0.000372245	1.29e-07	0.828529	4.07e-19	2.34e-05	0.0147439
VIT_04s0044g01860	CS	0.0486662	3.89e-05	0.0308692	4.11e-21	2.73e-14	2.62e-08	0.319771	0.000768707	0.445154	3.99e-19	3.46e-12	1.86e-06
VIT_19s0090g00370	SB	3.69e-07	2.21e-16	0.00137249	4.16e-21	7.93e-06	0.200447	0.000237154	9.59e-14	0.0638418	8.12e-19	0.000150424	0.525725
VIT_01s0146g00020	CS	0.0462998	0.000618965	0.156061	4.36e-21	8.51e-14	9.95e-10	0.31512	0.00634086	0.651686	4.21e-19	9.68e-12	1.41e-07
VIT_02s0025g01380	CD	0.00145391	1.77e-11	0.000196966	4.44e-21	2.73e-11	0.00189445	0.0789009	7.63e-09	0.0261316	1.84e-18	6.88e-09	0.0663698
VIT_18s0001g13230	SM	0.00305506	1.56e-13	1.15e-06	4.48e-21	5.85e-13	0.0063063	0.106805	3.24e-11	0.000359519	7.59e-19	9.26e-11	0.0935858
VIT_13s0067g02570	CS	0.00141456	1.39e-07	0.0380587	4.48e-21	3.54e-10	2.35e-05	0.0645335	1.04e-05	0.464921	4.3e-19	1.29e-08	0.000368795
VIT_10s0003g01360	SB	0.00405272	1.03e-08	0.00390448	4.68e-21	2.54e-11	0.000123174	0.0441936	2.65e-07	0.0959139	9.03e-19	5.54e-09	0.00942595
VIT_18s0117g00230	CS	0.0171674	1.11e-06	0.0150159	4.69e-21	2.6e-12	2.61e-06	0.202711	5.27e-05	0.368745	4.45e-19	1.82e-10	6.84e-05
VIT_00s0469g00050	CD	0.00364052	8.01e-14	3.59e-06	4.69e-21	3.72e-11	0.0466953	0.115151	1.42e-10	0.00360144	1.9e-18	8.83e-09	0.313289
VIT_08s0007g01530	SM	0.00170709	3.64e-15	7.09e-07	4.82e-21	5.18e-11	0.114563	0.0790542	1.37e-12	0.000267497	8.09e-19	4.92e-09	0.421546
VIT_14s0108g00500	SB	1.75e-06	1.59e-13	0.00867562	4.83e-21	2.6e-06	0.0367857	0.000560997	2.57e-11	0.13628	9.22e-19	6.15e-05	0.241735
VIT_01s0011g04310	SB	0.0177933	3.59e-06	0.0226004	4.95e-21	8.65e-13	8.19e-07	0.104334	3.61e-05	0.199885	9.33e-19	3.06e-10	0.000331703
VIT_03s0038g02340	SB	2.85e-08	9.85e-17	0.00476544	5.05e-21	7.4e-05	0.251273	4.29e-05	5.28e-14	0.104125	9.42e-19	0.000896485	0.583259
VIT_07s0005g04130	SM	0.00148307	1.97e-13	2.47e-06	5.4e-21	1.07e-12	0.00454673	0.0728636	4e-11	0.000662101	8.88e-19	1.61e-10	0.0765107
VIT_08s0105g00590	CS	0.0135251	2.92e-06	0.0295704	5.41e-21	4.73e-12	1.52e-06	0.181818	0.000114284	0.441163	5.1e-19	3.08e-10	4.42e-05
VIT_13s0067g00730	ME	4.05e-06	1.37e-13	0.00368363	5.44e-21	9.67e-07	0.0525395	0.000375667	3.24e-11	0.318879	5.4e-19	2.38e-05	0.257034
VIT_01s0026g00960	CS	0.0288463	4.9e-05	0.0593303	5.56e-21	2.05e-13	2.97e-08	0.259106	0.00091152	0.516428	5.21e-19	2.07e-11	2.07e-06
VIT_08s0040g02440	SM	0.00323347	2e-11	0.000116743	5.59e-21	4.48e-11	0.00689142	0.110257	2.29e-09	0.00927552	9.09e-19	4.35e-09	0.0975288
VIT_01s0026g01950	CS	0.00333252	5.6e-09	0.00294451	5.59e-21	9.18e-12	4.75e-05	0.0959132	8.67e-07	0.252044	5.21e-19	5.42e-10	0.00063333
VIT_14s0083g00080	ME	1.13e-05	1.22e-10	0.0273352	5.63e-21	7.84e-08	0.00156079	0.000788501	1.11e-08	0.606105	5.56e-19	2.97e-06	0.0345119
VIT_14s0030g01950	ME	9.93e-09	8.26e-17	0.00520384	6.11e-21	8.05e-05	0.248669	5.32e-06	5.28e-14	0.359579	6e-19	0.000888804	0.559911
VIT_10s0116g00560	ME	2.41e-06	2.84e-16	6.22e-05	6.26e-21	5e-08	0.121879	0.000269439	1.38e-13	0.0516815	6.11e-19	2.06e-06	0.396382
VIT_03s0063g02020	CS	0.000200888	9.26e-10	0.0184635	6.36e-21	1.29e-08	0.000629074	0.0250823	2.37e-07	0.386459	5.9e-19	2.82e-07	0.00454282
VIT_06s0004g00590	PN	0.000852531	1.09e-10	0.00140007	6.37e-21	4.38e-10	0.00196556	0.0704334	2.31e-08	0.141765	2.07e-18	6.48e-08	0.110796
VIT_04s0044g00020	ME	0.00187062	2.17e-09	0.00337567	6.41e-21	1.07e-10	0.000329857	0.0256723	1.26e-07	0.309453	6.2e-19	1.18e-08	0.013164
VIT_10s0003g01360	ME	0.0104036	2.59e-09	0.000599268	6.42e-21	3.92e-12	0.000356926	0.0775762	1.46e-07	0.158917	6.2e-19	7.48e-10	0.0138135
VIT_08s0007g06660	CS	0.0239372	2.89e-05	0.0565102	6.43e-21	1.1e-12	1.46e-07	0.236889	0.000608013	0.508608	5.93e-19	8.6e-11	7.07e-06
VIT_09s0002g03170	CS	0.0385576	3.46e-06	0.0100102	6.46e-21	1.83e-13	1.34e-06	0.292637	0.000130168	0.341821	5.93e-19	1.9e-11	4.02e-05
VIT_05s0020g03970	PN	0.000318804	1.57e-09	0.00814456	6.48e-21	1.01e-10	5.05e-05	0.0464392	1.99e-07	0.280012	2.07e-18	1.81e-08	0.0166767
VIT_14s0128g00100	ME	0.144964	7.51e-06	0.00241572	6.51e-21	1.44e-15	5.61e-07	0.373087	0.000115405	0.273672	6.25e-19	8.55e-13	0.000207714
VIT_12s0059g01560	CS	0.00390658	2.71e-05	0.189701	6.56e-21	4.39e-11	1.03e-07	0.104488	0.000583539	0.683485	5.95e-19	2.14e-09	5.42e-06
VIT_06s0004g05430	SB	0.0013537	4.5e-11	0.000519626	6.71e-21	1.53e-10	0.00254373	0.0238131	2.78e-09	0.0401216	1.24e-18	2.47e-08	0.0557377
VIT_18s0001g05040	CS	0.0101539	1.78e-07	0.00679076	6.75e-21	1.51e-12	6.17e-06	0.157783	1.27e-05	0.325505	6.09e-19	1.13e-10	0.000130991
VIT_19s0014g00410	SM	0.000262474	1.35e-15	3.6e-06	6.91e-21	7.37e-10	0.106091	0.03026	5.89e-13	0.000854145	1.11e-18	4.77e-08	0.406667
VIT_11s0016g01770	ME	0.23288	6.33e-05	0.00487034	7.12e-21	2.09e-16	5.4e-08	0.483581	0.000668162	0.350114	6.79e-19	1.73e-13	3.36e-05
VIT_10s0003g00330	ME	0.000185784	2.83e-10	0.00429121	7.34e-21	1.44e-10	0.000150073	0.00539603	2.31e-08	0.335675	6.92e-19	1.54e-08	0.00778784
VIT_16s0098g00720	SM	0.00418786	4.97e-14	1.76e-06	7.38e-21	2.47e-11	0.0534212	0.12011	1.23e-11	0.000495559	1.18e-18	2.63e-09	0.295901
VIT_09s0002g04250	ME	8.26e-06	2.39e-12	0.00926064	7.86e-21	6.57e-07	0.0185356	0.000628877	3.78e-10	0.447843	7.37e-19	1.77e-05	0.144034
VIT_11s0052g00020	SM	0.160418	0.000152651	0.0166733	8.15e-21	1.07e-15	1.38e-08	0.534093	0.00145176	0.166593	1.29e-18	3.36e-13	1.76e-05
VIT_08s0058g01300	ME	0.000986915	2.54e-07	0.0607632	8.35e-21	8.45e-10	1.89e-05	0.0165042	6.91e-06	0.692951	7.79e-19	6.81e-08	0.00191112
VIT_18s0001g08090	CF	0.0975769	5.17e-13	2.16e-08	8.36e-21	8.36e-15	0.0264112	0.886167	1.51e-10	9.18e-06	9.92e-18	1.73e-11	0.997663
VIT_18s0001g09530	CD	0.000185973	4.92e-12	0.00122987	8.37e-21	1.05e-08	0.0129093	0.0322264	2.48e-09	0.0618884	3.27e-18	8.65e-07	0.174322
VIT_05s0051g00440	SB	0.000515213	3.19e-11	0.00148547	8.37e-21	3.14e-09	0.00571194	0.0136236	2.14e-09	0.0663111	1.53e-18	2.71e-07	0.0888584
VIT_04s0023g02110	CD	0.00301611	9.9e-08	0.0174383	8.46e-21	1.1e-10	4.21e-05	0.108243	8.58e-06	0.218551	3.27e-18	2.1e-08	0.00760173
VIT_05s0049g01860	SB	0.0046356	3.73e-09	0.00179544	8.55e-21	1.88e-11	0.000229782	0.047897	1.11e-07	0.0712433	1.54e-18	4.4e-09	0.0139261
VIT_12s0035g00970	PN	0.000342747	6.08e-09	0.0228992	8.65e-21	3.42e-09	0.000254034	0.0470385	5.95e-07	0.384296	2.67e-18	3.34e-07	0.0373541
VIT_17s0000g07820	PN	0.0701628	2.35e-08	0.000148464	8.7e-21	2.92e-14	0.00011605	0.501128	1.77e-06	0.0594524	2.67e-18	2.7e-11	0.0270911
VIT_17s0000g00910	CS	0.0214386	5.12e-07	0.00665579	8.8e-21	1.38e-12	8.91e-06	0.224187	2.86e-05	0.325505	7.86e-19	1.05e-10	0.000173374
VIT_13s0047g00200	ME	0.000650309	1.08e-06	0.133218	9.17e-21	6.04e-10	2.09e-06	0.012557	2.34e-05	0.793655	8.5e-19	5.04e-08	0.000413032
VIT_17s0000g00520	SM	0.004765	3.54e-05	0.18102	9.43e-21	5.07e-11	2.02e-07	0.128675	0.000445618	0.530629	1.48e-18	4.87e-09	0.000109805
VIT_14s0083g00080	SM	0.0118409	8.39e-08	0.00334651	9.54e-21	1.18e-12	1.93e-05	0.19742	2.87e-06	0.0712464	1.48e-18	1.71e-10	0.00244858
VIT_08s0007g02760	ME	0.000419763	2.51e-06	0.230628	9.58e-21	2.79e-09	1.94e-06	0.00915855	4.6e-05	0.858894	8.84e-19	1.85e-07	0.000397095
VIT_02s0025g03390	SB	0.00163261	1.96e-09	0.0036197	9.93e-21	1.77e-10	0.000399351	0.0259785	6.5e-08	0.0931919	1.74e-18	2.77e-08	0.0194476
VIT_07s0005g02410	SM	0.000689877	9.85e-13	0.000136614	9.93e-21	1.86e-09	0.0329293	0.0473392	1.6e-10	0.0102662	1.53e-18	1.01e-07	0.231954
VIT_19s0014g02970	CS	7.69e-05	1.18e-08	0.0887008	1.02e-20	6.33e-08	0.000153918	0.0163803	1.4e-06	0.570136	9.04e-19	1.11e-06	0.00155472
VIT_04s0043g00840	SB	0.246521	1.93e-07	4.46e-05	1.03e-20	9.41e-17	6.5e-06	0.466256	3.16e-06	0.0119468	1.78e-18	1.3e-13	0.00133167
VIT_08s0007g00470	ME	0.000251572	4.02e-10	0.00806172	1.04e-20	5.52e-09	0.00132991	0.00651741	3.07e-08	0.43046	9.57e-19	3.26e-07	0.0316327
VIT_03s0091g00410	ME	0.00033792	1.51e-06	0.200235	1.05e-20	5.92e-10	5.82e-07	0.0078924	3.08e-05	0.842602	9.59e-19	4.97e-08	0.000207714
VIT_00s0904g00010	SB	1.62e-05	5.83e-17	1.65e-05	1.05e-20	8.32e-08	0.273794	0.00184345	3.59e-14	0.00594591	1.8e-18	3.86e-06	0.604443
VIT_05s0062g00850	PN	0.188489	0.000105716	0.010227	1.06e-20	7.98e-16	3.24e-08	0.685585	0.0014928	0.297947	3.19e-18	1.1e-12	0.000269086
VIT_08s0007g07880	SB	5.48e-05	1.61e-11	0.00631329	1.07e-20	7.55e-08	0.00767726	0.00391004	1.27e-09	0.118328	1.81e-18	3.55e-06	0.104843
VIT_18s0089g01170	CS	0.00378736	1.69e-06	0.0509264	1.1e-20	8.49e-12	4.58e-07	0.103792	7.48e-05	0.496514	9.68e-19	5.09e-10	1.79e-05
VIT_08s0040g00980	SM	0.0152241	4.3e-10	9.37e-05	1.1e-20	1.05e-12	0.000838229	0.218696	3.23e-08	0.00836701	1.68e-18	1.58e-10	0.02724
VIT_18s0072g01010	ME	0.0128635	9.63e-08	0.00420168	1.1e-20	5.16e-12	4.77e-05	0.0882871	3.06e-06	0.331728	1e-18	9.42e-10	0.00347509
VIT_17s0000g05070	ME	4.68e-05	1.85e-09	0.0469174	1.12e-20	5.25e-08	0.000484069	0.00208827	1.11e-07	0.668375	1.01e-18	2.13e-06	0.0166427
VIT_05s0020g02800	CS	0.0930437	2.96e-06	0.00287149	1.17e-20	2.13e-14	2.31e-06	0.421578	0.000115262	0.247583	1.03e-18	2.79e-12	6.15e-05
VIT_14s0081g00010	PN	0.0277515	4.27e-12	1.74e-06	1.18e-20	5.32e-13	0.0132635	0.362391	1.77e-09	0.0067943	3.49e-18	2.76e-10	0.254366
VIT_06s0009g01320	CS	0.0517448	5.47e-06	0.00864115	1.23e-20	5.6e-14	5.55e-07	0.327786	0.000181817	0.341015	1.07e-18	6.64e-12	2.06e-05
VIT_07s0005g00730	CS	0.000166193	3.21e-12	0.000899796	1.25e-20	5.06e-09	0.00859866	0.0222565	2.42e-09	0.18417	1.09e-18	1.29e-07	0.0331599
VIT_06s0080g00850	ME	1.15e-05	2.02e-10	0.0468886	1.28e-20	6.89e-07	0.00287944	0.000795312	1.73e-08	0.668375	1.15e-18	1.84e-05	0.0493457
VIT_11s0037g01400	CS	1.34e-05	3.63e-07	0.478893	1.31e-20	3.5e-07	8.96e-06	0.00600214	2.19e-05	0.858729	1.13e-18	4.76e-06	0.000173783
VIT_00s0220g00070	CS	0.00752605	0.000662109	0.464208	1.41e-20	2.12e-11	2.15e-09	0.137934	0.00668388	0.852541	1.21e-18	1.15e-09	2.54e-07
VIT_03s0038g00450	PN	0.00459465	2.49e-09	0.00162162	1.42e-20	6.39e-11	0.000659527	0.161993	2.79e-07	0.149604	4.13e-18	1.25e-08	0.0603893
VIT_00s0220g00080	SB	3.63e-05	1.81e-13	0.00108568	1.5e-20	1.65e-07	0.0475787	0.00301946	2.81e-11	0.056862	2.52e-18	6.8e-06	0.272303
VIT_09s0054g01090	ME	0.000145057	1.49e-12	0.000870739	1.51e-20	3.1e-08	0.0304569	0.00459697	2.45e-10	0.200826	1.34e-18	1.37e-06	0.191144
VIT_10s0116g01640	ME	0.00174144	3.4e-10	0.00148187	1.55e-20	5e-10	0.0023425	0.0243625	2.66e-08	0.242546	1.37e-18	4.4e-08	0.0434127
VIT_02s0025g02410	PN	0.01137	3.66e-10	9.65e-05	1.66e-20	8.79e-13	0.000487569	0.25665	6.46e-08	0.047146	4.75e-18	3.85e-10	0.0532669
VIT_11s0016g04160	SB	0.000844345	1.12e-13	1.54e-05	1.71e-20	2.12e-10	0.030652	0.018198	1.87e-11	0.00594591	2.84e-18	3.18e-08	0.219779
VIT_09s0002g00970	CS	0.0130494	3.89e-09	0.000724008	1.79e-20	8.78e-12	0.000366901	0.179684	6.67e-07	0.17765	1.53e-18	5.23e-10	0.00304638
VIT_13s0064g01260	SB	0.0253319	2.57e-07	0.00256184	1.81e-20	1.1e-13	2.62e-06	0.127589	3.99e-06	0.0833348	2.97e-18	4.7e-11	0.00072505
VIT_10s0003g05590	ME	0.000375278	5.08e-07	0.137414	1.81e-20	7.31e-09	1.75e-05	0.00848039	1.23e-05	0.797999	1.59e-18	4.13e-07	0.00180106
VIT_10s0003g01360	SM	0.0133365	1.6e-07	0.00522944	1.81e-20	4.78e-12	2.95e-05	0.207365	4.92e-06	0.0895259	2.74e-18	6.25e-10	0.00327798
VIT_08s0040g00980	SB	0.0199155	1.09e-07	0.00237847	1.86e-20	8.32e-13	2.12e-05	0.111112	1.97e-06	0.0801919	3.03e-18	3.06e-10	0.00294531
VIT_02s0033g01170	SB	1.2e-05	1.95e-16	9.6e-05	1.89e-20	6.76e-07	0.281252	0.00155873	8.99e-14	0.0189876	3.05e-18	2.11e-05	0.612038
VIT_01s0150g00250	ME	2.16e-05	1.13e-13	0.000404283	1.91e-20	1.35e-08	0.022659	0.00119458	2.8e-11	0.142841	1.67e-18	6.84e-07	0.162062
VIT_04s0023g03610	SM	0.00152225	6.13e-12	0.000114932	1.97e-20	1.71e-10	0.00933103	0.0737784	8.14e-10	0.00922014	2.95e-18	1.36e-08	0.115895
VIT_18s0122g00850	CS	0.00335466	6.06e-11	0.000270192	1.99e-20	1.42e-10	0.00503104	0.0959132	2.52e-08	0.128194	1.7e-18	5.92e-09	0.0221841
VIT_05s0102g00120	CS	0.0216459	7.26e-05	0.0966822	2.02e-20	1.95e-12	4.74e-08	0.225098	0.00123464	0.583753	1.71e-18	1.41e-10	2.96e-06
VIT_01s0011g02770	CF	0.00677216	1.28e-14	3.97e-07	2.03e-20	2.64e-11	0.101051	0.757588	7.08e-12	8.46e-05	2.25e-17	1.15e-08	0.997663
VIT_19s0014g04860	SB	1.99e-05	9.79e-13	0.00369486	2.11e-20	3.9e-07	0.0288198	0.00210018	1.18e-10	0.0938076	3.38e-18	1.36e-05	0.212987
VIT_12s0059g02510	SM	0.00422565	3.39e-11	0.000103484	2.14e-20	3.14e-11	0.00442577	0.120569	3.65e-09	0.00863703	3.17e-18	3.24e-09	0.0755338
VIT_00s0125g00280	SB	2.5e-05	9.42e-15	0.000207007	2.15e-20	9.34e-08	0.0930677	0.00235619	2.37e-12	0.0267033	3.4e-18	4.24e-06	0.377022
VIT_08s0007g03690	SB	0.000467336	1.59e-10	0.00298585	2.26e-20	2.59e-09	0.00230513	0.0128486	8.09e-09	0.0873439	3.54e-18	2.38e-07	0.0533134
VIT_05s0077g01070	CS	0.00917376	1.67e-07	0.00824491	2.27e-20	1.81e-11	3.74e-05	0.151923	1.2e-05	0.341015	1.91e-18	1e-09	0.000525874
VIT_09s0002g01440	SB	7.79e-05	2.84e-14	0.000212055	2.38e-20	7.46e-08	0.0910165	0.00474366	6.21e-12	0.0268808	3.7e-18	3.53e-06	0.373282
VIT_13s0067g02900	SM	0.00876519	1.9e-10	0.000105295	2.59e-20	1.55e-11	0.00666044	0.169447	1.55e-08	0.00874267	3.8e-18	1.73e-09	0.0954496
VIT_01s0026g01630	ME	2e-05	5.95e-11	0.0207909	2.61e-20	4.33e-07	0.0059401	0.00112763	6.22e-09	0.557759	2.26e-18	1.23e-05	0.0762266
VIT_14s0128g00020	SM	4.38e-06	1.34e-14	0.00136042	2.62e-20	1.92e-06	0.122313	0.00265931	4.19e-12	0.0415279	3.8e-18	3.82e-05	0.432211
VIT_08s0007g00610	SM	0.00192714	8.39e-09	0.00624541	2.63e-20	3.97e-10	0.000509054	0.0830618	4.04e-07	0.0985849	3.8e-18	2.84e-08	0.0205678
VIT_10s0003g02890	SB	4.92e-05	1.29e-14	4.53e-05	2.64e-20	4.37e-09	0.0502701	0.00366257	3.15e-12	0.0119468	4.06e-18	3.51e-07	0.279006
VIT_18s0001g08250	ME	7.71e-05	1.47e-10	0.0112464	2.66e-20	3.43e-08	0.00240489	0.00289484	1.29e-08	0.474003	2.29e-18	1.48e-06	0.0442746
VIT_15s0046g02160	CS	0.000746569	2.85e-07	0.0825486	2.67e-20	3.05e-09	1.91e-05	0.0471389	1.81e-05	0.556332	2.24e-18	8.29e-08	0.000315081
VIT_14s0066g01710	CS	2.95e-05	8.53e-10	0.0459087	2.91e-20	1.77e-07	0.00108671	0.00960361	2.25e-07	0.486492	2.43e-18	2.67e-06	0.00690356
VIT_00s0259g00120	SM	0.00385354	1.88e-11	9.04e-05	2.96e-20	1.28e-10	0.0145648	0.116561	2.19e-09	0.00820365	4.2e-18	1.06e-08	0.147478
VIT_02s0025g04050	PN	0.00269154	1.19e-11	0.000143094	3.03e-20	3.82e-10	0.0135771	0.12279	3.8e-09	0.0594524	8.54e-18	5.72e-08	0.255476
VIT_05s0094g01210	CS	0.0467789	6.19e-05	0.0426299	3.11e-20	1.78e-13	5.12e-08	0.316034	0.00109191	0.475428	2.58e-18	1.87e-11	3.17e-06
VIT_06s0009g01320	CD	0.00158219	1.51e-10	0.000883852	3.14e-20	3.84e-10	0.0026517	0.0818032	4.72e-08	0.0533718	1.18e-17	5.87e-08	0.0812438
VIT_07s0031g03040	SB	0.0114429	4.63e-07	0.011117	3.16e-20	9.19e-12	1.37e-05	0.0810326	6.47e-06	0.149345	4.82e-18	2.31e-09	0.00212553
VIT_13s0019g04280	CD	0.00409736	1.22e-07	0.013709	3.19e-20	6.27e-11	3.32e-05	0.119805	9.81e-06	0.196494	1.18e-17	1.3e-08	0.00663754
VIT_05s0062g00720	PN	0.0164801	2.07e-09	0.00025437	3.26e-20	3.2e-12	0.000736211	0.293737	2.46e-07	0.0704011	8.97e-18	1.04e-09	0.0642944
VIT_07s0129g00730	PN	0.0004034	6.01e-13	0.000146887	3.29e-20	3.93e-09	0.0352572	0.050749	3.69e-10	0.0594524	8.97e-18	3.73e-07	0.366155
VIT_16s0050g00380	SB	0.00348426	1.2e-10	0.000329589	3.32e-20	9.85e-11	0.00313867	0.0404896	6.44e-09	0.033111	5.01e-18	1.7e-08	0.0620723
VIT_18s0001g05660	ME	0.000441039	7.2e-10	0.00715482	3.46e-20	1.18e-08	0.00313809	0.00947463	4.98e-08	0.408292	2.95e-18	6.11e-07	0.0520071
VIT_04s0023g02730	CS	0.00429937	1.56e-07	0.0164433	3.46e-20	4.14e-11	1.02e-05	0.110008	1.13e-05	0.375856	2.86e-18	2.03e-09	0.000193125
VIT_15s0048g01410	ME	1.28e-05	5.54e-09	0.138199	3.46e-20	9.25e-07	0.000604271	0.000844771	2.75e-07	0.799069	2.95e-18	2.32e-05	0.0188553
VIT_11s0103g00550	PN	0.00407578	1.88e-08	0.00485196	3.46e-20	5.26e-11	0.000122319	0.153911	1.49e-06	0.230974	9.28e-18	1.04e-08	0.0272577
VIT_07s0031g02010	ME	0.00161448	3.28e-09	0.00529058	3.49e-20	1.1e-09	0.000979131	0.0230922	1.78e-07	0.363039	2.95e-18	8.49e-08	0.0258663
VIT_18s0001g05480	ME	1.01e-05	3.8e-11	0.0251824	3.49e-20	1.33e-06	0.0100378	0.000741544	4.24e-09	0.589546	2.95e-18	3.12e-05	0.102893
VIT_01s0146g00020	PN	0.0478275	2.29e-11	2.05e-06	3.58e-20	3.21e-13	0.0111456	0.442957	6.56e-09	0.0067943	9.42e-18	1.78e-10	0.236982
VIT_11s0118g00560	PN	8.26e-06	2.73e-11	0.0252989	3.64e-20	1.31e-06	0.00893217	0.00548677	7.25e-09	0.393341	9.43e-18	4.58e-05	0.21528
VIT_08s0040g02440	SB	0.000290057	4.87e-11	0.002996	3.79e-20	1.81e-08	0.0072768	0.00995183	2.97e-09	0.0873439	5.61e-18	1.13e-06	0.102146
VIT_09s0002g04120	SB	0.000130135	1.49e-10	0.00922403	3.96e-20	5.16e-08	0.00416313	0.00603568	7.74e-09	0.139155	5.81e-18	2.65e-06	0.0740181
VIT_06s0004g06130	PN	0.000500086	3.19e-12	0.000418941	3.99e-20	7.23e-09	0.0230747	0.0544073	1.39e-09	0.0903498	1e-17	6.27e-07	0.316664
VIT_18s0072g01010	CD	0.00068052	2.18e-13	6.89e-05	4.07e-20	4.64e-09	0.0580719	0.0560914	2.78e-10	0.0158909	1.47e-17	4.35e-07	0.346235
VIT_17s0000g02710	SB	1.35e-08	8.18e-17	0.00489804	4.19e-20	0.000179459	0.343203	2.49e-05	4.68e-14	0.105383	6.11e-18	0.00176756	0.667826
VIT_06s0004g00590	CS	0.0349673	0.000102114	0.0750556	4.23e-20	6.62e-13	3.9e-08	0.281579	0.00162064	0.542772	3.46e-18	5.52e-11	2.56e-06
VIT_16s0098g00690	CD	0.0029385	1.61e-10	0.000476223	4.33e-20	1.68e-10	0.00306368	0.107246	4.87e-08	0.0389732	1.53e-17	2.88e-08	0.0863335
VIT_02s0154g00610	PN	0.000518561	7.05e-09	0.0196844	4.39e-20	9.23e-09	0.000638996	0.0547359	6.73e-07	0.368107	1.09e-17	7.66e-07	0.0596281
VIT_02s0033g01390	SM	0.0278406	3.94e-08	0.000811651	4.56e-20	9.38e-13	0.000104945	0.27293	1.53e-06	0.0298954	6.42e-18	1.44e-10	0.0072767
VIT_06s0004g06110	CS	0.00964045	2.8e-06	0.0386734	4.62e-20	4.93e-11	4.9e-06	0.154825	0.00011177	0.464921	3.75e-18	2.36e-09	0.00010999
VIT_13s0074g00110	ME	0.00323865	3.49e-09	0.00205062	5.11e-20	5.38e-11	0.000313371	0.0368182	1.88e-07	0.2652	4.26e-18	6.77e-09	0.0127388
VIT_06s0061g00760	ME	0.000538836	2.53e-08	0.0254103	5.14e-20	5.32e-10	3.55e-05	0.0109964	9.95e-07	0.590159	4.27e-18	4.63e-08	0.0028635
VIT_03s0038g00350	CD	0.000127133	1.4e-07	0.14381	5.38e-20	4.78e-08	6.07e-05	0.0293218	1.09e-05	0.520173	1.82e-17	3.1e-06	0.00977176
VIT_04s0069g00780	PN	0.0070434	1.52e-09	0.000486546	5.41e-20	8.13e-12	0.000403929	0.201086	1.96e-07	0.0939486	1.31e-17	2.16e-09	0.0486062
VIT_06s0004g04110	ME	6.39e-05	7.13e-11	0.00748748	5.45e-20	3.94e-08	0.00446868	0.00255449	7.18e-09	0.416263	4.5e-18	1.67e-06	0.0645278
VIT_04s0079g00420	PN	0.00729612	2.17e-10	0.000175633	5.49e-20	2.87e-11	0.00313291	0.202681	4.09e-08	0.0620545	1.31e-17	6.27e-09	0.140632
VIT_12s0142g00610	PN	0.00740673	6.32e-09	0.0016779	5.55e-20	7.58e-11	0.000730352	0.204994	6.11e-07	0.150222	1.31e-17	1.45e-08	0.0642944
VIT_18s0001g01080	ME	0.000997344	1.84e-08	0.018338	5.57e-20	2.78e-09	0.00031452	0.0165789	7.56e-07	0.543038	4.58e-18	1.85e-07	0.0127388
VIT_14s0060g00040	PN	0.000558634	2.17e-08	0.0234898	5.6e-20	9.85e-10	8.26e-05	0.0558836	1.68e-06	0.385837	1.31e-17	1.25e-07	0.0217746
VIT_05s0020g02070	CS	0.227472	1.89e-05	0.00228451	5.78e-20	2.06e-15	5.52e-07	0.607061	0.000442176	0.236329	4.66e-18	3.49e-13	2.06e-05
VIT_11s0118g00420	ME	0.0299028	1.33e-07	0.00156557	5.86e-20	6.47e-13	3.03e-05	0.14737	4.06e-06	0.245127	4.79e-18	1.52e-10	0.00260965
VIT_15s0048g02780	CS	0.0322573	0.000319796	0.144909	5.93e-20	7.9e-13	5.97e-09	0.27219	0.00383265	0.635429	4.73e-18	6.53e-11	5.48e-07
VIT_01s0011g04170	ME	0.022685	0.000202271	0.146884	5.98e-20	4.03e-12	3.99e-08	0.125189	0.00169385	0.813559	4.87e-18	7.51e-10	3.01e-05
VIT_18s0122g01320	SM	0.00242761	8.1e-07	0.0554572	6e-20	6.06e-10	1.76e-05	0.0946446	1.95e-05	0.302744	8.37e-18	4.04e-08	0.00229774
VIT_12s0028g01090	SB	0.000217577	8.82e-12	0.00163987	6e-20	3.66e-08	0.0174595	0.00846156	7.67e-10	0.0685884	8.67e-18	1.97e-06	0.164922
VIT_09s0054g01090	CD	0.11841	5.09e-06	0.00255145	6.21e-20	2.39e-14	3.84e-06	0.504766	0.000184425	0.0840661	2.06e-17	1.66e-11	0.00205473
VIT_04s0044g01000	SM	0.00824163	3.86e-08	0.00353518	6.4e-20	2.02e-11	0.000105167	0.165103	1.5e-06	0.0734026	8.78e-18	2.22e-09	0.0072767
VIT_07s0005g00860	SB	0.00287432	3.76e-08	0.0113598	6.53e-20	5.29e-10	0.000211334	0.0364081	7.98e-07	0.150792	9.18e-18	6.51e-08	0.0131439
VIT_12s0028g01390	SB	0.000410331	4.03e-11	0.00170828	6.58e-20	7.98e-09	0.00741554	0.0121148	2.53e-09	0.0697756	9.18e-18	5.69e-07	0.103121
VIT_04s0044g01860	SB	0.0316757	6.9e-06	0.0176011	6.65e-20	9.3e-13	1.14e-06	0.146032	6.21e-05	0.179766	9.2e-18	3.15e-10	0.000431955
VIT_04s0023g00590	ME	0.0246334	5.8e-06	0.0213308	6.79e-20	3.07e-12	2.36e-06	0.13132	9.34e-05	0.560797	5.48e-18	6.13e-10	0.000459333
VIT_03s0038g00110	SB	0.00312345	1.53e-08	0.00682004	7.22e-20	5.86e-10	0.000455877	0.038163	3.75e-07	0.123008	9.91e-18	7.1e-08	0.0206275
VIT_08s0007g00610	SB	0.000510727	5.89e-10	0.00589962	7.35e-20	8.26e-09	0.00231979	0.0135306	2.37e-08	0.114397	9.92e-18	5.81e-07	0.0535777
VIT_05s0029g00420	ME	2.48e-05	2.2e-09	0.0688688	7.57e-20	3.01e-07	0.000840604	0.00131787	1.27e-07	0.710836	6.07e-18	9.22e-06	0.0235397
VIT_13s0067g00730	CS	0.00120271	0.000279187	0.768924	7.82e-20	5.73e-09	1.17e-08	0.0596186	0.00348323	0.951047	6.19e-18	1.43e-07	9.46e-07
VIT_04s0043g00840	CD	0.0287457	1.13e-08	0.000301807	7.83e-20	6.57e-13	0.000176558	0.287388	1.47e-06	0.0323211	2.55e-17	3.11e-10	0.0158482
VIT_11s0016g05840	CS	0.00457131	6.65e-10	0.000131243	7.91e-20	2.18e-13	1.64e-05	0.112549	1.9e-07	0.108971	6.22e-18	2.16e-11	0.00028148
VIT_18s0001g10730	SM	0.00155072	7.96e-14	1.12e-05	8.05e-20	1.35e-09	0.0968663	0.0744256	1.86e-11	0.00195671	1.1e-17	7.72e-08	0.389293
VIT_12s0028g00310	PN	0.000597024	2.65e-11	0.000951131	8.15e-20	7.86e-09	0.0148752	0.0579777	7.2e-09	0.121638	1.88e-17	6.69e-07	0.265611
VIT_01s0010g01390	SM	0.00137057	1.27e-13	3.19e-06	8.23e-20	3.73e-11	0.0276287	0.0698149	2.77e-11	0.000803872	1.11e-17	3.71e-09	0.210459
VIT_17s0000g03280	CD	0.015791	1.89e-12	2.64e-06	8.36e-20	9.08e-12	0.0290522	0.224867	1.5e-09	0.00360144	2.67e-17	2.6e-09	0.252984
VIT_17s0000g00830	ME	0.004807	1.97e-07	0.0130883	8.39e-20	2e-11	1.01e-05	0.0471964	5.58e-06	0.497354	6.67e-18	2.91e-09	0.00116452
VIT_14s0083g00620	PN	0.00198904	1.65e-09	0.00261848	8.39e-20	7.13e-10	0.00158527	0.10759	2.07e-07	0.183426	1.89e-17	9.54e-08	0.0978625
VIT_13s0019g04910	PN	0.00177333	1.93e-09	0.00250687	8.44e-20	1.58e-10	0.000411049	0.101896	2.34e-07	0.181786	1.89e-17	2.76e-08	0.0487563
VIT_01s0011g04290	SM	0.00795148	6.53e-13	2.87e-06	8.63e-20	2.33e-11	0.0392168	0.16398	1.09e-10	0.000743528	1.16e-17	2.51e-09	0.253459
VIT_08s0007g02030	PN	0.000648067	2.65e-10	0.00286773	8.92e-20	4.5e-09	0.00358625	0.0606035	4.89e-08	0.188974	1.98e-17	4.18e-07	0.148883
VIT_08s0056g01000	ME	2.08e-06	6.55e-17	0.000150703	8.96e-20	5.35e-06	0.459451	0.000246397	4.53e-14	0.0862959	7.05e-18	9.77e-05	0.74206
VIT_03s0038g04680	ME	2.19e-05	1.13e-09	0.0585766	8.96e-20	5.81e-07	0.00182662	0.00120543	7.25e-08	0.690466	7.05e-18	1.58e-05	0.03733
VIT_08s0007g03930	CS	0.00266677	1.21e-08	0.00947911	9.41e-20	2.29e-09	0.00050145	0.0883078	1.42e-06	0.341821	7.37e-18	6.43e-08	0.00381102
VIT_10s0116g00530	ME	3.89e-05	1.58e-14	9.37e-05	9.52e-20	3.62e-08	0.0914501	0.00184186	5.04e-12	0.0598768	7.45e-18	1.55e-06	0.344046
VIT_12s0057g01310	CS	0.130827	0.000362294	0.0390795	9.78e-20	1.71e-14	1.23e-08	0.487784	0.00420717	0.465955	7.63e-18	2.29e-12	9.76e-07
VIT_12s0028g02000	SB	0.000415797	5.35e-13	0.000123842	9.84e-20	5.09e-09	0.037433	0.0121776	6.99e-11	0.0216475	1.31e-17	3.91e-07	0.243007
VIT_05s0020g03180	SM	0.00193383	4.14e-10	0.00125163	9.87e-20	7.07e-10	0.00298881	0.0830618	3.15e-08	0.0390976	1.31e-17	4.64e-08	0.059086
VIT_01s0011g00110	SM	0.000124983	4.35e-13	0.000420142	1.01e-19	9.18e-08	0.0843553	0.0178435	7.85e-11	0.0202228	1.33e-17	2.88e-06	0.364101
VIT_19s0090g01470	PN	0.0317186	4.41e-10	3.01e-05	1.03e-19	1e-12	0.00204423	0.382967	7.32e-08	0.0302919	2.24e-17	4.28e-10	0.113155
VIT_03s0038g00610	SB	7.73e-07	5.12e-17	0.000471915	1.03e-19	2.5e-05	0.470041	0.00035038	3.4e-14	0.038604	1.35e-17	0.000378273	0.763897
VIT_11s0016g04500	SM	0.00173212	4.58e-15	1.06e-06	1.08e-19	7.72e-10	0.216351	0.0794575	1.65e-12	0.000352788	1.41e-17	4.9e-08	0.562055
VIT_04s0023g01110	PN	0.0623182	3.47e-07	0.00109601	1.1e-19	2.15e-13	2.95e-05	0.484642	1.61e-05	0.127453	2.37e-17	1.38e-10	0.0117123
VIT_04s0008g05120	SM	0.000165422	4.1e-11	0.00303445	1.11e-19	4.27e-08	0.0141901	0.0211307	4.31e-09	0.066919	1.44e-17	1.48e-06	0.145478
VIT_00s0389g00020	CS	0.00159528	3.08e-05	0.320409	1.15e-19	3.02e-09	6.62e-07	0.0685408	0.000640058	0.781498	8.92e-18	8.24e-08	2.37e-05
VIT_11s0016g00490	SB	0.00446756	6.08e-09	0.00265161	1.16e-19	2.17e-10	0.000678654	0.0468102	1.71e-07	0.0838717	1.51e-17	3.22e-08	0.0257526
VIT_07s0005g00490	SM	0.034641	3.22e-11	5.3e-06	1.17e-19	2.29e-12	0.0127243	0.299791	3.52e-09	0.00111482	1.51e-17	3.22e-10	0.137386
VIT_15s0021g00500	CS	0.0066237	1.85e-06	0.0411426	1.17e-19	2e-10	1.35e-05	0.131247	7.96e-05	0.469464	9.07e-18	7.92e-09	0.000240882
VIT_06s0004g00590	SB	3.42e-05	1.17e-10	0.0182308	1.19e-19	3.22e-07	0.00538703	0.00291211	6.33e-09	0.182593	1.53e-17	1.17e-05	0.0856047
VIT_05s0020g02810	CS	0.0156219	7.97e-08	0.00267536	1.25e-19	7.52e-12	7.39e-05	0.19432	6.43e-06	0.245242	9.63e-18	4.59e-10	0.000884923
VIT_04s0008g01210	ME	0.0448735	4.35e-06	0.00894713	1.27e-19	6.51e-13	3.09e-06	0.186526	7.28e-05	0.446174	9.74e-18	1.52e-10	0.000546694
VIT_11s0052g00010	CD	0.00210512	1.3e-05	0.190346	1.29e-19	6.68e-10	9.67e-07	0.0915229	0.000385309	0.575754	3.98e-17	9.02e-08	0.00069792
VIT_04s0023g03540	SB	0.000299104	2.15e-10	0.0043601	1.33e-19	8.26e-09	0.00268532	0.010199	1.02e-08	0.100749	1.7e-17	5.81e-07	0.0574905
VIT_06s0004g04110	CS	0.0789891	1.73e-05	0.010214	1.38e-19	7.04e-14	3.33e-07	0.395452	0.000415517	0.341821	1.04e-17	8.29e-12	1.38e-05
VIT_01s0026g00230	PN	0.000324492	1.22e-09	0.0125418	1.43e-19	4.11e-08	0.00279258	0.0464527	1.7e-07	0.314241	3e-17	2.72e-06	0.135698
VIT_06s0080g00310	ME	6.63e-05	5.88e-08	0.147779	1.45e-19	3.06e-07	0.000236271	0.00260309	2.03e-06	0.813631	1.09e-17	9.28e-06	0.0106041
VIT_09s0002g05180	SB	1.79e-08	5.58e-18	0.00217677	1.5e-19	0.000506273	0.679692	2.97e-05	5.45e-15	0.0769096	1.9e-17	0.00391213	0.876454
VIT_04s0008g01210	CS	0.00899268	8e-09	0.00135672	1.5e-19	4.55e-11	0.000542109	0.150234	1.1e-06	0.203745	1.13e-17	2.2e-09	0.00405507
VIT_12s0035g01050	CF	0.000285369	2.92e-18	1.29e-07	1.59e-19	1.87e-08	0.72043	0.410612	4.85e-15	3.58e-05	1.65e-16	2.22e-06	0.997663
VIT_14s0081g00700	CD	0.0101075	1.93e-11	2.88e-05	1.6e-19	6.12e-11	0.0178535	0.181748	8.01e-09	0.00964389	4.73e-17	1.29e-08	0.203065
VIT_14s0081g00720	CS	0.0216274	1.22e-07	0.00253198	1.6e-19	4.5e-12	4.52e-05	0.225098	9.28e-06	0.244453	1.19e-17	2.94e-10	0.000609316
VIT_09s0002g01860	CS	0.0189126	0.000534908	0.26875	1.64e-19	2.08e-11	1.83e-08	0.211205	0.00568674	0.746566	1.22e-17	1.13e-09	1.37e-06
VIT_18s0001g00810	SB	0.0201409	0.000362985	0.211559	1.66e-19	8.92e-12	1.96e-08	0.111934	0.00176402	0.541869	2.08e-17	2.28e-09	2.04e-05
VIT_06s0004g07130	ME	1.81e-07	1.36e-12	0.0567053	1.67e-19	0.000102247	0.0478147	4.36e-05	2.26e-10	0.690466	1.26e-17	0.00107327	0.245466
VIT_01s0011g01140	SM	1.01e-05	4.21e-16	9.37e-05	1.71e-19	1.25e-06	0.347624	0.00402103	2.06e-13	0.00836701	2.19e-17	2.65e-05	0.6854
VIT_10s0003g01490	PN	0.000209474	1.32e-10	0.0051329	1.73e-19	3.42e-08	0.00590032	0.0375851	2.74e-08	0.237917	3.54e-17	2.31e-06	0.178471
VIT_05s0102g00120	ME	0.00054612	1.26e-11	0.000715302	1.73e-19	1.29e-08	0.0210869	0.011061	1.61e-09	0.16969	1.3e-17	6.57e-07	0.154873
VIT_13s0084g00630	CS	0.00341448	1.52e-05	0.16839	1.76e-19	9e-10	1.56e-06	0.0967592	0.000377686	0.663257	1.3e-17	2.92e-08	4.48e-05
VIT_18s0001g12830	SB	0.520474	0.00029556	0.00288242	1.77e-19	4.17e-17	3.84e-08	0.715281	0.00147789	0.0864691	2.19e-17	6.3e-14	2.87e-05
VIT_12s0059g01040	ME	0.000110962	1.91e-09	0.029396	1.81e-19	1.34e-07	0.00187558	0.0038071	1.13e-07	0.613542	1.35e-17	4.58e-06	0.037804
VIT_19s0014g01350	SM	0.0137888	3.03e-08	0.00189183	2e-19	3.28e-11	0.000380808	0.208613	1.22e-06	0.0493959	2.53e-17	3.34e-09	0.0166852
VIT_18s0075g00250	CD	0.0040095	1.53e-10	0.000331982	2e-19	3.25e-10	0.00593694	0.119751	4.72e-08	0.0330113	5.72e-17	5.05e-08	0.120023
VIT_08s0007g03110	SB	8.73e-07	3.75e-20	1.27e-05	2.07e-19	3.04e-05	0.842411	0.000359718	6.92e-17	0.00575726	2.5e-17	0.000439828	0.945748
VIT_12s0059g01250	ME	1.04e-10	2.33e-10	0.918478	2.07e-19	0.00594972	0.00452564	2.15e-07	1.92e-08	0.990025	1.53e-17	0.0260551	0.0651801
VIT_09s0018g02110	ME	2.6e-06	1.66e-14	0.00195425	2.1e-19	6.95e-06	0.159822	0.000283926	5.2e-12	0.26384	1.54e-17	0.000121192	0.455858
VIT_09s0002g08090	ME	1.23e-05	1.51e-13	0.00209313	2.11e-19	2.47e-06	0.105679	0.000818201	3.53e-11	0.267373	1.54e-17	5.23e-05	0.368523
VIT_15s0046g03360	SB	0.00423252	1.82e-10	0.00040258	2.13e-19	5.06e-10	0.00653064	0.0454254	8.99e-09	0.036626	2.56e-17	6.27e-08	0.0966558
VIT_03s0038g00640	CS	0.0170508	4.84e-05	0.100605	2.16e-19	3.46e-11	3.62e-07	0.202247	0.000902021	0.589377	1.59e-17	1.73e-09	1.46e-05
VIT_14s0068g02120	CF	0.0159686	1.03e-14	3.37e-08	2.19e-19	6.4e-12	0.143967	0.851328	6.36e-12	1.26e-05	2.14e-16	4.09e-09	0.997663
VIT_07s0005g04130	PN	0.00125769	4.1e-10	0.000734333	2.21e-19	3.82e-11	0.000285278	0.0863022	6.95e-08	0.112471	4.44e-17	7.98e-09	0.0401469
VIT_06s0009g00980	ME	1.49e-05	2.92e-10	0.0386471	2.26e-19	7.14e-07	0.00342758	0.000946697	2.34e-08	0.649133	1.64e-17	1.88e-05	0.0551408
VIT_05s0020g00730	SB	0.000437241	3.67e-13	0.000135888	2.27e-19	2.15e-08	0.0704278	0.0125187	5.08e-11	0.0226594	2.7e-17	1.26e-06	0.326592
VIT_11s0016g05520	SB	8.29e-05	3.31e-14	0.000192166	2.3e-19	2.12e-07	0.139772	0.00487952	6.96e-12	0.025944	2.71e-17	8.29e-06	0.448861
VIT_14s0060g00040	CS	0.976019	0.0247093	0.0280053	2.33e-19	4.94e-19	1.08e-12	0.993424	0.0949161	0.431635	1.7e-17	2.16e-16	5.28e-10
VIT_00s0698g00010	CS	0.000411555	4.6e-08	0.0490187	2.34e-19	1.78e-08	0.000209779	0.0336909	4.04e-06	0.49171	1.7e-17	3.71e-07	0.00197594
VIT_12s0059g02260	ME	0.00477922	2.99e-07	0.0198643	2.38e-19	3.76e-10	7.72e-05	0.0469826	7.94e-06	0.548541	1.73e-17	3.47e-08	0.00485296
VIT_04s0023g01040	ME	0.0028806	7.37e-07	0.0474972	2.39e-19	1.41e-09	4.55e-05	0.0341313	1.68e-05	0.672746	1.73e-17	1.06e-07	0.00334277
VIT_01s0127g00520	SB	0.042734	2.57e-10	1.68e-05	2.52e-19	2.73e-12	0.00636789	0.172975	1.18e-08	0.00594591	2.95e-17	7.68e-10	0.0950946
VIT_01s0010g00510	ME	0.000318814	3.47e-07	0.128825	2.57e-19	4.06e-08	6.91e-05	0.00765447	8.97e-06	0.787273	1.85e-17	1.7e-06	0.00449792
VIT_15s0048g01000	CD	0.793743	0.000189367	6.27e-05	2.63e-19	2.26e-20	5.96e-08	0.945985	0.00304712	0.0151346	7.27e-17	3.75e-16	0.00012085
VIT_07s0141g00590	SM	0.00370241	2.26e-13	4.9e-06	2.75e-19	4.04e-10	0.0976416	0.114492	4.42e-11	0.00105673	3.43e-17	2.88e-08	0.391084
VIT_18s0001g09500	PN	0.0806865	7.69e-06	0.00599646	2.8e-19	2.48e-13	3.62e-06	0.523391	0.000189223	0.247426	5.55e-17	1.53e-10	0.00333962
VIT_18s0001g12780	CS	0.0074673	4.3e-05	0.169183	2.9e-19	3.89e-10	7.08e-07	0.137825	0.000819942	0.664555	2.08e-17	1.39e-08	2.49e-05
VIT_19s0015g00930	SM	1.86e-05	3.75e-10	0.0445134	2.91e-19	2.01e-06	0.00607594	0.0058295	2.88e-08	0.270893	3.6e-17	3.96e-05	0.0910563
VIT_11s0037g01400	ME	1.07e-05	2.64e-10	0.0464803	3.05e-19	2.08e-06	0.00583754	0.000756032	2.16e-08	0.66827	2.17e-17	4.5e-05	0.0754382
VIT_18s0001g09530	ME	1.24e-05	2.62e-13	0.00261984	3.12e-19	2.68e-06	0.0928633	0.000818201	5.8e-11	0.278705	2.21e-17	5.58e-05	0.346303
VIT_05s0049g01480	CS	0.00333997	2.26e-08	0.0097839	3.21e-19	2.17e-09	0.000446418	0.0959132	2.21e-06	0.341821	2.29e-17	6.15e-08	0.00350839
VIT_17s0000g06680	PN	3.27e-07	8.26e-15	0.00362016	3.21e-19	2.98e-05	0.214609	0.000603423	1.14e-11	0.208187	6.28e-17	0.000554832	0.671576
VIT_17s0000g04200	ME	0.000163222	1.02e-11	0.00219506	3.31e-19	1.7e-07	0.0306726	0.00500084	1.31e-09	0.273672	2.33e-17	5.59e-06	0.191677
VIT_02s0025g01200	CS	0.00787632	0.000957907	0.535	3.58e-19	3.01e-10	9.61e-09	0.140488	0.00885872	0.888786	2.54e-17	1.12e-08	7.94e-07
VIT_00s0371g00050	SM	0.00927957	2.98e-10	0.000157756	3.62e-19	7.04e-11	0.00506153	0.17332	2.33e-08	0.0110892	4.46e-17	6.28e-09	0.081937
VIT_14s0060g01430	CS	0.00256135	5.61e-07	0.0438811	3.63e-19	1.03e-09	3.21e-05	0.0869812	3.1e-05	0.482256	2.56e-17	3.27e-08	0.000467962
VIT_08s0007g07440	SB	7.51e-05	1.9e-12	0.00183467	3.67e-19	4.19e-07	0.0499753	0.0046673	2.09e-10	0.0715927	4.24e-17	1.43e-05	0.278393
VIT_00s0227g00200	ME	0.00231452	2.93e-09	0.00290391	3.72e-19	8.9e-10	0.00133912	0.0294719	1.62e-07	0.293208	2.61e-17	7.14e-08	0.0317224
VIT_07s0129g00630	SB	0.055147	1.15e-06	0.00306218	3.75e-19	1.22e-12	2.58e-05	0.200519	1.38e-05	0.0878248	4.3e-17	3.9e-10	0.00337637
VIT_19s0177g00340	SM	0.00103937	1.43e-08	0.013151	3.77e-19	5.94e-09	0.000982104	0.0591091	6.46e-07	0.147664	4.6e-17	2.82e-07	0.0302576
VIT_12s0059g01320	ME	0.000167888	4.63e-09	0.0318825	3.86e-19	8.49e-08	0.0011638	0.00509679	2.4e-07	0.625197	2.69e-17	3.16e-06	0.0289747
VIT_17s0000g05580	CS	0.0974015	5.78e-07	0.000755034	3.86e-19	1.46e-13	3.67e-05	0.430652	3.16e-05	0.17765	2.7e-17	1.55e-11	0.000518449
VIT_01s0010g00510	PN	0.0340698	1.33e-06	0.00610866	3.88e-19	5.1e-12	2.84e-05	0.392891	4.5e-05	0.247426	7.5e-17	1.48e-09	0.0117123
VIT_17s0000g01160	SM	0.318912	3.45e-07	3.25e-05	3.96e-19	5.54e-16	2.24e-05	0.687582	9.52e-06	0.00405229	4.8e-17	1.96e-13	0.0026722
VIT_11s0016g03210	CS	0.0518016	4.24e-05	0.0307216	3.97e-19	1.48e-12	6.72e-07	0.327889	0.000811752	0.445154	2.76e-17	1.12e-10	2.39e-05
VIT_19s0014g02970	SM	0.00340969	4.9e-13	9.57e-06	4.08e-19	9.53e-10	0.113852	0.111459	8.56e-11	0.00174626	4.91e-17	5.84e-08	0.420701
VIT_18s0122g00140	ME	0.0048806	1.99e-08	0.00481837	4.14e-19	7.05e-10	0.000817488	0.0475812	8.09e-07	0.350114	2.88e-17	5.83e-08	0.0231119
VIT_18s0001g12830	ME	0.000229147	2.69e-08	0.057954	4.17e-19	9.48e-08	0.000544462	0.00617739	1.05e-06	0.690466	2.88e-17	3.44e-06	0.0176934
VIT_05s0049g00980	CS	0.752423	0.000444419	0.00138457	4.23e-19	6.33e-18	3.56e-08	0.917735	0.00495227	0.204134	2.92e-17	1.81e-15	2.37e-06
VIT_10s0003g00350	PN	0.00518108	3.71e-10	0.000407538	4.35e-19	3.45e-10	0.00533034	0.170708	6.48e-08	0.0902343	8.31e-17	5.45e-08	0.173206
VIT_07s0031g00540	CS	0.0724091	3.82e-07	0.000820278	4.4e-19	1.79e-13	2.24e-05	0.381293	2.27e-05	0.179231	3.03e-17	1.87e-11	0.000356924
VIT_16s0022g00640	ME	0.000562929	7.65e-11	0.0018774	4.44e-19	2.26e-08	0.012212	0.0113172	7.52e-09	0.257654	3.06e-17	1.05e-06	0.114249
VIT_00s0220g00070	ME	3.34e-07	1.24e-12	0.0419561	4.55e-19	9.72e-05	0.0619145	6.44e-05	2.16e-10	0.657179	3.12e-17	0.00103359	0.28038
VIT_18s0001g08250	CS	0.000232832	1.03e-11	0.00127989	4.6e-19	4.94e-08	0.022442	0.0266649	5.68e-09	0.203142	3.16e-17	8.97e-07	0.0684932
VIT_17s0000g06680	SB	2.12e-05	2.93e-14	0.00037811	4.61e-19	5.81e-07	0.136546	0.00214047	6.31e-12	0.0356655	5.18e-17	1.87e-05	0.444499
VIT_02s0025g01440	CS	0.240091	0.00992298	0.166125	4.63e-19	1.12e-14	1.2e-10	0.620326	0.0491884	0.66084	3.16e-17	1.56e-12	2.56e-08
VIT_06s0004g01650	ME	3.05e-05	4.58e-10	0.0333544	4.79e-19	7.24e-07	0.00421491	0.00155222	3.45e-08	0.628607	3.26e-17	1.9e-05	0.0623821
VIT_14s0171g00480	CS	0.195411	0.000970368	0.046128	4.88e-19	2.06e-14	8.82e-09	0.573912	0.00894225	0.486492	3.31e-17	2.72e-12	7.44e-07
VIT_12s0059g01320	CD	4.02e-05	3.17e-07	0.303467	4.89e-19	6.1e-07	6.91e-05	0.0151599	2.13e-05	0.685494	1.33e-16	2.45e-05	0.0103358
VIT_14s0083g00080	CS	0.0295112	2.24e-07	0.00228849	4.93e-19	3.85e-12	5.06e-05	0.261367	1.51e-05	0.236329	3.33e-17	2.57e-10	0.000665254
VIT_04s0008g04020	ME	1.63e-06	4.48e-13	0.00933253	4.99e-19	1.18e-05	0.0742604	0.00020384	9.07e-11	0.447843	3.38e-17	0.000187278	0.310223
VIT_17s0000g03280	SM	0.000304143	3.34e-08	0.0517979	5.02e-19	5.11e-08	0.000409155	0.0323017	1.32e-06	0.292925	6e-17	1.72e-06	0.0175114
VIT_19s0090g00430	SB	9.64e-05	3.18e-11	0.0055466	5.05e-19	3.44e-07	0.0192273	0.00519982	2.14e-09	0.11124	5.63e-17	1.23e-05	0.172002
VIT_18s0001g14360	CS	0.0259661	3.28e-07	0.00346985	5.06e-19	6.97e-12	5.16e-05	0.246396	2.05e-05	0.259933	3.4e-17	4.32e-10	0.000673942
VIT_16s0098g01520	SB	0.0223574	2.04e-05	0.0485697	5.47e-19	2.5e-11	1.91e-06	0.118427	0.000154028	0.287589	6.01e-17	5.53e-09	0.000597518
VIT_13s0067g01000	ME	3.58e-05	8.21e-11	0.0163536	5.51e-19	1.43e-06	0.0160885	0.00173836	7.97e-09	0.525277	3.67e-17	3.29e-05	0.134525
VIT_16s0039g01480	SB	0.000112846	1.68e-11	0.00385015	6.04e-19	3.83e-07	0.0280303	0.00564434	1.31e-09	0.0951422	6.6e-17	1.34e-05	0.21043
VIT_16s0098g00770	CS	0.0214803	2.36e-06	0.0222618	6.12e-19	1.02e-10	1.04e-05	0.224436	9.67e-05	0.407136	4.08e-17	4.4e-09	0.000194863
VIT_08s0040g01890	ME	1.91e-05	2.49e-09	0.0807794	6.38e-19	1.27e-06	0.00173398	0.001112	1.41e-07	0.738791	4.23e-17	3.01e-05	0.0367277
VIT_15s0046g00370	ME	0.000334097	1.44e-08	0.0359726	6.43e-19	9.62e-08	0.00122044	0.00784821	6.12e-07	0.641634	4.25e-17	3.48e-06	0.029804
VIT_08s0056g01710	PN	0.0260951	2e-06	0.0110344	6.55e-19	1.97e-11	2.81e-05	0.353558	6.39e-05	0.306119	1.24e-16	4.47e-09	0.0117123
VIT_08s0007g04780	SM	0.155911	0.000122308	0.0144242	6.71e-19	2.67e-14	1.01e-07	0.528165	0.00121692	0.154979	7.91e-17	5.68e-12	6.97e-05
VIT_04s0008g00030	SB	0.000418529	3.06e-11	0.00171015	7.01e-19	6.32e-08	0.0216103	0.0122006	2.06e-09	0.0697756	7.61e-17	3.11e-06	0.184207
VIT_13s0019g03630	CF	0.152283	2.26e-12	1.86e-08	7.15e-19	6.2e-14	0.0531432	0.907474	4.99e-10	8.37e-06	6.25e-16	8.58e-11	0.997663
VIT_05s0029g00550	SB	0.0061021	1.14e-08	0.00282557	7.21e-19	5.64e-10	0.00116643	0.056371	2.9e-07	0.0857795	7.78e-17	6.88e-08	0.0358137
VIT_10s0116g00500	PN	0.017164	2.36e-09	0.000204008	7.26e-19	1.08e-11	0.00114682	0.299396	2.7e-07	0.0651492	1.35e-16	2.72e-09	0.0813853
VIT_09s0002g02980	PN	0.000206481	5.13e-12	0.00105327	7.32e-19	1.27e-07	0.0460342	0.0375851	1.85e-09	0.125106	1.35e-16	7.06e-06	0.409284
VIT_05s0020g03320	CD	0.000938617	1.42e-08	0.0146685	7.38e-19	7.31e-09	0.000724584	0.0641495	1.8e-06	0.20105	1.95e-16	6.26e-07	0.0383663
VIT_02s0025g04920	SB	0.0460963	0.000370232	0.114699	7.64e-19	2.5e-12	3.87e-08	0.180451	0.00179139	0.416521	8.18e-17	7.15e-10	2.87e-05
VIT_04s0008g05070	ME	0.000118303	1.37e-07	0.14973	7.81e-19	3.58e-07	0.000261693	0.00396622	4.17e-06	0.814586	5.15e-17	1.05e-05	0.0113464
VIT_07s0104g01590	CS	0.0675422	0.000183848	0.0571714	7.92e-19	1.93e-12	2.19e-07	0.371393	0.00251274	0.510061	5.22e-17	1.41e-10	1e-05
VIT_05s0020g01470	ME	0.00297333	8.66e-08	0.0160792	8e-19	2.83e-09	0.000422182	0.0347806	2.81e-06	0.525066	5.25e-17	1.87e-07	0.0152077
VIT_08s0007g05250	SB	0.000280727	3.03e-14	5.51e-05	8.36e-19	9.95e-08	0.189304	0.00983491	6.45e-12	0.0130675	8.9e-17	4.44e-06	0.512486
VIT_14s0060g00460	CD	0.0330307	9.57e-07	0.00527623	8.45e-19	1.22e-11	6.5e-05	0.305722	4.92e-05	0.125926	2.18e-16	3.44e-09	0.0100807
VIT_04s0023g02610	ME	4.11e-08	8.97e-13	0.0833533	8.59e-19	0.000407245	0.0699788	1.66e-05	1.67e-10	0.744423	5.59e-17	0.00320964	0.300898
VIT_11s0037g01230	CD	0.685461	3.78e-06	2.34e-05	8.65e-19	2.2e-17	9.94e-06	0.911467	0.000144182	0.00883513	2.18e-16	7.32e-14	0.0033699
VIT_14s0083g00690	ME	0.00281171	5.32e-08	0.01293	8.96e-19	2.37e-09	0.000443865	0.0335666	1.87e-06	0.4936	5.81e-17	1.65e-07	0.0157894
VIT_15s0046g03360	CS	0.00665376	7.32e-10	0.00057026	8.96e-19	6.12e-10	0.00490189	0.131247	1.99e-07	0.17765	5.88e-17	2.07e-08	0.0217184
VIT_07s0005g01430	CS	0.537514	0.147267	0.412506	9.01e-19	1.33e-16	2e-14	0.830533	0.316299	0.826282	5.89e-17	2.83e-14	2.44e-11
VIT_13s0019g01810	ME	6.49e-06	7.17e-10	0.0908628	9.38e-19	8.12e-06	0.00538332	0.000533422	4.98e-08	0.759991	6.06e-17	0.000137846	0.0722095
VIT_16s0098g01520	ME	5.53e-06	1.71e-09	0.125245	9.5e-19	9.23e-06	0.00378684	0.000480885	1.03e-07	0.786427	6.11e-17	0.000152503	0.0584969
VIT_06s0004g08220	SM	0.00500071	1.94e-11	8.66e-05	9.55e-19	1.29e-09	0.0318823	0.132006	2.23e-09	0.0078972	1.12e-16	7.49e-08	0.228108
VIT_01s0150g00460	ME	0.000207297	3.55e-08	0.0448279	9.62e-19	2.71e-09	2.9e-05	0.0057373	1.31e-06	0.667718	6.15e-17	1.81e-07	0.00253659
VIT_12s0057g00250	ME	0.000337359	1.89e-09	0.0127967	9.63e-19	5.17e-08	0.00276988	0.00789039	1.13e-07	0.490765	6.15e-17	2.11e-06	0.0481137
VIT_01s0026g01950	SM	0.000579553	5.17e-09	0.0112604	9.92e-19	8.05e-09	0.000944273	0.0442172	2.67e-07	0.134816	1.15e-16	3.63e-07	0.0297505
VIT_11s0016g04720	SB	0.009692	3.17e-09	0.00046446	1e-18	2.49e-11	0.000637129	0.0736592	9.67e-08	0.0383019	1.06e-16	5.53e-09	0.025131
VIT_17s0000g00290	PN	0.00105458	4.32e-09	0.00823642	1.01e-18	1.4e-08	0.00233195	0.079612	4.37e-07	0.280233	1.83e-16	1.11e-06	0.120764
VIT_10s0003g00330	CS	0.00119834	2.57e-08	0.0119701	1.01e-18	5.19e-10	8.63e-05	0.0596186	2.49e-06	0.354348	6.6e-17	1.77e-08	0.000998503
VIT_19s0015g01900	CF	0.0542442	2.4e-13	3.55e-08	1.04e-18	1.5e-12	0.0981476	0.886167	8.49e-11	1.26e-05	8.66e-16	1.31e-09	0.997663
VIT_12s0034g01760	CD	0.535043	2.75e-07	5.9e-06	1.04e-18	1.73e-16	0.000148234	0.848945	1.91e-05	0.00420177	2.59e-16	3.19e-13	0.0143951
VIT_13s0019g04910	SM	0.0546005	1.6e-06	0.00314602	1.05e-18	6.6e-13	9.25e-06	0.358946	3.43e-05	0.0683807	1.21e-16	1.03e-10	0.00154728
VIT_18s0001g12510	CS	0.0945632	0.00041091	0.0618907	1.07e-18	5.03e-13	6.26e-08	0.423494	0.00466409	0.521333	6.94e-17	4.35e-11	3.68e-06
VIT_06s0004g06610	CS	0.330174	0.000101728	0.00358116	1.11e-18	3.81e-15	6.37e-07	0.697714	0.00161655	0.259933	7.14e-17	5.85e-13	2.31e-05
VIT_08s0007g01040	SB	0.000751932	5.99e-11	0.00112501	1.11e-18	1.62e-08	0.0143228	0.0168738	3.52e-09	0.0574674	1.16e-16	1.02e-06	0.14856
VIT_08s0032g01110	ME	5.53e-05	2.75e-12	0.00232106	1.15e-18	9.19e-07	0.0650176	0.002366	4.24e-10	0.273672	7.26e-17	2.31e-05	0.288454
VIT_17s0000g09640	CS	0.134841	0.0146157	0.345558	1.16e-18	1.59e-13	8.78e-11	0.4931	0.0651917	0.793841	7.46e-17	1.69e-11	2.03e-08
VIT_18s0001g12510	PN	0.0341474	3.99e-08	0.000669035	1.18e-18	1.16e-11	0.000593352	0.393006	2.65e-06	0.108625	2.12e-16	2.87e-09	0.0577476
VIT_11s0052g00020	SB	0.423706	0.000632673	0.00877595	1.21e-18	8.67e-16	3.98e-08	0.636229	0.00277354	0.136839	1.26e-16	7.58e-13	2.87e-05
VIT_01s0010g01390	ME	0.0378224	1.42e-07	0.000814304	1.22e-18	5.12e-13	1.9e-05	0.169385	4.24e-06	0.190455	7.69e-17	1.25e-10	0.00191112
VIT_15s0021g00220	ME	0.000126311	6.77e-09	0.0454191	1.23e-18	3.04e-07	0.00165129	0.00416175	3.26e-07	0.667718	7.69e-17	9.26e-06	0.0356121
VIT_11s0016g02430	PN	2.7e-05	5.3e-12	0.00411492	1.24e-18	7.47e-07	0.0338223	0.011686	1.86e-09	0.219718	2.22e-16	3.01e-05	0.359949
VIT_19s0090g00430	CS	0.667802	0.00194311	0.00758206	1.27e-18	4.79e-17	6.99e-09	0.887457	0.0147745	0.341015	8.15e-17	1.12e-14	6.18e-07
VIT_12s0028g02000	PN	0.0479543	2.44e-08	0.000244192	1.27e-18	2.26e-12	0.000501329	0.44317	1.81e-06	0.0699147	2.24e-16	8.02e-10	0.0533659
VIT_03s0063g00540	CD	0.00543862	7.38e-11	0.00016526	1.29e-18	1.16e-09	0.0200771	0.136632	2.5e-08	0.0243975	3.11e-16	1.4e-07	0.215472
VIT_07s0031g02480	CS	1.28e-05	5.46e-10	0.0514111	1.29e-18	1.33e-06	0.00303474	0.00600214	1.68e-07	0.497794	8.23e-17	1.5e-05	0.01511
VIT_19s0085g00600	PN	0.000568776	6.04e-10	0.00567311	1.29e-18	6.07e-08	0.00780297	0.0564029	9.83e-08	0.242803	2.26e-16	3.78e-06	0.203097
VIT_11s0052g01120	ME	3.61e-06	1.15e-10	0.0570321	1.34e-18	1.21e-05	0.0133232	0.00035874	1.07e-08	0.690466	8.32e-17	0.000189942	0.120503
VIT_09s0002g08090	SB	2.86e-06	3.99e-16	0.000434483	1.34e-18	2.71e-05	0.495534	0.000766292	1.58e-13	0.0379738	1.37e-16	0.000401037	0.779985
VIT_09s0002g00130	CS	0.000158801	9.85e-10	0.0185334	1.34e-18	3.53e-07	0.00587993	0.0217104	2.48e-07	0.386641	8.55e-17	4.79e-06	0.0248706
VIT_02s0025g00820	CD	0.00250576	1.9e-10	0.00064875	1.35e-18	3.19e-09	0.0106708	0.0993095	5.34e-08	0.0468397	3.21e-16	3.14e-07	0.15765
VIT_14s0068g01870	ME	0.00053053	6.4e-11	0.00183808	1.36e-18	5.42e-08	0.0191901	0.010886	6.56e-09	0.254359	8.41e-17	2.17e-06	0.146853
VIT_15s0048g02780	SM	0.244387	5.06e-08	1.37e-05	1.39e-18	7.71e-15	0.000376324	0.619504	1.87e-06	0.00226311	1.58e-16	1.88e-12	0.0165762
VIT_10s0116g01640	CD	0.0191828	1.73e-06	0.0140086	1.42e-18	7.86e-11	5.02e-05	0.240778	7.92e-05	0.19798	3.33e-16	1.59e-08	0.00868241
VIT_08s0056g01000	SM	0.00130705	1.08e-13	1.34e-05	1.44e-18	9.08e-09	0.17142	0.0674795	2.47e-11	0.00226311	1.63e-16	4.01e-07	0.506693
VIT_18s0122g01320	CD	0.00223904	6.93e-13	3.11e-05	1.45e-18	6.42e-09	0.0975268	0.0942251	7.19e-10	0.0098706	3.35e-16	5.64e-07	0.434435
VIT_13s0019g04280	ME	8.87e-05	1.61e-09	0.0296883	1.46e-18	3.94e-07	0.00333119	0.00320994	9.88e-08	0.613646	8.99e-17	1.14e-05	0.0541086
VIT_06s0061g00350	SM	0.0136905	4.86e-09	0.000470553	1.49e-18	5.82e-11	0.00203594	0.208	2.55e-07	0.0220424	1.67e-16	5.31e-09	0.0478879
VIT_09s0002g01440	CD	0.0454453	2.23e-06	0.00586539	1.57e-18	7.34e-12	4.01e-05	0.34337	9.65e-05	0.131433	3.56e-16	2.18e-09	0.0074009
VIT_12s0057g01020	ME	0.0128319	1.99e-05	0.0628947	1.57e-18	9.45e-12	1.95e-07	0.0881828	0.000261722	0.702456	9.59e-17	1.59e-09	9.51e-05
VIT_19s0090g00020	CD	0.000832741	1.34e-06	0.131074	1.67e-18	3.95e-08	6.88e-05	0.0605212	6.49e-05	0.502882	3.74e-16	2.63e-06	0.0103358
VIT_06s0061g01230	PN	0.000649241	7.42e-11	0.000988863	1.67e-18	7.07e-09	0.0087434	0.0606035	1.66e-08	0.121638	2.89e-16	6.18e-07	0.213519
VIT_01s0010g01390	CS	0.0738243	9.67e-06	0.00633292	1.67e-18	1.24e-13	3.5e-07	0.383942	0.00026931	0.320624	1.05e-16	1.33e-11	1.43e-05
VIT_06s0004g01400	CS	0.00110308	3.64e-06	0.17638	1.68e-18	1.8e-08	1.32e-05	0.0569294	0.000134911	0.6724	1.05e-16	3.74e-07	0.000237469
VIT_10s0003g04950	PN	0.00162196	7.82e-09	0.00584685	1.7e-18	1.64e-09	0.000639155	0.0991429	7.38e-07	0.247426	2.91e-16	1.84e-07	0.0596281
VIT_10s0003g03300	ME	0.175654	0.00039128	0.0277475	1.73e-18	6.88e-14	8.42e-08	0.413453	0.0028725	0.609102	1.05e-16	2.24e-11	4.51e-05
VIT_19s0015g00230	CS	0.0333408	2.93e-05	0.0412247	1.74e-18	2.26e-11	2.37e-06	0.276276	0.000614629	0.469595	1.09e-16	1.21e-09	6.28e-05
VIT_06s0009g02020	PN	0.000276081	1.5e-11	0.00130787	1.81e-18	9.09e-08	0.0297117	0.0436629	4.71e-09	0.140714	3.05e-16	5.35e-06	0.345513
VIT_13s0019g04280	PN	0.0900093	8.35e-07	0.0010979	1.82e-18	6.3e-13	5.35e-05	0.546319	3.17e-05	0.127453	3.05e-16	3.07e-10	0.0170856
VIT_07s0031g00330	SM	0.000350526	2.55e-11	0.00162537	1.86e-18	1.64e-07	0.0410967	0.0341168	2.88e-09	0.0449618	2.06e-16	4.74e-06	0.260777
VIT_18s0122g00550	ME	0.0155869	4.8e-07	0.00757023	1.89e-18	7.53e-11	0.000103893	0.0995672	1.18e-05	0.416263	1.14e-16	8.83e-09	0.0059697
VIT_06s0004g01650	CF	0.320727	2.55e-14	2.26e-11	2.01e-18	4.34e-15	0.217861	0.917104	1.2e-11	5.36e-08	1.59e-15	1.03e-11	0.997663
VIT_07s0005g02170	ME	0.00106733	1.11e-07	0.0404711	2.02e-18	3.23e-08	0.000491062	0.0174023	3.47e-06	0.650233	1.21e-16	1.42e-06	0.0168277
VIT_18s0001g06520	CS	0.0901646	0.00635339	0.302885	2.04e-18	1.37e-12	1.13e-09	0.415794	0.0356313	0.771472	1.26e-16	1.05e-10	1.53e-07
VIT_13s0019g03280	SB	0.0136454	4.27e-06	0.032565	2.08e-18	2.4e-10	2.42e-05	0.0899187	4.14e-05	0.239401	2.06e-16	3.5e-08	0.0032465
VIT_05s0020g01950	SB	8.45e-05	5.01e-10	0.0219338	2.11e-18	1.25e-06	0.0102188	0.00490763	2.06e-08	0.197845	2.07e-16	3.5e-05	0.123234
VIT_06s0004g01380	PN	0.000779397	1.03e-08	0.015213	2.13e-18	2.2e-08	0.00127424	0.0670604	9.3e-07	0.338642	3.53e-16	1.61e-06	0.0870781
VIT_07s0151g00260	CF	0.0123248	2.48e-11	1.76e-05	2.22e-18	9.74e-11	0.0224273	0.799296	3.68e-09	0.000933351	1.68e-15	3.24e-08	0.997663
VIT_17s0000g09750	CS	0.0420394	8.01e-06	0.0162501	2.23e-18	2.08e-11	1.2e-05	0.302866	0.000235021	0.375405	1.37e-16	1.13e-09	0.000219256
VIT_15s0048g02780	ME	0.0288026	9.71e-06	0.0232725	2.23e-18	1.73e-11	5.4e-06	0.143546	0.000143759	0.575465	1.33e-16	2.61e-09	0.000830595
VIT_14s0068g00710	CS	0.016176	0.00237006	0.550921	2.23e-18	2.53e-10	5.66e-09	0.197478	0.0170895	0.895078	1.37e-16	9.67e-09	5.37e-07
VIT_04s0044g00020	SB	0.0148137	6.98e-11	3.38e-05	2.36e-18	1.27e-10	0.0188601	0.0941914	3.99e-09	0.0101231	2.28e-16	2.09e-08	0.170559
VIT_12s0059g00230	CS	0.0364541	8.87e-06	0.0256172	2.38e-18	4.98e-11	4.28e-06	0.287016	0.000252158	0.42275	1.46e-16	2.37e-09	9.88e-05
VIT_01s0011g03080	CS	0.132592	0.00797067	0.257616	2.4e-18	5.02e-13	6.91e-10	0.490495	0.0420327	0.740033	1.46e-16	4.35e-11	1.07e-07
VIT_14s0060g00040	CF	0.0514247	1.58e-09	2.43e-05	2.43e-18	1.58e-12	0.00240505	0.886167	1.08e-07	0.00117169	1.76e-15	1.32e-09	0.624035
VIT_12s0059g02530	SB	0.00185157	1.33e-08	0.00956013	2.44e-18	1.08e-08	0.0015238	0.0281826	3.29e-07	0.14162	2.33e-16	7.18e-07	0.0415009
VIT_02s0025g02410	SB	0.000411462	5.91e-08	0.0468348	2.44e-18	1.91e-08	0.00018268	0.0121148	1.17e-06	0.284765	2.33e-16	1.17e-06	0.0121428
VIT_18s0001g12510	CD	0.194518	5.75e-07	0.00019937	2.45e-18	6.59e-14	0.000119169	0.606489	3.31e-05	0.0261316	5.35e-16	4.05e-11	0.0125564
VIT_11s0016g04720	CS	0.150993	0.00108086	0.0634966	2.45e-18	4.36e-14	2.82e-09	0.51547	0.00958288	0.525198	1.49e-16	5.28e-12	3.11e-07
VIT_02s0025g01380	SB	0.222541	3.7e-06	0.000552981	2.48e-18	1.5e-14	6.72e-06	0.439655	3.69e-05	0.041956	2.36e-16	8.87e-12	0.00136166
VIT_14s0066g01710	SM	0.0028947	9.34e-13	2.06e-05	2.54e-18	3.55e-09	0.093363	0.102932	1.54e-10	0.00293033	2.77e-16	1.79e-07	0.381493
VIT_02s0025g04920	CD	0.00664553	1.7e-09	0.00073451	2.56e-18	6.64e-10	0.00430614	0.153205	3e-07	0.0491826	5.53e-16	9.02e-08	0.103484
VIT_01s0010g03890	CS	0.001059	4.04e-09	0.0111264	2.57e-18	5.76e-08	0.00287778	0.0557597	6.85e-07	0.346173	1.55e-16	1.03e-06	0.0145165
VIT_07s0005g00870	CS	0.0788962	9.23e-09	2.72e-05	2.59e-18	9.02e-14	0.000122218	0.395452	1.22e-06	0.0532758	1.56e-16	1.01e-11	0.00130016
VIT_08s0058g00870	SB	0.000326032	1.02e-10	0.00372154	2.6e-18	1.91e-07	0.0201187	0.0106842	5.63e-09	0.0938076	2.45e-16	7.66e-06	0.176488
VIT_00s1682g00010	CS	0.0165261	4.73e-05	0.0921526	2.61e-18	9.15e-11	1.1e-06	0.199341	0.00088535	0.577031	1.56e-16	3.99e-09	3.46e-05
VIT_17s0000g00910	SB	0.00829114	2.91e-07	0.0125075	2.7e-18	8.69e-10	0.000250502	0.0666744	4.46e-06	0.154884	2.53e-16	9.62e-08	0.0144439
VIT_15s0048g01000	SM	0.148967	0.0161897	0.327791	2.71e-18	1.45e-13	1.46e-10	0.520571	0.0552628	0.676018	2.95e-16	2.64e-11	4.85e-07
VIT_03s0038g00450	CS	0.00745915	1.12e-06	0.0280171	2.83e-18	1.15e-09	8.84e-05	0.137825	5.3e-05	0.431635	1.69e-16	3.58e-08	0.00101498
VIT_09s0002g01860	CD	0.000447194	4.27e-09	0.0174234	2.91e-18	1.6e-07	0.00415416	0.0470007	6.22e-07	0.218551	6.19e-16	8.34e-06	0.102383
VIT_08s0058g00740	ME	0.000176057	4.48e-11	0.00405182	2.94e-18	5.72e-07	0.0353925	0.00523944	4.89e-09	0.329826	1.75e-16	1.56e-05	0.207311
VIT_01s0011g03760	CD	0.0514314	0.0013969	0.208486	2.95e-18	7.99e-12	2.23e-08	0.363864	0.0131204	0.597244	6.19e-16	2.33e-09	7.39e-05
VIT_07s0129g00730	CS	0.0190605	8.37e-12	6.25e-06	2.96e-18	1.14e-10	0.0454948	0.212287	4.97e-09	0.0518589	1.75e-16	4.87e-09	0.116257
VIT_02s0025g01330	SB	0.221969	4.99e-06	0.000780425	2.98e-18	4.05e-14	1.72e-05	0.439408	4.71e-05	0.0472983	2.74e-16	1.92e-11	0.00258042
VIT_03s0038g00440	CS	0.0582025	7.78e-06	0.0103323	3.04e-18	6.31e-12	9.39e-06	0.346731	0.000230675	0.34361	1.79e-16	3.97e-10	0.000181143
VIT_08s0007g00470	SM	0.0892323	7.11e-06	0.00481396	3.05e-18	1.21e-12	1.49e-05	0.430879	0.000118793	0.0858653	3.24e-16	1.73e-10	0.00208278
VIT_15s0048g02780	PN	0.000464526	6.1e-09	0.0172289	3.17e-18	6.03e-08	0.00203963	0.0528351	5.95e-07	0.356294	5.16e-16	3.76e-06	0.113155
VIT_19s0090g01430	SB	6.36e-09	1.64e-16	0.0128527	3.17e-18	0.00308136	0.63623	1.64e-05	8.03e-14	0.156134	2.91e-16	0.015754	0.856238
VIT_17s0000g00430	SM	0.161863	0.00019034	0.0194207	3.2e-18	2.2e-13	5.02e-07	0.536237	0.00173004	0.182307	3.36e-16	3.81e-11	0.000189409
VIT_17s0000g00910	ME	0.00530483	0.000129878	0.295366	3.25e-18	2.22e-09	7.69e-07	0.0499955	0.00118633	0.885245	1.92e-16	1.57e-07	0.00024091
VIT_18s0001g14550	SB	7.88e-05	5.52e-14	0.000292188	3.35e-18	1.36e-06	0.222634	0.00477622	1.03e-11	0.0319595	3.06e-16	3.72e-05	0.552483
VIT_10s0003g01690	ME	3.71e-05	4.76e-09	0.0583199	3.41e-18	3.65e-07	0.00112537	0.001775	2.44e-07	0.690466	2e-16	1.06e-05	0.0284667
VIT_14s0108g00150	CS	0.0313937	0.00227093	0.368771	3.47e-18	2.83e-11	6.28e-09	0.269103	0.0165205	0.803018	2.03e-16	1.47e-09	5.67e-07
VIT_18s0001g12500	CD	0.0718615	7.95e-07	0.00155936	3.48e-18	3.74e-12	0.000162684	0.412901	4.3e-05	0.0707505	7.22e-16	1.29e-09	0.0149913
VIT_11s0016g04720	PN	0.000928666	1.11e-09	0.00297783	3.54e-18	4.71e-09	0.00237975	0.0734354	1.6e-07	0.190926	5.7e-16	4.35e-07	0.121793
VIT_05s0020g02690	ME	1.03e-06	6.01e-14	0.00421502	3.6e-18	2.86e-05	0.177235	0.000152055	1.64e-11	0.331728	2.1e-16	0.000387873	0.480259
VIT_19s0027g00380	CS	0.0153317	0.000135814	0.183113	3.61e-18	4.67e-10	4.9e-07	0.192878	0.00200831	0.676416	2.1e-16	1.61e-08	1.89e-05
VIT_08s0007g00610	CD	0.0176169	1.58e-08	0.000894282	3.65e-18	1.5e-10	0.00197032	0.232919	1.99e-06	0.0534178	7.49e-16	2.65e-08	0.0677414
VIT_11s0118g00350	CD	0.00330118	1.67e-07	0.0199663	3.81e-18	4.14e-09	0.000324057	0.11097	1.27e-05	0.229454	7.73e-16	3.95e-07	0.0234991
VIT_01s0127g00520	ME	0.000265083	1.94e-07	0.114622	3.84e-18	3.19e-07	0.000401797	0.00671647	5.51e-06	0.774112	2.23e-16	9.59e-06	0.0147439
VIT_12s0057g00940	SM	0.000957693	7.14e-09	0.0108056	3.98e-18	4.12e-08	0.00357791	0.0568275	3.53e-07	0.132231	4.16e-16	1.44e-06	0.0661634
VIT_11s0016g05010	ME	0.0115612	9.18e-06	0.0530964	4.01e-18	3.33e-10	1.12e-05	0.0827169	0.000137054	0.690466	2.32e-16	3.14e-08	0.00124414
VIT_15s0021g00500	ME	0.000436811	5.84e-07	0.136214	4.07e-18	2.11e-07	0.000219037	0.00940814	1.39e-05	0.79789	2.34e-16	6.84e-06	0.0100757
VIT_07s0005g00410	ME	0.0231652	3.63e-06	0.0174028	4.16e-18	9e-11	3.45e-05	0.126748	6.26e-05	0.536058	2.38e-16	1.01e-08	0.00279193
VIT_10s0116g01780	SM	0.00181606	8.23e-11	0.000371918	4.21e-18	3.09e-09	0.0128599	0.0816314	7.46e-09	0.0185381	4.37e-16	1.59e-07	0.138043
VIT_14s0108g00810	ME	0.013893	0.000274014	0.234974	4.23e-18	2.6e-10	2.41e-07	0.0928774	0.00216166	0.860196	2.42e-16	2.57e-08	0.000108004
VIT_01s0011g04290	SB	5.8e-05	4.42e-11	0.00751517	4.29e-18	9.77e-07	0.0232946	0.00401901	2.75e-09	0.127492	3.85e-16	2.91e-05	0.191785
VIT_04s0008g05770	SB	2.25e-06	1.06e-18	9.91e-06	4.41e-18	2.22e-05	0.853723	0.00063363	1.26e-15	0.00546074	3.93e-16	0.000344574	0.950259
VIT_07s0141g00590	SB	0.000324411	2.11e-11	0.0014487	4.43e-18	1.55e-07	0.0355382	0.0106842	1.57e-09	0.0653719	3.93e-16	6.48e-06	0.237758
VIT_04s0023g01520	CD	0.0604077	3.26e-08	0.000209234	4.46e-18	4.24e-12	0.000983187	0.385147	3.68e-06	0.0269344	8.93e-16	1.4e-09	0.0466647
VIT_05s0020g02030	CS	0.0169231	3.42e-06	0.025434	4.48e-18	3.66e-10	4.53e-05	0.201596	0.000129302	0.421094	2.59e-16	1.33e-08	0.000609414
VIT_08s0007g00610	CS	0.124039	0.000612827	0.0604003	4.52e-18	8.13e-13	8.07e-08	0.475402	0.00631303	0.518346	2.6e-16	6.65e-11	4.54e-06
VIT_13s0067g03890	CS	0.00371453	0.00161326	0.79872	4.53e-18	9.51e-10	3.85e-09	0.10285	0.0128859	0.958578	2.6e-16	3.05e-08	4e-07
VIT_18s0001g09500	CD	0.018206	4.37e-06	0.0241822	4.59e-18	1.52e-10	2.82e-05	0.236538	0.000163113	0.250824	9.04e-16	2.66e-08	0.00616843
VIT_17s0000g00430	CD	0.0965588	1.23e-07	0.000274226	4.63e-18	2e-12	0.00061598	0.465309	9.85e-06	0.0311904	9.04e-16	8.19e-10	0.0349909
VIT_04s0044g00020	CS	0.000623942	9.78e-09	0.0190242	4.65e-18	7.84e-08	0.00214659	0.0426386	1.25e-06	0.389749	2.65e-16	1.33e-06	0.0115885
VIT_12s0059g01240	CS	0.000637303	4.32e-06	0.223105	4.67e-18	2.7e-08	1.07e-05	0.0431961	0.000153594	0.713411	2.65e-16	5.29e-07	0.000199882
VIT_18s0001g02790	CS	0.122756	7.02e-05	0.0143941	4.67e-18	4.75e-13	9.23e-07	0.473185	0.00120351	0.368745	2.65e-16	4.17e-11	3.05e-05
VIT_17s0000g07850	PN	0.046675	5.93e-07	0.00241616	4.69e-18	1.22e-11	0.000137043	0.43989	2.44e-05	0.178323	7.48e-16	2.98e-09	0.0278574
VIT_18s0001g12500	SB	0.0673258	6.07e-07	0.00157858	4.7e-18	7.11e-12	0.000187438	0.224042	8.09e-06	0.0679119	4.13e-16	1.87e-09	0.0122663
VIT_08s0007g08730	SB	0.00162976	6.66e-09	0.00758785	4.73e-18	2.46e-08	0.00342487	0.0259785	1.85e-07	0.127769	4.14e-16	1.41e-06	0.0651471
VIT_08s0040g00800	PN	0.00259321	1.87e-10	0.000273939	4.88e-18	5.21e-10	0.00522372	0.120624	3.57e-08	0.0733715	7.71e-16	7.39e-08	0.171849
VIT_11s0016g03210	CD	0.000366575	6.95e-11	0.00263073	5.01e-18	1.98e-07	0.0266237	0.0429773	2.46e-08	0.0856588	9.67e-16	9.93e-06	0.242771
VIT_01s0010g00630	SB	6.04e-05	6.04e-08	0.159733	5.19e-18	2.53e-06	0.000881095	0.00411372	1.19e-06	0.483908	4.51e-16	6.02e-05	0.030168
VIT_08s0056g00150	ME	2.98e-06	1.02e-10	0.0680484	5.21e-18	6.19e-05	0.0305005	0.000311218	9.61e-09	0.710836	2.94e-16	0.000724844	0.191306
VIT_02s0025g02770	CS	0.643945	0.00304274	0.0123934	5.23e-18	2.49e-16	8.62e-09	0.880183	0.0204649	0.354556	2.96e-16	5.04e-14	7.34e-07
VIT_08s0058g00270	SB	0.0022703	3.07e-08	0.0129637	5.31e-18	2.03e-08	0.00170572	0.0316811	6.73e-07	0.156563	4.57e-16	1.2e-06	0.0443274
VIT_06s0004g00960	PN	0.000532231	9.8e-10	0.00673796	5.34e-18	9.01e-08	0.00744778	0.0547359	1.53e-07	0.254876	8.37e-16	5.34e-06	0.199803
VIT_08s0058g00740	SM	0.0297328	5.36e-10	3.58e-05	5.39e-18	5.87e-11	0.0243823	0.280033	3.9e-08	0.00418871	5.56e-16	5.33e-09	0.197242
VIT_08s0007g06390	ME	2.73e-05	2.1e-07	0.314613	5.47e-18	7.97e-06	0.000554498	0.00142783	5.88e-06	0.893915	3.08e-16	0.000135791	0.0178948
VIT_11s0016g04160	ME	5.12e-05	5.15e-10	0.0217578	5.63e-18	7.05e-07	0.00621717	0.00221833	3.79e-08	0.560797	3.16e-16	1.86e-05	0.0782552
VIT_19s0090g00560	SM	0.00791705	1.54e-07	0.00897054	5.66e-18	1.6e-09	0.000618084	0.163724	4.75e-06	0.120913	5.8e-16	8.91e-08	0.0229813
VIT_09s0018g01740	CS	0.262721	0.0175518	0.211142	5.81e-18	4.96e-14	2.43e-10	0.638323	0.0745437	0.703432	3.26e-16	5.92e-12	4.59e-08
VIT_17s0000g07640	CS	0.152679	0.000643316	0.0472434	5.86e-18	3.46e-13	7.33e-08	0.517026	0.0065259	0.490296	3.28e-16	3.23e-11	4.21e-06
VIT_05s0077g01070	ME	0.0280434	1.03e-08	0.000376442	5.98e-18	7.96e-11	0.0029723	0.141607	4.64e-07	0.137762	3.33e-16	9.18e-09	0.05052
VIT_10s0003g04490	CS	0.000171607	2.54e-12	0.000796064	5.99e-18	3.83e-07	0.0784166	0.0226167	2.21e-09	0.17765	3.32e-16	5.13e-06	0.173278
VIT_05s0094g00300	CS	0.0396175	1.04e-06	0.00361773	6.01e-18	5.38e-12	2.39e-05	0.296479	4.99e-05	0.259933	3.32e-16	3.41e-10	0.000372511
VIT_04s0023g03240	CD	0.00871736	8.49e-09	0.0010923	6.09e-18	2.11e-10	0.00113982	0.173991	1.13e-06	0.0597598	1.16e-15	3.43e-08	0.0507059
VIT_14s0108g00830	PN	0.160254	1.22e-06	0.000448779	6.1e-18	1.05e-13	2.85e-05	0.659222	4.26e-05	0.0920051	9.46e-16	8.73e-11	0.0117123
VIT_18s0089g00920	CS	0.17133	0.000777628	0.04545	6.14e-18	2.15e-13	6.16e-08	0.543137	0.00756958	0.486492	3.39e-16	2.15e-11	3.64e-06
VIT_04s0023g02290	PN	0.00100557	4.23e-08	0.0193742	6.15e-18	6.59e-09	0.000345055	0.0773078	2.78e-06	0.365325	9.46e-16	5.88e-07	0.0465853
VIT_01s0011g02770	SM	0.0713282	2.81e-08	0.000129364	6.19e-18	3.4e-12	0.00181989	0.397017	1.15e-06	0.00994544	6.31e-16	4.49e-10	0.0449719
VIT_19s0177g00140	ME	0.000185868	3.4e-08	0.0709031	6.27e-18	5.97e-07	0.00135161	0.00539603	1.27e-06	0.717977	3.48e-16	1.61e-05	0.0319727
VIT_02s0012g01140	SM	0.0574851	4.7e-06	0.00628356	6.39e-18	6.65e-12	3.4e-05	0.364954	8.41e-05	0.0989988	6.47e-16	8.44e-10	0.00359937
VIT_02s0025g04050	CS	0.0751032	9.94e-05	0.034753	6.41e-18	6.68e-12	1.76e-06	0.386754	0.00158384	0.4582	3.52e-16	4.16e-10	4.92e-05
VIT_04s0008g01780	SB	0.00255408	4.76e-07	0.0428393	6.51e-18	1.63e-08	0.000275708	0.0340941	6.62e-06	0.273136	5.57e-16	1.03e-06	0.0153638
VIT_13s0067g00140	ME	0.00127571	2.86e-07	0.0530583	6.55e-18	4.04e-08	0.000359358	0.019579	7.63e-06	0.690466	3.63e-16	1.7e-06	0.0138457
VIT_11s0016g01230	CS	0.048193	0.000116787	0.0617645	6.56e-18	2.85e-11	1.41e-06	0.31847	0.00179127	0.521279	3.58e-16	1.47e-09	4.17e-05
VIT_02s0154g00110	CF	0.00272992	1.33e-12	1.73e-05	6.73e-18	2.66e-09	0.078887	0.640315	3.16e-10	0.000928447	4.66e-15	4.46e-07	0.997663
VIT_04s0023g02510	SB	2.21e-05	2.54e-15	0.000207438	6.74e-18	9.42e-06	0.468916	0.00218252	7.16e-13	0.0267033	5.71e-16	0.000173869	0.762904
VIT_04s0008g01990	SB	0.0162334	5.13e-07	0.00868019	6.8e-18	3.96e-10	0.000253141	0.0991935	7.03e-06	0.13628	5.74e-16	5.09e-08	0.0145418
VIT_01s0011g04300	SB	0.00545345	1.68e-09	0.000936349	6.85e-18	1.92e-09	0.00562383	0.0528663	5.71e-08	0.0534579	5.75e-16	1.89e-07	0.0880201
VIT_04s0023g02730	ME	0.00122195	1.09e-06	0.0876738	6.98e-18	1.42e-08	6.05e-05	0.0190297	2.36e-05	0.757892	3.85e-16	7.16e-07	0.00407695
VIT_04s0008g04710	PN	0.102907	4.44e-07	0.000556826	6.98e-18	1.59e-12	0.000263914	0.570897	1.97e-05	0.102493	1.06e-15	6e-10	0.0381092
VIT_05s0049g01860	CD	0.000703354	1.08e-09	0.00540862	7e-18	7.1e-08	0.00861905	0.0565041	2e-07	0.127227	1.32e-15	4.35e-06	0.142766
VIT_10s0003g02890	SM	0.00170905	1.8e-12	2.04e-05	7.07e-18	2.07e-09	0.0712269	0.0790542	2.74e-10	0.00292229	7.12e-16	1.11e-07	0.337991
VIT_08s0217g00030	CS	0.000881181	2.11e-06	0.156499	7.08e-18	1.02e-07	8.87e-05	0.0510808	8.89e-05	0.65228	3.85e-16	1.66e-06	0.00101842
VIT_07s0141g00590	CS	0.0078373	8.95e-09	0.00187429	7.11e-18	1.55e-09	0.00280695	0.140093	1.2e-06	0.217302	3.86e-16	4.6e-08	0.0142589
VIT_07s0129g00870	PN	1.05e-05	1.62e-08	0.172526	7.2e-18	3.02e-06	0.000828458	0.0061982	1.34e-06	0.667475	1.09e-15	9.07e-05	0.0684238
VIT_11s0016g00400	CS	0.000374983	1.32e-08	0.03328	7.2e-18	3.56e-07	0.00286878	0.0320602	1.51e-06	0.453299	3.9e-16	4.82e-06	0.0144843
VIT_03s0038g03270	ME	0.000120192	9.31e-10	0.0217126	7.22e-18	1.61e-06	0.0125917	0.0039918	6.21e-08	0.560797	3.97e-16	3.66e-05	0.116101
VIT_14s0068g00330	SM	0.000780759	3.5e-14	7.62e-06	7.37e-18	4.31e-08	0.391717	0.0512462	9.38e-12	0.00150633	7.37e-16	1.48e-06	0.715604
VIT_06s0009g00980	SM	0.0697006	4.55e-11	1.1e-06	7.51e-18	3.36e-12	0.0300651	0.393289	4.66e-09	0.000357547	7.46e-16	4.49e-10	0.220424
VIT_01s0011g00370	SM	0.00263717	1.44e-07	0.0224547	7.63e-18	1.22e-08	0.000590824	0.0986324	4.52e-06	0.196254	7.5e-16	5.14e-07	0.0224158
VIT_18s0001g14360	SM	0.00162719	8.5e-10	0.00215465	7.63e-18	1.55e-08	0.00816505	0.0767644	5.74e-08	0.053403	7.5e-16	6.26e-07	0.107165
VIT_01s0011g04450	ME	0.00326184	6.67e-08	0.012915	7.68e-18	1.06e-08	0.00123389	0.0369987	2.25e-06	0.4936	4.18e-16	5.65e-07	0.03
VIT_16s0022g00670	SB	0.000378918	3.6e-12	0.000319595	7.71e-18	6.36e-08	0.0581904	0.0116457	3.63e-10	0.033111	6.4e-16	3.11e-06	0.298797
VIT_01s0146g00070	PN	0.000455169	1.09e-10	0.00213997	7.73e-18	1.24e-07	0.027487	0.0521415	2.31e-08	0.167624	1.16e-15	6.94e-06	0.336947
VIT_14s0066g01710	ME	1.05e-06	6.63e-11	0.0894899	7.97e-18	0.000110315	0.0291527	0.000154215	6.71e-09	0.75855	4.32e-16	0.00114136	0.186627
VIT_03s0038g02920	CS	0.0179034	1.9e-05	0.0582554	8.03e-18	3.03e-10	6.92e-06	0.207325	0.00044268	0.513113	4.33e-16	1.12e-08	0.000143676
VIT_14s0171g00100	PN	5.31e-07	1.03e-11	0.0346147	8.54e-18	1.33e-05	0.018841	0.000858802	3.42e-09	0.426446	1.27e-15	0.000296915	0.293596
VIT_02s0087g00170	ME	0.00026573	1.71e-08	0.0429505	8.79e-18	4.61e-07	0.00244316	0.00671647	7.07e-07	0.659039	4.71e-16	1.29e-05	0.0445836
VIT_19s0015g00930	CS	0.00941992	0.000163549	0.240898	8.86e-18	1.66e-09	1.1e-06	0.153063	0.00230551	0.724439	4.76e-16	4.86e-08	3.46e-05
VIT_00s0941g00020	ME	3.89e-06	1.98e-12	0.00938289	8.93e-18	2.47e-05	0.111101	0.000372245	3.22e-10	0.447843	4.77e-16	0.000341847	0.378143
VIT_15s0046g02370	PN	2.06e-05	2e-13	0.00181861	9.19e-18	1.25e-05	0.209811	0.01139	1.75e-10	0.154871	1.35e-15	0.000284001	0.666796
VIT_14s0068g00810	SB	0.000114637	2.58e-11	0.00445656	9.35e-18	1.59e-06	0.0485872	0.00568255	1.83e-09	0.100825	7.69e-16	4.2e-05	0.274528
VIT_17s0000g04230	SB	1.41e-05	2.59e-12	0.00770077	9.46e-18	2.06e-05	0.110206	0.00172702	2.72e-10	0.128393	7.74e-16	0.000326346	0.408193
VIT_06s0080g00250	CD	0.00147271	1.72e-06	0.103511	9.55e-18	3.89e-08	0.000106146	0.0791471	7.91e-05	0.458007	1.78e-15	2.6e-06	0.0122035
VIT_04s0008g01280	ME	4.49e-10	3.36e-13	0.215516	9.58e-18	0.00439844	0.102812	6.22e-07	7.35e-11	0.853327	5.1e-16	0.0206855	0.36403
VIT_08s0007g02190	SB	0.00383334	1.41e-11	6.93e-05	9.63e-18	3.79e-09	0.0473491	0.0425279	1.13e-09	0.0155598	7.84e-16	3.13e-07	0.271461
VIT_18s0072g01150	SB	0.000276771	2.37e-09	0.0195149	1.03e-17	6.87e-07	0.00809414	0.00977884	7.5e-08	0.187898	8.31e-16	2.14e-05	0.108484
VIT_05s0062g00140	SB	0.00751204	1.83e-08	0.00302438	1.05e-17	2.5e-09	0.00220955	0.0632647	4.29e-07	0.0873439	8.39e-16	2.31e-07	0.0521189
VIT_14s0081g00720	SB	0.000230634	6.08e-14	5.96e-05	1.06e-17	2.52e-07	0.237488	0.00879909	1.12e-11	0.0139481	8.39e-16	9.49e-06	0.568916
VIT_00s0227g00060	SB	0.00951608	5.78e-07	0.0161434	1.06e-17	2.06e-09	0.00031338	0.0729289	7.79e-06	0.172625	8.39e-16	1.97e-07	0.0168414
VIT_01s0011g01140	ME	0.00139627	3.99e-09	0.00583288	1.08e-17	2.76e-08	0.0043715	0.0209265	2.12e-07	0.378532	5.74e-16	1.25e-06	0.063734
VIT_16s0039g01650	CD	0.000183735	2.4e-06	0.322607	1.09e-17	8.24e-07	7.76e-05	0.0322264	0.000101609	0.70056	1.99e-15	3.09e-05	0.010678
VIT_08s0007g07450	PN	0.00890399	2.05e-07	0.00960417	1.09e-17	2.2e-09	0.000669134	0.225627	1.04e-05	0.288925	1.59e-15	2.33e-07	0.0603893
VIT_11s0037g00150	SB	0.000105294	5.11e-11	0.00684153	1.15e-17	2.38e-06	0.0431156	0.00544501	3.09e-09	0.123008	9.05e-16	5.75e-05	0.259694
VIT_14s0108g00830	ME	0.00903551	3.29e-05	0.112543	1.22e-17	3.71e-10	1.63e-06	0.0702781	0.00039621	0.770357	6.46e-16	3.44e-08	0.000355353
VIT_14s0068g02150	SM	0.00868436	1.34e-11	1.92e-05	1.23e-17	7.38e-10	0.0488235	0.168672	1.61e-09	0.00280009	1.2e-15	4.77e-08	0.283186
VIT_06s0061g01230	CD	0.000986436	5.71e-10	0.00214533	1.26e-17	1.71e-08	0.0072491	0.0652619	1.26e-07	0.0792465	2.27e-15	1.27e-06	0.131849
VIT_03s0091g00410	SM	0.000779998	8.61e-07	0.102409	1.26e-17	3.06e-08	7.02e-05	0.0512462	2.05e-05	0.413371	1.22e-15	1.11e-06	0.00574031
VIT_08s0217g00030	SM	0.0107851	2.96e-11	3.69e-05	1.27e-17	1.55e-09	0.0552986	0.18793	3.28e-09	0.00428329	1.22e-15	8.69e-08	0.301375
VIT_06s0080g00250	PN	0.00610055	5.36e-07	0.0212668	1.29e-17	3.66e-09	0.00030778	0.186151	2.27e-05	0.379076	1.86e-15	3.55e-07	0.0422396
VIT_06s0004g08210	ME	0.000391124	2.2e-10	0.00394415	1.29e-17	2.51e-07	0.0222918	0.00871812	1.86e-08	0.325854	6.77e-16	7.86e-06	0.160667
VIT_05s0020g02340	SB	5.13e-05	1.47e-10	0.0161529	1.31e-17	3.9e-06	0.0254932	0.00375607	7.63e-09	0.172625	1.01e-15	8.45e-05	0.201591
VIT_11s0016g02190	CS	0.46463	0.00263945	0.0251398	1.32e-17	7.9e-15	7.18e-09	0.790965	0.0184162	0.418663	7.01e-16	1.16e-12	6.31e-07
VIT_18s0001g08250	SM	0.0416671	1.29e-06	0.00449361	1.32e-17	3.06e-11	0.000100226	0.322275	2.84e-05	0.08282	1.26e-15	3.18e-09	0.00714631
VIT_08s0007g00610	PN	0.0141153	2.21e-08	0.0014201	1.34e-17	6.6e-10	0.00290784	0.275972	1.7e-06	0.142767	1.92e-15	9.03e-08	0.137648
VIT_17s0000g02010	CS	0.00538695	0.000114812	0.277789	1.34e-17	2.17e-09	6.71e-07	0.121522	0.00177342	0.751908	7.1e-16	6.15e-08	2.39e-05
VIT_17s0000g06680	CS	0.116157	1.99e-05	0.0066699	1.35e-17	1.13e-12	4.49e-06	0.46168	0.000458709	0.325505	7.12e-16	8.77e-11	0.000102711
VIT_06s0004g07230	SM	0.0801412	1.41e-05	0.00783403	1.36e-17	2.83e-12	1.17e-05	0.41765	0.000210361	0.112063	1.28e-15	3.91e-10	0.00180175
VIT_02s0025g01350	CS	0.0316179	0.0050665	0.562343	1.38e-17	1.55e-10	1.41e-09	0.269809	0.0299198	0.897181	7.25e-16	6.39e-09	1.82e-07
VIT_05s0077g01060	PN	0.0133524	2.84e-08	0.00193183	1.38e-17	1.08e-09	0.00284396	0.272472	2.05e-06	0.160015	1.96e-15	1.34e-07	0.136101
VIT_08s0007g02790	CD	0.0181415	4.51e-05	0.0834048	1.39e-17	3.87e-10	5.24e-06	0.236532	0.000971733	0.425375	2.49e-15	5.87e-08	0.00242795
VIT_18s0001g00370	PN	1.02e-05	5.72e-11	0.0204976	1.41e-17	5.64e-06	0.0227962	0.0061982	1.39e-08	0.374468	1.99e-15	0.000148338	0.314571
VIT_06s0004g01210	ME	0.000210585	2.22e-10	0.00763099	1.43e-17	1.02e-06	0.02587	0.00579929	1.86e-08	0.418218	7.52e-16	2.49e-05	0.174185
VIT_04s0023g02730	SM	0.0307393	1.7e-09	6.46e-05	1.48e-17	4.1e-11	0.00806138	0.284625	1.04e-07	0.00631375	1.39e-15	4.02e-09	0.106491
VIT_05s0049g00970	ME	0.000548841	1.94e-06	0.186158	1.49e-17	2.18e-07	0.000105278	0.0110877	3.77e-05	0.834454	7.74e-16	7.01e-06	0.00600774
VIT_02s0025g01380	PN	0.0042318	7.3e-08	0.00882681	1.5e-17	2.15e-09	0.000478816	0.155879	4.41e-06	0.281096	2.09e-15	2.31e-07	0.0526571
VIT_07s0129g00730	ME	3.3e-07	2.48e-13	0.0160432	1.5e-17	0.000395901	0.287548	6.44e-05	5.57e-11	0.525066	7.79e-16	0.00314411	0.600254
VIT_15s0046g03360	SM	0.0371783	6.26e-08	0.000699932	1.5e-17	5.31e-11	0.00151622	0.307308	2.24e-06	0.0276454	1.4e-15	4.94e-09	0.0401756
VIT_03s0088g00270	CD	0.0129457	9.88e-06	0.0492438	1.51e-17	5.47e-10	1.74e-05	0.202425	0.000311937	0.339594	2.66e-15	7.63e-08	0.00466307
VIT_17s0000g04910	CS	0.677074	0.0118105	0.0358014	1.52e-17	4.91e-16	1.23e-09	0.890584	0.0558286	0.462525	7.93e-16	9.37e-14	1.63e-07
VIT_05s0020g02080	PN	0.0689364	4.56e-05	0.0231663	1.54e-17	1.67e-11	8.61e-06	0.49822	0.000767683	0.385108	2.13e-15	3.85e-09	0.00550179
VIT_19s0014g02370	CS	1.75e-06	4.81e-12	0.0338623	1.58e-17	0.000176809	0.101055	0.00193292	3.47e-09	0.453299	8.24e-16	0.000937447	0.208643
VIT_11s0052g00020	PN	0.118862	9.54e-06	0.00396584	1.61e-17	2.32e-12	2.96e-05	0.599581	0.000221334	0.215637	2.21e-15	8.04e-10	0.0117123
VIT_14s0171g00480	ME	1.44e-05	2.92e-09	0.102645	1.61e-17	1.89e-05	0.00808884	0.000931972	1.62e-07	0.765443	8.31e-16	0.00027309	0.0915613
VIT_07s0005g04130	ME	0.00010026	6.03e-10	0.00858269	1.63e-17	5.32e-08	0.00244998	0.00349774	4.27e-08	0.441392	8.4e-16	2.15e-06	0.0445965
VIT_01s0010g01390	CD	0.0839828	1.19e-07	0.000198802	1.64e-17	6.83e-13	0.000120225	0.438835	9.7e-06	0.0261316	2.84e-15	3.15e-10	0.0125564
VIT_18s0001g05530	CS	0.0995458	1.22e-05	0.00617984	1.65e-17	4.25e-12	2.21e-05	0.433418	0.000323864	0.316736	8.55e-16	2.8e-10	0.000352763
VIT_00s0533g00050	SB	0.00320835	1.02e-06	0.0457267	1.65e-17	5.06e-09	8.19e-05	0.0388606	1.26e-05	0.282394	1.27e-15	3.91e-07	0.00711886
VIT_05s0077g01060	CD	0.00629056	5.57e-07	0.0220239	1.66e-17	5.88e-09	0.000422389	0.148805	3.22e-05	0.239038	2.84e-15	5.25e-07	0.0280704
VIT_14s0171g00100	SM	0.00249616	1.89e-14	2.36e-07	1.68e-17	7.26e-10	0.247214	0.0952582	5.5e-12	0.000115054	1.56e-15	4.73e-08	0.59393
VIT_08s0007g06370	SB	0.00514459	5.24e-08	0.00789458	1.78e-17	8.58e-09	0.0017951	0.0510341	1.05e-06	0.130119	1.34e-15	6.01e-07	0.0458606
VIT_01s0026g01950	SB	2.38e-05	3.34e-11	0.0103104	1.78e-17	3.48e-06	0.0328379	0.00228722	2.22e-09	0.147032	1.34e-15	7.81e-05	0.227876
VIT_11s0037g00150	CS	0.000124482	1.94e-09	0.0301774	1.79e-17	2.56e-06	0.0107032	0.0202661	4.13e-07	0.443932	9.22e-16	2.59e-05	0.038986
VIT_12s0035g00970	SM	0.000382721	6.64e-14	5.31e-05	1.82e-17	4.19e-07	0.318746	0.0357049	1.58e-11	0.00565179	1.68e-15	1.07e-05	0.662239
VIT_00s1682g00010	PN	0.00279779	9.71e-09	0.0049223	1.86e-17	1.29e-08	0.00347085	0.123393	8.81e-07	0.232086	2.52e-15	1.04e-06	0.146287
VIT_07s0005g00690	SB	2.49e-05	7.68e-14	0.00102288	1.9e-17	1.57e-05	0.300404	0.00235619	1.38e-11	0.0555096	1.42e-15	0.000265236	0.629625
VIT_14s0108g01020	PN	3.7e-06	4.36e-14	6.79e-05	1.97e-17	1.14e-07	0.106504	0.00307203	4.26e-11	0.0426598	2.64e-15	6.47e-06	0.539209
VIT_18s0001g05180	PN	0.00109011	1.1e-09	0.00244732	1.99e-17	1.25e-08	0.00516744	0.0808328	1.6e-07	0.179824	2.65e-15	1.01e-06	0.170713
VIT_05s0020g01820	CS	0.0141528	0.000693463	0.342403	2.04e-17	4.14e-10	8.34e-08	0.186822	0.00691215	0.792516	1.05e-15	1.46e-08	4.63e-06
VIT_01s0011g04300	SM	0.000766867	2.67e-11	0.000546219	2.14e-17	1.22e-07	0.0806133	0.0509384	3e-09	0.0240597	1.94e-15	3.71e-06	0.356312
VIT_04s0008g04020	SM	0.171659	2.41e-07	0.000111368	2.17e-17	3.99e-13	0.000563868	0.544812	6.95e-06	0.00915537	1.95e-15	6.56e-11	0.0218551
VIT_14s0128g00020	PN	0.000331807	4.76e-07	0.141971	2.22e-17	6.15e-07	0.000420736	0.0466948	2.08e-05	0.636757	2.92e-15	2.59e-05	0.0492024
VIT_12s0028g01390	CS	0.00320405	2.78e-07	0.0267976	2.3e-17	1.63e-08	0.000505545	0.0949918	1.78e-05	0.425574	1.18e-15	3.44e-07	0.00383457
VIT_04s0008g03760	SM	0.000152687	4.88e-11	0.0032337	2.35e-17	1.15e-06	0.0648972	0.0202761	4.91e-09	0.069558	2.09e-15	2.47e-05	0.324995
VIT_07s0031g02560	CS	0.000541256	2.52e-07	0.0861689	2.37e-17	2.69e-07	0.000528068	0.0395952	1.66e-05	0.564837	1.21e-15	3.81e-06	0.00396971
VIT_19s0090g01470	ME	0.000168769	1.56e-07	0.126257	2.44e-17	8.31e-07	0.000595002	0.00511419	4.61e-06	0.786427	1.24e-15	2.13e-05	0.0187439
VIT_11s0016g03000	CS	0.0322952	7.75e-09	0.000265995	2.47e-17	1.9e-10	0.00587417	0.27219	1.07e-06	0.128194	1.25e-15	7.59e-09	0.024859
VIT_05s0020g01360	ME	0.000369084	3.44e-07	0.11869	2.51e-17	5.68e-07	0.000559349	0.00843769	8.9e-06	0.778733	1.28e-15	1.55e-05	0.0179316
VIT_12s0034g01090	ME	0.00207268	5.18e-09	0.00518212	2.55e-17	5.36e-08	0.0085028	0.0273818	2.62e-07	0.359579	1.3e-15	2.16e-06	0.0936944
VIT_14s0030g01220	SB	0.00045776	8.17e-13	0.000137818	2.56e-17	1.88e-07	0.147778	0.0127709	1.01e-10	0.0226594	1.88e-15	7.62e-06	0.461246
VIT_02s0012g01140	SB	0.0186826	7.46e-07	0.00859299	2.56e-17	4.15e-10	0.000218027	0.107388	9.65e-06	0.136119	1.88e-15	5.23e-08	0.0134593
VIT_10s0116g01850	CS	0.00787525	5.52e-05	0.176093	2.58e-17	5.17e-09	5.24e-06	0.140488	0.000992542	0.672228	1.31e-15	1.31e-07	0.000115502
VIT_07s0005g05850	CS	0.315608	0.000235539	0.00771951	2.62e-17	8.62e-14	1.11e-06	0.684648	0.00303677	0.341015	1.32e-15	9.74e-12	3.46e-05
VIT_04s0023g02610	SM	0.00117715	7.72e-07	0.0774723	2.66e-17	6e-08	0.000259103	0.0638817	1.87e-05	0.36209	2.36e-15	1.96e-06	0.0129599
VIT_15s0045g00310	ME	0.00208474	8.54e-07	0.0633388	2.74e-17	7.01e-08	0.00043222	0.0274756	1.9e-05	0.702608	1.39e-15	2.7e-06	0.015502
VIT_17s0000g07850	CF	0.0523126	8.32e-14	2.14e-08	2.79e-17	3.67e-11	0.290046	0.886167	3.37e-11	9.18e-06	1.65e-14	1.42e-08	0.997663
VIT_11s0052g00710	SB	0.724993	0.000115364	0.000465916	2.8e-17	5.56e-16	3.29e-06	0.852637	0.000671634	0.0383019	2.04e-15	5.13e-13	0.000828168
VIT_05s0020g02800	CD	0.0515954	1.83e-10	8.12e-06	2.84e-17	5.88e-11	0.0389848	0.363864	5.32e-08	0.00465097	4.72e-15	1.25e-08	0.290958
VIT_16s0050g00910	ME	1.42e-07	6.82e-10	0.344582	2.86e-17	0.000756872	0.0150028	3.62e-05	4.76e-08	0.90619	1.44e-15	0.00526324	0.129556
VIT_09s0002g04130	ME	7.79e-06	1.72e-10	0.0478084	2.9e-17	3.8e-05	0.0321422	0.000599158	1.48e-08	0.674767	1.46e-15	0.000486379	0.197248
VIT_18s0001g12500	CS	0.0181587	2.16e-06	0.0189062	2.9e-17	1.26e-09	0.000155544	0.208438	9.03e-05	0.389602	1.45e-15	3.87e-08	0.00156733
VIT_04s0023g02290	CS	0.105073	0.000438454	0.054128	2.92e-17	1.31e-12	6.97e-08	0.442293	0.00489641	0.50193	1.45e-15	1e-10	4.03e-06
VIT_19s0015g00970	CS	0.00574777	3.08e-07	0.0200484	2.92e-17	1.45e-08	0.000703218	0.123979	1.95e-05	0.396991	1.45e-15	3.11e-07	0.00492105
VIT_11s0016g02340	CD	0.00729984	3.52e-10	0.000219029	2.93e-17	2.21e-09	0.0180406	0.159502	8.48e-08	0.0275545	4.81e-15	2.42e-07	0.203659
VIT_06s0009g01770	PN	9.74e-05	2.72e-10	0.0137679	2.95e-17	3.34e-06	0.0283545	0.0245652	4.96e-08	0.326148	3.83e-15	9.91e-05	0.341199
VIT_04s0023g03240	SB	0.0354581	2.2e-07	0.00152778	3.03e-17	3.44e-11	0.000258419	0.156019	3.51e-06	0.0665889	2.18e-15	7.06e-09	0.0146962
VIT_12s0057g00940	CS	0.000546046	5.2e-08	0.0475164	3.04e-17	4.77e-07	0.00200058	0.039756	4.49e-06	0.490296	1.51e-15	6.22e-06	0.0109643
VIT_08s0007g00610	ME	0.0600351	1e-08	9.95e-05	3.04e-17	3.16e-11	0.00591501	0.22303	4.54e-07	0.0612124	1.52e-15	4.2e-09	0.0761318
VIT_05s0102g00090	SB	0.0105181	1.79e-07	0.00761688	3.07e-17	2.99e-09	0.000978618	0.0772506	2.97e-06	0.127893	2.2e-15	2.63e-07	0.0321164
VIT_04s0044g00510	SM	0.374584	1.35e-05	0.000476667	3.09e-17	2.55e-14	3.61e-05	0.723504	0.000203107	0.0220488	2.73e-15	5.56e-12	0.00364286
VIT_01s0026g02620	CS	0.00112375	5.31e-08	0.0228072	3.17e-17	3.55e-08	0.000861959	0.0572717	4.53e-06	0.410392	1.56e-15	6.73e-07	0.00575312
VIT_15s0046g02500	SB	0.00647031	6e-11	0.000107591	3.18e-17	5.94e-09	0.0473576	0.0581755	3.52e-09	0.0200041	2.27e-15	4.4e-07	0.271461
VIT_11s0016g05010	CS	0.59307	0.00063117	0.00388942	3.18e-17	2.09e-15	2.39e-07	0.857325	0.00643808	0.259933	1.56e-15	3.51e-13	1.06e-05
VIT_14s0108g00430	SM	0.00389711	2.16e-09	0.00148535	3.21e-17	1.1e-08	0.0103443	0.116604	1.28e-07	0.0430467	2.82e-15	4.69e-07	0.123354
VIT_17s0000g01160	ME	0.000431778	1.22e-08	0.0220824	3.21e-17	1.45e-07	0.00233139	0.00931485	5.35e-07	0.563287	1.6e-15	4.9e-06	0.0433539
VIT_19s0090g00020	ME	0.00348861	8.44e-08	0.0137739	3.26e-17	2.56e-08	0.00193214	0.0385002	2.75e-06	0.50441	1.62e-15	1.18e-06	0.0385639
VIT_10s0116g01540	CS	5.68e-05	1.01e-08	0.0915374	3.29e-17	8.68e-06	0.00517962	0.0140821	1.27e-06	0.575991	1.61e-15	7.36e-05	0.0226827
VIT_19s0015g01810	SB	4.32e-05	2.01e-13	0.000880468	3.33e-17	8.64e-06	0.256573	0.00341871	3.07e-11	0.0510219	2.34e-15	0.000160946	0.587461
VIT_05s0020g02890	SB	0.00732072	7.85e-09	0.00138309	3.41e-17	1.62e-09	0.00308381	0.0621831	2.13e-07	0.0639765	2.39e-15	1.66e-07	0.0615501
VIT_05s0049g00770	PN	0.0190941	1.66e-07	0.00295763	3.45e-17	2.16e-10	0.000425043	0.315936	8.78e-06	0.190366	4.4e-15	3.62e-08	0.0493585
VIT_08s0007g02800	CS	0.0110319	0.000536495	0.397568	3.65e-17	2.57e-09	1.21e-07	0.164485	0.00569267	0.815488	1.77e-15	7.12e-08	6.12e-06
VIT_12s0057g01020	CS	0.0737433	1.51e-06	0.00174079	3.67e-17	2.46e-12	2.38e-05	0.383674	6.8e-05	0.217302	1.77e-15	1.74e-10	0.000371848
VIT_13s0067g01510	SB	0.00680573	1.32e-10	0.000200183	3.68e-17	1.06e-08	0.0445578	0.0597336	6.99e-09	0.0263431	2.57e-15	7.12e-07	0.264247
VIT_08s0007g05970	CS	0.0800105	2.81e-06	0.00358005	3.69e-17	2.45e-11	0.000118658	0.397153	0.00011177	0.259933	1.77e-15	1.3e-09	0.00127206
VIT_18s0001g05180	SM	0.00506783	7.1e-09	0.0014723	3.75e-17	1.6e-09	0.00318284	0.133159	3.52e-07	0.0429618	3.28e-15	8.91e-08	0.0613158
VIT_08s0007g05420	SB	0.000620995	4.03e-11	0.00142641	3.76e-17	5.16e-07	0.0660097	0.0150764	2.53e-09	0.0647186	2.61e-15	1.7e-05	0.315896
VIT_12s0055g00490	CS	0.00229707	3.29e-05	0.292099	3.8e-17	1.05e-07	1.45e-05	0.0815069	0.000671075	0.763392	1.82e-15	1.69e-06	0.000254748
VIT_14s0108g01320	SM	0.019371	1.77e-08	0.000510523	3.86e-17	7.31e-11	0.00100299	0.241412	7.66e-07	0.0231001	3.35e-15	6.45e-09	0.0304578
VIT_00s0204g00170	CD	0.0218341	6.67e-06	0.0263278	3.95e-17	7.51e-10	8.22e-05	0.255336	0.000230258	0.261411	6.43e-15	9.98e-08	0.0109185
VIT_02s0241g00080	PN	0.000678111	2.25e-08	0.027544	3.98e-17	4.5e-07	0.00440731	0.0615555	1.72e-06	0.402717	5e-15	1.99e-05	0.161262
VIT_16s0098g01790	CF	0.0112931	8.32e-07	0.0134251	4e-17	6.42e-10	0.000119709	0.783751	1.73e-05	0.0775703	2.21e-14	1.52e-07	0.220876
VIT_07s0005g02420	SM	0.0196716	2.82e-09	0.000183847	4.03e-17	2.2e-10	0.00668886	0.24257	1.58e-07	0.0119256	3.48e-15	1.72e-08	0.0955104
VIT_16s0050g00830	ME	3.58e-07	6.87e-13	0.0163091	4.08e-17	0.000109869	0.130952	6.83e-05	1.33e-10	0.525277	2.01e-15	0.00113746	0.411697
VIT_18s0001g11910	SM	0.000274996	4.76e-17	8.39e-07	4.11e-17	9.34e-07	0.932433	0.0307366	2.73e-14	0.000296374	3.53e-15	2.09e-05	0.978379
VIT_02s0012g00090	ME	0.00725588	2.3e-06	0.0376405	4.11e-17	3.44e-09	9.71e-05	0.061039	4.31e-05	0.646635	2.02e-15	2.18e-07	0.00571544
VIT_16s0022g00670	CS	5.3e-06	2.96e-10	0.0652073	4.2e-17	3.11e-05	0.0177417	0.00303521	9.63e-08	0.528469	2.01e-15	0.000216679	0.0573187
VIT_00s0323g00070	CF	0.032662	2.01e-17	8.7e-12	4.22e-17	1.69e-11	0.90667	0.886167	2.56e-14	2.41e-08	2.26e-14	7.97e-09	0.997663
VIT_07s0005g04130	SB	0.00120615	1.84e-10	0.000455934	4.22e-17	3.7e-09	0.00740209	0.0224041	9.06e-09	0.0383019	2.92e-15	3.08e-07	0.103034
VIT_06s0080g00250	SM	0.0022423	1.14e-07	0.0215137	4.25e-17	5.09e-08	0.00174648	0.0911047	3.69e-06	0.191251	3.64e-15	1.72e-06	0.0439424
VIT_06s0004g05800	ME	0.000408727	1.12e-05	0.382979	4.28e-17	8.31e-07	5.12e-05	0.00897794	0.000162195	0.913902	2.09e-15	2.13e-05	0.00361762
VIT_17s0000g05540	ME	0.0214358	2.42e-05	0.0532741	4.4e-17	7.1e-10	2.07e-05	0.120603	0.000308965	0.690466	2.13e-15	5.84e-08	0.00200295
VIT_01s0146g00070	ME	0.000229161	1.75e-08	0.0446381	4.56e-17	9.51e-07	0.0034436	0.00617739	7.18e-07	0.667718	2.2e-15	2.36e-05	0.0551927
VIT_13s0067g03760	SB	0.000131014	3.43e-14	0.000136966	4.61e-17	3.34e-06	0.39911	0.00603568	7.12e-12	0.0226594	3.18e-15	7.49e-05	0.71505
VIT_14s0108g01320	CS	0.00243619	1.06e-08	0.00406835	4.64e-17	4.53e-09	0.00141829	0.0846345	1.31e-06	0.261857	2.21e-15	1.16e-07	0.0084523
VIT_17s0000g06200	SM	0.0161412	0.00010242	0.131523	4.64e-17	6.64e-10	2.41e-06	0.224489	0.00106167	0.465493	3.93e-15	4.4e-08	0.000588538
VIT_08s0007g07880	SM	0.0141629	5.84e-06	0.0352085	4.69e-17	1.9e-09	0.000100288	0.210916	9.97e-05	0.246074	3.95e-15	1.03e-07	0.00714631
VIT_16s0039g00990	ME	0.00226613	6.66e-08	0.0163378	4.72e-17	5.24e-08	0.00247486	0.0290365	2.25e-06	0.525277	2.26e-15	2.13e-06	0.0446712
VIT_09s0018g02130	CD	0.00451428	3.95e-09	0.00208637	4.79e-17	1.86e-08	0.0102972	0.125358	5.85e-07	0.078603	7.73e-15	1.35e-06	0.155443
VIT_05s0020g02500	CF	0.000616718	2.69e-14	8.54e-06	4.81e-17	1.12e-07	0.364781	0.46551	1.2e-11	0.00058631	2.49e-14	8.95e-06	0.997663
VIT_02s0025g04590	SM	0.152371	9.75e-10	1.79e-06	4.82e-17	1.14e-12	0.016305	0.525731	6.43e-08	0.000495559	4.04e-15	1.69e-10	0.157315
VIT_11s0016g01330	CS	0.0025446	3.53e-06	0.119582	4.88e-17	1.05e-07	0.00012029	0.0867672	0.000131685	0.606429	2.31e-15	1.69e-06	0.00128707
VIT_05s0102g00250	SB	2.91e-06	2.25e-13	0.00749609	4.91e-17	0.000181593	0.283143	0.00076754	3.33e-11	0.127492	3.37e-15	0.0017854	0.613585
VIT_17s0000g05550	PN	0.0114057	3.25e-07	0.00821169	4.94e-17	1.15e-09	0.000389598	0.25665	1.53e-05	0.280233	6.17e-15	1.41e-07	0.0481689
VIT_07s0005g00860	ME	0.0143322	1.29e-05	0.0543663	4.97e-17	2.09e-09	4.49e-05	0.0947149	0.000182711	0.690466	2.38e-15	1.48e-07	0.0033319
VIT_00s0229g00100	CS	0.000942881	1.1e-05	0.281788	5.09e-17	2.8e-07	4.1e-05	0.0517694	0.000296664	0.755103	2.39e-15	3.92e-06	0.000564793
VIT_00s0225g00230	CF	0.132637	1.66e-09	2.84e-06	5.26e-17	6.83e-13	0.00424961	0.891053	1.12e-07	0.00028611	2.65e-14	7.09e-10	0.741286
VIT_13s0064g00460	PN	0.142076	3.3e-05	0.00646259	5.34e-17	1.25e-12	4.74e-06	0.634627	0.000592694	0.254308	6.61e-15	5.06e-10	0.00414597
VIT_00s0227g00200	SB	0.0443128	6e-07	0.00252845	5.37e-17	7.28e-11	0.000315988	0.176043	8.01e-06	0.0828156	3.66e-15	1.33e-08	0.0168594
VIT_07s0104g01070	CS	0.120046	3.16e-06	0.0019105	5.4e-17	7.87e-12	0.000156876	0.467735	0.000121614	0.217302	2.53e-15	4.79e-10	0.00157789
VIT_19s0014g02370	CD	1.34e-06	4.3e-08	0.515827	5.41e-17	0.000359072	0.00352535	0.00329366	4.52e-06	0.823696	8.64e-15	0.00364235	0.0926397
VIT_15s0024g00820	PN	0.016647	4.23e-07	0.00735576	5.45e-17	1.58e-09	0.000739505	0.294423	1.9e-05	0.268461	6.71e-15	1.79e-07	0.0642944
VIT_17s0000g09640	ME	0.339678	0.000241473	0.00642536	5.5e-17	8.34e-14	1.59e-06	0.591029	0.00195891	0.390841	2.62e-15	2.66e-11	0.000351461
VIT_19s0014g00450	CD	0.138469	1.03e-09	3.05e-06	5.52e-17	2.94e-12	0.0167273	0.535982	1.94e-07	0.00360144	8.73e-15	1.11e-09	0.196724
VIT_17s0000g09380	CF	0.0121199	1.35e-11	1.8e-05	5.54e-17	3.12e-09	0.0969783	0.798665	2.24e-09	0.000940567	2.71e-14	5.13e-07	0.997663
VIT_01s0011g04590	SM	0.346363	0.040338	0.00256865	5.55e-17	1.08e-20	9.12e-11	0.705298	0.108654	0.0598247	4.58e-15	1.06e-17	3.79e-07
VIT_17s0000g00930	CS	0.000236011	5.83e-05	0.846423	5.57e-17	3.88e-06	4.22e-06	0.0268438	0.0010411	0.97095	2.6e-15	3.7e-05	9.76e-05
VIT_15s0046g03780	ME	4.35e-05	1.43e-10	0.0160941	5.73e-17	8.91e-06	0.0412728	0.00198837	1.26e-08	0.525066	2.72e-15	0.000148647	0.227479
VIT_13s0019g04910	CD	0.0011011	1.81e-09	0.0037712	5.78e-17	5.09e-08	0.00835453	0.0689076	3.12e-07	0.103171	9.05e-15	3.22e-06	0.141103
VIT_12s0028g03770	SB	0.000520338	4.91e-11	0.00177271	5.8e-17	7.61e-07	0.0673516	0.0136504	2.98e-09	0.07085	3.93e-15	2.34e-05	0.31992
VIT_05s0020g01290	ME	3.12e-05	2.13e-07	0.294556	5.91e-17	1.88e-05	0.00127134	0.0015835	5.95e-06	0.885245	2.79e-15	0.000272393	0.0305527
VIT_12s0059g00230	SM	0.00521323	3.77e-12	1.52e-05	5.95e-17	1.36e-08	0.25206	0.134598	5.25e-10	0.00244384	4.89e-15	5.59e-07	0.599414
VIT_06s0004g08220	CS	0.0179267	1.19e-05	0.04415	6.09e-17	1.81e-09	5.87e-05	0.207451	0.000316344	0.483297	2.83e-15	5.24e-08	0.00074222
VIT_08s0007g03690	CD	0.00494075	3.41e-12	2.17e-05	6.27e-17	1.25e-08	0.141506	0.131274	1.89e-09	0.00859251	9.72e-15	9.91e-07	0.506433
VIT_04s0079g00260	SM	0.282231	2.25e-05	0.00135703	6.34e-17	1.23e-13	1.32e-05	0.657158	0.000308123	0.0415007	5.19e-15	2.3e-11	0.00194041
VIT_16s0098g00790	ME	0.00183845	1.57e-06	0.0867971	6.35e-17	7.63e-08	0.000220012	0.0253619	3.17e-05	0.756047	2.99e-15	2.9e-06	0.0100802
VIT_08s0007g05750	CS	0.069239	0.000466317	0.098094	6.48e-17	7.15e-11	7.66e-07	0.375378	0.00512825	0.584568	3e-15	3.23e-09	2.65e-05
VIT_06s0061g01060	SB	0.00201993	3.56e-11	0.000361961	6.5e-17	9.74e-08	0.0745427	0.0296315	2.33e-09	0.0345444	4.35e-15	4.37e-06	0.336191
VIT_04s0023g01520	SM	0.0291725	1e-06	0.00569402	6.64e-17	2.65e-10	0.000333153	0.277139	2.31e-05	0.0939909	5.41e-15	2.04e-08	0.0151987
VIT_16s0098g01520	CS	0.0353138	3.56e-06	0.0129289	6.7e-17	4.16e-10	9.54e-05	0.283022	0.000132585	0.359127	3.1e-15	1.47e-08	0.00108099
VIT_04s0008g00660	CS	0.262016	0.00338712	0.0707113	6.72e-17	4.04e-13	3.93e-08	0.637888	0.0222352	0.534681	3.1e-15	3.69e-11	2.56e-06
VIT_01s0150g00300	SM	0.060722	2.31e-08	9.63e-05	6.84e-17	5.71e-12	0.000946865	0.370885	9.67e-07	0.00846392	5.54e-15	7.41e-10	0.0297505
VIT_02s0012g00460	CS	0.0274993	5.58e-05	0.0701156	6.84e-17	6.21e-10	8.72e-06	0.253274	0.000998873	0.534005	3.15e-15	2.09e-08	0.000170804
VIT_02s0154g00610	SM	0.0576443	5.92e-10	1.53e-05	6.97e-17	8.65e-11	0.0314692	0.364954	4.24e-08	0.00244384	5.62e-15	7.56e-09	0.226518
VIT_14s0128g00100	CF	0.145335	3.43e-08	4.48e-05	6.99e-17	3.89e-12	0.00360506	0.901719	1.28e-06	0.00180438	3.32e-14	2.81e-09	0.739074
VIT_02s0012g00360	PN	0.0041497	2.86e-09	0.00180169	7.04e-17	2.76e-08	0.0152659	0.15432	3.14e-07	0.154221	8.54e-15	1.94e-06	0.267976
VIT_01s0011g00370	ME	0.000906315	1.4e-07	0.0486281	7.09e-17	3.05e-07	0.00153562	0.0155729	4.21e-06	0.680302	3.32e-15	9.26e-06	0.0342953
VIT_04s0008g04710	SM	0.0791004	2.04e-06	0.00240137	7.17e-17	2.4e-11	0.000268826	0.415941	4.24e-05	0.0574598	5.75e-15	2.57e-09	0.013347
VIT_07s0129g00290	CS	0.0802249	0.000751566	0.109546	7.21e-17	4.2e-11	3.88e-07	0.397676	0.00738928	0.598403	3.3e-15	2.06e-09	1.56e-05
VIT_00s0483g00020	PN	0.00420742	2.36e-08	0.00602249	7.28e-17	3.18e-08	0.005371	0.155744	1.77e-06	0.247426	8.76e-15	2.18e-06	0.173385
VIT_17s0000g00410	ME	0.0950667	0.000237725	0.0436383	7.39e-17	1.94e-11	2.68e-06	0.294639	0.00193513	0.66335	3.43e-15	2.85e-09	0.000506008
VIT_13s0019g02330	SB	7.91e-06	8.59e-13	0.00661546	7.42e-17	8.63e-05	0.224236	0.00115521	1.04e-10	0.121657	4.88e-15	0.00100321	0.553926
VIT_03s0063g01870	SB	0.00520366	2.06e-10	0.000286226	7.44e-17	1.38e-08	0.0364328	0.0513135	9.9e-09	0.0319595	4.88e-15	8.95e-07	0.240462
VIT_02s0025g00150	CS	0.0823023	9.12e-06	0.00642652	7.58e-17	1.81e-11	4.19e-05	0.401941	0.000256816	0.322556	3.46e-15	1e-09	0.000574482
VIT_15s0048g00830	PN	2.46e-07	3.84e-12	0.0507708	7.64e-17	0.000408073	0.107452	0.000511191	1.63e-09	0.474767	9.13e-15	0.0041421	0.540109
VIT_12s0028g01090	ME	0.0199012	9.13e-08	0.0023729	7.8e-17	1.41e-09	0.00256977	0.114949	2.93e-06	0.273672	3.59e-15	1.06e-07	0.0458868
VIT_15s0046g01750	SB	0.0496273	2.43e-06	0.00593811	7.96e-17	1.7e-10	0.000254783	0.188282	2.61e-05	0.114757	5.18e-15	2.69e-08	0.0145418
VIT_17s0053g00990	PN	0.0029779	1.89e-09	0.000856185	8.02e-17	1.79e-09	0.00290946	0.128593	2.31e-07	0.118482	9.52e-15	1.98e-07	0.137648
VIT_06s0004g01380	SM	0.000289732	8.03e-12	0.000884855	8.09e-17	1.01e-06	0.111837	0.0315517	1.06e-09	0.0314157	6.46e-15	2.23e-05	0.416946
VIT_19s0085g00610	CS	0.00570143	0.000296217	0.401688	8.52e-17	2.13e-08	1.53e-06	0.123777	0.00364368	0.81876	3.85e-15	4.32e-07	4.45e-05
VIT_03s0091g00680	ME	0.0129532	0.00501237	0.742663	8.81e-17	1.64e-09	1.11e-08	0.0886107	0.0217355	0.966944	4.04e-15	1.21e-07	1.32e-05
VIT_05s0094g01210	PN	0.0102783	2.31e-08	0.00207598	8.9e-17	3.71e-09	0.00418397	0.243483	1.74e-06	0.167348	1.05e-14	3.56e-07	0.157098
VIT_01s0011g04850	CS	0.106771	0.00233415	0.154412	9.12e-17	1.68e-11	8.22e-08	0.444595	0.0168745	0.649161	4.1e-15	9.4e-10	4.61e-06
VIT_16s0039g00970	ME	0.00106928	1.76e-07	0.0450877	9.21e-17	2.69e-07	0.00180316	0.0174023	5.07e-06	0.667718	4.21e-15	8.35e-06	0.037171
VIT_08s0056g00180	PN	0.000423462	3.09e-09	0.0149187	9.3e-17	1.08e-06	0.0138763	0.0513285	3.36e-07	0.337096	1.09e-14	3.98e-05	0.258039
VIT_00s0304g00010	ME	1.72e-07	7.79e-14	0.0112883	9.39e-17	0.000457737	0.322358	4.2e-05	1.99e-11	0.474567	4.28e-15	0.00352723	0.634401
VIT_13s0106g00250	ME	0.00436117	1.39e-08	0.00251967	9.53e-17	3.96e-09	0.00298591	0.044622	5.95e-07	0.273672	4.34e-15	2.45e-07	0.0505698
VIT_18s0001g11120	PN	0.00150523	2.2e-09	0.00428864	9.89e-17	1.82e-07	0.018332	0.0958946	2.57e-07	0.222873	1.15e-14	9.59e-06	0.290154
VIT_06s0004g05680	ME	0.000398077	8.38e-11	0.00239624	9.96e-17	8.33e-07	0.054948	0.00883753	8.09e-09	0.273672	4.49e-15	2.13e-05	0.264253
VIT_03s0180g00040	PN	0.00190899	1.12e-08	0.00668273	1.02e-16	4.31e-08	0.00448283	0.105928	9.83e-07	0.254876	1.17e-14	2.82e-06	0.161672
VIT_07s0005g04490	SM	0.000338197	7.27e-10	0.00924777	1.02e-16	1.97e-06	0.0318213	0.0340676	5.03e-08	0.122757	8.06e-15	3.9e-05	0.227949
VIT_06s0009g01710	ME	0.00836256	7.26e-07	0.0194961	1.03e-16	1.23e-08	0.000821998	0.0670221	1.66e-05	0.548127	4.63e-15	6.37e-07	0.023174
VIT_05s0020g02130	CS	7.94e-05	6.18e-08	0.131374	1.04e-16	5.34e-06	0.00210959	0.0165794	5.14e-06	0.618704	4.62e-15	4.85e-05	0.0114334
VIT_08s0217g00030	CD	0.0553559	7.77e-07	0.00240595	1.04e-16	1.41e-10	0.000685056	0.373634	4.24e-05	0.0830743	1.59e-14	2.52e-08	0.0375447
VIT_16s0039g00990	PN	3.76e-05	2.83e-12	0.00295691	1.04e-16	1.9e-05	0.2068	0.0134106	1.27e-09	0.190366	1.19e-14	0.000391122	0.664641
VIT_00s0227g00200	PN	0.0332684	6.09e-06	0.0143611	1.05e-16	2.38e-10	8.49e-05	0.390036	0.000155127	0.332145	1.19e-14	3.87e-08	0.0220371
VIT_12s0034g01810	CD	0.12366	5.17e-07	0.000426799	1.05e-16	6.42e-12	0.000615701	0.512052	3.08e-05	0.0376991	1.6e-14	1.97e-09	0.0349909
VIT_03s0091g00080	ME	0.00315375	1.49e-06	0.0611122	1.05e-16	7.38e-08	0.000448651	0.0362431	3.03e-05	0.694137	4.7e-15	2.83e-06	0.0158517
VIT_12s0059g02530	SM	0.000117845	3.78e-09	0.0327366	1.08e-16	4.12e-06	0.0144708	0.0176338	2.06e-07	0.238055	8.45e-15	7.06e-05	0.146704
VIT_04s0043g00720	CD	0.00422168	9.42e-06	0.114071	1.1e-16	4.98e-08	0.000112802	0.121567	0.000302431	0.476328	1.66e-14	3.18e-06	0.0123236
VIT_17s0000g01700	SM	0.00786892	1.1e-06	0.0233794	1.1e-16	1.02e-08	0.000610245	0.163339	2.49e-05	0.200123	8.59e-15	4.39e-07	0.0228968
VIT_01s0011g02030	SB	0.000424	2.13e-11	0.000857459	1.13e-16	4.21e-07	0.0736294	0.0122785	1.57e-09	0.050277	7.2e-15	1.44e-05	0.334197
VIT_19s0015g01900	SM	4.96e-05	2.95e-13	0.000609354	1.15e-16	7.81e-06	0.299432	0.01134	5.44e-11	0.0258796	8.94e-15	0.000120463	0.645344
VIT_17s0000g03280	PN	0.0614968	7.11e-06	0.00829065	1.15e-16	7.87e-11	8.84e-05	0.484035	0.000177159	0.280396	1.29e-14	1.49e-08	0.0225743
VIT_16s0050g00930	ME	0.00730955	3.13e-06	0.0450884	1.17e-16	1.08e-08	0.00017624	0.0613663	5.5e-05	0.667718	5.2e-15	5.68e-07	0.00871025
VIT_12s0059g01250	SM	0.00278813	4.89e-08	0.010183	1.19e-16	3.69e-08	0.00341608	0.101501	1.82e-06	0.12879	9.19e-15	1.31e-06	0.0641713
VIT_18s0001g09530	PN	0.000252838	1.57e-11	0.00170974	1.21e-16	2.55e-06	0.117066	0.0419863	4.73e-09	0.150222	1.35e-14	7.84e-05	0.556089
VIT_04s0044g00020	SM	0.0554331	4.29e-06	0.00599951	1.23e-16	9e-11	0.000232232	0.360535	7.79e-05	0.0964452	9.42e-15	7.79e-09	0.0121272
VIT_03s0038g02130	ME	0.000109368	1.08e-09	0.02395	1.24e-16	7.4e-06	0.025583	0.00376797	7.02e-08	0.577234	5.5e-15	0.000127788	0.173607
VIT_18s0001g01490	CF	0.0540756	7.6e-12	7.08e-07	1.26e-16	1.4e-10	0.135258	0.886167	1.42e-09	0.000119939	5.63e-14	4.16e-08	0.997663
VIT_00s1937g00010	PN	0.00192666	3.21e-09	0.0038356	1.26e-16	9.09e-08	0.0127526	0.106234	3.47e-07	0.213738	1.39e-14	5.35e-06	0.24981
VIT_11s0016g00760	ME	0.00022676	1.12e-07	0.101408	1.27e-16	3.5e-06	0.00271424	0.00613951	3.5e-06	0.765443	5.63e-15	6.94e-05	0.0473951
VIT_05s0094g00300	ME	0.0492104	7.23e-07	0.00206015	1.28e-16	4.18e-11	0.000202588	0.196865	1.65e-05	0.2652	5.63e-15	5.42e-09	0.00963945
VIT_06s0004g04110	SB	0.0176035	9.59e-06	0.0365054	1.28e-16	9.89e-10	3.79e-05	0.103687	8.19e-05	0.252167	8.12e-15	1.09e-07	0.00406019
VIT_06s0004g02890	CS	0.00560566	6.27e-06	0.0824719	1.28e-16	3.43e-08	0.000138676	0.123458	0.00020059	0.556332	5.66e-15	6.5e-07	0.00143212
VIT_14s0083g00620	ME	0.000420258	3.38e-05	0.52427	1.29e-16	1.2e-06	2.5e-05	0.00915855	0.000406194	0.941456	5.67e-15	2.86e-05	0.00229297
VIT_15s0046g03180	ME	0.000629023	4.04e-07	0.0948161	1.3e-16	7.09e-07	0.00093857	0.0122745	1.03e-05	0.760649	5.69e-15	1.87e-05	0.0252199
VIT_18s0075g00250	ME	0.0119863	5.79e-06	0.0408736	1.32e-16	4.26e-09	0.000108138	0.0843768	9.33e-05	0.652099	5.75e-15	2.59e-07	0.0061498
VIT_05s0094g00350	CD	0.000305058	7.53e-12	0.00072696	1.32e-16	9.4e-07	0.116639	0.0379496	3.57e-09	0.0489428	1.95e-14	3.39e-05	0.469263
VIT_08s0056g01710	SM	0.180412	2.09e-06	0.000609289	1.33e-16	2.93e-12	0.000364346	0.555932	4.33e-05	0.0258796	1.02e-14	4.02e-10	0.0162643
VIT_16s0022g00670	SM	0.00713898	6e-11	5.69e-05	1.34e-16	4.44e-09	0.0548408	0.157228	5.75e-09	0.00579593	1.02e-14	2.16e-07	0.300199
VIT_19s0090g01240	CS	0.00186497	0.000975273	0.862744	1.34e-16	2.23e-07	4.89e-07	0.0740903	0.00898093	0.97304	5.89e-15	3.22e-06	1.89e-05
VIT_18s0001g08370	CS	0.0402361	6.59e-06	0.0145048	1.34e-16	4.58e-10	0.000123923	0.297657	0.000204907	0.368745	5.89e-15	1.59e-08	0.00131236
VIT_14s0030g02200	SM	0.00542899	1.09e-09	0.00065436	1.36e-16	1.52e-08	0.0226673	0.137549	6.98e-08	0.027098	1.03e-14	6.17e-07	0.190589
VIT_13s0064g01270	SB	0.000227024	1.44e-14	5.19e-05	1.36e-16	3.69e-06	0.56104	0.00870661	3.42e-12	0.012678	8.56e-15	8.13e-05	0.819637
VIT_00s1353g00010	ME	0.00376841	0.000194839	0.394695	1.37e-16	1.59e-08	1.25e-06	0.0404775	0.00164238	0.920364	5.99e-15	7.9e-07	0.000313952
VIT_04s0023g02050	SB	0.00653273	1.7e-08	0.00323978	1.38e-16	1.98e-08	0.0070526	0.05823	4.08e-07	0.0899887	8.61e-15	1.19e-06	0.100875
VIT_18s0122g00140	CS	0.0109455	2.93e-06	0.0338191	1.42e-16	1.01e-08	0.000277822	0.163896	0.000114336	0.453299	6.17e-15	2.31e-07	0.00246186
VIT_03s0091g00410	PN	2.5e-05	2.34e-11	0.00792569	1.43e-16	1.16e-05	0.0785752	0.011686	6.58e-09	0.27787	1.57e-14	0.000267247	0.483804
VIT_19s0090g01230	CS	0.00131099	3.43e-07	0.0576555	1.43e-16	2.52e-07	0.000960331	0.0618474	2.1e-05	0.511446	6.21e-15	3.6e-06	0.00626365
VIT_12s0057g00700	SB	0.010868	3.53e-05	0.106655	1.44e-16	3.68e-09	1.35e-05	0.0787408	0.00024638	0.403599	8.86e-15	3.08e-07	0.00210728
VIT_07s0031g03210	SB	0.0317842	7.15e-06	0.0189517	1.44e-16	7.83e-10	0.000129922	0.146167	6.39e-05	0.18482	8.86e-15	8.79e-08	0.00967481
VIT_08s0007g00470	SB	0.0222078	1.81e-07	0.00308607	1.46e-16	1.32e-09	0.0016004	0.118124	3e-06	0.0878569	8.94e-15	1.39e-07	0.0427959
VIT_14s0030g01930	CD	0.0187537	3.31e-09	0.000330187	1.47e-16	2.62e-09	0.0178518	0.237995	5.14e-07	0.0330113	2.14e-14	2.68e-07	0.203065
VIT_02s0025g04050	SM	0.00521987	4.55e-09	0.00197457	1.48e-16	3.66e-08	0.0159483	0.134598	2.41e-07	0.0506295	1.11e-14	1.3e-06	0.155604
VIT_10s0003g04950	CS	0.000620527	2.76e-06	0.187189	1.49e-16	2.05e-07	7.79e-05	0.0425824	0.000110634	0.68004	6.44e-15	3e-06	0.000923705
VIT_08s0040g02880	CF	0.00151067	6.92e-13	5.35e-05	1.5e-16	2.86e-07	0.26897	0.521071	1.85e-10	0.00203896	6.55e-14	1.88e-05	0.997663
VIT_09s0002g00750	PN	0.00149215	4.42e-07	0.0527085	1.52e-16	1.43e-07	0.000866016	0.0958946	1.97e-05	0.480921	1.66e-14	7.84e-06	0.0691397
VIT_02s0154g00110	SM	0.00752673	8.37e-12	1.29e-05	1.52e-16	4.07e-09	0.112689	0.160919	1.09e-09	0.00220301	1.14e-14	1.99e-07	0.418348
VIT_18s0001g13870	CD	6.98e-05	1.04e-07	0.176311	1.53e-16	1.65e-05	0.00312478	0.0196773	8.77e-06	0.558485	2.2e-14	0.000321447	0.0872102
VIT_01s0026g01140	CS	0.244048	0.000801399	0.0293281	1.53e-16	1.09e-12	4.61e-07	0.62186	0.00772824	0.439552	6.61e-15	8.6e-11	1.8e-05
VIT_16s0098g01840	CD	0.413666	1.3e-12	2.88e-10	1.54e-16	7.94e-14	0.235909	0.784709	1.14e-09	4.79e-06	2.21e-14	4.71e-11	0.618001
VIT_04s0044g01850	SB	7.32e-07	4.44e-15	0.00355683	1.55e-16	0.000884763	0.684202	0.000347393	1.17e-12	0.0925778	9.43e-15	0.00596433	0.878213
VIT_18s0001g05700	ME	0.019641	2.64e-07	0.00454969	1.55e-16	2.68e-09	0.00199915	0.113962	7.17e-06	0.341865	6.68e-15	1.81e-07	0.0393964
VIT_11s0016g05840	SM	0.136147	4.68e-07	0.000163828	1.59e-16	3.05e-13	1.68e-05	0.503664	1.22e-05	0.011263	1.18e-14	5.16e-11	0.00224357
VIT_04s0008g01910	CS	0.00799074	1.38e-05	0.0926329	1.6e-16	1.1e-08	3.51e-05	0.141919	0.000350032	0.577929	6.91e-15	2.47e-07	0.000500045
VIT_03s0038g00270	ME	0.0109167	1.21e-08	0.0011841	1.62e-16	3.54e-09	0.00646066	0.0797128	5.35e-07	0.220935	6.95e-15	2.22e-07	0.0801238
VIT_16s0098g00790	CD	0.00040416	6.6e-16	3.04e-06	1.62e-16	1.27e-06	0.859482	0.0441545	1.83e-12	0.00360144	2.28e-14	4.33e-05	0.955501
VIT_03s0038g00590	CF	0.00447044	6.86e-13	1.27e-05	1.63e-16	5.24e-08	0.276223	0.713809	1.85e-10	0.00076671	6.93e-14	5.06e-06	0.997663
VIT_12s0142g00610	SM	0.307769	1.43e-06	0.000138287	1.66e-16	4.3e-13	0.000571279	0.679101	3.09e-05	0.0102977	1.23e-14	7e-11	0.0219599
VIT_19s0085g00600	SM	0.0837893	2.76e-08	0.000117298	1.72e-16	5.53e-11	0.00666756	0.42205	1.13e-06	0.00927552	1.27e-14	5.08e-09	0.0954496
VIT_08s0058g00270	CS	0.351668	0.00246008	0.0369075	1.73e-16	2.94e-13	1.41e-07	0.715719	0.0175557	0.464242	7.44e-15	2.8e-11	6.86e-06
VIT_00s0187g00160	SM	0.000290703	5.95e-11	0.00137879	1.74e-16	2.74e-07	0.0384518	0.0315517	5.74e-09	0.0417813	1.28e-14	7.41e-06	0.250547
VIT_14s0060g00460	CF	0.0238758	2.29e-12	1.6e-06	1.75e-16	1.43e-09	0.192564	0.886167	4.99e-10	0.000207836	7.27e-14	2.61e-07	0.997663
VIT_11s0016g04230	SB	0.00115657	9.04e-10	0.00382272	1.77e-16	4.89e-07	0.0314278	0.0217755	3.39e-08	0.0948507	1.07e-14	1.63e-05	0.222198
VIT_18s0001g08090	ME	0.0148719	3.23e-06	0.0254561	1.77e-16	4.78e-09	0.000277028	0.0967726	5.63e-05	0.590398	7.54e-15	2.85e-07	0.0117057
VIT_08s0007g05970	SB	0.000390441	2.01e-10	0.00445637	1.77e-16	1.93e-06	0.0531952	0.01181	9.77e-09	0.100825	1.07e-14	4.88e-05	0.287057
VIT_07s0005g02190	SB	0.0118597	3.16e-08	0.00250465	1.78e-16	9.26e-09	0.00624044	0.0830278	6.88e-07	0.0822645	1.07e-14	6.4e-07	0.0938666
VIT_04s0023g03610	ME	2.78e-05	1.36e-09	0.0501178	1.79e-16	1.96e-05	0.0198673	0.00144861	8.47e-08	0.685549	7.6e-15	0.000281302	0.14969
VIT_11s0016g03100	ME	0.00427568	4e-06	0.076895	1.8e-16	5.03e-08	0.000216114	0.0441588	6.79e-05	0.729597	7.63e-15	2.07e-06	0.00999663
VIT_01s0026g00290	SB	0.00190392	1.04e-06	0.0643895	1.81e-16	4.7e-08	0.000207549	0.0286381	1.28e-05	0.323586	1.08e-14	2.46e-06	0.0130552
VIT_06s0061g00760	CF	0.0566603	1.11e-12	6.19e-08	1.83e-16	4.05e-11	0.186753	0.886167	2.71e-10	1.94e-05	7.4e-14	1.47e-08	0.997663
VIT_17s0000g00200	ME	4.1e-06	3.53e-10	0.0710054	1.91e-16	6.32e-05	0.025235	0.000375864	2.74e-08	0.717977	8.03e-15	0.000737775	0.17276
VIT_08s0032g00460	SM	0.00956221	2.87e-09	0.000714368	1.92e-16	1.1e-08	0.0185234	0.176042	1.6e-07	0.0277817	1.4e-14	4.69e-07	0.168169
VIT_07s0129g00870	ME	0.000369397	1.03e-07	0.0609011	1.92e-16	5.15e-07	0.00142408	0.00843769	3.23e-06	0.693006	8.06e-15	1.43e-05	0.0330746
VIT_04s0008g00660	CF	0.0221495	9.32e-12	5.02e-06	1.95e-16	2.05e-09	0.146197	0.886167	1.65e-09	0.000410407	7.52e-14	3.57e-07	0.997663
VIT_08s0040g00910	CS	0.353299	0.0108065	0.106911	1.96e-16	2.91e-13	8.67e-09	0.717662	0.0524211	0.59797	8.36e-15	2.79e-11	7.34e-07
VIT_00s0375g00040	CF	0.0101439	3.38e-15	1.22e-08	1.97e-16	1.18e-09	0.658896	0.783751	2.8e-12	6.81e-06	7.52e-14	2.36e-07	0.997663
VIT_03s0038g00130	SM	0.900872	0.000485328	0.0002944	1.97e-16	6.87e-17	4.06e-07	0.969088	0.00369526	0.0162339	1.43e-14	3.36e-14	0.000160339
VIT_02s0033g01390	SB	0.0315877	0.000321968	0.144838	1.98e-16	6.23e-10	1.8e-06	0.145897	0.00159315	0.462889	1.18e-14	7.35e-08	0.000585963
VIT_07s0005g01430	CF	0.00732992	1.96e-10	0.000135412	1.99e-16	6.88e-09	0.0378594	0.757588	2.01e-08	0.00391752	7.52e-14	9.85e-07	0.997663
VIT_14s0171g00180	CS	0.152519	3.37e-06	0.00126603	2.02e-16	8.79e-12	0.00026691	0.516884	0.000128209	0.203142	8.58e-15	5.23e-10	0.00239455
VIT_18s0089g00920	ME	0.399308	0.000225851	0.00431489	2.02e-16	1.13e-13	3.16e-06	0.641473	0.00185575	0.335675	8.46e-15	3.34e-11	0.000551846
VIT_08s0007g01530	ME	0.000160473	3.19e-10	0.00858542	2.03e-16	3.23e-06	0.041747	0.0049672	2.52e-08	0.441392	8.46e-15	6.5e-05	0.229296
VIT_09s0054g01810	CS	0.044439	6.27e-06	0.0123952	2.04e-16	4.66e-10	0.00016018	0.310283	0.00020059	0.354556	8.65e-15	1.61e-08	0.00160431
VIT_06s0004g00960	CS	5.24e-06	2.57e-09	0.149593	2.04e-16	0.000139094	0.0171373	0.00303521	5e-07	0.642161	8.65e-15	0.000763317	0.0558438
VIT_13s0019g04470	ME	0.00018002	7.45e-08	0.0988595	2.06e-16	6.04e-06	0.00399428	0.00530459	2.47e-06	0.765443	8.58e-15	0.000108365	0.060464
VIT_06s0061g00010	CS	0.000101874	6.85e-06	0.610211	2.1e-16	2.51e-05	0.000143521	0.0190082	0.000211416	0.910913	8.88e-15	0.0001803	0.00147209
VIT_18s0001g00820	SB	0.000750123	4.63e-14	1.49e-05	2.14e-16	4.61e-07	0.463874	0.0168569	9.06e-12	0.00594591	1.27e-14	1.55e-05	0.759238
VIT_17s0000g04200	SB	0.00261622	1.54e-06	0.0724056	2.15e-16	1.74e-07	0.000583225	0.034756	1.79e-05	0.340729	1.27e-14	7.15e-06	0.0237961
VIT_02s0012g00580	CS	0.0646597	5.57e-05	0.0289671	2.15e-16	1.63e-10	2.28e-05	0.363605	0.000998873	0.437533	9.03e-15	6.68e-09	0.000360807
VIT_18s0001g00470	CS	0.0150884	7.43e-07	0.00777382	2.15e-16	3.39e-10	9.09e-05	0.192349	3.87e-05	0.341015	9.03e-15	1.24e-08	0.00103879
VIT_14s0066g01850	CS	0.0141433	1.73e-08	0.000881781	2.15e-16	9.76e-10	0.00292434	0.186822	1.84e-06	0.183925	9.03e-15	3.12e-08	0.0147067
VIT_12s0059g01040	SB	0.00211021	4.72e-08	0.0159118	2.16e-16	1.8e-07	0.00463449	0.0305032	9.74e-07	0.171356	1.27e-14	7.35e-06	0.077569
VIT_11s0052g01560	ME	0.00400296	1.38e-06	0.0458522	2.19e-16	4.74e-08	0.000529578	0.0423666	2.85e-05	0.667774	9.08e-15	1.97e-06	0.0174183
VIT_04s0023g03540	PN	0.0551313	2.33e-07	0.000917462	2.2e-16	9.81e-11	0.00104332	0.467274	1.15e-05	0.121638	2.39e-14	1.77e-08	0.0770018
VIT_07s0005g05510	PN	0.0351905	4.9e-07	0.00289411	2.23e-16	3.7e-10	0.000750966	0.395648	2.11e-05	0.189604	2.41e-14	5.59e-08	0.0646142
VIT_11s0016g04850	ME	0.000155621	7.28e-09	0.0428323	2.25e-16	8.14e-06	0.0152079	0.00486834	3.49e-07	0.659039	9.27e-15	0.000138144	0.130177
VIT_17s0000g01700	PN	0.0956981	4.17e-09	2.1e-05	2.25e-16	3.92e-11	0.0187063	0.555845	4.28e-07	0.026729	2.41e-14	7.98e-09	0.292501
VIT_12s0035g00690	SM	0.0047887	1.98e-07	0.0143826	2.25e-16	4.04e-08	0.00272451	0.128675	5.86e-06	0.154688	1.62e-14	1.42e-06	0.0564129
VIT_08s0007g00530	CS	0.0108668	0.00814825	0.923748	2.27e-16	1.12e-08	1.85e-08	0.163306	0.042704	0.985185	9.44e-15	2.5e-07	1.38e-06
VIT_17s0000g05070	PN	0.0107283	8.94e-07	0.0166624	2.31e-16	8.17e-09	0.000655323	0.249167	3.35e-05	0.35248	2.46e-14	6.88e-07	0.0603893
VIT_16s0022g00670	CD	0.000306229	1.75e-09	0.011065	2.33e-16	9.59e-07	0.0159635	0.0379496	3.07e-07	0.178912	3.19e-14	3.44e-05	0.192793
VIT_06s0004g05080	SM	0.000937213	7.96e-10	0.00348643	2.34e-16	6.33e-07	0.0449249	0.0568006	5.46e-08	0.0730084	1.68e-14	1.52e-05	0.272553
VIT_14s0060g01430	SM	0.0351304	1.98e-07	0.0016598	2.41e-16	4.81e-10	0.00171133	0.301072	5.86e-06	0.0453334	1.72e-14	3.36e-08	0.0433207
VIT_00s1194g00020	PN	0.0277422	1.64e-08	0.000474241	2.42e-16	1.07e-09	0.00854573	0.362391	1.34e-06	0.0939486	2.54e-14	1.34e-07	0.211135
VIT_05s0049g00770	CD	0.00075158	5.19e-11	0.000782898	2.42e-16	2.91e-07	0.0654744	0.0591228	1.94e-08	0.0506959	3.29e-14	1.34e-05	0.36362
VIT_13s0067g03890	ME	3.33e-05	4.12e-08	0.155537	2.43e-16	1.05e-05	0.00244081	0.00165395	1.49e-06	0.817875	9.97e-15	0.000171023	0.0445836
VIT_14s0108g01320	SB	0.00218215	2.01e-09	0.00162961	2.44e-16	1.89e-08	0.00806964	0.0309502	6.57e-08	0.0685884	1.42e-14	1.16e-06	0.108243
VIT_04s0069g00790	SM	0.598066	0.00120335	0.00659103	2.46e-16	1.42e-14	5.23e-07	0.846746	0.0075152	0.101531	1.74e-14	3.33e-12	0.000193031
VIT_12s0059g01860	SB	0.0218097	3.22e-11	1.32e-05	2.47e-16	2.98e-09	0.110224	0.117132	2.15e-09	0.00575726	1.43e-14	2.63e-07	0.408193
VIT_12s0028g03610	CD	0.00600822	4.18e-07	0.0191126	2.51e-16	2.84e-08	0.00120372	0.143764	2.59e-05	0.224925	3.39e-14	2.01e-06	0.0526027
VIT_12s0059g01810	SB	0.000303722	1.03e-16	1.09e-06	2.52e-16	1.96e-06	0.90008	0.0103074	5.35e-14	0.00170807	1.45e-14	4.92e-05	0.966054
VIT_07s0129g00630	ME	4.27e-06	5.8e-10	0.100393	2.56e-16	0.00023305	0.042206	0.000385613	4.15e-08	0.765443	1.05e-14	0.00208066	0.230397
VIT_01s0137g00290	CS	0.000933071	2.62e-06	0.167596	2.63e-16	7.85e-07	0.000320958	0.0517694	0.000106134	0.662326	1.09e-14	9.63e-06	0.00275158
VIT_04s0044g01000	CD	0.00131811	3.29e-10	0.00157766	2.64e-16	2.55e-07	0.0419091	0.0749712	8.14e-08	0.071192	3.53e-14	1.2e-05	0.299203
VIT_05s0020g02340	CS	0.0540007	3.58e-06	0.00655476	2.64e-16	2.47e-10	0.000240329	0.334172	0.000132857	0.323953	1.09e-14	9.48e-09	0.00219763
VIT_18s0001g14360	ME	6.55e-06	1.23e-09	0.102881	2.64e-16	0.000109385	0.0241192	0.000536008	7.79e-08	0.765443	1.08e-14	0.00113457	0.168428
VIT_05s0029g00420	PN	0.121396	2.8e-06	0.00156167	2.65e-16	1.63e-11	0.000250734	0.604259	8.26e-05	0.148189	2.76e-14	3.82e-09	0.0373541
VIT_09s0002g01440	SM	0.0393508	0.00112439	0.221152	2.66e-16	5.73e-10	7.94e-07	0.316139	0.00714019	0.578247	1.88e-14	3.84e-08	0.000265281
VIT_05s0077g00410	ME	6.8e-05	2.24e-09	0.0431828	2.68e-16	2e-05	0.0246484	0.0026456	1.28e-07	0.659039	1.09e-14	0.000286172	0.170546
VIT_04s0023g02690	CS	0.00503546	2.65e-07	0.0134332	2.7e-16	5.81e-09	0.000410154	0.116779	1.72e-05	0.365092	1.11e-14	1.45e-07	0.00330943
VIT_14s0083g01160	ME	0.102977	0.000473161	0.0604643	2.71e-16	2.9e-11	1.3e-06	0.307218	0.00336502	0.692951	1.1e-14	3.94e-09	0.000316784
VIT_10s0003g00330	CD	0.00696926	7.62e-07	0.0173045	2.72e-16	2.57e-09	0.000163401	0.156256	4.19e-05	0.218483	3.61e-14	2.65e-07	0.0149913
VIT_07s0031g03030	CS	0.000255247	9.03e-09	0.0345329	2.74e-16	4.13e-06	0.0121302	0.0279328	1.2e-06	0.456935	1.13e-14	3.9e-05	0.0427311
VIT_12s0057g01020	PN	0.178594	0.00010713	0.00972576	2.75e-16	1.11e-12	1.15e-06	0.673572	0.00150507	0.291002	2.85e-14	4.62e-10	0.00201543
VIT_10s0003g01490	CD	0.01407	5.17e-08	0.00237646	2.76e-16	4.85e-09	0.00427861	0.212276	5.14e-06	0.0827328	3.64e-14	4.48e-07	0.103418
VIT_02s0033g01400	PN	0.00899482	2.33e-09	0.000636541	2.8e-16	1.26e-08	0.0203581	0.225934	2.69e-07	0.106772	2.88e-14	1.02e-06	0.303045
VIT_12s0057g00700	CD	0.17677	7.38e-07	0.0002659	2.8e-16	3.6e-12	0.000636209	0.587635	4.11e-05	0.0306634	3.66e-14	1.27e-09	0.0354526
VIT_04s0023g00590	PN	0.0362262	3.67e-07	0.00258691	2.88e-16	7.68e-10	0.00150822	0.401276	1.69e-05	0.183426	2.96e-14	1.01e-07	0.0959601
VIT_15s0048g00750	CS	0.0302784	1.94e-05	0.0367747	2.9e-16	1.93e-09	7.67e-05	0.264152	0.000450304	0.464242	1.18e-14	5.57e-08	0.000914338
VIT_11s0016g03000	SB	0.000444047	3.99e-11	0.0018199	2.9e-16	2.41e-06	0.108018	0.0125791	2.52e-09	0.0712765	1.66e-14	5.8e-05	0.404632
VIT_13s0019g03280	ME	0.00193396	9.24e-08	0.0237788	2.95e-16	3.01e-07	0.00418434	0.0262166	2.96e-06	0.577234	1.19e-14	9.22e-06	0.0622069
VIT_05s0020g03320	SM	0.00388908	1.44e-09	0.00111824	3e-16	4.48e-08	0.0247594	0.116604	8.99e-08	0.036279	2.1e-14	1.54e-06	0.198338
VIT_17s0000g00410	CD	0.00263522	2.04e-06	0.0789667	3e-16	1.92e-07	0.000561664	0.10205	8.96e-05	0.417663	3.87e-14	9.78e-06	0.0333107
VIT_11s0016g00010	CS	0.103036	0.00159657	0.136982	3.04e-16	8.47e-11	3.16e-07	0.43861	0.0128081	0.626299	1.24e-14	3.75e-09	1.33e-05
VIT_13s0073g00170	ME	0.0135894	4.41e-06	0.0330519	3.07e-16	9.72e-09	0.000302382	0.0913997	7.39e-05	0.628607	1.24e-14	5.32e-07	0.0124831
VIT_01s0150g00190	SM	0.143657	1.56e-08	2.61e-05	3.08e-16	1.68e-11	0.0111574	0.513444	6.94e-07	0.00336171	2.15e-14	1.85e-09	0.128879
VIT_08s0007g08470	CS	0.000938394	1.76e-06	0.183868	3.1e-16	1.26e-06	0.000214504	0.0517694	7.67e-05	0.676857	1.26e-14	1.43e-05	0.00201246
VIT_12s0028g00310	CS	0.0199325	0.00189535	0.461665	3.1e-16	5.79e-09	2.16e-07	0.21648	0.0144908	0.851445	1.26e-14	1.45e-07	1e-05
VIT_10s0003g04350	SB	0.000730637	1.52e-10	0.00177937	3.1e-16	6.08e-07	0.0563355	0.0165751	7.84e-09	0.070859	1.76e-14	1.94e-05	0.294993
VIT_15s0048g01340	ME	0.00786607	4.03e-05	0.145384	3.12e-16	2.6e-08	3.71e-05	0.0645735	0.000466034	0.808522	1.26e-14	1.19e-06	0.00294818
VIT_07s0031g02480	SM	0.0178954	2.29e-07	0.00374528	3.15e-16	1.32e-09	0.00102331	0.235293	6.69e-06	0.0759728	2.19e-14	7.63e-08	0.0306735
VIT_11s0052g01480	SB	1.86e-06	5.6e-12	0.0303928	3.19e-16	0.000499737	0.186019	0.000560997	5.24e-10	0.231834	1.8e-14	0.00387968	0.507146
VIT_02s0025g00080	CS	0.0172389	4.14e-08	0.00176127	3.28e-16	4.41e-09	0.00514322	0.203028	3.7e-06	0.217302	1.32e-14	1.14e-07	0.0225411
VIT_02s0025g03390	CD	0.0752299	3.61e-05	0.0177274	3.39e-16	9.32e-11	2.99e-05	0.418872	0.000832799	0.219197	4.33e-14	1.8e-08	0.0062815
VIT_18s0001g12510	SM	0.128601	1.45e-05	0.00462071	3.4e-16	2.12e-11	9.31e-05	0.493995	0.000215883	0.0840955	2.35e-14	2.3e-09	0.00696337
VIT_10s0003g04480	ME	0.000144949	9.19e-08	0.114774	3.47e-16	1.26e-05	0.00587751	0.00459697	2.95e-06	0.774112	1.39e-14	0.000196644	0.075778
VIT_01s0137g00210	CS	0.00104931	2.03e-05	0.317596	3.48e-16	2.71e-07	2.57e-05	0.0557597	0.000461843	0.779486	1.4e-14	3.83e-06	0.000390215
VIT_18s0001g02790	PN	0.127696	0.000165413	0.0234034	3.5e-16	1.56e-11	5.42e-06	0.613591	0.00210648	0.385837	3.54e-14	3.69e-09	0.00442987
VIT_08s0007g05940	CF	0.264927	4.53e-11	3.5e-08	3.52e-16	1.19e-12	0.0965568	0.913647	5.97e-09	1.26e-05	1.3e-13	1.16e-09	0.997663
VIT_11s0016g00100	CS	0.000384781	2.82e-06	0.25965	3.55e-16	3.1e-06	0.000364304	0.0323432	0.00011195	0.741351	1.42e-14	3.06e-05	0.003032
VIT_07s0005g02410	CS	0.00307317	4.34e-06	0.10998	3.6e-16	2.34e-07	0.000291377	0.09299	0.000153668	0.598403	1.44e-14	3.38e-06	0.00255716
VIT_17s0000g02730	SB	8.55e-05	1.85e-14	0.000143781	3.72e-16	1.69e-05	0.613465	0.00492938	4.21e-12	0.023093	2.08e-14	0.000281386	0.844644
VIT_17s0000g05210	PN	0.0389937	6.65e-06	0.0132178	3.72e-16	4.41e-10	0.000119261	0.411391	0.000167706	0.320899	3.72e-14	6.48e-08	0.0271294
VIT_00s0583g00030	PN	0.00494628	6.83e-11	0.000128286	3.74e-16	3.38e-08	0.085299	0.167629	1.58e-08	0.0575762	3.72e-14	2.29e-06	0.499034
VIT_04s0008g04020	CD	0.485103	6.31e-06	0.000120958	3.86e-16	5.66e-14	0.000144347	0.821771	0.000220296	0.0196435	4.89e-14	3.61e-11	0.0141836
VIT_03s0038g00350	PN	0.000152033	1.07e-08	0.0479049	3.88e-16	8.1e-06	0.0128747	0.0319578	9.46e-07	0.471516	3.84e-14	0.000199959	0.250546
VIT_18s0001g12510	SB	0.00351082	2.24e-08	0.00685859	3.89e-16	1.11e-07	0.00851128	0.040624	5.08e-07	0.123008	2.18e-14	4.92e-06	0.111803
VIT_14s0036g01060	ME	2.36e-08	2.09e-10	0.416745	3.93e-16	0.00835921	0.0692451	1.03e-05	1.78e-08	0.923443	1.56e-14	0.033668	0.298904
VIT_08s0058g00490	CS	0.241713	0.000783948	0.029933	3.95e-16	3.08e-12	9.23e-07	0.620686	0.007613	0.442231	1.57e-14	2.1e-10	3.05e-05
VIT_01s0011g02770	SB	3.38e-06	4.97e-16	0.000425897	3.99e-16	0.000389284	0.983454	0.000837553	1.8e-13	0.0374845	2.22e-14	0.00323061	0.993987
VIT_00s0698g00010	CD	0.000717274	5.27e-11	0.0011399	4.05e-16	1.02e-06	0.0971749	0.0572647	1.94e-08	0.0600927	5.09e-14	3.64e-05	0.434137
VIT_11s0016g02020	SB	0.000582215	1.36e-07	0.0657304	4.05e-16	1.94e-06	0.00327747	0.0145387	2.37e-06	0.325869	2.25e-14	4.89e-05	0.0637768
VIT_09s0002g04130	SB	0.00139675	4.64e-10	0.00197092	4.12e-16	4.06e-07	0.0450323	0.0242125	1.94e-08	0.0732195	2.28e-14	1.41e-05	0.265461
VIT_18s0117g00230	SB	0.161147	3.2e-07	0.00021644	4.18e-16	1.78e-11	0.00225542	0.368141	4.81e-06	0.0272288	2.3e-14	4.28e-09	0.0528259
VIT_08s0040g02860	ME	0.0033186	5.38e-08	0.0116986	4.19e-16	1.5e-07	0.006053	0.0374126	1.88e-06	0.480859	1.65e-14	5e-06	0.0769648
VIT_18s0001g08250	CD	0.0292125	1.04e-05	0.0241021	4.25e-16	1.2e-09	0.000100433	0.28965	0.000324548	0.250661	5.3e-14	1.44e-07	0.0122035
VIT_06s0004g04110	PN	0.0692692	4.82e-05	0.0223001	4.26e-16	8.87e-11	1.72e-05	0.498606	0.00080071	0.381884	4.19e-14	1.63e-08	0.00841017
VIT_12s0134g00510	SB	4.24e-06	2.44e-15	0.000738579	4.28e-16	0.000334629	0.835274	0.000938492	6.97e-13	0.0455942	2.35e-14	0.00286288	0.943961
VIT_04s0008g04020	SB	0.00671664	1.93e-10	0.000177222	4.44e-16	2.24e-08	0.0566539	0.0591392	9.41e-09	0.025738	2.43e-14	1.3e-06	0.295568
VIT_17s0000g03270	ME	7.1e-05	4.1e-13	0.000883372	4.46e-16	3.03e-05	0.416773	0.00272211	8.61e-11	0.200949	1.75e-14	0.000408867	0.71313
VIT_05s0020g04020	ME	1.95e-05	2.97e-06	0.665439	4.48e-16	6.31e-05	0.000377253	0.00111723	5.27e-05	0.958024	1.76e-14	0.000737043	0.0142379
VIT_08s0058g00130	CF	0.156752	1.75e-09	3.93e-06	4.49e-16	1.66e-11	0.0320922	0.907474	1.17e-07	0.000356439	1.62e-13	7.97e-09	0.997663
VIT_13s0101g00100	SM	0.000358887	5e-07	0.139005	4.49e-16	4.09e-06	0.00180795	0.0346493	1.29e-05	0.475942	3.07e-14	7.03e-05	0.0449719
VIT_09s0002g00170	SM	0.00471497	2.38e-08	0.00561581	4.5e-16	1e-07	0.0105185	0.127875	9.96e-07	0.0938191	3.07e-14	3.11e-06	0.124586
VIT_17s0000g07820	CS	0.321532	5.39e-05	0.00229128	4.59e-16	8.49e-13	3.29e-05	0.690643	0.000974843	0.236329	1.82e-14	6.91e-11	0.000476701
VIT_16s0050g01110	SM	0.203954	1.45e-07	3.4e-05	4.65e-16	1.03e-12	0.00218666	0.583237	4.54e-06	0.00406228	3.16e-14	1.57e-10	0.0499472
VIT_17s0000g07850	SM	0.147338	8.06e-05	0.0121005	4.71e-16	1.54e-11	1.74e-05	0.518476	0.000867326	0.139639	3.19e-14	1.73e-09	0.00229014
VIT_14s0066g00250	SM	0.154325	1e-05	0.00236943	4.72e-16	6.34e-12	5.74e-05	0.527692	0.000159205	0.0570243	3.19e-14	8.16e-10	0.00515334
VIT_11s0016g05420	ME	0.000408318	9.1e-09	0.0257519	4.84e-16	4e-06	0.0174454	0.00897794	4.22e-07	0.595594	1.88e-14	7.76e-05	0.14063
VIT_04s0079g00260	ME	7.69e-06	1.39e-07	0.403116	4.84e-16	0.000102157	0.00221603	0.00059678	4.2e-06	0.920983	1.88e-14	0.00107301	0.0422011
VIT_13s0067g02570	ME	0.00548351	9.86e-08	0.0102163	4.87e-16	7.59e-08	0.00490523	0.0509739	3.12e-06	0.456317	1.89e-14	2.89e-06	0.0679111
VIT_14s0066g02250	CS	0.134094	0.00576463	0.209344	4.91e-16	3.4e-11	6.13e-08	0.492113	0.0330752	0.702168	1.93e-14	1.72e-09	3.63e-06
VIT_18s0001g05040	ME	1.63e-05	4.83e-11	0.0170359	4.99e-16	5.64e-05	0.0973214	0.00100174	5.21e-09	0.532719	1.93e-14	0.000675328	0.354801
VIT_09s0002g04870	PN	0.000376268	2.93e-09	0.0163609	4.99e-16	4.12e-06	0.0270429	0.0485699	3.2e-07	0.350205	4.85e-14	0.000117516	0.335573
VIT_12s0059g00270	CS	0.000363537	1.06e-05	0.407899	5.08e-16	1.09e-06	3.34e-05	0.0319413	0.000289363	0.822707	1.99e-14	1.26e-05	0.000480626
VIT_00s0469g00050	CS	0.0396127	1.38e-05	0.0227332	5.08e-16	1.26e-09	0.000117178	0.296479	0.000350032	0.410392	1.99e-14	3.86e-08	0.00126508
VIT_18s0001g05040	PN	0.00249619	1.34e-09	0.00168702	5.1e-16	1.15e-07	0.0264582	0.117527	1.78e-07	0.150222	4.92e-14	6.5e-06	0.333864
VIT_01s0010g00510	SB	0.00191893	0.000193203	0.530403	5.29e-16	3.84e-07	8.15e-06	0.0287425	0.00103616	0.792503	2.85e-14	1.34e-05	0.00155475
VIT_19s0015g01900	ME	0.000201559	4.64e-10	0.00936023	5.32e-16	4.83e-06	0.0450464	0.005653	3.46e-08	0.447843	2.05e-14	9.02e-05	0.237831
VIT_14s0060g01430	CD	0.0300068	1.41e-07	0.00168615	5.45e-16	1.38e-09	0.00288745	0.293781	1.09e-05	0.0734912	6.75e-14	1.65e-07	0.0837305
VIT_19s0014g00410	SB	0.000375495	3.71e-14	2.14e-05	5.47e-16	1.39e-06	0.545856	0.0115901	7.6e-12	0.00726652	2.92e-14	3.77e-05	0.81173
VIT_04s0044g01410	SB	0.0184588	1.18e-08	0.000635526	5.47e-16	3.38e-09	0.00994715	0.106618	2.98e-07	0.0434601	2.92e-14	2.89e-07	0.121102
VIT_02s0025g02150	ME	1.55e-05	4.11e-09	0.115787	5.54e-16	0.000139062	0.0253375	0.000966341	2.18e-07	0.775423	2.13e-14	0.00137866	0.173221
VIT_00s1491g00020	ME	0.0287228	9.37e-05	0.082087	5.75e-16	2.83e-09	2.97e-05	0.143336	0.000912376	0.741423	2.19e-14	1.87e-07	0.00256702
VIT_04s0008g03040	SB	0.000346561	3.16e-08	0.0486387	5.77e-16	4.36e-06	0.0081904	0.01111	6.88e-07	0.287709	3.06e-14	9.28e-05	0.108982
VIT_18s0001g13230	PN	6.34e-05	5.47e-13	0.000253674	5.82e-16	2.54e-06	0.259618	0.0188004	3.49e-10	0.0704011	5.58e-14	7.84e-05	0.709168
VIT_09s0002g04130	SM	0.00125772	1e-09	0.0031336	5.83e-16	5.83e-07	0.0400245	0.0669414	6.55e-08	0.0681999	3.9e-14	1.41e-05	0.256323
VIT_14s0066g00960	CS	0.317944	4.14e-05	0.0019039	5.88e-16	1.14e-12	5.25e-05	0.686882	0.000799545	0.217302	2.27e-14	8.77e-11	0.000683028
VIT_15s0048g02120	ME	0.000581745	1.09e-08	0.0195476	5.89e-16	1.65e-06	0.0133745	0.0115667	4.85e-07	0.548127	2.24e-14	3.71e-05	0.12064
VIT_12s0028g02540	PN	0.117017	4.73e-08	8.28e-05	5.95e-16	3.8e-11	0.00636863	0.599376	3.07e-06	0.044377	5.66e-14	7.98e-09	0.184696
VIT_06s0004g08220	PN	0.000871291	8.55e-08	0.0418404	5.96e-16	1.69e-06	0.00587113	0.0712741	4.95e-06	0.452051	5.66e-14	5.7e-05	0.17846
VIT_06s0004g03130	SM	0.0495614	1.45e-07	0.000711762	5.98e-16	2.57e-10	0.00263869	0.346344	4.54e-06	0.0277817	3.97e-14	1.98e-08	0.0557949
VIT_09s0054g01810	ME	0.000154664	2.8e-07	0.171421	6e-16	1.33e-05	0.00281577	0.00485511	7.52e-06	0.831282	2.28e-14	0.000205918	0.0487428
VIT_18s0001g13230	ME	9.86e-06	4.15e-13	0.00106346	6.17e-16	1.89e-05	0.288668	0.000731002	8.61e-11	0.21864	2.34e-14	0.00027248	0.601232
VIT_04s0008g03870	ME	4.25e-05	2.41e-06	0.522991	6.18e-16	4.8e-05	0.000623215	0.00197249	4.47e-05	0.940874	2.34e-14	0.000590323	0.0190754
VIT_04s0044g01620	SB	0.00733772	5e-08	0.00551555	6.25e-16	5.87e-08	0.00786752	0.0622674	1.02e-06	0.11102	3.3e-14	2.94e-06	0.106391
VIT_17s0000g05540	CD	0.0123934	8.42e-05	0.150079	6.32e-16	1.68e-08	2.44e-05	0.198654	0.00160373	0.528458	7.77e-14	1.26e-06	0.00582287
VIT_08s0058g00590	CS	0.0725219	0.000148689	0.0512893	6.33e-16	4.12e-10	9.65e-06	0.381349	0.00215457	0.497203	2.41e-14	1.46e-08	0.000185116
VIT_19s0090g00270	SB	0.000835562	8.87e-09	0.0149928	6.35e-16	1.52e-06	0.0166404	0.0181377	2.34e-07	0.166091	3.34e-14	4.06e-05	0.161045
VIT_01s0011g00370	CS	0.83347	7.78e-05	0.000182793	6.36e-16	3.3e-15	2.41e-05	0.948116	0.00130977	0.113207	2.42e-14	5.22e-13	0.000374476
VIT_18s0122g01140	PN	0.00175178	3.05e-08	0.0136849	6.44e-16	3.45e-07	0.00784899	0.10148	2.17e-06	0.326043	6.05e-14	1.61e-05	0.20373
VIT_12s0142g00420	ME	0.0058805	1.11e-05	0.0969467	6.46e-16	8.38e-08	0.000234541	0.0534492	0.000161451	0.764485	2.44e-14	3.14e-06	0.010555
VIT_08s0007g07640	ME	4.07e-06	9.4e-09	0.226276	6.48e-16	0.000149405	0.00903053	0.000375667	4.32e-07	0.855801	2.44e-14	0.00146372	0.0969993
VIT_11s0052g00190	CS	0.049916	0.0117779	0.593307	6.59e-16	1.07e-09	1.75e-08	0.322155	0.0557434	0.906108	2.5e-14	3.38e-08	1.33e-06
VIT_08s0007g08470	PN	0.000146952	3.95e-09	0.0278847	6.73e-16	8.56e-06	0.0257107	0.0319578	4.14e-07	0.403735	6.25e-14	0.000208506	0.328675
VIT_14s0060g01190	PN	0.0442375	2.23e-06	0.00481401	6.73e-16	1.65e-10	0.000154829	0.430921	6.93e-05	0.230974	6.25e-14	2.83e-08	0.0302481
VIT_00s0184g00040	CS	0.531206	0.0248661	0.111656	6.78e-16	1.24e-13	1.59e-09	0.827491	0.0954302	0.600047	2.57e-14	1.33e-11	2.02e-07
VIT_05s0077g00410	SM	0.0418348	5.12e-06	0.0110104	6.79e-16	1.13e-09	0.000374008	0.3229	9e-05	0.133536	4.47e-14	6.8e-08	0.016518
VIT_15s0046g01400	SB	2.86e-05	1.12e-13	0.00104094	6.8e-16	8.21e-05	0.508095	0.00260781	1.87e-11	0.056123	3.55e-14	0.000964493	0.787476
VIT_05s0020g02030	SM	0.0124839	7.36e-09	0.000851325	6.83e-16	1.94e-08	0.0263967	0.201269	3.62e-07	0.0307998	4.48e-14	7.54e-07	0.205217
VIT_00s0483g00010	ME	0.00112408	3.36e-09	0.00679958	6.84e-16	9.65e-07	0.0289646	0.0180179	1.82e-07	0.402009	2.56e-14	2.38e-05	0.186078
VIT_04s0043g00840	PN	0.196097	2.41e-05	0.00301546	6.86e-16	4.71e-12	4.27e-05	0.692158	0.000461254	0.192595	6.33e-14	1.44e-09	0.0154165
VIT_18s0001g01490	ME	0.00825724	2.53e-07	0.0111766	6.94e-16	3.97e-08	0.00299705	0.066563	6.9e-06	0.472263	2.6e-14	1.68e-06	0.0505782
VIT_08s0007g02800	PN	0.021433	5.47e-06	0.0214293	7.06e-16	2.79e-09	0.00022607	0.332676	0.00014245	0.379552	6.48e-14	2.81e-07	0.0357535
VIT_14s0006g01410	CS	0.0824978	0.00433115	0.27271	7.23e-16	2.61e-10	1.24e-07	0.402305	0.0265203	0.746848	2.73e-14	9.89e-09	6.21e-06
VIT_08s0007g05970	ME	0.00210534	1.26e-06	0.0716032	7.4e-16	4.43e-07	0.00122391	0.0276811	2.65e-05	0.720196	2.76e-14	1.25e-05	0.0298447
VIT_06s0080g00850	PN	6.03e-05	2.03e-09	0.0457207	7.45e-16	4.53e-05	0.0375602	0.0181915	2.43e-07	0.464519	6.8e-14	0.00076839	0.375675
VIT_00s0207g00210	SB	0.00561039	3.9e-10	0.000403622	7.76e-16	7.28e-08	0.0606598	0.0537708	1.68e-08	0.036626	4.03e-14	3.48e-06	0.304509
VIT_13s0067g01510	SM	0.0494782	1.08e-07	0.000728559	7.94e-16	8.74e-10	0.00646843	0.346243	3.55e-06	0.0280057	5.19e-14	5.43e-08	0.0943062
VIT_12s0142g00360	CD	0.390382	7.59e-06	0.000291187	7.98e-16	5.5e-13	0.000301407	0.7686	0.00025418	0.0318122	9.74e-14	2.69e-10	0.0222452
VIT_19s0090g00430	SM	0.0578978	8.04e-06	0.00982165	8.12e-16	5.48e-10	0.000269255	0.3651	0.000131717	0.126622	5.29e-14	3.73e-08	0.013347
VIT_06s0061g00810	CS	0.318101	0.00520065	0.0734384	8.13e-16	1.69e-12	1.06e-07	0.686882	0.0305166	0.538656	3.04e-14	1.25e-10	5.56e-06
VIT_02s0154g00110	ME	1.84e-05	5.97e-08	0.231472	8.25e-16	5.03e-05	0.0038778	0.00108469	2.06e-06	0.859313	3.06e-14	0.000613177	0.0595696
VIT_14s0066g01950	SM	0.899698	2.37e-07	2.3e-07	8.32e-16	5.09e-16	0.00129761	0.968457	6.87e-06	0.000115054	5.38e-14	1.88e-13	0.0361546
VIT_02s0012g00360	CS	0.00887398	9.55e-09	0.00249276	8.5e-16	9.29e-08	0.0160432	0.149738	1.23e-06	0.243262	3.16e-14	1.53e-06	0.0530598
VIT_08s0007g01290	SM	0.000304635	1.15e-13	9.9e-05	8.51e-16	6.7e-06	0.56306	0.0323017	2.57e-11	0.00851898	5.48e-14	0.000105815	0.824676
VIT_07s0005g03960	CS	0.00523674	9.48e-08	0.00912061	8.52e-16	4.53e-08	0.00312562	0.119452	7.53e-06	0.341821	3.16e-14	8.32e-07	0.0154109
VIT_12s0059g01420	SB	0.00666195	7.92e-10	0.000586456	8.65e-16	8.95e-08	0.0548582	0.0590018	3.05e-08	0.0423991	4.46e-14	4.11e-06	0.29189
VIT_08s0040g00610	SB	2.63e-05	5.35e-14	0.000744989	8.7e-16	9.39e-05	0.591338	0.00245641	1.01e-11	0.0458196	4.47e-14	0.0010694	0.833646
VIT_04s0008g03060	SB	2.2e-05	2.36e-12	0.00511203	8.72e-16	0.000117796	0.291262	0.00218252	2.55e-10	0.106761	4.47e-14	0.00127187	0.621271
VIT_03s0038g00450	SM	7.35e-06	5.29e-11	0.0343928	8.84e-16	0.000310239	0.137734	0.00321186	5.2e-09	0.243655	5.64e-14	0.00252062	0.458253
VIT_02s0012g01440	PN	0.0695596	5.6e-06	0.00591724	8.86e-16	3.03e-10	0.000365523	0.500191	0.000145228	0.247426	8.04e-14	4.84e-08	0.0473477
VIT_01s0011g04170	CS	0.149637	0.000216994	0.0248757	8.86e-16	4.21e-11	1.03e-05	0.513887	0.00286439	0.418663	3.28e-14	2.06e-09	0.000194379
VIT_02s0087g00170	PN	0.0300792	3.67e-06	0.0131094	8.95e-16	2.85e-09	0.00049596	0.374364	0.000102514	0.320083	8.07e-14	2.85e-07	0.0533659
VIT_06s0004g06610	SM	0.141285	0.00168343	0.0940296	9.02e-16	4.4e-11	8.65e-07	0.510816	0.00981914	0.396687	5.74e-14	4.3e-09	0.000270878
VIT_16s0022g00670	PN	0.00019278	2.97e-11	0.00194176	9.04e-16	3.88e-06	0.117464	0.0367965	7.59e-09	0.160015	8.07e-14	0.0001121	0.556761
VIT_18s0122g01320	PN	0.00646757	9.93e-07	0.0289948	9.04e-16	7.96e-08	0.00137515	0.190765	3.65e-05	0.407674	8.07e-14	4.77e-06	0.09171
VIT_05s0020g02890	SM	0.0448434	4.35e-07	0.00173163	9.07e-16	4.23e-10	0.00137156	0.331566	1.16e-05	0.0466809	5.75e-14	3e-08	0.0375878
VIT_08s0007g05900	SB	0.0057531	2.17e-08	0.00437601	9.15e-16	9.16e-08	0.0110595	0.0544639	4.96e-07	0.100811	4.63e-14	4.18e-06	0.128161
VIT_17s0000g01360	ME	0.00190456	1.67e-09	0.00228951	9.32e-16	2.31e-07	0.0309838	0.0259533	1.02e-07	0.273672	3.43e-14	7.3e-06	0.192776
VIT_13s0064g00460	CD	0.00812994	1.01e-06	0.0207431	9.34e-16	1.57e-08	0.000571101	0.167709	5.15e-05	0.233532	1.13e-13	1.21e-06	0.0336738
VIT_18s0001g01080	CS	0.672456	0.0186713	0.0539178	9.41e-16	2.6e-14	9.28e-09	0.888878	0.0778642	0.50193	3.47e-14	3.32e-12	7.72e-07
VIT_18s0122g00710	ME	0.00707014	6.04e-07	0.0205725	9.59e-16	8.12e-08	0.00242678	0.0602086	1.42e-05	0.555266	3.53e-14	3.06e-06	0.0444802
VIT_00s1881g00010	SB	0.0777665	3.63e-05	0.016401	9.6e-16	1.04e-10	2.35e-05	0.242517	0.000252603	0.173918	4.81e-14	1.76e-08	0.0031781
VIT_14s0171g00390	SB	0.0745434	0.000731299	0.111094	9.62e-16	3.42e-10	2.41e-06	0.23706	0.00313554	0.409963	4.81e-14	4.7e-08	0.000691389
VIT_07s0031g02130	ME	0.0134972	1.26e-06	0.0170714	9.62e-16	2.19e-08	0.00126674	0.0910555	2.65e-05	0.532719	3.53e-14	1.03e-06	0.0305306
VIT_12s0057g01020	CD	0.0682299	0.00162863	0.173664	9.64e-16	5.65e-11	7.66e-08	0.40513	0.0146586	0.556623	1.16e-13	1.22e-08	0.00012085
VIT_04s0023g03540	SM	0.0379478	0.000556621	0.162428	9.74e-16	8.59e-10	1.54e-06	0.31057	0.00410994	0.508346	6.15e-14	5.36e-08	0.000398953
VIT_07s0005g02120	SB	0.00177235	1.65e-10	0.000994753	9.97e-16	7.19e-07	0.0932474	0.0274293	8.32e-09	0.0545177	4.94e-14	2.22e-05	0.377175
VIT_08s0007g05900	ME	0.110508	3.62e-05	0.00989049	1e-15	5.38e-11	6.01e-05	0.320045	0.00042973	0.452564	3.65e-14	6.77e-09	0.00407695
VIT_15s0048g01990	ME	0.00136681	7.56e-08	0.0284573	1.03e-15	1.19e-06	0.00764338	0.0206151	2.49e-06	0.613542	3.71e-14	2.84e-05	0.088832
VIT_09s0054g01090	CS	0.000134865	3.7e-08	0.104915	1.03e-15	3.35e-05	0.0100294	0.0205085	3.37e-06	0.594384	3.77e-14	0.000230208	0.0371759
VIT_06s0004g05380	SB	0.0364606	7.02e-07	0.00288404	1.03e-15	3.57e-10	0.000431354	0.158338	9.16e-06	0.0864691	5.07e-14	4.83e-08	0.0199994
VIT_14s0060g01560	ME	5.58e-05	2.08e-06	0.469562	1.03e-15	5.39e-05	0.000913911	0.00238172	3.96e-05	0.931643	3.72e-14	0.000649664	0.0248479
VIT_05s0020g02690	CD	5.62e-05	2.47e-09	0.0403904	1.05e-15	1.77e-05	0.0223737	0.018899	4.02e-07	0.309815	1.26e-13	0.000340343	0.225506
VIT_04s0044g00020	CD	2.29e-05	4.72e-10	0.0402972	1.06e-15	9.59e-05	0.0637099	0.0140983	1.07e-07	0.309682	1.26e-13	0.00126331	0.36085
VIT_05s0062g00010	SB	0.000105014	1.74e-12	0.0012602	1.08e-15	2.54e-05	0.319814	0.00544501	1.93e-10	0.0619137	5.33e-14	0.000381408	0.647031
VIT_08s0040g00630	ME	0.0035362	1.13e-08	0.00377252	1.09e-15	9.02e-08	0.0117496	0.0388374	5.04e-07	0.318879	3.91e-14	3.31e-06	0.112782
VIT_06s0004g00440	SB	0.00503444	2.4e-06	0.05118	1.1e-15	7.3e-08	0.000486553	0.0502421	2.58e-05	0.292955	5.37e-14	3.48e-06	0.0213785
VIT_01s0137g00650	SM	0.0100797	8.98e-09	0.001199	1.1e-15	3.81e-08	0.0282367	0.181348	4.26e-07	0.03807	6.93e-14	1.34e-06	0.212556
VIT_15s0046g03520	ME	0.00014057	4.27e-07	0.203992	1.11e-15	1.92e-05	0.00268282	0.00452384	1.08e-05	0.845926	3.97e-14	0.000276938	0.0471937
VIT_17s0000g09380	CS	0.0148527	6.67e-07	0.011357	1.12e-15	2.1e-08	0.00188516	0.190932	3.53e-05	0.347318	4.07e-14	4.29e-07	0.0105121
VIT_04s0008g05010	SM	0.00883072	6.03e-08	0.00326656	1.12e-15	7.8e-09	0.0026745	0.169777	2.17e-06	0.0699566	6.99e-14	3.56e-07	0.0560059
VIT_14s0036g01060	PN	5.31e-05	4.17e-10	0.0225815	1.14e-15	4.55e-05	0.0746674	0.0169641	6.99e-08	0.382251	1e-13	0.000770908	0.476999
VIT_04s0069g00760	ME	2.14e-05	7.17e-07	0.474111	1.15e-15	0.00014213	0.00201164	0.00119443	1.64e-05	0.931908	4.12e-14	0.00140239	0.0394395
VIT_08s0007g01040	SM	0.178813	2.92e-05	0.0039601	1.16e-15	1.25e-11	9.45e-05	0.552926	0.000382412	0.0777915	7.19e-14	1.45e-09	0.00703839
VIT_02s0012g01440	ME	0.0011888	1.86e-06	0.121037	1.16e-15	1.19e-06	0.000919474	0.0187298	3.66e-05	0.781129	4.15e-14	2.84e-05	0.0248479
VIT_11s0016g02960	PN	0.00150512	9.47e-09	0.0086396	1.17e-15	9.64e-07	0.025405	0.0958946	8.69e-07	0.281096	1.03e-13	3.63e-05	0.327087
VIT_04s0008g05010	PN	0.0542753	6.43e-07	0.00159416	1.18e-15	1.69e-10	0.000538014	0.463153	2.6e-05	0.148345	1.03e-13	2.87e-08	0.0548114
VIT_13s0067g00110	CS	0.000471009	5.86e-09	0.0124651	1.21e-15	7.18e-07	0.0100463	0.0364908	8.88e-07	0.354556	4.38e-14	8.88e-06	0.0372301
VIT_02s0012g01140	CD	0.00395845	2.9e-07	0.0215798	1.21e-15	1.49e-07	0.00293167	0.119709	1.99e-05	0.23766	1.43e-13	7.86e-06	0.0846153
VIT_14s0108g01180	PN	0.13911	7e-08	7.71e-05	1.22e-15	3.93e-11	0.0069147	0.630646	4.27e-06	0.0441387	1.06e-13	7.98e-09	0.19429
VIT_07s0005g06680	SB	0.000798213	9.48e-08	0.0462048	1.23e-15	2.71e-06	0.00672629	0.0175874	1.75e-06	0.283751	5.98e-14	6.32e-05	0.0981517
VIT_17s0053g00990	SB	0.00213572	1.72e-08	0.00490616	1.23e-15	2.99e-08	0.00304598	0.0306004	4.1e-07	0.105383	5.98e-14	1.66e-06	0.0610889
VIT_07s0031g03040	ME	9.13e-06	1.41e-08	0.206018	1.23e-15	0.000234274	0.0153765	0.000686384	6.03e-07	0.847297	4.39e-14	0.00208822	0.130749
VIT_04s0044g00510	CD	0.0664946	4.74e-07	0.00127351	1.24e-15	5.15e-10	0.00260775	0.400775	2.85e-05	0.0627534	1.45e-13	7.28e-08	0.0801933
VIT_18s0001g04730	CD	0.000597581	2.45e-07	0.0805736	1.26e-15	3.72e-06	0.00391496	0.0522286	1.76e-05	0.420624	1.46e-13	9.92e-05	0.0983659
VIT_12s0057g00700	SM	0.0214435	9.12e-05	0.100051	1.26e-15	4.44e-09	1.96e-05	0.247722	0.000961372	0.408117	7.79e-14	2.16e-07	0.00246932
VIT_19s0014g04790	SM	0.00180819	1.84e-09	0.00299122	1.26e-15	4.67e-07	0.0352838	0.0816314	1.12e-07	0.0664861	7.79e-14	1.18e-05	0.238761
VIT_13s0064g00030	ME	0.0105562	1.68e-05	0.0790428	1.26e-15	4.04e-08	0.000180561	0.0781529	0.000226973	0.736234	4.49e-14	1.7e-06	0.00884484
VIT_01s0011g04270	SM	0.000239369	2.91e-12	0.000343009	1.28e-15	2.78e-06	0.263623	0.0281912	4.24e-10	0.0178	7.85e-14	5.21e-05	0.611841
VIT_10s0116g00410	ME	0.000828473	3.99e-09	0.0046136	1.28e-15	1.13e-07	0.00764075	0.014667	2.12e-07	0.345106	4.56e-14	3.99e-06	0.088832
VIT_01s0137g00180	CS	0.0217367	2.02e-05	0.0500306	1.29e-15	1.14e-08	0.000159386	0.22555	0.000460432	0.493647	4.64e-14	2.55e-07	0.00159926
VIT_05s0049g01860	SM	0.000107754	9.2e-07	0.280542	1.29e-15	2.01e-05	0.00149146	0.0170059	2.15e-05	0.635369	7.89e-14	0.000262131	0.0396351
VIT_02s0012g02530	PN	9.71e-05	1.22e-09	0.0276899	1.33e-15	3.92e-05	0.0577383	0.0245652	1.7e-07	0.403735	1.15e-13	0.000687866	0.438615
VIT_16s0022g01690	PN	0.0655073	8.68e-06	0.00881481	1.34e-15	6.17e-10	0.000348935	0.490133	0.000206732	0.281096	1.15e-13	8.53e-08	0.0467291
VIT_19s0090g00560	ME	0.000189606	9e-10	0.0156223	1.36e-15	1.75e-05	0.060921	0.00547327	6.05e-08	0.521057	4.83e-14	0.000257727	0.278145
VIT_18s0086g00710	SB	0.00154771	1.63e-07	0.0376971	1.37e-15	1.23e-06	0.00538348	0.0252468	2.77e-06	0.255737	6.63e-14	3.49e-05	0.0856047
VIT_11s0016g05620	ME	9.21e-05	9.78e-09	0.0656122	1.39e-15	3.7e-05	0.022031	0.0032745	4.44e-07	0.706974	4.91e-14	0.000476803	0.15941
VIT_00s0813g00010	ME	0.00165962	4.65e-10	0.00161067	1.39e-15	9.26e-07	0.0873843	0.0235352	3.46e-08	0.245127	4.91e-14	2.32e-05	0.336059
VIT_07s0005g05510	SM	0.0109102	7.66e-09	0.000885376	1.39e-15	2.01e-08	0.0210663	0.189316	3.72e-07	0.0314157	8.51e-14	7.78e-07	0.182582
VIT_19s0015g00970	ME	0.0450652	3.66e-05	0.0326579	1.43e-15	1.92e-09	0.000114022	0.186634	0.000432962	0.628607	5.05e-14	1.39e-07	0.00637523
VIT_04s0023g01030	CS	0.0469354	7.43e-06	0.0127482	1.43e-15	1.94e-09	0.000414082	0.316278	0.000224201	0.356392	5.15e-14	5.59e-08	0.00332507
VIT_14s0108g00150	SM	0.0132066	4.13e-07	0.00851648	1.47e-15	1.94e-08	0.00262971	0.206244	1.11e-05	0.11714	8.91e-14	7.54e-07	0.0557654
VIT_16s0050g01110	PN	0.00109036	1.53e-08	0.0131476	1.5e-15	7.86e-07	0.0120478	0.0808328	1.28e-06	0.320083	1.28e-13	3.14e-05	0.243686
VIT_17s0000g01340	SB	7.23e-05	2.62e-11	0.0050365	1.51e-15	2.66e-05	0.154111	0.00458457	1.85e-09	0.106433	7.27e-14	0.000396842	0.46794
VIT_02s0033g01170	PN	0.0506091	1.14e-05	0.0140362	1.52e-15	1.21e-09	0.00028371	0.452392	0.000257527	0.329054	1.3e-13	1.45e-07	0.0401469
VIT_13s0019g04910	SB	0.0330295	2.67e-06	0.00860589	1.53e-15	1.18e-09	0.000321096	0.149697	2.82e-05	0.136119	7.33e-14	1.28e-07	0.0168965
VIT_05s0062g00720	ME	0.000540983	1.13e-09	0.00692833	1.55e-15	3.51e-06	0.051879	0.0110093	7.25e-08	0.402279	5.44e-14	6.94e-05	0.25544
VIT_12s0035g01930	ME	0.000205692	8.5e-08	0.0960906	1.56e-15	1.68e-05	0.00837907	0.00571191	2.76e-06	0.764485	5.45e-14	0.000249663	0.093252
VIT_08s0007g00470	PN	0.0647767	9.49e-07	0.00205328	1.56e-15	5.53e-10	0.00156318	0.490133	3.51e-05	0.167141	1.31e-13	7.78e-08	0.0968588
VIT_12s0057g00700	PN	0.0904789	5.56e-08	0.000143937	1.56e-15	1.42e-10	0.00704037	0.546668	3.5e-06	0.0594524	1.31e-13	2.51e-08	0.196141
VIT_16s0013g02160	SM	0.587112	3.72e-06	3.93e-05	1.57e-15	6.62e-14	0.000392258	0.841341	6.9e-05	0.00449837	9.5e-14	1.32e-11	0.0169111
VIT_18s0001g00810	CS	0.0221518	7.46e-07	0.00728756	1.59e-15	8.22e-09	0.00178572	0.22721	3.87e-05	0.337095	5.69e-14	1.94e-07	0.0100897
VIT_03s0091g00410	CS	0.00934353	3.06e-07	0.00938946	1.59e-15	1.95e-08	0.00180977	0.152796	1.94e-05	0.341821	5.69e-14	4e-07	0.0101978
VIT_00s0525g00030	SB	0.00364811	2.94e-06	0.0757793	1.59e-15	2.51e-07	0.000607428	0.0414124	3.06e-05	0.348379	7.63e-14	9.49e-06	0.0243059
VIT_04s0023g01520	PN	0.00124982	1.9e-07	0.0416348	1.6e-15	9.95e-07	0.00410402	0.0863022	9.79e-06	0.450415	1.35e-13	3.7e-05	0.157098
VIT_06s0009g01770	ME	0.0367484	6.24e-06	0.0139033	1.61e-15	2.5e-09	0.000443001	0.166734	9.88e-05	0.50441	5.64e-14	1.7e-07	0.0157894
VIT_09s0002g04320	SM	0.172979	1.85e-07	0.000101688	1.63e-15	2.7e-11	0.00564681	0.546199	5.57e-06	0.00857177	9.81e-14	2.85e-09	0.0875407
VIT_14s0066g01710	SB	0.0404767	3.94e-07	0.00230223	1.65e-15	1.98e-09	0.00265797	0.168039	5.66e-06	0.0787435	7.87e-14	1.92e-07	0.0572091
VIT_15s0048g02750	SM	0.044383	6.52e-07	0.00150624	1.7e-15	1.7e-10	0.000964026	0.330492	1.63e-05	0.043051	1.02e-13	1.36e-08	0.0299034
VIT_14s0060g01430	PN	0.0839556	0.000126154	0.0335834	1.71e-15	2.33e-10	1.88e-05	0.532409	0.00172278	0.423185	1.43e-13	3.83e-08	0.0089303
VIT_14s0083g00940	SM	0.000545699	1.39e-13	3.45e-05	1.72e-15	2.13e-06	0.541387	0.0435667	2.99e-11	0.00406228	1.03e-13	4.18e-05	0.811316
VIT_09s0002g00810	SB	0.0115719	1.85e-08	0.00166905	1.73e-15	2.98e-08	0.0145673	0.0817023	4.34e-07	0.068936	8.24e-14	1.66e-06	0.150345
VIT_08s0040g02880	CS	0.0423853	0.00207819	0.298009	1.78e-15	2.88e-09	8.28e-07	0.303546	0.0154964	0.768438	6.33e-14	7.92e-08	2.81e-05
VIT_03s0038g02860	PN	0.0280391	6.59e-05	0.0707159	1.8e-15	5.88e-09	5.59e-05	0.36369	0.00102328	0.525012	1.5e-13	5.31e-07	0.0171882
VIT_18s0001g05040	SB	8.41e-05	4.87e-10	0.0168795	1.81e-15	2.24e-05	0.0595865	0.00490763	2.01e-08	0.176329	8.58e-14	0.000346551	0.302597
VIT_04s0023g00590	SB	0.0104143	0.000538574	0.366149	1.84e-15	4.75e-08	4.83e-06	0.0768281	0.00243296	0.683622	8.64e-14	2.47e-06	0.00106951
VIT_13s0064g00460	SB	0.0582032	7.76e-06	0.00853082	1.87e-15	3.78e-10	0.000159667	0.206533	6.83e-05	0.136119	8.73e-14	4.98e-08	0.0110018
VIT_00s0941g00020	PN	0.490232	0.0012787	0.0107566	1.87e-15	2.12e-13	8.84e-07	0.87591	0.0102333	0.304299	1.54e-13	1.38e-10	0.00184501
VIT_03s0063g01340	CS	0.248766	0.00169046	0.0491289	1.93e-15	9.54e-12	6.13e-07	0.626859	0.0133294	0.492059	6.86e-14	5.62e-10	2.24e-05
VIT_12s0034g01760	CF	0.351819	1.88e-06	0.000119863	1.93e-15	1.81e-12	0.00111236	0.928612	3.28e-05	0.00363219	6.29e-13	1.43e-09	0.439805
VIT_19s0014g00110	CS	0.00498818	9.4e-09	0.00311613	1.98e-15	1.63e-07	0.0186162	0.116249	1.23e-06	0.255971	7.02e-14	2.48e-06	0.0593392
VIT_16s0039g00970	CS	0.0470101	3e-09	8.13e-05	1.98e-15	2.25e-09	0.0357881	0.316278	5.54e-07	0.0843726	7.02e-14	6.32e-08	0.0967911
VIT_18s0122g00140	SM	0.117435	2.29e-05	0.00711414	1.99e-15	1.39e-10	0.00021423	0.478207	0.000313443	0.106146	1.18e-13	1.13e-08	0.0114758
VIT_17s0000g01360	SB	0.00123101	4.35e-09	0.00681765	1.99e-15	1.06e-06	0.0260799	0.0226494	1.28e-07	0.123008	9.26e-14	3.1e-05	0.203325
VIT_17s0000g01330	SB	0.000895497	6e-13	0.000100186	2.02e-15	3.6e-06	0.456373	0.0188953	7.78e-11	0.0195728	9.35e-14	8e-05	0.755448
VIT_18s0001g05180	ME	0.000227006	4.5e-06	0.336113	2.05e-15	3.27e-06	0.000190637	0.00613951	7.5e-05	0.902464	7.1e-14	6.56e-05	0.00917601
VIT_05s0020g00730	CS	0.000474649	2.74e-07	0.115427	2.06e-15	1.09e-05	0.00378388	0.0364908	1.76e-05	0.603836	7.25e-14	8.93e-05	0.0178407
VIT_04s0023g01890	CF	0.543848	2.75e-08	6.06e-07	2.08e-15	1.34e-13	0.0102256	0.956353	1.07e-06	0.000108904	6.53e-13	1.71e-10	0.906248
VIT_12s0028g03610	PN	0.0632924	1.27e-05	0.0114927	2.08e-15	7.44e-10	0.00024017	0.486815	0.000281368	0.309513	1.71e-13	9.88e-08	0.0372734
VIT_03s0088g00270	CS	0.179905	0.000439537	0.0298643	2.11e-15	2.82e-11	4.28e-06	0.554886	0.00490191	0.442003	7.41e-14	1.47e-09	9.88e-05
VIT_01s0010g03760	ME	0.0182054	3.74e-06	0.0225964	2.13e-15	1.85e-08	0.000785491	0.109015	6.42e-05	0.570743	7.37e-14	8.98e-07	0.0224121
VIT_15s0046g03520	SB	0.00383381	1.57e-08	0.00533695	2.2e-15	3.35e-07	0.0193841	0.0425279	3.82e-07	0.109279	1.02e-13	1.21e-05	0.172874
VIT_00s0586g00010	ME	0.000237691	5.22e-09	0.0292406	2.22e-15	1.83e-05	0.035353	0.00633564	2.63e-07	0.613542	7.63e-14	0.000266653	0.207226
VIT_05s0049g01400	CS	0.0167596	0.000964892	0.37305	2.22e-15	1.2e-08	8.97e-07	0.200656	0.00890167	0.80628	7.79e-14	2.64e-07	2.98e-05
VIT_19s0015g01050	SB	0.000340131	1.2e-08	0.0270074	2.24e-15	3.63e-06	0.012625	0.0109887	3.01e-07	0.217606	1.03e-13	8.02e-05	0.139232
VIT_06s0004g05380	SM	0.395145	2.92e-05	0.000719503	2.24e-15	4.53e-13	3.38e-05	0.736038	0.000382412	0.027851	1.33e-13	7.3e-11	0.00359937
VIT_14s0066g00960	ME	0.00135664	2.39e-06	0.127669	2.25e-15	1.87e-06	0.00114898	0.0205176	4.45e-05	0.787273	7.75e-14	4.08e-05	0.0288217
VIT_04s0008g03760	PN	0.00122123	1.13e-09	0.00316066	2.28e-15	1.27e-06	0.0586793	0.0857232	1.62e-07	0.196577	1.86e-13	4.48e-05	0.442024
VIT_03s0038g00350	SM	0.0806448	2.39e-07	0.000539462	2.29e-15	3.96e-10	0.00505098	0.418288	6.93e-06	0.0238888	1.35e-13	2.84e-08	0.0819106
VIT_12s0034g01760	SB	0.0449481	6.54e-06	0.0118341	2.29e-15	2.25e-09	0.000473679	0.177716	5.92e-05	0.152777	1.05e-13	2.11e-07	0.0211449
VIT_14s0060g01580	ME	0.00544713	6.4e-07	0.0268932	2.31e-15	2.14e-07	0.00286242	0.0507889	1.49e-05	0.602529	7.93e-14	6.91e-06	0.0492534
VIT_14s0066g01710	PN	0.000318801	2.8e-08	0.0461693	2.32e-15	8.9e-06	0.0136126	0.0464392	2.03e-06	0.466911	1.89e-13	0.000214229	0.255538
VIT_14s0060g02260	PN	0.000394214	3.87e-08	0.0496523	2.33e-15	1.04e-05	0.0142827	0.0499719	2.61e-06	0.473527	1.89e-13	0.000243389	0.261849
VIT_07s0005g00630	SB	0.0888182	0.000152775	0.0372738	2.34e-15	3.67e-10	2.09e-05	0.262207	0.00085449	0.25451	1.07e-13	4.87e-08	0.00294531
VIT_04s0008g04060	SM	0.0124155	1.98e-09	0.000178308	2.36e-15	4.23e-09	0.0209458	0.200557	1.19e-07	0.0117967	1.39e-13	2.07e-07	0.182012
VIT_06s0080g00550	CS	0.0919146	0.000355769	0.0602858	2.39e-15	4.52e-10	1.17e-05	0.418576	0.0041488	0.518346	8.34e-14	1.58e-08	0.000215644
VIT_01s0150g00350	SM	0.934568	0.193762	0.222688	2.39e-15	4.17e-15	3.3e-11	0.981632	0.340524	0.579869	1.4e-13	1.16e-12	2.8e-07
VIT_11s0016g02430	SM	0.00282222	4.3e-08	0.00961276	2.4e-15	2.45e-07	0.00902316	0.101661	1.63e-06	0.125504	1.4e-13	6.74e-06	0.113686
VIT_15s0021g01280	PN	0.143406	3.66e-06	0.000976948	2.42e-15	8.18e-12	6.18e-05	0.636739	0.000102514	0.121638	1.94e-13	2.16e-09	0.0183264
VIT_11s0118g00420	SB	0.0057985	6.94e-06	0.0765176	2.5e-15	9.64e-08	0.000297609	0.0546817	6.24e-05	0.350621	1.13e-13	4.34e-06	0.016316
VIT_01s0127g00230	ME	0.000572782	6.47e-06	0.281026	2.55e-15	6.4e-06	0.000595976	0.011446	0.000101697	0.879814	8.73e-14	0.000113787	0.0187439
VIT_13s0067g02510	CS	0.523988	0.0479015	0.182036	2.57e-15	3.79e-13	2.24e-09	0.823821	0.151601	0.675818	8.9e-14	3.5e-11	2.58e-07
VIT_18s0001g13230	CS	0.00130308	4.14e-06	0.137861	2.57e-15	1.74e-07	0.000103768	0.0616493	0.000147963	0.627937	8.9e-14	2.63e-06	0.00114802
VIT_19s0085g00880	CF	0.0043193	1.92e-13	5.55e-06	2.59e-15	3.24e-07	0.564137	0.707649	7.25e-11	0.000431017	7.81e-13	2.03e-05	0.997663
VIT_19s0090g00130	ME	4.72e-06	4.7e-11	0.0429376	2.59e-15	0.00075859	0.179236	0.000421072	5.1e-09	0.659039	8.85e-14	0.00527077	0.482432
VIT_14s0083g00620	SM	0.167469	0.000136587	0.0135213	2.6e-15	3.72e-11	3.58e-05	0.542528	0.00132838	0.149929	1.51e-13	3.71e-09	0.00364286
VIT_09s0002g00740	CD	0.000500155	3.04e-07	0.0982509	2.6e-15	7.9e-06	0.00485989	0.0497339	2.06e-05	0.447983	2.98e-13	0.000176899	0.11025
VIT_05s0020g02810	PN	0.0514604	2.13e-05	0.0193158	2.63e-15	1.1e-09	0.000137559	0.455205	0.00041564	0.365325	2.1e-13	1.35e-07	0.0278574
VIT_12s0134g00510	CS	0.00304381	0.000381794	0.596245	2.63e-15	8.79e-07	7.46e-06	0.092667	0.00439672	0.906401	9.1e-14	1.06e-05	0.000152086
VIT_01s0011g02760	SB	7.81e-06	4.46e-13	0.00472696	2.63e-15	0.000449538	0.491932	0.00115521	6.07e-11	0.103557	1.18e-13	0.00359587	0.77815
VIT_01s0011g05850	SM	0.00358028	4.3e-08	0.00899905	2.64e-15	4.71e-07	0.0172181	0.113462	1.63e-06	0.121028	1.53e-13	1.19e-05	0.161462
VIT_14s0128g00020	CD	0.0388171	1.18e-07	0.00112414	2.66e-15	3.59e-09	0.00765025	0.325554	9.66e-06	0.0600241	3.03e-13	3.51e-07	0.135297
VIT_06s0004g07680	CS	0.0200554	0.000371938	0.21162	2.68e-15	3.65e-09	1.55e-06	0.217232	0.0042998	0.703525	9.25e-14	9.74e-08	4.48e-05
VIT_04s0044g01000	PN	0.0519186	3.15e-06	0.00591579	2.71e-15	1.18e-09	0.000669071	0.456491	9.08e-05	0.247426	2.15e-13	1.43e-07	0.0603893
VIT_14s0081g00720	PN	0.000678348	1.64e-08	0.0189527	2.73e-15	2.42e-06	0.0171633	0.0615555	1.34e-06	0.363235	2.16e-13	7.55e-05	0.281385
VIT_03s0063g00860	CD	0.0369836	3.69e-06	0.00985048	2.77e-15	2.51e-09	0.000538923	0.318212	0.000141903	0.168826	3.11e-13	2.61e-07	0.0325089
VIT_12s0142g00190	CS	0.382743	1.49e-05	0.000552839	2.81e-15	2.04e-12	0.00029172	0.737274	0.000371428	0.17765	9.64e-14	1.47e-10	0.00255727
VIT_01s0244g00110	CS	0.250093	0.00858949	0.143582	2.81e-15	1.32e-11	6.23e-08	0.627386	0.044311	0.635377	9.64e-14	7.54e-10	3.67e-06
VIT_01s0011g00370	CF	0.0595468	8.71e-10	1.85e-05	2.87e-15	1.23e-09	0.0672073	0.886167	6.82e-08	0.000951612	8.35e-13	2.37e-07	0.997663
VIT_00s0415g00030	PN	0.0369965	5.36e-07	0.00321133	2.9e-15	4.43e-09	0.00318214	0.403666	2.27e-05	0.198243	2.28e-13	4.18e-07	0.142024
VIT_11s0016g00190	ME	0.000701176	1.22e-05	0.310311	2.9e-15	4.79e-06	0.000400719	0.0132165	0.000173359	0.891991	9.9e-14	8.99e-05	0.0147439
VIT_10s0003g00350	SB	0.0192826	5.19e-12	4.14e-06	2.91e-15	1.92e-08	0.298796	0.109013	4.9e-10	0.00361976	1.29e-13	1.17e-06	0.628495
VIT_10s0116g01780	SB	0.00567678	1.6e-07	0.0102189	2.93e-15	6.35e-08	0.00324312	0.0540584	2.74e-06	0.146415	1.29e-13	3.11e-06	0.0632848
VIT_18s0001g08100	ME	5.99e-05	4.48e-09	0.0553141	2.94e-15	5.68e-05	0.0343789	0.00249547	2.35e-07	0.690466	1e-13	0.000678407	0.204552
VIT_10s0003g00350	CD	0.0443359	0.000281057	0.101356	2.97e-15	2.19e-09	1.18e-05	0.34038	0.00407975	0.453648	3.29e-13	2.41e-07	0.00370936
VIT_17s0000g01160	PN	0.0444514	1.24e-06	0.00361074	3e-15	1.09e-09	0.000937912	0.431169	4.31e-05	0.208187	2.35e-13	1.35e-07	0.0724417
VIT_08s0007g00440	CS	0.0712931	0.000142615	0.0337402	3.01e-15	2.33e-11	4.11e-07	0.37921	0.0020829	0.453299	1.03e-13	1.24e-09	1.63e-05
VIT_01s0011g01640	CD	0.00138601	1.25e-07	0.0354989	3.01e-15	2.43e-06	0.00923864	0.076977	9.99e-06	0.293725	3.29e-13	7.03e-05	0.148561
VIT_10s0003g03070	CS	0.105773	0.00102579	0.0975688	3.08e-15	3.57e-10	3.3e-06	0.442993	0.00928295	0.584568	1.05e-13	1.3e-08	8.22e-05
VIT_02s0025g01330	CD	0.00781552	3.16e-06	0.0428431	3.09e-15	1.01e-07	0.000875443	0.164284	0.000124166	0.320243	3.35e-13	5.75e-06	0.0432667
VIT_01s0026g01400	CS	0.00106442	1.53e-06	0.127177	3.09e-15	3.71e-06	0.00180858	0.0557597	6.86e-05	0.617785	1.05e-13	3.57e-05	0.0101946
VIT_01s0026g01790	SM	0.000100022	9.27e-12	0.002503	3.14e-15	5.29e-05	0.341247	0.0163306	1.18e-09	0.0588737	1.81e-13	0.000599002	0.680609
VIT_18s0001g14360	SB	0.000105639	3.65e-11	0.00452773	3.15e-15	2.95e-05	0.173693	0.00544501	2.37e-09	0.101331	1.38e-13	0.000428933	0.491707
VIT_08s0040g01920	CS	0.000788507	1.89e-12	0.000125366	3.19e-15	2.29e-06	0.362017	0.0486764	1.74e-09	0.108971	1.08e-13	2.36e-05	0.522571
VIT_08s0058g00880	ME	0.00089481	1.42e-07	0.0512709	3.19e-15	4.56e-06	0.00837783	0.0154462	4.24e-06	0.688278	1.08e-13	8.67e-05	0.093252
VIT_05s0020g00730	SM	0.000286985	2.67e-10	0.00504639	3.2e-15	1.5e-05	0.150278	0.0315517	2.12e-08	0.0876573	1.84e-13	0.000206117	0.474988
VIT_17s0000g09740	CS	0.126862	0.0139017	0.360093	3.22e-15	2.35e-10	4.16e-08	0.48071	0.0629366	0.800247	1.09e-13	9.08e-09	2.68e-06
VIT_11s0016g03400	ME	0.00466334	0.00014725	0.329847	3.24e-15	3.11e-07	3.32e-05	0.0465381	0.00130901	0.89986	1.09e-13	9.4e-06	0.0027135
VIT_08s0056g01000	PN	0.000444339	1.25e-09	0.00843284	3.24e-15	7.01e-06	0.0629037	0.0519626	1.72e-07	0.281096	2.51e-13	0.000176821	0.450638
VIT_00s0483g00010	PN	0.00302012	2.31e-07	0.024982	3.29e-15	6.06e-07	0.00601904	0.129928	1.15e-05	0.391565	2.54e-13	2.55e-05	0.179448
VIT_00s0220g00070	SM	0.0228339	1.52e-08	0.000656321	3.3e-15	1.59e-08	0.0239795	0.254142	6.8e-07	0.0271116	1.89e-13	6.38e-07	0.195677
VIT_19s0085g00880	ME	0.0222293	6.57e-08	0.00172433	3.42e-15	1.8e-08	0.012066	0.123375	2.23e-06	0.245127	1.16e-13	8.77e-07	0.113717
VIT_06s0009g02020	SB	0.00242925	1.19e-07	0.0208123	3.45e-15	5.99e-07	0.00649661	0.0330657	2.12e-06	0.192647	1.5e-13	1.91e-05	0.0962379
VIT_08s0007g01920	ME	6.02e-08	2.65e-09	0.577465	3.49e-15	0.0134777	0.0568555	1.98e-05	1.48e-07	0.945749	1.17e-13	0.048665	0.26928
VIT_12s0059g01970	CD	0.116343	8.42e-09	2.56e-05	3.52e-15	2.41e-10	0.0332596	0.502003	1.13e-06	0.00944248	3.77e-13	3.84e-08	0.2688
VIT_13s0019g03910	SM	0.0495424	3.09e-08	0.000213484	3.52e-15	7.7e-10	0.0113664	0.346344	1.24e-06	0.0130335	2.01e-13	4.9e-08	0.129805
VIT_09s0018g01740	SM	6.83e-05	1.49e-10	0.0133673	3.56e-15	7.82e-05	0.143036	0.0138943	1.26e-08	0.148978	2.02e-13	0.000829821	0.46629
VIT_15s0046g03590	CS	0.388304	0.000711272	0.01238	3.56e-15	2.99e-12	5.06e-06	0.741	0.00706108	0.354556	1.2e-13	2.05e-10	0.000112655
VIT_11s0016g02340	SM	0.0186148	7.37e-11	1.84e-05	3.59e-15	1.21e-08	0.144687	0.239092	6.88e-09	0.00277851	2.04e-13	5.11e-07	0.468357
VIT_13s0067g03760	PN	0.00497925	3.93e-08	0.00669452	3.6e-15	3e-07	0.0152177	0.16806	2.62e-06	0.254876	2.76e-13	1.45e-05	0.267976
VIT_19s0177g00300	SM	0.25549	2.82e-06	0.000374536	3.61e-15	1.36e-11	0.00120751	0.631151	5.52e-05	0.0185381	2.04e-13	1.57e-09	0.0346919
VIT_01s0011g03560	CS	0.998789	0.00321794	0.00325639	3.64e-15	3.85e-15	5.77e-07	0.999569	0.0213749	0.255971	1.23e-13	5.86e-13	2.12e-05
VIT_11s0016g00190	SM	0.0204117	2.26e-06	0.0127649	3.65e-15	1.53e-08	0.00201463	0.244737	4.59e-05	0.144692	2.05e-13	6.21e-07	0.0477123
VIT_04s0008g01250	ME	0.0151983	4.5e-05	0.088158	3.66e-15	1.08e-08	3.93e-05	0.0977786	0.000511738	0.758141	1.23e-13	5.68e-07	0.00305934
VIT_07s0005g00070	CS	0.635058	9.12e-05	0.000590746	3.66e-15	1.46e-13	6.56e-05	0.87583	0.00148885	0.17765	1.23e-13	1.55e-11	0.000806352
VIT_07s0129g00630	PN	0.269555	1.39e-07	2.83e-05	3.67e-15	9.97e-12	0.00811869	0.764327	7.49e-06	0.0302919	2.79e-13	2.55e-09	0.207246
VIT_14s0083g00940	CF	0.0143845	2.04e-11	1.18e-05	3.68e-15	2.1e-08	0.201325	0.843607	3.17e-09	0.000730376	1.05e-12	2.4e-06	0.997663
VIT_19s0015g00930	SB	9.73e-06	9.47e-14	0.00226425	3.68e-15	0.000509315	0.671878	0.00132924	1.66e-11	0.0782937	1.59e-13	0.00393381	0.872543
VIT_05s0077g00410	SB	5.78e-05	1.7e-09	0.0429771	3.69e-15	9.7e-05	0.0599433	0.00401901	5.74e-08	0.273755	1.59e-13	0.00109183	0.303019
VIT_16s0050g01110	SB	0.0342246	7.11e-09	0.000179791	3.69e-15	3.46e-09	0.0241692	0.153232	1.96e-07	0.025738	1.59e-13	2.93e-07	0.195644
VIT_01s0010g02030	SB	0.0342701	2.18e-05	0.031718	3.69e-15	5.14e-09	0.000183181	0.153393	0.000163807	0.237278	1.59e-13	3.92e-07	0.0121428
VIT_03s0180g00070	SM	0.00144637	1.8e-07	0.0389831	3.71e-15	1.76e-06	0.00623198	0.0717329	5.44e-06	0.256516	2.08e-13	3.56e-05	0.0926483
VIT_00s0259g00070	ME	2.41e-06	4.49e-10	0.120735	3.74e-15	0.00137262	0.100079	0.000269439	3.41e-08	0.780129	1.25e-13	0.00844214	0.359277
VIT_18s0001g01130	SB	0.677999	0.0195671	0.0547827	3.89e-15	8.68e-14	2.23e-08	0.82416	0.0465995	0.300131	1.67e-13	4.01e-11	2.06e-05
VIT_13s0019g03910	CF	0.0196519	8.39e-12	3.06e-06	3.92e-15	8.53e-09	0.242538	0.886167	1.51e-09	0.000304638	1.1e-12	1.15e-06	0.997663
VIT_08s0056g00080	CD	0.188001	0.0065822	0.160089	3.99e-15	4.82e-11	2.08e-07	0.598939	0.0403932	0.54254	4.22e-13	1.08e-08	0.000254068
VIT_12s0057g01030	CS	0.00889882	2.05e-06	0.0284914	3.99e-15	2.93e-08	0.000418966	0.149738	8.7e-05	0.433665	1.34e-13	5.67e-07	0.00335294
VIT_11s0016g02960	CD	0.0246792	8.68e-08	0.00163021	4.07e-15	1.51e-08	0.0134534	0.271405	7.71e-06	0.0722587	4.28e-13	1.16e-06	0.17769
VIT_18s0001g12500	ME	0.00563146	4.72e-10	0.000451149	4.09e-15	3.1e-07	0.118604	0.0518686	3.49e-08	0.147228	1.36e-13	9.39e-06	0.390976
VIT_10s0003g01360	CF	0.111526	7.27e-15	4.25e-10	4.12e-15	2.66e-10	0.939778	0.886167	4.83e-12	5.04e-07	1.14e-12	7.37e-08	0.997663
VIT_06s0004g02890	ME	0.000667036	8.96e-09	0.0179805	4.14e-15	7.55e-06	0.0351651	0.0127776	4.17e-07	0.541896	1.37e-13	0.00012953	0.206693
VIT_19s0090g00130	SB	0.0442246	1.28e-05	0.0185367	4.22e-15	4.65e-09	0.000427352	0.175861	0.000104595	0.183554	1.8e-13	3.66e-07	0.0199833
VIT_08s0007g01630	SM	0.048192	7.22e-05	0.0442974	4.29e-15	2.62e-09	6.98e-05	0.341779	0.000794148	0.270779	2.38e-13	1.38e-07	0.00574031
VIT_01s0150g00460	PN	0.0114434	1.11e-06	0.0124369	4.3e-15	5.59e-09	0.000341121	0.25665	3.96e-05	0.314241	3.23e-13	5.08e-07	0.0464316
VIT_08s0007g01630	SB	0.1892	0.000384287	0.0246848	4.31e-15	4.38e-11	1.06e-05	0.402956	0.00184702	0.20932	1.84e-13	8.27e-09	0.00176808
VIT_13s0139g00360	SM	0.0129583	4.14e-08	0.0022487	4.32e-15	4.78e-08	0.0161898	0.203775	1.59e-06	0.0550765	2.39e-13	1.62e-06	0.156762
VIT_14s0108g01020	SM	0.0144009	9.89e-08	0.00104767	4.33e-15	3.63e-10	0.000289072	0.21257	3.31e-06	0.03494	2.39e-13	2.65e-08	0.0140361
VIT_01s0011g02770	CS	0.0621813	0.000856472	0.146848	4.34e-15	2.02e-09	3.91e-06	0.358537	0.00812254	0.638702	1.45e-13	5.81e-08	9.29e-05
VIT_18s0001g09500	SB	0.0677697	0.00015672	0.0498385	4.39e-15	1.22e-09	3.22e-05	0.224805	0.000872566	0.289778	1.86e-13	1.31e-07	0.00358681
VIT_08s0007g01040	ME	0.0389672	7.32e-08	0.000686886	4.39e-15	3.61e-09	0.0126024	0.17187	2.44e-06	0.169434	1.46e-13	2.26e-07	0.116135
VIT_10s0003g00890	CS	0.0038682	6.46e-06	0.110583	4.4e-15	7.87e-07	0.000725495	0.104209	0.000203803	0.599148	1.46e-13	9.65e-06	0.00503852
VIT_08s0007g04870	PN	0.00353119	1.57e-05	0.157684	4.41e-15	6.97e-07	0.000389688	0.142674	0.000333216	0.653643	3.3e-13	2.87e-05	0.0481689
VIT_12s0059g01250	SB	0.036102	4.17e-07	0.00255479	4.43e-15	3.65e-09	0.00296918	0.157517	5.94e-06	0.0833348	1.88e-13	3.08e-07	0.0602029
VIT_08s0040g01890	CD	0.00411952	4e-08	0.007402	4.43e-15	3.03e-07	0.0128497	0.119805	4.28e-06	0.146855	4.6e-13	1.39e-05	0.174322
VIT_06s0061g01060	SM	0.0321264	1.64e-05	0.0281995	4.51e-15	8.57e-09	0.000391262	0.289469	0.000239545	0.221118	2.47e-13	3.83e-07	0.0169111
VIT_06s0004g04110	CD	0.0263362	6.82e-10	4.94e-05	4.54e-15	7.07e-09	0.0774429	0.277992	1.45e-07	0.0134526	4.68e-13	6.08e-07	0.392437
VIT_03s0063g01770	ME	0.0157333	1.39e-08	0.000684002	4.55e-15	1.06e-08	0.0138662	0.0998896	5.95e-07	0.169434	1.51e-13	5.65e-07	0.123553
VIT_00s0229g00100	CD	0.000375255	2.57e-07	0.104894	4.59e-15	1.37e-05	0.0064197	0.0429773	1.83e-05	0.460482	4.69e-13	0.000277355	0.123816
VIT_09s0054g01090	PN	9.53e-05	8.71e-09	0.0587066	4.6e-15	7.47e-05	0.0409873	0.0245652	8.08e-07	0.495727	3.42e-13	0.0011313	0.389157
VIT_06s0004g02680	CD	0.919069	4.58e-08	2.54e-08	4.61e-15	2.02e-15	0.014966	0.977147	4.72e-06	0.000140522	4.69e-13	1.76e-12	0.18644
VIT_01s0011g05190	CS	0.0269285	0.00129713	0.29867	4.61e-15	1.23e-09	2.06e-07	0.250659	0.0110389	0.768829	1.53e-13	3.81e-08	9.55e-06
VIT_13s0019g04280	SB	0.427863	0.00108904	0.0130915	4.62e-15	1.3e-12	2.48e-06	0.640116	0.00436404	0.157188	1.94e-13	4.05e-10	0.000698695
VIT_11s0016g05010	CD	0.341337	1.6e-06	0.000110146	4.63e-15	4e-12	0.00167499	0.734324	7.43e-05	0.0188566	4.69e-13	1.36e-09	0.062012
VIT_14s0030g01930	ME	0.273074	0.00109339	0.0296217	4.66e-15	1.33e-11	4.11e-06	0.528701	0.00654537	0.613542	1.54e-13	2.1e-09	0.000676175
VIT_04s0079g00420	ME	0.000191344	7.71e-08	0.0897424	4.69e-15	2.33e-05	0.0113695	0.00548783	2.52e-06	0.75855	1.54e-13	0.000325474	0.110848
VIT_12s0142g00610	CS	0.0291153	2.16e-06	0.0105569	4.73e-15	1.45e-08	0.00177965	0.259382	9.03e-05	0.344461	1.56e-13	3.11e-07	0.0100725
VIT_05s0077g01070	SB	0.00169751	3.98e-07	0.051582	4.76e-15	1.98e-06	0.00474917	0.0266184	5.71e-06	0.294051	1.99e-13	4.96e-05	0.0786289
VIT_00s0184g00050	ME	0.000182146	2.38e-08	0.0607774	4.77e-15	4e-05	0.0278076	0.00531605	9.45e-07	0.692951	1.57e-13	0.000508756	0.181801
VIT_00s0229g00100	CF	0.0112828	2.2e-14	2.09e-07	4.83e-15	6.44e-08	0.796387	0.783751	1.11e-11	5.18e-05	1.31e-12	5.86e-06	0.997663
VIT_17s0000g08620	CS	0.488394	0.00125135	0.0116732	4.84e-15	1.06e-12	3.09e-06	0.803871	0.0107279	0.354348	1.59e-13	8.45e-11	7.82e-05
VIT_02s0033g01170	CF	0.142393	6.04e-10	2.01e-06	4.88e-15	1.43e-10	0.0898276	0.898526	5.04e-08	0.00023866	1.31e-12	4.16e-08	0.997663
VIT_14s0060g00570	SB	0.000122354	1.11e-10	0.00816232	5e-15	5.01e-05	0.155319	0.00588932	6.1e-09	0.132756	2.09e-13	0.000657114	0.469719
VIT_07s0129g00630	CS	0.0354866	6.84e-07	0.00416267	5.06e-15	8.44e-09	0.00330411	0.28342	3.61e-05	0.265618	1.66e-13	1.98e-07	0.0160152
VIT_00s0220g00080	CS	0.126325	1.27e-05	0.00450527	5.07e-15	2.62e-10	0.000449943	0.48002	0.000329704	0.27176	1.66e-13	9.9e-09	0.00353107
VIT_01s0026g01790	CS	0.000557142	8.2e-09	0.026307	5.08e-15	1.76e-05	0.032827	0.0399835	1.12e-06	0.423914	1.66e-13	0.000132869	0.0907181
VIT_08s0056g01520	CS	0.0713772	0.000697136	0.117328	5.09e-15	1.61e-09	5.41e-06	0.379259	0.00694459	0.605415	1.66e-13	4.73e-08	0.000118334
VIT_08s0007g05900	CF	0.0108612	4.09e-09	0.000672659	5.15e-15	5.93e-08	0.0373139	0.783751	2.37e-07	0.0109727	1.36e-12	5.59e-06	0.997663
VIT_10s0116g01540	SM	0.0318784	4.68e-09	0.000161635	5.17e-15	8.73e-09	0.0508607	0.288992	2.47e-07	0.0112306	2.8e-13	3.88e-07	0.289343
VIT_01s0026g01400	ME	0.000179452	1.22e-07	0.120014	5.19e-15	4.08e-05	0.0108618	0.00530459	3.76e-06	0.779549	1.7e-13	0.000514627	0.107942
VIT_10s0116g01760	SM	0.00189486	4.49e-11	0.00020464	5.19e-15	5.18e-07	0.197273	0.0824637	4.63e-09	0.0127265	2.81e-13	1.27e-05	0.540757
VIT_07s0005g00870	SB	0.00797471	4.14e-10	8.7e-05	5.21e-15	1.08e-08	0.0424784	0.0656499	1.78e-08	0.0182827	2.16e-13	7.18e-07	0.258292
VIT_11s0016g05460	CS	0.116523	2.02e-05	0.00742329	5.38e-15	3.78e-10	0.000238159	0.462139	0.000460432	0.341015	1.75e-13	1.36e-08	0.0021826
VIT_08s0007g02790	PN	0.0696947	0.000131983	0.0427282	5.41e-15	1.32e-09	5.12e-05	0.500191	0.00177899	0.454475	3.99e-13	1.55e-07	0.0166767
VIT_11s0037g00150	PN	0.00945924	4.45e-06	0.044905	5.46e-15	1.47e-07	0.00113946	0.23375	0.000121305	0.461848	4e-13	8.03e-06	0.0813004
VIT_18s0072g00100	PN	0.0089897	7.99e-05	0.179687	5.47e-15	1.55e-07	9.31e-05	0.225934	0.00119261	0.675054	4e-13	8.37e-06	0.0230752
VIT_05s0049g01180	CS	0.0747752	0.000404869	0.0769987	5.67e-15	8.71e-10	9.71e-06	0.386205	0.00460813	0.547179	1.84e-13	2.83e-08	0.000185677
VIT_18s0001g00100	CD	0.0075605	6.72e-08	0.00591236	5.71e-15	2.06e-07	0.014344	0.162636	6.23e-06	0.131433	5.67e-13	1.02e-05	0.182667
VIT_13s0019g01890	ME	3.29e-05	1.36e-13	0.000476506	5.72e-15	8.94e-05	0.684919	0.00164543	3.24e-11	0.149299	1.86e-13	0.000966156	0.870281
VIT_12s0028g01390	ME	0.000181751	3.88e-10	0.0100095	5.77e-15	2.95e-05	0.106717	0.00531605	2.97e-08	0.453999	1.88e-13	0.000399383	0.369517
VIT_14s0128g00100	CD	0.198249	3.8e-07	0.000139072	5.79e-15	5.38e-11	0.00553829	0.610445	2.44e-05	0.0215915	5.72e-13	1.19e-08	0.116932
VIT_18s0001g00860	SB	0.000231025	7.13e-12	0.00136751	5.85e-15	3.08e-05	0.331598	0.00879909	6.47e-10	0.0638418	2.42e-13	0.00044379	0.65696
VIT_04s0008g05480	ME	2.13e-05	1.08e-09	0.0624241	5.89e-15	0.000368733	0.0915557	0.00119373	7.02e-08	0.700416	1.91e-13	0.00298401	0.344287
VIT_17s0000g00830	SB	8.17e-05	6.94e-07	0.280276	6.01e-15	2.79e-05	0.00163325	0.00487809	9.07e-06	0.604608	2.48e-13	0.000410274	0.0433254
VIT_14s0030g01950	PN	0.00127621	2.42e-09	0.00464868	6.06e-15	2.07e-06	0.0523228	0.0872126	2.74e-07	0.230263	4.39e-13	6.65e-05	0.426763
VIT_01s0011g01140	PN	0.0179809	3.22e-07	0.00528529	6.06e-15	2.63e-08	0.00471585	0.307151	1.52e-05	0.237917	4.39e-13	1.88e-06	0.164175
VIT_12s0028g02000	SM	0.00388821	2.46e-09	0.00149721	6.11e-15	3.58e-07	0.0525461	0.116604	1.42e-07	0.043051	3.28e-13	9.42e-06	0.293796
VIT_01s0011g06550	ME	0.00798371	8.41e-07	0.0218986	6.13e-15	2.21e-07	0.00400321	0.0652127	1.88e-05	0.560797	1.98e-13	7.07e-06	0.060544
VIT_08s0007g01530	CS	0.0059351	2.87e-08	0.00444515	6.13e-15	2.11e-07	0.0160097	0.124942	2.75e-06	0.271311	1.97e-13	3.07e-06	0.0529944
VIT_07s0104g00860	SB	0.000729642	1.65e-11	0.000728776	6.18e-15	8.28e-06	0.277809	0.0165751	1.29e-09	0.0454283	2.54e-13	0.000155285	0.608483
VIT_01s0011g04290	CS	0.194551	0.00259816	0.086404	6.2e-15	4.74e-11	6.81e-07	0.572358	0.0182277	0.564837	1.99e-13	2.27e-09	2.41e-05
VIT_01s0011g04170	SB	0.0466969	6.32e-10	2.57e-05	6.23e-15	5.23e-09	0.0993384	0.181732	2.51e-08	0.00852881	2.55e-13	3.96e-07	0.389243
VIT_05s0102g00700	CS	0.010905	3.04e-05	0.115721	6.23e-15	1.79e-07	0.000187042	0.163437	0.000631941	0.603836	1.99e-13	2.69e-06	0.00181215
VIT_19s0090g01690	CF	0.0015665	2.26e-09	0.00402871	6.33e-15	1.84e-06	0.0532718	0.521071	1.46e-07	0.035795	1.64e-12	7.67e-05	0.997663
VIT_05s0020g02500	SM	0.000668812	1.75e-13	2.46e-05	6.48e-15	2.82e-06	0.629932	0.046862	3.59e-11	0.00327992	3.47e-13	5.25e-05	0.856314
VIT_01s0011g02810	SB	2.35e-05	2.68e-11	0.0142148	6.62e-15	0.000326022	0.252117	0.00226668	1.87e-09	0.162794	2.69e-13	0.00281242	0.583491
VIT_01s0150g00300	PN	0.0251738	2.9e-07	0.00226864	6.69e-15	2.51e-09	0.00175538	0.350675	1.39e-05	0.171061	4.83e-13	2.59e-07	0.102641
VIT_08s0007g02800	ME	0.0603543	0.000584189	0.112813	6.72e-15	1.41e-09	6.25e-06	0.223715	0.0039791	0.771137	2.16e-13	1.06e-07	0.000894873
VIT_06s0009g01770	SM	0.000367165	3.2e-09	0.015656	7e-15	1.61e-05	0.0591933	0.0346766	1.77e-07	0.162005	3.71e-13	0.000218403	0.311755
VIT_18s0001g05110	SB	7.08e-07	7.32e-12	0.0543393	7.12e-15	0.00400298	0.338768	0.000345771	6.54e-10	0.29929	2.88e-13	0.0192231	0.664353
VIT_03s0063g02020	SM	0.265838	1.48e-05	0.00110994	7.12e-15	1.52e-11	0.000559771	0.641644	0.000219784	0.0361803	3.76e-13	1.72e-09	0.0217695
VIT_19s0014g02730	SB	0.000997616	1.16e-06	0.109465	7.21e-15	3.83e-06	0.00232489	0.0199912	1.39e-05	0.408562	2.9e-13	8.38e-05	0.053621
VIT_00s0483g00020	SM	0.00143498	6.38e-09	0.00770718	7.25e-15	3.32e-06	0.0493186	0.0717329	3.23e-07	0.111389	3.82e-13	5.93e-05	0.284567
VIT_09s0054g00960	PN	0.00476678	7.09e-09	0.00238739	7.27e-15	4.05e-07	0.043325	0.164568	6.73e-07	0.17778	5.23e-13	1.84e-05	0.399575
VIT_05s0062g00720	SM	0.107595	0.000114605	0.0229402	7.29e-15	3.87e-10	5.97e-05	0.466137	0.00115622	0.198513	3.83e-13	2.8e-08	0.00527059
VIT_05s0102g01120	CS	0.593557	0.286142	0.596047	7.47e-15	4.57e-13	1.58e-11	0.857384	0.485062	0.906296	2.37e-13	4.08e-11	4.77e-09
VIT_08s0040g02880	PN	0.00212195	4.37e-07	0.0460117	7.48e-15	2.15e-06	0.00611377	0.109917	1.95e-05	0.465896	5.36e-13	6.84e-05	0.18106
VIT_14s0006g00350	SM	0.16542	6.34e-08	5.08e-05	7.49e-15	1.09e-10	0.0139793	0.539824	2.26e-06	0.0055494	3.92e-13	9.14e-09	0.144635
VIT_10s0003g01360	PN	0.063264	4.87e-06	0.00632553	7.55e-15	2.23e-09	0.00100549	0.486815	0.000129908	0.251899	5.37e-13	2.33e-07	0.0756487
VIT_02s0025g03700	PN	4.33e-05	1.94e-11	0.00727303	7.65e-15	0.000173188	0.289393	0.0148092	5.75e-09	0.266085	5.41e-13	0.00215752	0.731258
VIT_13s0064g00460	SM	0.359693	6.48e-05	0.0018976	7.69e-15	3.28e-12	4.95e-05	0.714307	0.000726833	0.0494686	4.01e-13	4.43e-10	0.00467113
VIT_10s0003g04940	ME	1.51e-05	2.23e-09	0.0768437	7.73e-15	0.000285647	0.0665037	0.000953746	1.28e-07	0.729597	2.48e-13	0.00244382	0.291646
VIT_02s0033g01410	CS	0.00499131	3.06e-05	0.179614	7.75e-15	7e-07	0.000260168	0.116249	0.000636597	0.67466	2.45e-13	8.69e-06	0.00234929
VIT_18s0001g00100	SB	0.0503811	9.34e-08	0.000693952	7.77e-15	5.12e-09	0.0133816	0.189755	1.73e-06	0.0446658	3.1e-13	3.92e-07	0.14355
VIT_14s0108g01020	CD	0.018166	1.34e-06	0.00551517	7.81e-15	4.27e-10	4.67e-05	0.236532	6.49e-05	0.127599	7.63e-13	6.21e-08	0.00817087
VIT_06s0061g00760	CS	0.0669683	4.3e-05	0.0211426	7.87e-15	6.9e-10	5.55e-05	0.369771	0.000820343	0.402257	2.49e-13	2.32e-08	0.00071141
VIT_07s0104g01070	SB	2.85e-05	1.53e-10	0.0255334	7.89e-15	0.000296064	0.164576	0.00260781	7.89e-09	0.212563	3.14e-13	0.00261374	0.481514
VIT_11s0037g00230	ME	0.00443871	2.66e-06	0.0632459	7.95e-15	7.82e-07	0.00206429	0.0449447	4.79e-05	0.702597	2.54e-13	2.03e-05	0.0402816
VIT_08s0007g05980	CS	0.032698	4.2e-05	0.0557376	7.97e-15	2.2e-08	0.000161746	0.273405	0.000805587	0.507766	2.51e-13	4.44e-07	0.0016161
VIT_18s0001g15020	CF	0.000826744	3e-12	0.000211574	8.05e-15	5.98e-06	0.398533	0.508478	6.24e-10	0.00519049	2.06e-12	0.000188324	0.997663
VIT_15s0048g01410	SM	0.33353	0.000231793	0.00649514	8.11e-15	8.98e-12	3.86e-05	0.696812	0.00203875	0.100708	4.22e-13	1.1e-09	0.00381237
VIT_14s0128g00100	SM	0.0620517	2.32e-06	0.00396312	8.13e-15	2.68e-09	0.00211735	0.374194	4.66e-05	0.0777915	4.22e-13	1.4e-07	0.0491072
VIT_05s0020g00640	CF	0.0262756	4.73e-12	2.15e-06	8.26e-15	2.06e-08	0.373246	0.886167	9.35e-10	0.000246537	2.08e-12	2.38e-06	0.997663
VIT_00s0179g00100	CD	0.00141743	3.73e-07	0.0569959	8.32e-15	4.14e-06	0.00686579	0.0777483	2.41e-05	0.362639	8.03e-13	0.000106932	0.127818
VIT_06s0080g00310	SB	0.0414146	1.33e-06	0.00504812	8.37e-15	8.85e-09	0.00302451	0.170241	1.57e-05	0.106433	3.31e-13	6.17e-07	0.060805
VIT_15s0048g02520	PN	0.0258572	4.77e-08	0.00113559	8.53e-15	2.6e-08	0.0211652	0.353113	3.08e-06	0.129162	6e-13	1.86e-06	0.308306
VIT_09s0018g01740	CF	0.0396866	2.39e-11	3.28e-06	8.54e-15	9.07e-09	0.265062	0.886167	3.58e-09	0.000314502	2.09e-12	1.21e-06	0.997663
VIT_18s0001g10830	ME	0.00450836	4.48e-08	0.00488506	8.6e-15	9.87e-08	0.0087325	0.0454118	1.6e-06	0.350114	2.74e-13	3.55e-06	0.0950898
VIT_06s0004g01270	CD	0.0108376	8.39e-05	0.163879	8.71e-15	1.45e-07	0.000104979	0.186622	0.00160071	0.547451	8.36e-13	7.74e-06	0.0122035
VIT_04s0044g00280	CS	0.598619	0.0659351	0.192738	8.78e-15	5.56e-13	2.04e-09	0.859781	0.187962	0.68609	2.76e-13	4.76e-11	2.48e-07
VIT_18s0001g14730	CS	0.0571513	0.000222904	0.0735553	8.82e-15	3.96e-09	3.67e-05	0.343736	0.00291435	0.5388	2.76e-13	1.04e-07	0.000518449
VIT_01s0011g04590	SB	0.886078	0.149128	0.197212	8.91e-15	3.7e-14	1.37e-10	0.942614	0.237923	0.527106	3.51e-13	1.81e-11	2.27e-06
VIT_00s1881g00010	SM	0.111176	0.000149616	0.0218078	9e-15	1.11e-10	2.25e-05	0.471449	0.00143035	0.192935	4.64e-13	9.25e-09	0.0026722
VIT_06s0004g02380	CS	0.071167	1.68e-06	0.00278977	9.12e-15	2.32e-09	0.00261731	0.379025	7.45e-05	0.247583	2.84e-13	6.48e-08	0.0135146
VIT_03s0097g00510	PN	0.000200101	2.33e-09	0.021471	9.24e-15	3.67e-05	0.0661086	0.0369208	2.69e-07	0.379552	6.48e-13	0.000652673	0.462811
VIT_14s0066g00250	CD	0.00511206	3.14e-06	0.0544351	9.44e-15	1.98e-07	0.000794417	0.133686	0.000123931	0.355047	9.01e-13	9.93e-06	0.0408424
VIT_10s0003g00330	PN	0.0139907	1.32e-08	0.000593384	9.45e-15	1.23e-08	0.0157247	0.275972	1.13e-06	0.103357	6.57e-13	1e-06	0.271721
VIT_03s0038g00130	SB	0.0647346	3e-06	0.00400376	9.47e-15	1.13e-09	0.000788842	0.219384	3.11e-05	0.0971785	3.7e-13	1.23e-07	0.0284154
VIT_07s0031g00330	ME	4.78e-08	1.83e-14	0.0249807	9.52e-15	0.0218643	0.970578	1.84e-05	5.52e-12	0.587578	3.01e-13	0.0699707	0.989892
VIT_15s0048g02780	SB	0.00250244	1.65e-06	0.0729426	9.54e-15	1.23e-06	0.00193625	0.0337137	1.88e-05	0.341571	3.71e-13	3.49e-05	0.0479408
VIT_11s0016g04500	PN	0.0155421	4.14e-09	0.000413514	9.55e-15	5.18e-08	0.0539164	0.286901	4.27e-07	0.0903498	6.61e-13	3.32e-06	0.432828
VIT_14s0066g01090	CD	0.000225504	1.32e-06	0.208884	9.72e-15	3.84e-06	0.000540314	0.0343552	6.46e-05	0.597499	9.19e-13	0.000101442	0.0325089
VIT_16s0098g00720	ME	1.22e-08	1.51e-14	0.0370101	9.76e-15	0.0338186	0.977622	6.35e-06	4.9e-12	0.644225	3.08e-13	0.0969598	0.992201
VIT_19s0014g00410	PN	1.41e-06	5.09e-12	0.0253658	9.96e-15	0.00158048	0.348224	0.00173078	1.85e-09	0.393341	6.86e-13	0.0115543	0.771417
VIT_04s0023g02290	CD	0.000731947	7.04e-07	0.0939722	9.96e-15	2.57e-06	0.00203401	0.0581565	3.95e-05	0.443288	9.34e-13	7.36e-05	0.0689323
VIT_12s0055g00710	ME	0.0125174	2.08e-09	0.000419264	1e-14	1.39e-07	0.0885505	0.0866822	1.22e-07	0.145048	3.16e-13	4.7e-06	0.337898
VIT_00s0373g00040	SM	0.784153	4.34e-05	0.000127198	1.02e-14	6.6e-14	0.000258946	0.927832	0.000520209	0.00987036	5.26e-13	1.32e-11	0.0129599
VIT_12s0034g01090	SM	0.0309981	0.000177245	0.104331	1.03e-14	1.8e-08	7.42e-05	0.285841	0.00163247	0.417576	5.3e-13	7.1e-07	0.00598086
VIT_14s0068g00030	ME	0.00344541	2.55e-06	0.0576145	1.04e-14	2.39e-07	0.000910867	0.0382706	4.65e-05	0.690466	3.28e-13	7.52e-06	0.0248372
VIT_08s0105g00590	CD	0.00221956	7.38e-09	0.00610582	1.08e-14	2.67e-06	0.0517984	0.0938459	1.02e-06	0.134407	1.01e-12	7.55e-05	0.328031
VIT_00s0583g00030	SB	0.0117433	0.000466495	0.321785	1.08e-14	8.36e-08	1.05e-05	0.0825261	0.00216326	0.644128	4.18e-13	3.87e-06	0.00175979
VIT_10s0116g01920	PN	0.000570618	9.68e-10	0.00708908	1.09e-14	1.55e-05	0.103408	0.0564029	1.53e-07	0.265445	7.42e-13	0.000333117	0.533519
VIT_16s0050g00910	SM	0.00336149	1.1e-11	6.8e-05	1.09e-14	8.49e-07	0.367673	0.111011	1.38e-09	0.00652517	5.59e-13	1.93e-05	0.699497
VIT_11s0016g00200	SB	0.047278	0.00704898	0.475695	1.1e-14	6.52e-09	3.32e-07	0.183306	0.0203787	0.759995	4.22e-13	4.75e-07	0.000157608
VIT_04s0069g00790	CD	0.00753916	2.37e-08	0.00332809	1.11e-14	3.28e-07	0.0292126	0.162591	2.79e-06	0.0961152	1.02e-12	1.48e-05	0.253518
VIT_01s0010g01000	PN	0.0228425	1.26e-05	0.0335877	1.11e-14	2.3e-08	0.00044171	0.339626	0.00027955	0.423185	7.53e-13	1.67e-06	0.05024
VIT_16s0098g01790	CS	0.0106605	4.11e-07	0.0102103	1.11e-14	7.06e-08	0.00330108	0.161248	2.41e-05	0.341821	3.43e-13	1.22e-06	0.0160144
VIT_05s0062g00140	CS	0.0348696	4.38e-06	0.0139237	1.12e-14	1.86e-08	0.00119147	0.281454	0.000154338	0.366737	3.47e-13	3.87e-07	0.00738722
VIT_05s0077g01200	SB	0.161626	0.00347814	0.128209	1.13e-14	2.4e-10	1.38e-06	0.368675	0.0114463	0.436277	4.34e-13	3.5e-08	0.000499754
VIT_06s0004g01210	SB	0.000366282	2.21e-11	0.00162287	1.14e-14	2.7e-05	0.293406	0.0114332	1.62e-09	0.0685884	4.34e-13	0.000400987	0.623536
VIT_12s0055g00810	CS	0.233269	0.000301065	0.0142327	1.14e-14	2.18e-11	8.45e-06	0.612821	0.0036851	0.368131	3.5e-13	1.17e-09	0.000166944
VIT_16s0050g00830	CS	0.000611269	9.25e-05	0.615943	1.15e-14	2.54e-06	2.17e-05	0.0424129	0.00149763	0.91268	3.51e-13	2.57e-05	0.000349144
VIT_17s0000g03990	ME	6.09e-08	1.27e-11	0.133494	1.16e-14	0.0106413	0.291042	1.98e-05	1.61e-09	0.793655	3.64e-13	0.0405484	0.603632
VIT_02s0025g01420	CS	0.0481923	6.78e-05	0.046359	1.17e-14	9.54e-09	0.000151592	0.31847	0.00116896	0.487548	3.57e-13	2.2e-07	0.0015359
VIT_05s0051g00440	ME	0.000280286	2.44e-07	0.12239	1.17e-14	3.99e-05	0.0106332	0.00699913	6.7e-06	0.781129	3.65e-13	0.00050759	0.106499
VIT_08s0007g06830	SB	0.00213208	9.95e-07	0.0685528	1.2e-14	3.22e-06	0.00448941	0.0306004	1.24e-05	0.331918	4.56e-13	7.32e-05	0.076665
VIT_19s0015g00970	SM	1.5e-05	4.63e-14	0.000946275	1.21e-14	0.000667609	0.974001	0.00509886	1.18e-11	0.0331516	6.14e-13	0.00465616	0.991121
VIT_13s0067g03760	SM	0.00040069	2.83e-08	0.0410806	1.22e-14	2.2e-05	0.0275023	0.0369337	1.15e-06	0.262986	6.2e-13	0.000281686	0.209693
VIT_18s0001g11910	ME	1.05e-05	3.11e-08	0.251431	1.22e-14	0.000785895	0.0270684	0.000751252	1.19e-06	0.867432	3.8e-13	0.0054062	0.179154
VIT_16s0039g02690	PN	4.97e-05	1.26e-07	0.193903	1.22e-14	0.000132094	0.0122263	0.0161824	6.94e-06	0.68545	8.3e-13	0.00174548	0.245788
VIT_13s0064g01270	SM	0.0289539	3.3e-09	0.00015733	1.23e-14	2.48e-08	0.0796484	0.277123	1.82e-07	0.0110892	6.24e-13	9.37e-07	0.354786
VIT_18s0001g14730	CF	0.0194639	2.84e-11	1.35e-05	1.25e-14	5.82e-08	0.276908	0.886167	4.14e-09	0.000806132	2.96e-12	5.53e-06	0.997663
VIT_05s0094g00350	CS	0.105498	0.000589198	0.0663681	1.26e-14	4.93e-10	7.7e-06	0.442674	0.00612279	0.531688	3.83e-13	1.69e-08	0.000155628
VIT_01s0146g00020	SB	0.0416008	1.76e-08	0.00031079	1.26e-14	1.21e-08	0.0346113	0.1707	4.18e-07	0.033111	4.78e-13	7.94e-07	0.233735
VIT_12s0142g00360	CS	0.128354	0.000170093	0.0251142	1.28e-14	5.53e-10	6.76e-05	0.482814	0.00236673	0.418663	3.89e-13	1.88e-08	0.000823986
VIT_18s0001g10560	SB	6.12e-07	1.18e-14	0.00567233	1.28e-14	0.00588311	0.990122	0.000317444	2.92e-12	0.112472	4.84e-13	0.0258863	0.996851
VIT_08s0032g01110	CS	0.00954096	6.55e-05	0.167544	1.29e-14	2.79e-07	0.00013979	0.153972	0.00113728	0.662326	3.91e-13	3.92e-06	0.00144071
VIT_08s0040g00910	SB	0.000116166	2.1e-10	0.0117904	1.3e-14	0.000100239	0.168231	0.00570724	1e-08	0.152777	4.89e-13	0.00112168	0.485856
VIT_07s0005g02820	SB	0.00119886	3.72e-08	0.0228855	1.3e-14	6.87e-06	0.0257898	0.0223188	7.93e-07	0.201291	4.89e-13	0.000134593	0.202394
VIT_15s0021g00940	CS	0.385851	0.0282888	0.183965	1.3e-14	4.93e-12	1.43e-08	0.739277	0.104253	0.676997	3.95e-13	3.18e-10	1.1e-06
VIT_11s0016g04720	CD	0.0254819	9.27e-10	4.89e-05	1.31e-14	8.44e-09	0.0691204	0.273506	1.83e-07	0.0134526	1.2e-12	7.1e-07	0.372758
VIT_06s0004g00820	CF	0.0909126	1.52e-09	1.03e-05	1.32e-14	9.69e-10	0.0787841	0.886167	1.06e-07	0.000666488	3.08e-12	2.04e-07	0.997663
VIT_12s0059g01040	PN	0.0555207	5.81e-08	0.000404152	1.32e-14	5.04e-09	0.0198415	0.467639	3.64e-06	0.0902343	8.85e-13	4.61e-07	0.299052
VIT_08s0007g04870	ME	0.0104911	9.55e-07	0.0184784	1.32e-14	2.25e-07	0.0047571	0.0779486	2.1e-05	0.543038	4.1e-13	7.17e-06	0.0672061
VIT_16s0050g02240	SB	3.19e-05	1.59e-13	0.00110576	1.33e-14	0.000330761	0.743107	0.00280577	2.57e-11	0.0570256	5e-13	0.0028415	0.906489
VIT_06s0004g07310	SB	7.77e-05	9.51e-12	0.00224835	1.35e-14	5.71e-05	0.321036	0.00474366	8.09e-10	0.0779458	5.05e-13	0.000728547	0.647745
VIT_15s0046g00120	CF	0.116798	7.13e-15	3.37e-10	1.36e-14	5.09e-10	0.987038	0.886167	4.83e-12	4.3e-07	3.09e-12	1.28e-07	0.998401
VIT_13s0019g05210	SB	0.0627476	7.26e-07	0.00195924	1.37e-14	4.75e-09	0.00544733	0.216225	9.42e-06	0.0732195	5.11e-13	3.7e-07	0.086233
VIT_14s0066g00260	CS	0.0502093	0.00154463	0.235911	1.37e-14	1.04e-08	4.3e-06	0.322901	0.0124879	0.72242	4.16e-13	2.34e-07	9.93e-05
VIT_10s0003g01640	CS	0.00123503	0.00215681	0.8517	1.38e-14	7.83e-06	2.74e-06	0.0603204	0.0158971	0.972116	4.17e-13	6.75e-05	7.11e-05
VIT_09s0054g01820	ME	0.0066949	0.000150523	0.264221	1.4e-14	3.85e-07	8.85e-05	0.0583292	0.00133311	0.87347	4.34e-13	1.11e-05	0.00531522
VIT_05s0049g00770	ME	0.143757	4.33e-06	0.00146565	1.41e-14	1.71e-10	0.000795793	0.371936	7.26e-05	0.242546	4.36e-13	1.77e-08	0.0226671
VIT_04s0008g06580	SB	1.87e-05	5.72e-12	0.00855436	1.42e-14	0.000562633	0.410931	0.0020347	5.31e-10	0.136119	5.26e-13	0.004243	0.724173
VIT_17s0000g03430	SB	0.00050394	3.21e-09	0.0146947	1.42e-14	2.42e-05	0.0736032	0.0134541	9.79e-08	0.165214	5.26e-13	0.000368806	0.334197
VIT_18s0001g05800	SB	0.0900395	0.000184227	0.0403427	1.48e-14	1.65e-09	6.28e-05	0.264215	0.000997482	0.265119	5.49e-13	1.68e-07	0.00601039
VIT_04s0044g01300	CS	0.0241397	0.000215801	0.151446	1.52e-14	4.03e-08	3.8e-05	0.237479	0.00285091	0.645395	4.58e-13	7.52e-07	0.000531855
VIT_17s0000g08290	SM	0.00940607	2.66e-10	0.000100884	1.53e-14	1.05e-07	0.152123	0.174384	2.12e-08	0.00854732	7.64e-13	3.22e-06	0.478437
VIT_15s0048g02520	SB	0.0291185	1.88e-07	0.00241373	1.53e-14	3.3e-08	0.0121607	0.13863	3.09e-06	0.0803254	5.63e-13	1.81e-06	0.136011
VIT_09s0018g01870	PN	0.000479102	3.27e-08	0.0375221	1.55e-14	1.69e-05	0.0255815	0.0533958	2.27e-06	0.436645	1.03e-12	0.000355899	0.327783
VIT_14s0060g00040	SM	0.00743948	4.51e-06	0.0419019	1.56e-14	9.82e-08	0.000953174	0.159819	8.13e-05	0.264435	7.76e-13	3.05e-06	0.0297526
VIT_00s0357g00020	ME	0.0047728	1.82e-07	0.0155081	1.56e-14	1.04e-06	0.0146923	0.0469533	5.2e-06	0.521057	4.79e-13	2.53e-05	0.127872
VIT_19s0090g00450	PN	0.000546316	1.64e-06	0.176547	1.57e-14	2.08e-05	0.00375842	0.0550289	5.45e-05	0.672083	1.04e-12	0.000414247	0.151825
VIT_11s0016g02960	CS	0.0263997	0.00184505	0.39642	1.57e-14	5.64e-08	2.87e-06	0.248523	0.0142044	0.815327	4.72e-13	1.01e-06	7.36e-05
VIT_15s0021g00220	CD	0.0687627	4.78e-07	0.00119289	1.59e-14	3.05e-09	0.00630361	0.406486	2.86e-05	0.0610408	1.44e-12	3.03e-07	0.122697
VIT_07s0005g04650	CS	0.0103513	1.2e-05	0.0767179	1.61e-14	3.76e-07	0.000739279	0.158774	0.000319443	0.54633	4.81e-13	5.06e-06	0.00511519
VIT_10s0003g02780	CS	0.0101572	0.000488659	0.367193	1.61e-14	2.3e-07	1.53e-05	0.157783	0.00530717	0.802764	4.82e-13	3.33e-06	0.000266119
VIT_02s0025g01330	CF	0.383101	9.52e-07	5.22e-05	1.61e-14	7.43e-12	0.00397426	0.932778	1.93e-05	0.00200496	3.57e-12	4.4e-09	0.741286
VIT_07s0005g00180	SB	0.0180417	1.76e-07	0.00404263	1.62e-14	8.31e-08	0.0122124	0.105096	2.94e-06	0.0974115	5.93e-13	3.86e-06	0.136107
VIT_07s0005g06360	SM	0.0420202	1.64e-06	0.00542572	1.64e-14	1.37e-08	0.00388781	0.3229	3.49e-05	0.0915681	8.16e-13	5.63e-07	0.0698542
VIT_08s0007g07440	CS	0.000244876	1.36e-09	0.0164194	1.66e-14	5.31e-05	0.097362	0.0272914	3.14e-07	0.375856	4.94e-13	0.000340993	0.203073
VIT_17s0000g01160	CD	0.00518519	1.75e-08	0.00316248	1.66e-14	3.07e-07	0.0255701	0.13475	2.17e-06	0.094714	1.49e-12	1.4e-05	0.237911
VIT_18s0001g14730	SM	0.00765432	3.69e-07	0.0146204	1.67e-14	4.12e-07	0.00861124	0.162151	1.01e-05	0.156164	8.26e-13	1.05e-05	0.110688
VIT_08s0058g00490	ME	0.0306184	8.11e-06	0.0198473	1.68e-14	2.38e-08	0.00113115	0.149263	0.000123286	0.548541	5.15e-13	1.1e-06	0.0284667
VIT_19s0015g01900	PN	0.0103372	9.21e-07	0.0161147	1.69e-14	1.38e-07	0.00387742	0.243813	3.43e-05	0.349025	1.11e-12	7.59e-06	0.153636
VIT_06s0004g07060	SB	0.00279101	2.23e-10	0.00072956	1.7e-14	2.34e-06	0.176698	0.0359072	1.05e-08	0.0454283	6.18e-13	5.68e-05	0.495368
VIT_10s0003g04040	SB	0.0171696	6.9e-11	3.41e-05	1.7e-14	1.2e-07	0.249875	0.102497	3.95e-09	0.0101231	6.19e-13	5.21e-06	0.581721
VIT_15s0046g03520	CS	0.0542572	0.000167631	0.066629	1.71e-14	7.58e-09	6.69e-05	0.334197	0.00234317	0.531688	5.08e-13	1.82e-07	0.000819059
VIT_03s0038g00590	SM	0.00184226	8.63e-09	0.0075193	1.71e-14	4.32e-06	0.0562443	0.0816336	4.13e-07	0.109457	8.47e-13	7.36e-05	0.304259
VIT_09s0018g02110	SM	0.00513243	7.52e-07	0.0284771	1.74e-14	6.31e-07	0.00501597	0.133925	1.83e-05	0.222119	8.55e-13	1.52e-05	0.0816339
VIT_16s0098g01170	CS	0.565322	0.000285863	0.00207669	1.74e-14	4.94e-13	2.97e-06	0.84496	0.00355318	0.223932	5.16e-13	4.32e-11	7.55e-05
VIT_09s0002g00330	SB	0.0005312	2.25e-06	0.187041	1.74e-14	7.19e-06	0.00129541	0.0137615	2.44e-05	0.516987	6.31e-13	0.000139561	0.0381412
VIT_00s0227g00200	CS	0.00642662	1.19e-07	0.00972946	1.77e-14	4.82e-07	0.012084	0.129045	9.12e-06	0.341821	5.23e-13	6.28e-06	0.0426316
VIT_12s0057g01310	ME	0.126373	0.000276884	0.0340642	1.8e-14	5.59e-10	3.64e-05	0.345611	0.00217656	0.628607	5.53e-13	4.76e-08	0.00292129
VIT_13s0074g00470	CD	0.0185057	3.05e-07	0.00528546	1.82e-14	7.94e-08	0.00938074	0.236538	2.06e-05	0.125926	1.61e-12	4.78e-06	0.149498
VIT_04s0069g00780	SM	0.0185073	9.45e-10	9.29e-05	1.82e-14	3.03e-08	0.090809	0.238612	6.31e-08	0.00836701	8.94e-13	1.11e-06	0.376994
VIT_18s0001g00370	SB	0.000472573	3.33e-09	0.0105525	1.88e-14	8.01e-06	0.0489115	0.0129384	1.01e-07	0.148048	6.75e-13	0.000151411	0.275604
VIT_00s0323g00070	ME	0.0257565	4.64e-07	0.00309981	1.89e-14	5.81e-09	0.00197492	0.134628	1.15e-05	0.299276	5.78e-13	3.4e-07	0.0391354
VIT_01s0011g06290	PN	0.021679	4.19e-06	0.0194036	1.89e-14	4.27e-08	0.00141807	0.334917	0.000115127	0.365325	1.24e-12	2.8e-06	0.0934466
VIT_17s0000g05580	CF	0.380451	9.12e-06	0.000350869	1.9e-14	8.69e-12	0.0008495	0.932778	0.000116714	0.00709688	4.15e-12	4.81e-09	0.393302
VIT_06s0004g01390	CS	0.00015124	1.24e-08	0.0492143	1.91e-14	5.46e-05	0.0362727	0.0212838	1.43e-06	0.492098	5.63e-13	0.000348907	0.0979104
VIT_00s0469g00050	PN	0.0848895	1.18e-05	0.00745412	1.91e-14	2.21e-09	0.000895163	0.533665	0.000265877	0.26968	1.25e-12	2.33e-07	0.0704179
VIT_19s0177g00340	SB	0.00228051	1.82e-12	4.61e-05	1.91e-14	2.59e-06	0.526245	0.0317437	2.02e-10	0.0119492	6.86e-13	6.15e-05	0.799787
VIT_01s0011g01140	SB	0.0082582	3.32e-08	0.00332762	1.93e-14	2.73e-07	0.0245061	0.0665923	7.19e-07	0.0909881	6.92e-13	1.02e-05	0.196784
VIT_06s0080g00150	ME	0.00200739	1.23e-05	0.184733	1.95e-14	1.83e-06	0.000519657	0.0269642	0.000175439	0.834454	5.95e-13	4.03e-05	0.0173282
VIT_14s0066g00250	SB	0.0218345	4.05e-06	0.0175168	1.98e-14	2.4e-08	0.000934436	0.117177	3.97e-05	0.179559	7.06e-13	1.38e-06	0.0309726
VIT_12s0035g01130	PN	0.000526727	1.6e-07	0.0745178	1.98e-14	2.61e-05	0.0155193	0.0547359	8.53e-06	0.533406	1.29e-12	0.000501345	0.270772
VIT_17s0000g07820	SM	0.121221	0.000108073	0.0196618	2e-14	8.32e-10	0.000132552	0.48227	0.0011044	0.183169	9.78e-13	5.23e-08	0.00827503
VIT_15s0048g02520	CS	0.00112778	2.22e-06	0.149809	2.01e-14	1.23e-05	0.00296491	0.0572717	9.19e-05	0.642161	5.91e-13	9.87e-05	0.0148702
VIT_00s0583g00030	ME	0.00215719	2.05e-06	0.083899	2.04e-14	2.13e-06	0.00243381	0.028118	3.92e-05	0.747038	6.21e-13	4.58e-05	0.0445108
VIT_06s0080g00850	SM	0.000605049	1.02e-07	0.055823	2.06e-14	2.17e-05	0.0199637	0.0456702	3.4e-06	0.303645	1e-12	0.000278798	0.175882
VIT_19s0085g00610	CF	0.0680168	2.38e-10	5.45e-06	2.06e-14	4.13e-09	0.174197	0.886167	2.33e-08	0.000427052	4.44e-12	6.48e-07	0.997663
VIT_11s0016g03810	SM	0.102704	2.86e-06	0.00168217	2.07e-14	6.52e-10	0.00279372	0.455048	5.57e-05	0.0457936	1e-12	4.33e-08	0.0571335
VIT_04s0079g00420	CS	0.0166637	8.52e-07	0.0111688	2.07e-14	9.57e-08	0.00411101	0.20023	4.25e-05	0.346173	6.07e-13	1.57e-06	0.0189684
VIT_07s0005g00870	CF	0.214651	2.93e-08	7.18e-06	2.08e-14	1.75e-11	0.00841592	0.912351	1.13e-06	0.000527553	4.44e-12	7.97e-09	0.870967
VIT_16s0039g01650	SM	0.0152643	1.1e-05	0.0464263	2.11e-14	1.24e-07	0.000938502	0.218858	0.000171586	0.275538	1.02e-12	3.74e-06	0.0297505
VIT_14s0030g01950	CS	0.00636663	0.000854901	0.544678	2.14e-14	4.47e-07	7.7e-06	0.128306	0.00811713	0.892709	6.27e-13	5.89e-06	0.000155628
VIT_19s0085g00130	SB	0.000397283	7.35e-09	0.0250888	2.14e-14	3.99e-05	0.0609725	0.0119085	2.01e-07	0.211106	7.6e-13	0.000545303	0.305073
VIT_08s0007g04370	CS	0.0299384	1.71e-05	0.0337922	2.16e-14	4.42e-08	0.000756744	0.262352	0.000413664	0.453299	6.3e-13	8.16e-07	0.00520351
VIT_02s0234g00120	SB	0.00476286	6.36e-06	0.09135	2.16e-14	1.24e-06	0.00144247	0.0486017	5.78e-05	0.379788	7.66e-13	3.5e-05	0.0403939
VIT_14s0171g00460	PN	0.0109858	2.53e-06	0.0296625	2.17e-14	3.06e-07	0.00326523	0.252323	7.67e-05	0.410138	1.4e-12	1.47e-05	0.142796
VIT_06s0004g00410	ME	1.68e-06	3.14e-11	0.0581873	2.17e-14	0.0036548	0.3136	0.000208741	3.57e-09	0.690466	6.56e-13	0.0179498	0.626597
VIT_06s0009g00210	CS	0.0951402	0.00558385	0.279096	2.19e-14	2.57e-09	7.94e-07	0.42485	0.0322202	0.753115	6.4e-13	7.12e-08	2.71e-05
VIT_10s0003g01690	SB	0.0457098	1.07e-05	0.0133596	2.2e-14	3.4e-09	0.000307825	0.179319	9.04e-05	0.158325	7.76e-13	2.89e-07	0.0166506
VIT_12s0134g00510	SM	0.0410081	9.24e-07	0.00352707	2.22e-14	1.55e-08	0.00748867	0.320237	2.16e-05	0.0734026	1.06e-12	6.26e-07	0.101599
VIT_08s0007g05420	ME	0.00127293	1.67e-06	0.110528	2.23e-14	9.63e-06	0.00519546	0.0195599	3.35e-05	0.76899	6.72e-13	0.000158195	0.0706022
VIT_08s0007g02330	PN	0.0583567	1.44e-05	0.0137969	2.24e-14	6.45e-09	0.000748813	0.477375	0.000310207	0.326369	1.44e-12	5.79e-07	0.0646142
VIT_11s0016g02270	CD	0.000197737	1.2e-07	0.113144	2.25e-14	7.89e-05	0.018063	0.0322264	9.73e-06	0.475301	1.96e-12	0.00109144	0.203773
VIT_05s0094g01070	SB	0.00070688	2.76e-09	0.0103539	2.27e-14	2.02e-05	0.0885313	0.0161687	8.54e-08	0.147206	7.98e-13	0.000322247	0.367069
VIT_15s0048g00370	ME	3.91e-05	1.1e-09	0.0390332	2.27e-14	0.000280913	0.12111	0.0018434	7.11e-08	0.650233	6.84e-13	0.00241077	0.39547
VIT_03s0038g02230	CS	0.00221938	1.43e-06	0.0715667	2.28e-14	2.05e-06	0.00277829	0.0801195	6.49e-05	0.536717	6.62e-13	2.14e-05	0.0141458
VIT_04s0044g01000	SB	0.185268	0.000969327	0.0470565	2.3e-14	1.65e-10	7.37e-06	0.398479	0.00396567	0.284765	8.06e-13	2.63e-08	0.00142335
VIT_09s0054g00960	SB	0.00290923	1.08e-11	0.000104583	2.35e-14	2.19e-06	0.387839	0.0366267	9.05e-10	0.0200041	8.22e-13	5.39e-05	0.704367
VIT_07s0031g03030	PN	0.0206608	5.41e-06	0.024513	2.37e-14	7.83e-08	0.0016695	0.328249	0.000141006	0.38879	1.51e-12	4.71e-06	0.101411
VIT_19s0015g00930	PN	0.00051433	5.08e-09	0.0168852	2.38e-14	2.79e-05	0.0714733	0.0547359	5.12e-07	0.354483	1.51e-12	0.000526713	0.47445
VIT_18s0001g08770	ME	0.00325434	2.76e-06	0.077176	2.38e-14	1.95e-06	0.00269434	0.0369389	4.94e-05	0.731331	7.15e-13	4.25e-05	0.0472664
VIT_14s0066g01950	ME	1.36e-05	1.5e-08	0.159642	2.39e-14	0.000339906	0.0274338	0.000891772	6.33e-07	0.8205	7.16e-13	0.00279153	0.180752
VIT_00s0337g00010	PN	0.000546777	5.55e-09	0.0164081	2.43e-14	2.48e-05	0.069185	0.0550289	5.55e-07	0.350205	1.54e-12	0.00048143	0.467597
VIT_01s0011g01280	ME	3.88e-07	1.51e-07	0.818869	2.44e-14	0.00605724	0.0124971	7.32e-05	4.47e-06	0.978827	7.29e-13	0.0264215	0.115554
VIT_16s0050g00670	SB	0.000107909	1.02e-08	0.0626248	2.44e-14	0.000140338	0.0490399	0.00547014	2.63e-07	0.319787	8.53e-13	0.00145653	0.27596
VIT_01s0150g00350	CF	0.316223	3.65e-07	4.29e-05	2.45e-14	3.14e-11	0.0100553	0.917104	8.7e-06	0.00176506	5.14e-12	1.3e-08	0.906248
VIT_00s0225g00230	CD	0.195411	3e-05	0.00327331	2.45e-14	5.6e-11	0.000101217	0.606768	0.000730318	0.0953625	2.12e-12	1.22e-08	0.0122035
VIT_04s0008g01990	ME	0.000940215	8.38e-07	0.102309	2.45e-14	1.29e-05	0.00633546	0.0160136	1.88e-05	0.765443	7.31e-13	0.000200784	0.0790432
VIT_08s0040g00800	SB	0.0326883	6.5e-07	0.00299263	2.47e-14	5.31e-09	0.00208133	0.148641	8.56e-06	0.0873439	8.58e-13	4.01e-07	0.0500907
VIT_18s0076g00310	SB	2.13e-05	1.01e-12	0.00345246	2.48e-14	0.000605594	0.611844	0.00214047	1.2e-10	0.0919238	8.63e-13	0.0044875	0.844017
VIT_17s0000g00200	SM	0.614759	5.42e-07	4.37e-06	2.49e-14	3.85e-13	0.00402835	0.85454	1.38e-05	0.000993445	1.18e-12	6.39e-11	0.0708631
VIT_01s0011g05850	ME	0.000386374	1.19e-07	0.0772994	2.51e-14	4.19e-05	0.0204911	0.00865875	3.68e-06	0.731331	7.46e-13	0.000527794	0.152387
VIT_17s0000g00520	CF	0.359208	7.54e-10	1.49e-07	2.52e-14	1.69e-11	0.129522	0.930027	6.11e-08	3.87e-05	5.16e-12	7.97e-09	0.997663
VIT_07s0104g01300	ME	0.00231683	3.34e-07	0.0370772	2.52e-14	3.11e-06	0.00938393	0.0294719	8.67e-06	0.644714	7.48e-13	6.32e-05	0.0991282
VIT_04s0008g03760	SB	0.00578159	1.73e-11	5.06e-05	2.52e-14	6.46e-07	0.345778	0.0546438	1.33e-09	0.012678	8.75e-13	2.04e-05	0.669482
VIT_12s0034g01860	SB	0.0166861	3.52e-07	0.00677809	2.53e-14	1.48e-07	0.0104313	0.100943	5.2e-06	0.123008	8.75e-13	6.28e-06	0.124351
VIT_07s0104g00910	SB	0.0194704	7.19e-07	0.008963	2.53e-14	1.27e-07	0.00730249	0.109527	9.34e-06	0.137467	8.75e-13	5.47e-06	0.102393
VIT_11s0118g00350	ME	8.77e-08	4.15e-11	0.197228	2.54e-14	0.0185787	0.286017	2.51e-05	4.56e-09	0.838723	7.52e-13	0.0619638	0.599212
VIT_19s0015g00300	SM	0.0530059	6e-09	7.37e-05	2.57e-14	9.25e-09	0.0987724	0.353358	3.05e-07	0.00695196	1.21e-12	4.06e-07	0.393054
VIT_12s0057g01210	SB	0.043258	3.77e-05	0.0354009	2.57e-14	1.9e-08	0.000412685	0.173804	0.000260683	0.249202	8.86e-13	1.16e-06	0.0196926
VIT_06s0004g01210	SM	0.000305393	2.04e-09	0.0153474	2.6e-14	4.89e-05	0.103634	0.0323017	1.22e-07	0.161063	1.22e-12	0.000556973	0.403794
VIT_17s0000g03280	SB	0.23345	2.15e-06	0.000364907	2.6e-14	9.5e-11	0.00298398	0.451721	2.35e-05	0.0346265	8.95e-13	1.68e-08	0.0604071
VIT_05s0029g01350	ME	0.00757266	1.62e-06	0.0325477	2.62e-14	6.62e-07	0.00462181	0.0626253	3.26e-05	0.628607	7.74e-13	1.77e-05	0.065993
VIT_00s0414g00030	SB	9.46e-05	2.5e-13	0.000501495	2.64e-14	0.000161248	0.775429	0.0051439	3.54e-11	0.039846	9.06e-13	0.00162088	0.920559
VIT_18s0001g12830	CS	0.187444	1.88e-05	0.00298903	2.65e-14	2.49e-10	0.000694003	0.564744	0.000439982	0.254115	7.64e-13	9.54e-09	0.0048689
VIT_19s0014g03250	SM	0.00566207	1.69e-10	0.00019999	2.65e-14	7.64e-07	0.240817	0.139738	1.4e-08	0.0125322	1.25e-12	1.78e-05	0.586709
VIT_06s0004g07310	ME	6.87e-07	2.58e-12	0.0225486	2.67e-14	0.00393434	0.576439	0.000111405	4.05e-10	0.570743	7.85e-13	0.0189593	0.815307
VIT_06s0061g00760	SM	0.0754679	1.77e-06	0.00202074	2.69e-14	1.28e-09	0.00168481	0.407551	3.74e-05	0.0514365	1.26e-12	7.49e-08	0.0428452
VIT_14s0060g00460	SB	0.0427837	3.12e-05	0.0322732	2.72e-14	2.02e-08	0.000482524	0.172975	0.000222059	0.238721	9.29e-13	1.2e-06	0.0213675
VIT_12s0028g01090	CD	0.000381534	7.35e-11	0.00269373	2.74e-14	4.28e-05	0.28303	0.0429773	2.5e-08	0.0863555	2.36e-12	0.000675125	0.662158
VIT_08s0040g03150	SM	0.00122741	1.4e-10	0.000811924	2.79e-14	3.65e-06	0.186877	0.0659624	1.19e-08	0.0298954	1.3e-12	6.39e-05	0.527409
VIT_14s0060g00570	CS	0.0390365	6.93e-05	0.0557909	2.8e-14	2.33e-08	0.000199271	0.294654	0.00119087	0.507766	8.05e-13	4.64e-07	0.00189731
VIT_01s0011g01630	CS	0.000667009	2.38e-07	0.0774732	2.81e-14	2.3e-05	0.0130709	0.043974	1.58e-05	0.548389	8.05e-13	0.000167032	0.0452227
VIT_10s0116g00500	SB	0.0641072	4.58e-06	0.00534653	2.84e-14	2.92e-09	0.00105225	0.218238	4.39e-05	0.109341	9.65e-13	2.6e-07	0.0335388
VIT_05s0077g01000	SB	0.00436713	4.24e-07	0.0265733	2.84e-14	1.61e-06	0.00946546	0.0462798	6e-06	0.215723	9.65e-13	4.24e-05	0.118094
VIT_14s0083g00940	PN	0.000117182	1.48e-09	0.0220224	2.89e-14	7.78e-05	0.0915172	0.0266564	1.92e-07	0.380855	1.81e-12	0.00117177	0.510663
VIT_17s0000g03240	CF	0.0376486	3.81e-11	5.08e-06	2.89e-14	2.43e-08	0.289118	0.886167	5.22e-09	0.000412652	5.85e-12	2.64e-06	0.997663
VIT_08s0040g01920	SM	0.0201515	1.94e-07	0.00302989	2.91e-14	4.99e-08	0.0116922	0.243903	5.75e-06	0.066919	1.35e-12	1.69e-06	0.131402
VIT_00s0333g00040	ME	0.00511499	2.92e-05	0.159396	2.95e-14	6.92e-07	0.000323987	0.049013	0.000361467	0.8205	8.62e-13	1.84e-05	0.0130269
VIT_18s0001g07060	CD	0.0303835	3.98e-08	0.000820102	2.95e-14	4.65e-08	0.0344256	0.294369	4.28e-06	0.0516778	2.53e-12	3.03e-06	0.273615
VIT_13s0047g00200	PN	0.452644	0.00264349	0.023528	2.96e-14	5.1e-12	2.31e-06	0.86264	0.0175732	0.385837	1.85e-12	1.48e-09	0.00291051
VIT_14s0108g00850	SB	0.00386537	1.96e-06	0.0609448	2.98e-14	2.18e-06	0.00408707	0.0427922	2.17e-05	0.315501	1.01e-12	5.36e-05	0.0730569
VIT_10s0003g04600	CS	0.0345981	0.00283158	0.393206	2.98e-14	4.37e-08	3.08e-06	0.281256	0.0193503	0.81222	8.5e-13	8.09e-07	7.79e-05
VIT_17s0000g05370	CS	0.222949	0.00143528	0.0505112	2.98e-14	1.7e-10	6.58e-06	0.603566	0.0118516	0.495726	8.5e-13	6.91e-09	0.000137563
VIT_18s0001g00810	ME	0.0201763	1.62e-05	0.0448012	2.98e-14	8.64e-08	0.000741589	0.116054	0.000219593	0.667718	8.71e-13	3.2e-06	0.0217519
VIT_13s0019g04240	CF	0.0308957	1.34e-10	1.75e-05	2.99e-14	3.95e-08	0.220285	0.886167	1.45e-08	0.00092983	5.97e-12	3.93e-06	0.997663
VIT_14s0066g01090	ME	0.000116142	2.54e-09	0.0184774	3e-14	1.82e-05	0.0423961	0.00391208	1.43e-07	0.543038	8.75e-13	0.000265282	0.230981
VIT_06s0004g02380	ME	0.159225	0.000213552	0.0213735	3.02e-14	5.03e-10	8.32e-05	0.391892	0.00177224	0.560797	8.77e-13	4.4e-08	0.0051173
VIT_07s0031g01660	ME	0.0192361	4.24e-05	0.0762588	3.02e-14	1.17e-07	0.000444985	0.112623	0.000487773	0.729418	8.77e-13	4.11e-06	0.0157894
VIT_03s0091g01020	SB	0.033805	5.7e-06	0.0156983	3.07e-14	4.05e-08	0.00201634	0.152118	5.28e-05	0.170666	1.03e-12	2.16e-06	0.0489955
VIT_01s0137g00190	SB	0.000126968	1.55e-09	0.0263298	3.09e-14	0.000143998	0.112159	0.00599287	5.34e-08	0.21528	1.04e-12	0.00148524	0.411109
VIT_08s0007g07430	SM	0.0181557	1.38e-08	0.000789853	3.1e-14	1.29e-07	0.0579051	0.236651	6.26e-07	0.0292615	1.43e-12	3.85e-06	0.308592
VIT_02s0025g00150	ME	0.00492034	5.61e-05	0.215816	3.11e-14	8.8e-07	0.000212209	0.0478709	0.000609422	0.853947	8.97e-13	2.23e-05	0.00992589
VIT_18s0001g00100	SM	0.0337999	1.18e-05	0.021551	3.12e-14	2.93e-08	0.00125362	0.296974	0.000181367	0.19142	1.44e-12	1.08e-06	0.0352468
VIT_18s0001g11970	CS	0.0424855	0.00151735	0.254825	3.13e-14	1.94e-08	6.21e-06	0.303816	0.0123455	0.739149	8.91e-13	4e-07	0.000131531
VIT_02s0025g03230	ME	7.62e-05	6.97e-07	0.304315	3.15e-14	0.000220647	0.00776825	0.00288596	1.61e-05	0.888921	9.08e-13	0.00199568	0.0894588
VIT_03s0091g01020	ME	0.00332736	4.54e-07	0.0336629	3.16e-14	2.77e-06	0.0104161	0.0374461	1.14e-05	0.628607	9.08e-13	5.71e-05	0.105045
VIT_01s0011g01630	CD	0.00261422	2.59e-06	0.0884922	3.17e-14	3.73e-06	0.00340801	0.101667	0.00010743	0.434122	2.7e-12	9.92e-05	0.0913062
VIT_12s0028g01150	SM	6.87e-05	4.18e-12	0.0023876	3.17e-14	0.000236854	0.54484	0.0138943	5.79e-10	0.0573785	1.46e-12	0.00203372	0.813269
VIT_04s0069g00780	ME	0.000219658	4.43e-09	0.0214351	3.2e-14	3.13e-05	0.0580441	0.0059809	2.33e-07	0.560797	9.19e-13	0.000418693	0.271832
VIT_07s0031g00540	SM	0.154711	0.000953874	0.0571197	3.22e-14	2.81e-10	6.26e-06	0.527754	0.00624361	0.307665	1.47e-12	2.14e-08	0.00112937
VIT_01s0137g00650	SB	0.000136099	2.73e-10	0.0119152	3.26e-14	0.00014318	0.196484	0.00614147	1.24e-08	0.153128	1.09e-12	0.00147919	0.522151
VIT_14s0108g00850	CS	0.0386391	7.5e-07	0.00401902	3.29e-14	3.24e-08	0.00752072	0.29272	3.88e-05	0.259933	9.33e-13	6.2e-07	0.0299279
VIT_13s0067g02950	CS	0.0278222	6.29e-05	0.0743686	3.36e-14	7e-08	0.000256472	0.254266	0.00110708	0.541414	9.51e-13	1.21e-06	0.00232354
VIT_09s0002g01440	PN	0.00526351	1.08e-09	0.000801297	3.37e-14	1.29e-06	0.141979	0.173081	1.6e-07	0.116179	2.09e-12	4.52e-05	0.591884
VIT_10s0003g01490	CS	0.0287225	7.72e-05	0.0759056	3.38e-14	4.37e-08	0.000181945	0.258595	0.00130225	0.545902	9.56e-13	8.1e-07	0.00176792
VIT_19s0015g01760	SB	0.000786287	3.01e-11	0.000801537	3.38e-14	1.57e-05	0.328046	0.0174743	2.06e-09	0.0480517	1.13e-12	0.000265236	0.654226
VIT_11s0016g05420	SM	0.389665	0.0156597	0.117389	3.39e-14	1.45e-11	2.34e-07	0.732485	0.0539923	0.4417	1.55e-12	1.65e-09	0.000110052
VIT_01s0026g01140	CF	0.252933	4.57e-13	7.91e-10	3.4e-14	7.89e-11	0.681734	0.913647	1.46e-10	7.38e-07	6.72e-12	2.73e-08	0.997663
VIT_12s0134g00420	SB	0.0010488	2.56e-10	0.0021139	3.43e-14	1.36e-05	0.198963	0.0205551	1.18e-08	0.0761461	1.14e-12	0.000234491	0.524232
VIT_01s0011g05190	SB	0.000280473	2.89e-10	0.00273774	3.5e-14	7.1e-06	0.110698	0.00983491	1.3e-08	0.0843469	1.16e-12	0.000137949	0.408954
VIT_17s0000g00520	CS	0.274143	0.000437048	0.0159515	3.5e-14	9.86e-11	4.11e-05	0.648815	0.004884	0.375405	9.89e-13	4.26e-09	0.000565484
VIT_11s0016g04500	ME	0.000753699	5.71e-09	0.0114833	3.5e-14	1.51e-05	0.0725188	0.0138811	2.81e-07	0.476728	1.01e-12	0.000229207	0.306268
VIT_02s0109g00230	SM	0.617414	0.00638443	0.0257311	3.51e-14	1.33e-12	1.04e-06	0.85619	0.0273896	0.209867	1.6e-12	1.89e-10	0.000309767
VIT_07s0005g02170	SM	0.0111409	1.89e-05	0.078942	3.53e-14	3.94e-07	0.000959061	0.191319	0.000266913	0.36536	1.6e-12	1.02e-05	0.0298243
VIT_13s0019g03910	CS	0.381495	0.00341893	0.0402637	3.55e-14	1.27e-11	9.49e-07	0.736491	0.0223875	0.468549	1e-12	7.32e-10	3.11e-05
VIT_19s0090g01200	PN	0.0429531	2.28e-06	0.00644635	3.59e-14	2.06e-08	0.00375444	0.427369	7.07e-05	0.254308	2.21e-12	1.52e-06	0.151825
VIT_09s0002g04250	SM	0.00994025	9.73e-10	0.000331917	3.63e-14	4.69e-07	0.16076	0.180008	6.43e-08	0.0175139	1.64e-12	1.18e-05	0.491634
VIT_02s0025g03570	CD	0.31103	8.95e-06	0.000561176	3.66e-14	4.04e-11	0.00157516	0.711527	0.000289176	0.0429442	3.1e-12	9.45e-09	0.059856
VIT_00s0904g00010	SM	0.0235758	7.88e-06	0.0240947	3.7e-14	4.73e-08	0.00118365	0.256592	0.000129969	0.203354	1.67e-12	1.61e-06	0.0341244
VIT_13s0064g01190	CS	0.066166	0.000194585	0.0598019	3.71e-14	9.52e-09	0.000103495	0.367476	0.00262492	0.517246	1.04e-12	2.2e-07	0.00114652
VIT_01s0137g00210	SB	0.00369015	3.9e-09	0.00185899	3.75e-14	8.87e-07	0.0609678	0.0416295	1.16e-07	0.0717915	1.23e-12	2.66e-05	0.305073
VIT_05s0020g03970	CD	0.00240529	5.76e-10	0.000701673	3.76e-14	8.84e-07	0.104273	0.0974925	1.26e-07	0.0483485	3.17e-12	3.24e-05	0.447198
VIT_16s0098g00720	CS	0.00606329	7.4e-08	0.007749	3.78e-14	9.46e-07	0.023113	0.125389	6.02e-06	0.341015	1.06e-12	1.12e-05	0.0700264
VIT_10s0003g01170	SM	0.625431	0.000830502	0.00386512	3.79e-14	6.98e-13	8.72e-06	0.860575	0.00557901	0.0767457	1.7e-12	1.08e-10	0.00147699
VIT_07s0005g00730	CD	0.00275102	1.58e-05	0.175284	3.83e-14	2.04e-06	0.00060606	0.104749	0.000438615	0.558444	3.21e-12	6.14e-05	0.0347739
VIT_08s0058g01300	SM	0.0467083	0.000337174	0.107448	3.85e-14	1.87e-08	6e-05	0.337037	0.00276499	0.42226	1.72e-12	7.36e-07	0.00527059
VIT_17s0000g05070	CD	0.0595175	5.23e-05	0.0294464	3.86e-14	8.47e-09	0.000291855	0.38308	0.00110028	0.272607	3.21e-12	7.1e-07	0.0217379
VIT_16s0013g02160	CD	0.113386	0.000136296	0.0241212	3.87e-14	1.07e-09	8.49e-05	0.496267	0.00234785	0.250661	3.21e-12	1.31e-07	0.0110989
VIT_18s0001g01800	PN	0.00464172	3.03e-07	0.0210415	3.87e-14	1.88e-06	0.0140128	0.162617	1.44e-05	0.379076	2.37e-12	6.13e-05	0.259239
VIT_07s0031g03210	CD	0.0361741	3.43e-05	0.0394991	3.89e-14	3.69e-08	0.000556111	0.315655	0.000801889	0.307224	3.21e-12	2.51e-06	0.0330996
VIT_18s0001g09480	ME	2.42e-06	2.21e-07	0.635626	3.93e-14	0.00369716	0.0151011	0.000269439	6.1e-06	0.954878	1.12e-12	0.0180733	0.129798
VIT_18s0001g08090	SB	0.00117168	7.75e-09	0.0108058	3.93e-14	1.27e-05	0.0678343	0.0218862	2.11e-07	0.149037	1.28e-12	0.000222353	0.320938
VIT_05s0077g01460	CD	0.0205547	2.26e-06	0.0141304	3.94e-14	7.55e-08	0.00295894	0.250426	9.68e-05	0.198856	3.24e-12	4.58e-06	0.0850216
VIT_09s0002g04120	PN	0.000109422	5.27e-08	0.106965	3.96e-14	0.000182769	0.0346696	0.0263342	3.34e-06	0.593258	2.41e-12	0.00225179	0.364143
VIT_02s0025g00130	SB	0.000182266	3.77e-10	0.0112161	4.03e-14	0.000120069	0.188943	0.0074523	1.63e-08	0.149937	1.31e-12	0.00129029	0.511674
VIT_06s0004g08330	CS	0.0605744	0.000113696	0.0504344	4.04e-14	1.31e-08	0.000137689	0.35419	0.00175794	0.495277	1.13e-12	2.84e-07	0.00142482
VIT_16s0098g01520	SM	0.000684887	3.21e-06	0.179707	4.11e-14	1.74e-05	0.0037632	0.0471919	6.11e-05	0.528968	1.83e-12	0.000233387	0.0682225
VIT_14s0060g01190	ME	0.00119908	3.16e-08	0.0119688	4.14e-14	2.51e-06	0.0273114	0.0188382	1.21e-06	0.481439	1.18e-12	5.29e-05	0.18026
VIT_04s0023g03610	PN	0.0224818	5.77e-07	0.00552984	4.15e-14	5.86e-08	0.00690992	0.337459	2.4e-05	0.239709	2.51e-12	3.7e-06	0.19429
VIT_18s0089g00920	SM	0.0496617	0.000104786	0.053401	4.2e-14	1.43e-08	0.000160283	0.346344	0.00107811	0.297078	1.86e-12	5.83e-07	0.00940513
VIT_08s0007g01290	ME	0.000790876	1.84e-06	0.152284	4.21e-14	2.15e-05	0.00483589	0.014322	3.62e-05	0.816856	1.2e-12	0.000303831	0.0675966
VIT_07s0005g00270	CD	0.182837	1.81e-06	0.000546898	4.21e-14	4.01e-10	0.00496793	0.59299	8.21e-05	0.0424383	3.44e-12	5.99e-08	0.110778
VIT_05s0094g00030	SB	0.000375087	2.61e-07	0.109366	4.23e-14	4.96e-05	0.01329	0.0115901	4.02e-06	0.408486	1.37e-12	0.000651678	0.143121
VIT_13s0019g04140	SB	0.00962678	5.33e-10	0.000136024	4.29e-14	1.31e-07	0.117876	0.0734129	2.18e-08	0.0226594	1.39e-12	5.63e-06	0.418706
VIT_06s0004g01410	PN	0.00043419	3.96e-09	0.0128002	4.3e-14	2.14e-05	0.07661	0.0515773	4.14e-07	0.317421	2.59e-12	0.000424866	0.480035
VIT_18s0001g14020	SB	0.000734497	1.99e-11	0.000760364	4.42e-14	2.41e-05	0.388476	0.0166399	1.49e-09	0.0465926	1.42e-12	0.0003678	0.704719
VIT_17s0000g09380	PN	0.0167203	5.4e-07	0.00837379	4.53e-14	2.07e-07	0.0103765	0.294423	2.28e-05	0.281096	2.72e-12	1.06e-05	0.228834
VIT_05s0049g00280	ME	0.293041	0.000512182	0.0150586	4.64e-14	7.54e-11	4.64e-05	0.546769	0.00357967	0.521057	1.32e-12	8.83e-09	0.00339626
VIT_17s0053g00990	CS	0.0107314	1.83e-06	0.0177386	4.65e-14	4.44e-08	0.000904496	0.161973	7.92e-05	0.386013	1.3e-12	8.18e-07	0.00597457
VIT_16s0050g00830	PN	1.13e-07	5.37e-12	0.0663136	4.68e-14	0.00986469	0.455829	0.000314021	1.86e-09	0.514341	2.79e-12	0.0448311	0.830147
VIT_01s0011g03540	SM	0.0133865	2.85e-08	0.00162693	4.7e-14	1.89e-07	0.0364821	0.207516	1.15e-06	0.0449618	2.07e-12	5.36e-06	0.244086
VIT_00s0988g00010	ME	0.00194776	9.4e-05	0.402951	4.72e-14	2.74e-06	0.000101891	0.0263391	0.000914755	0.920983	1.34e-12	5.67e-05	0.00589545
VIT_14s0030g01930	CF	0.140887	3.34e-08	4.77e-05	4.76e-14	1.04e-09	0.0383941	0.898025	1.26e-06	0.00188112	9.2e-12	2.14e-07	0.997663
VIT_10s0116g01780	CS	0.0682229	0.000165759	0.0483177	4.77e-14	3.58e-09	5.16e-05	0.372913	0.00232286	0.491043	1.33e-12	9.59e-08	0.000673942
VIT_04s0044g01300	SB	0.0554063	1.02e-06	0.0027953	4.77e-14	1.33e-08	0.00620085	0.20108	1.26e-05	0.0851719	1.53e-12	8.68e-07	0.0935253
VIT_14s0108g01070	ME	0.0572474	0.0001934	0.065834	4.81e-14	1.12e-08	9.37e-05	0.217044	0.00163274	0.706974	1.36e-12	5.87e-07	0.00555734
VIT_11s0037g00150	CD	0.0260463	7.91e-05	0.0838403	4.84e-14	9.15e-08	0.000291916	0.276198	0.00153397	0.42681	3.94e-12	5.37e-06	0.0217379
VIT_05s0077g01450	CS	0.0493547	4.93e-06	0.00970299	4.85e-14	1.89e-08	0.0016268	0.321279	0.000167342	0.341821	1.35e-12	3.91e-07	0.00938863
VIT_07s0005g00860	CS	0.0482718	6.25e-07	0.00264564	4.87e-14	2.45e-08	0.00928298	0.318855	3.35e-05	0.245242	1.35e-12	4.86e-07	0.0350667
VIT_11s0016g04130	PN	0.000909425	4.99e-08	0.0317076	4.93e-14	2.21e-05	0.0363586	0.0728346	3.2e-06	0.418619	2.92e-12	0.000436447	0.369279
VIT_08s0007g00470	CD	0.0125434	7.02e-10	0.000196734	4.97e-14	3.19e-07	0.164351	0.199796	1.48e-07	0.0261316	4.03e-12	1.44e-05	0.53726
VIT_18s0001g12480	CS	0.0952061	0.0149164	0.444586	4.99e-14	3.58e-09	2.46e-07	0.424887	0.0661245	0.842825	1.38e-12	9.59e-08	1.09e-05
VIT_08s0007g00440	SM	0.0121234	4.54e-07	0.00474883	5.07e-14	9.84e-09	0.000957499	0.199304	1.19e-05	0.0852955	2.2e-12	4.28e-07	0.0298243
VIT_13s0084g00230	CS	0.217984	0.0160825	0.27054	5.15e-14	4.81e-10	4.66e-08	0.599198	0.0697519	0.746809	1.42e-12	1.66e-08	2.92e-06
VIT_04s0008g05220	CS	0.0132327	0.000189652	0.206581	5.16e-14	3.05e-07	0.000105614	0.181007	0.00257511	0.700691	1.42e-12	4.21e-06	0.00116534
VIT_13s0019g05160	SM	0.00643138	1.32e-11	3.42e-05	5.17e-14	1.25e-06	0.560114	0.149161	1.6e-09	0.00406228	2.24e-12	2.65e-05	0.822611
VIT_04s0079g00420	SM	0.0878813	1.23e-05	0.0067069	5.18e-14	3.32e-09	0.00138254	0.429282	0.000188653	0.102614	2.24e-12	1.69e-07	0.0378227
VIT_07s0005g00010	SB	0.0320948	1.11e-06	0.00587837	5.2e-14	4.52e-08	0.00581164	0.146823	1.35e-05	0.114333	1.66e-12	2.39e-06	0.0898992
VIT_05s0049g00840	PN	0.0285382	1.37e-06	0.00667071	5.21e-14	2.74e-08	0.00311937	0.36598	4.65e-05	0.254876	3.08e-12	1.94e-06	0.140632
VIT_06s0009g00980	SB	0.0405309	7.07e-06	0.0132395	5.23e-14	2.06e-08	0.00136958	0.168138	6.33e-05	0.157942	1.66e-12	1.21e-06	0.0392974
VIT_12s0055g00710	CS	0.146509	0.0128196	0.311312	5.31e-14	1.53e-09	3.28e-07	0.508662	0.0594174	0.775469	1.46e-12	4.56e-08	1.37e-05
VIT_06s0004g00820	CS	0.0119437	0.0034926	0.749231	5.32e-14	6.76e-07	1.39e-06	0.171423	0.0227622	0.946129	1.46e-12	8.44e-06	4.14e-05
VIT_12s0059g01040	SM	0.0130126	5.57e-08	0.0028487	5.35e-14	3.36e-07	0.0337987	0.204242	2.03e-06	0.064192	2.3e-12	8.89e-06	0.235259
VIT_08s0007g00440	ME	0.0123395	1.14e-06	0.00863916	5.36e-14	1.01e-08	0.000498988	0.0860966	2.44e-05	0.441421	1.5e-12	5.5e-07	0.0168881
VIT_07s0005g00730	PN	0.0143233	6.47e-09	0.000573529	5.38e-14	1.65e-07	0.0660396	0.277066	6.21e-07	0.102493	3.17e-12	8.86e-06	0.462723
VIT_05s0062g00850	CD	0.144716	0.00919514	0.250778	5.45e-14	1.13e-09	7.29e-07	0.544471	0.0513824	0.638206	4.39e-12	1.38e-07	0.000576634
VIT_05s0029g00420	SM	0.0499446	0.00037976	0.108102	5.51e-14	1.57e-08	4.33e-05	0.347021	0.00303479	0.423203	2.36e-12	6.32e-07	0.00418301
VIT_06s0004g04130	CS	0.0531989	3.95e-05	0.0326034	5.51e-14	2.33e-08	0.000367921	0.332828	0.000776847	0.453299	1.51e-12	4.64e-07	0.00304875
VIT_10s0003g00330	SM	0.0208379	3.14e-07	0.0030602	5.52e-14	2.51e-08	0.00590901	0.244891	8.79e-06	0.0672192	2.36e-12	9.49e-07	0.0900229
VIT_18s0001g11120	ME	0.000563879	6.93e-06	0.287638	5.54e-14	3.68e-05	0.0022037	0.0113226	0.000108079	0.88363	1.55e-12	0.000475084	0.0420145
VIT_12s0142g00160	SB	0.0108882	8.03e-06	0.0506874	5.57e-14	2.95e-07	0.00125237	0.0787844	7.02e-05	0.291671	1.76e-12	1.08e-05	0.0374719
VIT_14s0030g02200	CF	0.0151843	8.34e-10	0.000159803	5.59e-14	2.02e-07	0.145294	0.850436	6.66e-08	0.00436448	1.05e-11	1.45e-05	0.997663
VIT_12s0057g00250	CS	0.000159501	2.66e-12	0.00110862	5.6e-14	0.000137996	0.568423	0.0217104	2.21e-09	0.196183	1.53e-12	0.000758545	0.707352
VIT_05s0049g00280	SM	0.385916	4.92e-07	2.6e-05	5.61e-14	2.07e-11	0.0162956	0.729506	1.28e-05	0.00336171	2.39e-12	2.26e-09	0.157315
VIT_13s0073g00170	CD	0.118516	2.99e-05	0.00880059	5.73e-14	2.3e-09	0.000758215	0.504766	0.000729359	0.160226	4.57e-12	2.45e-07	0.03947
VIT_01s0150g00410	ME	0.0308227	0.000346891	0.148333	5.76e-14	3.08e-08	3.27e-05	0.149793	0.00261127	0.813919	1.61e-12	1.36e-06	0.0027135
VIT_01s0011g04450	CS	0.00634071	0.000100635	0.25473	5.86e-14	1.68e-06	0.000225774	0.127939	0.00160071	0.73913	1.6e-12	1.8e-05	0.00208869
VIT_04s0043g00840	CF	0.314047	7.67e-08	9.97e-06	5.87e-14	4.07e-11	0.0207934	0.917104	2.44e-06	0.000651949	1.09e-11	1.47e-08	0.99545
VIT_13s0064g00440	CS	0.0097189	4.89e-07	0.0138032	5.9e-14	5.85e-07	0.0101747	0.155484	2.75e-05	0.365914	1.6e-12	7.41e-06	0.037572
VIT_18s0001g02790	SM	0.846464	0.104862	0.151464	5.93e-14	1.97e-13	2.42e-09	0.95177	0.219557	0.492622	2.52e-12	3.48e-11	5.03e-06
VIT_00s1194g00020	CD	0.0601865	1.85e-07	0.000749183	5.94e-14	1.18e-08	0.0186193	0.384645	1.38e-05	0.0496232	4.72e-12	9.46e-07	0.207234
VIT_04s0023g02110	CF	0.139237	1.4e-07	0.000145716	5.99e-14	1.39e-09	0.0226985	0.896689	4.01e-06	0.00410824	1.1e-11	2.6e-07	0.997663
VIT_07s0130g00310	ME	0.00167204	5.75e-08	0.0215821	5.99e-14	1.22e-05	0.0391893	0.0236277	2e-06	0.560797	1.67e-12	0.000192068	0.220155
VIT_14s0060g00570	SM	0.00916248	2.44e-07	0.00928275	5.99e-14	6.11e-07	0.0170341	0.172118	7.03e-06	0.123024	2.54e-12	1.47e-05	0.161079
VIT_04s0069g00790	CF	0.901324	0.00189949	0.00285726	6.02e-14	1.48e-13	8.14e-06	0.994836	0.00886785	0.0285719	1.1e-11	1.76e-10	0.123939
VIT_03s0038g00440	CD	0.002373	1.09e-10	0.000473962	6.05e-14	5.43e-06	0.307498	0.0972255	3.48e-08	0.0389732	4.78e-12	0.000131174	0.681297
VIT_12s0059g01560	ME	0.00844448	4.49e-07	0.0148204	6.06e-14	8.16e-07	0.0122113	0.0673854	1.13e-05	0.52031	1.69e-12	2.1e-05	0.114249
VIT_18s0089g01170	SB	0.00799626	1.03e-09	0.000327267	6.13e-14	3.57e-07	0.116799	0.0656499	3.77e-08	0.033111	1.93e-12	1.27e-05	0.417022
VIT_18s0001g14230	CD	0.0001675	1.13e-07	0.118755	6.13e-14	0.000162437	0.0275806	0.0321266	9.41e-06	0.484666	4.8e-12	0.0019406	0.247178
VIT_10s0003g04490	SB	0.0136535	3.56e-06	0.0275047	6.16e-14	2.34e-07	0.00255651	0.0899363	3.58e-05	0.219341	1.93e-12	9e-06	0.0557377
VIT_10s0003g03110	CS	0.0670315	0.000615183	0.11799	6.2e-14	1.63e-08	3.25e-05	0.369771	0.00633015	0.606086	1.68e-12	3.44e-07	0.000472378
VIT_09s0002g04360	PN	0.0119323	1.89e-05	0.0726519	6.21e-14	3.85e-07	0.00103511	0.261179	0.000381333	0.528685	3.64e-12	1.76e-05	0.0767369
VIT_01s0026g00230	SM	0.0121355	1.42e-05	0.0649818	6.24e-14	5.18e-07	0.00154492	0.199304	0.000212163	0.329896	2.63e-12	1.27e-05	0.0405932
VIT_09s0002g00170	SB	0.00796861	1.66e-08	0.00271878	6.31e-14	1.15e-06	0.0611588	0.0656499	4.01e-07	0.0843469	1.98e-12	3.32e-05	0.305445
VIT_08s0058g00270	PN	0.169257	6.62e-05	0.00866316	6.35e-14	7.87e-10	0.000435404	0.66534	0.00102641	0.281096	3.71e-12	1.03e-07	0.0502105
[truncated: 12,757 more rows]
