# Supplementary material for: The common transcriptional subnetworks of the grape berry skin in the late stages of ripening
Source: BMC Plant Biol. 2017 May 30;17:94. doi: 10.1186/s12870-017-1043-1 (PMC5450095; doi:10.1186/s12870-017-1043-1)
Supplement: Supplementary file 4 — Annotation of the differentially expressed genes (DEGs) and count data associated with each gene. V1 ID is the same as in Additional file 3. AtID refers to Arabidopsis thaliana gene loci. Headings on the column refer to the cultivar abbreviation followed by the number of the replicate and the number of the °Brix level. The final columns compute the differences between °Brix levels for each cultivar and average them for all cultivars. Color highlights represent decreasing (green) or increasing (red) differences for the gene for the 26 to 20 °Brix comparison (26–20) (XLSX 3136 kb). [file 12870_2017_1043_MOESM4_ESM.xlsx]

## Sheet: Additional file 9 -log2cpm.csv
V1 ID	AtID	Annotation	CF1 20	CF2 20	CF3 20	CF1 22	CF2 22	CF3 22	CF1 24	CF3 24	CF2 24	CF1 26	CF2 26	CF3 26	CSW1 20	CSW2 20	CSW3 20	CSW1 22	CSW2 22	CSW3 22	CSW1 24	CSW3 24	CSW2 24	CSW1 26	CSW2 26	CSW3 26	MEW1 20	MEW2 20	MEW3 20	MEW1 22	MEW2 22	MEW3 22	MEW1 24	MEW3 24	MEW2 24	MEW1 26	MEW2 26	MEW3 26	PNW1 20	PNW2 20	PNW3 20	PNW1 22	PNW2 22	PNW3 22	PNW1 24	PNW3 24	PNW2 24	PNW1 26	PNW2 26
VIT_14s0108g01020	AT3G29030	expansin A5 [Source:TAIR;Acc:AT3G29030]	5.3713	4.5715	6.157	3.562	5.082	5.121	1.424	0.677	1.641	3.598	-2.209	-0.888	5.089	5.677	5.135	3.224	3.5062	3.155	-0.0482	3.122	-0.289	-2.2651	-3.702	-3.37	6.344	6.305	7.0561	3.478	3.365	4.715	1.751	0.893	-0.21104	-1.798	-2.37	-3.271	4.5269	3.983	4.04	1.153	1.6695	-0.016	-1.787	-4.2133	-0.8865	-2.229	-3.09
VIT_11s0016g05840	AT2G10940	Bifunctional inhibitor/lipid-transfer protein/seed storage 2S albumin superfamily protein [Source:TAIR;Acc:AT2G10940]	5.3225	3.911	5.406	4.007	4.525	4.898	1.033	1.259	0.44	2.992	-0.316	-0.024	5.405	6.155	4.276	3.333	4.8097	2.545	1.8202	2.324	0.016	-0.6804	-1.049	-1.31	4.149	4.616	3.5085	1.54	1.65	1.46	-0.999	-1.284	-1.82303	-3.667	-6.783	-2.336	2.0024	1.889	0.596	-0.724	0.4085	-2.033	-4.162	-3.3402	-2.329	-4.324	-3.09
VIT_08s0007g00440		expansin A4 [Source:TAIR;Acc:AT2G39700]	4.1195	3.884	4.667	3.761	4.02	3.723	2	0.677	1.917	3.15	0.063	-0.024	5.387	4.959	4.382	3.86	4.4893	3.244	2.3531	3.517	1.891	-0.2811	-0.168	-0.789	3.726	3.191	2.6074	1.494	1.465	2.303	0.354	0.692	-0.45969	-2.753	-1.808	-1.626	3.2635	4.171	3.14	1.359	3.2455	2.406	-0.696	0.5297	1.3742	-2.536	-0.132
VIT_10s0003g02120	AT4G18970	GDSL-like Lipase/Acylhydrolase superfamily protein [Source:TAIR;Acc:AT5G45670]	3.2491	3.0187	4.726	0.473	4.631	2.357	-1.922	-2.217	-1.021	2.368	-3.678	-4.228	0.909	1.164	-1.036	0.521	-0.6673	-0.494	1.5277	-1.346	-0.012	-1.4313	-3.175	-3.37	3.488	3.721	3.3614	1.088	1.299	2.337	-0.012	-0.1	-0.33002	-3.139	-1.404	-1.369	4.3115	4.26	3.18	0.265	2.1295	1.989	-1.384	-0.2161	-0.1798	-1.26	-1.299
VIT_05s0051g00590	AT1G04680	Pectin lyase-like superfamily protein [Source:TAIR;Acc:AT1G04680]	8.4273	7.871	8.588	7.695	7.922	7.819	6.813	5.972	6.493	7.199	5.437	4.999	8.581	8.405	7.971	7.27	7.9478	7.323	6.0038	7.292	5.43	4.1572	4.264	4.625	8.973	8.867	8.5917	6.699	6.383	7.174	5.679	5.219	4.40893	3.734	3.22	3.392	9.0215	9.161	8.965	8.068	8.0276	8.056	6.425	6.6254	6.6066	4.001	5.354
VIT_07s0005g04130	AT5G44020	HAD superfamily, subfamily IIIB acid phosphatase [Source:TAIR;Acc:AT5G44020]	4.0474	4.5172	4.529	3.064	4.488	4.135	2.303	2.392	2.935	3.399	1.237	1.485	2.052	1.791	0.442	0.882	0.9316	-1.161	0.1108	-0.895	-1.746	-2.5407	-3.702	-1.879	4.532	5.071	4.3554	2.561	2.665	3.31	1.584	2.009	1.34448	0.336	-0.308	0.513	4.683	4.514	3.861	3.128	3.0223	2.519	1.444	0.738	1.6435	-1.26	-0.381
VIT_17s0053g00990	AT1G26770	expansin A1 [Source:TAIR;Acc:AT1G69530]	6.231	6.5442	6.294	5.414	6.215	5.622	4.707	3.788	3.975	5.611	2.966	2.743	6.538	6.237	5.686	4.921	5.4144	4.797	3.8795	4.786	2.714	2.5708	2.357	2.649	5.015	5.045	4.6654	3.011	2.453	2.562	1.482	1.454	-0.21104	-1.351	-1.187	-0.796	6.7889	7.02	5.959	4.816	5.9904	4.897	3.605	3.0844	4.499	2.234	3.044
VIT_06s0004g05380	AT2G29170	NAD(P)-binding Rossmann-fold superfamily protein [Source:TAIR;Acc:AT2G29360]	4.8097	4.077	4.818	3.542	4.486	3.829	2.03	1.167	2.09	3.09	0.2	0.556	4.258	4.859	4.343	3.028	3.1447	3.264	1.7002	3.28	1.758	-0.5991	-0.773	-1.161	3.012	2.973	3.6063	0.814	1.363	1.874	0.399	-0.618	-0.45969	-1.115	-1.972	-1.152	3.0008	2.903	3.077	1.893	1.4695	2.385	1.26	1.1413	0.2924	0.205	0.504
VIT_13s0064g01260	AT3G12610	Leucine-rich repeat (LRR) family protein [Source:TAIR;Acc:AT3G12610]	9.3641	8.7317	9.662	8.586	8.822	8.932	7.482	7.066	7.589	8.007	6.323	5.685	9.717	9.755	9.154	8.785	9.2242	8.238	7.2466	8.242	6.954	5.7211	5.922	5.922	9.613	9.666	9.5081	7.416	7.502	8.048	6.328	5.911	5.3638	4.566	4.113	4.029	10.3844	10.38	9.966	9.465	9.6232	9.354	7.975	8.0683	8.3656	5.76	6.571
VIT_05s0020g03970			3.8138	3.4404	4.005	1.888	3.156	2.669	1.694	1.378	1.082	2.623	1.033	0.72	1.591	2.33	2.096	0.817	1.3791	1.138	0.6917	1.053	-1.085	-0.2497	-1.154	-0.249	4.142	4	4.1606	1.712	2.169	2.591	1.277	1.345	1.49208	-0.434	-1.187	-0.116	5.266	4.743	5.092	3.939	3.4333	3.725	3.043	2.6926	2.3717	1.345	0.772
VIT_01s0010g01390	AT3G19850	Phototropic-responsive NPH3 family protein [Source:TAIR;Acc:AT3G19850]	5.0095	4.8991	5.094	4.683	4.826	5.025	3.504	3.018	4.338	3.98	2.375	2.106	4.129	4.017	4.324	3.627	3.6558	2.924	2.4751	2.752	1.477	-0.0474	-0.062	0.356	4.282	4.234	4.4538	3.308	3.06	3.942	1.916	2.773	1.20166	0.336	-0.152	0.48	4.1219	4.676	3.74	2.849	3.6523	3.34	1.586	1.9335	2.5968	-0.14	1.768
VIT_10s0003g00330	AT1G28440	HAESA-like 1 [Source:TAIR;Acc:AT1G28440]	3.7203	4.0974	3.795	2.886	3.108	3.309	1.534	1.311	1.417	3.274	0.324	0.371	3.363	4.075	3.064	1.878	2.7731	1.951	0.7412	2.193	-0.012	-0.5221	-0.168	-0.903	3.196	2.396	3.0398	0.851	1.207	1.874	0.888	-0.709	-0.15504	-1.633	-1.527	-1.937	2.3996	1.889	1.305	1.097	0.9902	0.584	-1.218	-0.6513	-0.3097	-2.229	-1.746
VIT_04s0008g05010	AT5G25460	Protein of unknown function, DUF642 [Source:TAIR;Acc:AT5G25460]	10.9745	10.5946	11.366	10.194	10.261	10.574	8.96	8.222	8.59	9.812	6.765	7.223	11.23	11.544	10.759	9.794	10.7414	9.934	8.9047	9.935	8.704	6.9644	7.311	6.988	10.158	9.823	10.4422	7.852	7.821	8.751	7.559	6.87	6.49797	5.41	4.926	5.504	10.0605	9.919	9.747	9.4	9.241	9.063	7.925	8.2283	8.2123	6.288	7.174
VIT_01s0150g00460	AT5G13870	xyloglucan endotransglucosylase/hydrolase 5 [Source:TAIR;Acc:AT5G13870]	5.3627	5.3549	5.553	4.848	5.071	5.58	3.338	3.209	4.056	4.486	1.506	2.313	6.933	7.547	5.876	5.635	6.4977	5.455	5.3237	5.339	4.479	3.4266	4.006	3.466	5.974	5.99	5.4168	4.357	4.098	4.054	3.829	3.112	2.73915	1.714	0.816	1.524	5.7724	5.726	4.73	4.242	4.7501	4.049	2.85	2.9232	3.841	1.036	2.497
VIT_18s0001g13230	AT1G45130	beta-galactosidase 5 [Source:TAIR;Acc:AT1G45130]	5.3033	6.1935	5.844	4.108	5.45	5.489	3.102	2.91	4.27	5.168	2.101	2.549	4.691	4.624	3.81	2.955	3.7131	2.191	2.8693	2.418	1.992	0.9046	0.412	0.986	5.437	4.957	4.6237	2.944	3.105	3.433	1.947	1.775	1.62596	1.518	1.131	1.339	5.9552	5.378	4.827	4.051	3.7615	3.478	2.199	1.8462	2.56	1.782	1.927
VIT_04s0023g03240	AT2G18000	TBP-associated factor 14 [Source:TAIR;Acc:AT2G18000]	5.7378	5.9444	6.051	5.093	5.53	5.503	4.457	4.01	4.405	5.137	3.335	3.417	4.865	4.549	4.595	4.444	4.2776	3.96	3.1283	3.879	2.151	1.25	1.054	1.536	5.161	5.743	5.5574	3.43	3.562	4.425	3.049	2.919	2.12156	1.57	1.338	1.147	5.6946	5.491	5.486	4.564	4.4436	4.831	3.138	3.7213	3.2489	1.56	1.828
VIT_01s0150g00300	AT5G13370	Auxin-responsive GH3 family protein [Source:TAIR;Acc:AT5G13320]	3.0482	3.9964	2.971	2.955	2.854	2.366	2.146	1.069	2.256	2.94	0.015	0.039	-0.246	0.214	-0.049	-1.577	-0.1759	-0.902	-1.3091	-0.658	-1.49	-3.0881	-3.175	-2.44	0.625	0.522	0.3381	-0.957	-1.373	-0.21	-1.406	-2.252	-1.65826	-1.798	-2.62	-1.937	3.2132	2.637	2.485	2.257	1.9718	1.215	0.911	-0.5531	0.8436	-1.977	-0.451
VIT_11s0016g04720	AT2G18660	plant natriuretic peptide A [Source:TAIR;Acc:AT2G18660]	4.4176	4.5642	4.653	3.932	4.492	3.913	2.456	2.238	2.694	3.905	1.672	1.366	3.619	3.397	3.306	3.05	3.0524	2.738	2.0138	2.832	1.942	0.0566	0.375	-0.326	4.135	4.126	4.4663	3.211	3.124	3.892	2.826	2.603	1.79186	0.624	0.344	0.8	4.5959	4.39	4.71	3.223	3.726	3.3	1.925	2.6102	2.56	0.44	1.828
VIT_06s0061g01230	AT5G22740	cellulose synthase-like A02 [Source:TAIR;Acc:AT5G22740]	6.2188	6.0619	6.597	5.464	5.999	6.064	4.96	4.721	5.082	5.215	3.965	3.942	6.575	5.908	5.901	5.024	5.7284	5.236	3.8232	5.202	3.476	2.5217	2.602	2.915	6.382	5.918	5.9355	4.754	4.375	5.223	4.158	3.992	3.22929	2.192	1.58	2.628	5.7933	5.887	5.652	4.453	4.9401	4.718	3.255	3.3033	4.2511	2.259	3.491
VIT_13s0019g04910	AT5G04310	Pectin lyase-like superfamily protein [Source:TAIR;Acc:AT5G04310]	3.3673	3.1798	3.474	2.477	2.827	2.586	1.033	1.241	1.238	2.299	-0.197	-0.091	4.324	3.927	3.35	2.811	3.2257	2.728	1.6363	2.889	1.077	0.1998	-0.062	0.143	4.482	4.405	4.1606	2.978	3.027	3.348	2.62	2.612	1.97868	1.162	0.866	0.901	5.0185	4.972	4.907	3.677	4.1542	4.164	2.967	3.1874	3.0906	1.782	2.143
VIT_10s0116g00560			1.9077	2.0691	2.555	1.189	1.925	1.54	0.58	1.148	0.645	2.138	1.104	0.902	3.857	4.333	2.67	1.537	2.3867	1.079	1.1047	0.876	0.559	-0.9062	-2.486	-1.161	4.298	4.268	4.8687	2.101	2.423	3.262	1.584	0.541	0.99443	0.891	-0.308	0.605	3.4674	2.463	3.239	2.307	1.6881	2.085	1.315	1.5695	1.043	0.303	-0.86
VIT_04s0023g02290			5.2877	5.3034	5.156	5.1	5.036	4.627	4.575	3.967	4.079	4.764	3.657	3.423	4.597	4.453	3.398	3.549	4.1319	3.251	2.9609	3.207	2.934	0.9593	1.231	1.108	3.538	3.288	3.5133	2.7	2.094	2.45	2.403	1.013	1.11321	0.212	-1.404	-0.576	2.9313	2.204	1.669	1.359	1.0773	1.061	0.59	-0.1429	0.2924	-1.409	-1.581
VIT_01s0011g05190	AT1G70850	MLP-like protein 34 [Source:TAIR;Acc:AT1G70850]	4.603	5.107	4.076	3.958	4.402	3.475	2.624	2.202	2.539	4.119	1.591	2.494	4.12	4.373	3.858	3.057	3.4398	2.965	2.3689	3.057	2.653	0.612	0.648	-0.903	3.648	4.02	4.1636	1.829	2.945	2.605	2.161	0.893	1.64186	1.02	1.026	0.774	0.1863	-0.261	-0.564	-1.201	-2.2172	-3.515	-1.384	-3.3402	-1.3623	-1.575	-1.581
VIT_14s0068g00510	AT3G29370	unknown protein; BEST Arabidopsis thaliana protein match is: unknown protein (TAIR:AT5G39240.1); Has 16 Blast hits to 16 proteins in 5 species: Archae - 0; Bacteria - 0; Metazoa - 0; Fungi - 0; Plants - 16; Viruses - 0; Other Eukaryotes - 0 (source: /.../BLink). [Source:TAIR;Acc:AT3G29370]	2.2978	3.353	2.428	1.738	2.682	0.822	0.807	1.473	0.796	2.112	-0.665	-0.234	4.369	5.256	3.588	3.057	4.8883	2.513	2.3046	2.365	1.141	1.1594	1.292	1.221	2.746	2.851	1.311	1.692	1.933	1.506	1.228	0.692	0.80978	0.296	-0.681	-0.877	3.9613	4.489	3.313	3.3	4.5691	3.11	1.394	0.8853	2.9907	-0.889	0.802
VIT_01s0011g01280		zinc transporter 12 precursor [Source:TAIR;Acc:AT5G62160]	1.961	1.5061	1.632	1.359	0.891	1.422	0.208	-0.165	-0.514	0.821	-0.588	-0.161	2.401	2.881	1.957	0.48	1.6379	1.109	-0.9538	0.537	-1.571	-2.0339	-2.236	-2.132	0.665	0.404	0.0509	-1.81	-1.686	-1.584	-1.257	-2.948	-1.65826	-3.139	-3.826	-2.888	0.9541	0.549	0.073	-0.724	-0.4953	-0.744	-0.591	-1.4433	-1.3623	-1.762	-1.433
VIT_14s0108g01320	AT3G01070	early nodulin-like protein 19 [Source:TAIR;Acc:AT4G12880]	2.8785	3.4562	3.22	1.903	3.202	2.594	0.66	0.703	1.625	2.401	0.243	0.039	4.129	3.845	2.914	2.43	3.1327	1.759	1.1963	1.999	0.894	-0.0747	0.215	0.199	3.237	3.436	2.832	2.005	1.798	2.311	0.755	0.984	0.6302	0.557	-0.056	1.018	4.8381	4.469	3.995	3.078	3.9191	3.223	1.977	1.3332	2.9416	1.435	2.267
VIT_04s0008g04060			2.4824	2.162	2.997	1.24	2.488	2.223	-0.539	-1.248	-0.315	1.266	-3.678	-1.011	1.348	2.115	0.911	0.252	1.1372	0.405	-0.3254	0.332	-1.208	0.8184	0.257	0.666	3.717	3.688	3.006	1.208	0.77	1.766	-0.999	-0.912	-1.37629	-1.798	-2.922	-1.937	1.4525	1.794	0.747	0.044	0.2173	-0.265	-2.743	-0.9936	-1.1049	-1.575	-1.746
VIT_06s0004g07680	AT2G30300	Major facilitator superfamily protein [Source:TAIR;Acc:AT2G30300]	1.8093	1.6228	1.344	0.875	0.674	1.332	-0.539	-0.673	-1.644	1.033	-3.678	-2.425	1.525	1.981	1.804	0.85	0.8167	0.921	-0.2754	0.913	0.268	-1.7444	-1.523	-2.831	0.199	0.134	0.0509	-1.81	-0.463	-0.422	-2.533	-1.999	-3.16281	-3.139	-4.651	-3.794	1.0225	0.098	0.073	-0.829	-0.5816	-1.318	-2.743	-2.1001	-2.077	-2.926	-6.783
VIT_13s0064g00460	AT3G08030	Protein of unknown function, DUF642 [Source:TAIR;Acc:AT3G08030]	10.6618	10.1837	10.656	10.011	10.064	10.196	8.9	8.633	8.932	9.493	7.539	7.987	10.542	10.777	10.004	9.349	10.0657	8.964	8.0767	8.941	7.613	6.2776	6.408	6.186	10.366	10.336	10.3719	8.517	8.522	9.141	8.17	7.36	7.33268	6.636	5.912	6.277	10.8826	10.864	10.516	10.268	10.5136	10.235	9.331	9.5789	9.7489	8.018	8.212
VIT_06s0061g00680	AT2G28140	Protein of unknown function (DUF1635) [Source:TAIR;Acc:AT2G28140]	1.4847	2.2126	1.927	0.938	2.32	1.588	-0.834	-0.607	0.476	1.425	-1.022	-0.888	0.857	0.946	1.039	1.004	1.113	0.452	0.3207	-0.044	-0.223	-1.5034	-1.049	-1.31	0.953	2.174	2.1931	0.654	1.032	1.778	-0.203	1.041	-0.15504	-1.633	-1.66	-0.796	2.3867	2.872	2.419	1.207	1.3579	0.978	-0.934	0.3887	0.4208	-0.508	-0.958
VIT_13s0106g00250		GDSL-like Lipase/Acylhydrolase superfamily protein [Source:TAIR;Acc:AT5G03610]	0.2746	1.3342	0.224	0.033	0.813	0.795	-0.729	-0.815	-0.514	0.572	-2.764	-3.356	3.039	3.568	2.784	1.862	2.4555	1.558	1.142	1.579	0.244	-1.1164	-0.951	-1.476	0.816	2.062	0.6492	-0.833	0.091	0.878	-1.257	-0.807	-1.14053	-1.798	-6.783	-2.336	3.1985	2.3	2.431	2.178	2.1829	2.15	1.54	1.2541	1.3952	0.396	-0.381
VIT_01s0011g02030	AT5G08260	serine carboxypeptidase-like 35 [Source:TAIR;Acc:AT5G08260]	2.5272	1.8312	2.85	1.571	2.33	1.845	-0.084	-0.118	-0.14	1.141	-0.924	-0.571	2.142	2.652	1.414	0.85	1.113	0.986	0.3843	0.217	-0.223	-2.0339	-1.523	-1.879	2.218	2.221	2.6074	0.654	0.49	1.072	0.399	-0.807	-0.45969	-1.485	-1.291	-1.256	0.9186	0.661	-0.109	-1.066	-0.6734	-2.286	-2.041	-1.2773	-2.329	-3.462	-2.398
VIT_18s0001g14790	AT1G75900	GDSL-like Lipase/Acylhydrolase superfamily protein [Source:TAIR;Acc:AT1G75900]	4.7371	6.0524	5.505	4.456	4.986	4.021	3.97	2.545	3.385	5.214	1.98	2.527	5.403	5.539	5.095	4.332	4.5378	4.449	3.8712	4.461	4.43	2.4566	2.626	1.6	5.232	5.71	5.5632	2.75	3.427	3.51	1.768	1.041	1.34448	1.228	0.344	0.544	6.2816	5.555	5.713	5.948	4.5691	3.771	4.156	3.2499	3.9899	2.71	2.44
VIT_14s0066g00250	AT5G14450	GDSL-like Lipase/Acylhydrolase superfamily protein [Source:TAIR;Acc:AT5G14450]	6.3388	6.0093	6.509	5.807	6.265	5.91	4.652	4.614	4.811	5.351	3.28	3.821	7.167	7.042	6.316	6.001	6.657	5.49	5.0532	5.513	4.543	3.0455	3.356	3.328	7.13	7.034	6.9474	5.735	5.508	5.966	5.082	4.634	4.42968	3.986	2.835	3.836	6.4236	6.064	5.999	5.245	5.3267	5.306	4.086	3.9052	4.5278	2.965	3.568
VIT_06s0004g07310	AT2G30150	UDP-Glycosyltransferase superfamily protein [Source:TAIR;Acc:AT2G30150]	2.3784	2.1361	2.237	1.426	1.823	1.958	0.66	0.622	0.403	1.784	0.063	0.269	0.235	0.077	0.134	-0.143	-0.3664	-1.161	-0.9538	-0.895	-1.746	-3.0881	-3.175	-6.783	1.72	1.868	1.9591	-0.424	-0.071	0.598	-0.781	-0.45	-1.14053	-0.434	-1.972	-0.963	2.2219	1.291	1.23	0.265	0.5774	0.338	-0.013	-0.4612	-0.3097	-1.575	-0.682
VIT_12s0057g01020	AT4G12730	FASCICLIN-like arabinogalactan 2 [Source:TAIR;Acc:AT4G12730]	5.3071	3.6336	5.252	5.409	4.901	5.556	4.948	5.207	5.384	3.905	3.609	3.318	6.919	7.29	6.603	6.089	6.7805	5.78	4.5005	5.798	4.479	3.4119	3.293	3.489	7.555	7.05	6.7642	6.379	6.022	6.184	5.622	6.035	4.31291	3.497	2.478	3.913	4.9889	5.358	4.846	4.062	4.7806	4.741	2.923	3.0221	4.2908	0.44	2.478
VIT_10s0003g01690	AT1G29300	Plant protein of unknown function (DUF641) [Source:TAIR;Acc:AT1G29300]	2.7855	2.8454	3.408	2.023	2.008	2.522	0.735	0.65	0.933	1.957	-1.127	-0.024	3.427	2.767	2.081	1.557	2.4746	2.061	0.6917	1.91	0.686	1.3557	0.824	0.541	2.148	2.278	2.0678	0.611	0.637	0.569	0.258	-0.3	-0.52918	-1.984	-1.527	-1.492	2.0024	1.359	1.353	-0.216	0.6166	0.292	-1.218	-2.4081	-0.1798	-1.762	-2.147
VIT_15s0021g01280	AT2G44740	Cyclin-U4-1 [Source:UniProtKB/Swiss-Prot;Acc:O80513]	2.6296	2.6936	2.484	1.919	2.965	1.619	1.401	1.86	1.058	2.098	-0.035	-0.161	2.267	3.299	1.924	2.515	2.9334	1.376	2.1205	1.458	0.786	-0.3795	-0.473	-0.494	1.917	2.447	1.5546	1.47	1.874	1.662	1.503	0.954	1.13583	-0.129	0.033	-0.328	3.8386	3.871	3.167	1.989	3.685	2.755	0.498	0.4842	2.3067	-1.762	0.128
VIT_02s0025g01380	AT1G64390	glycosyl hydrolase 9C3 [Source:TAIR;Acc:AT4G11050]	7.197	7.0823	6.899	6.715	6.733	6.922	6.119	5.441	6.4	6.487	5.478	5.2	7.242	6.854	6.831	6.276	6.4174	6.253	5.1976	6.245	4.618	4.076	3.629	3.952	6.23	6.071	6.014	4.673	4.469	5.124	4.364	4.151	3.4257	2.958	3.033	3.106	7.3266	7.406	7.255	6.549	6.3317	6.617	5.523	6.1124	5.5228	4.447	4.41
VIT_10s0003g02890	AT1G29910	Chlorophyll a-b binding protein 3, chloroplastic [Source:UniProtKB/Swiss-Prot;Acc:Q8VZ87]	3.1777	3.3698	3.379	1.934	2.794	2.632	0.876	1.007	0.984	2.368	-0.446	-0.024	1.591	1.622	1.874	0.601	0.5189	0.144	-0.3773	0.026	-0.159	-0.1307	-0.692	-1.026	1.866	2.742	2.9923	0.654	1.363	1.909	0.683	0.327	0.14178	-0.129	-0.103	-0.166	2.0024	1.485	2.338	1.068	1.1594	1.706	0.719	1.6745	0.6122	0.043	0.307
VIT_09s0002g00320	AT3G14310	pectin methylesterase 3 [Source:TAIR;Acc:AT3G14310]	3.5825	2.0132	3.762	3.881	3.365	3.716	2.624	3.422	2.694	1.8	1.15	1.677	6.055	6.303	4.668	3.665	5.2567	3.993	3.2228	4.125	2.218	2.2082	2.594	2.163	5.113	3.906	3.7761	4.63	3.427	3.572	3.825	2.319	1.77754	1.464	0.656	0.901	4.0983	3.82	3.542	2.924	3.3772	3.205	0.799	1.1117	2.6414	-0.508	1.499
VIT_18s0001g00470		SKU5-similar 6 [Source:TAIR;Acc:AT1G41830]	4.2159	3.9928	4.551	3.517	4.052	4.097	1.872	2.247	2.754	3.366	1.15	1.636	4.145	4.249	2.599	2.545	3.6474	1.424	2.4306	1.407	0.651	-0.1595	0.129	-0.249	4.333	4.337	3.419	2.846	2.843	2.751	2.036	2.08	1.26461	0.944	0.117	1.207	5.0248	5.066	4.244	3.183	3.9617	3.373	1.925	1.8281	3.0712	0.916	2.331
VIT_18s0001g05180	AT1G78060	Glycosyl hydrolase family protein [Source:TAIR;Acc:AT1G78060]	2.6861	3.8918	3.153	2.161	3.333	2.311	1.768	1.394	2.557	3.056	1.397	1.315	2.04	1.776	1.156	0.975	1.4386	0.626	0.7653	1.211	0.737	-0.0207	-0.542	0.451	3.346	3.001	2.8165	1.712	1.542	1.92	2.093	1.096	0.53127	0.254	-0.254	-0.272	3.6076	3.349	3.558	2.609	2.4563	1.854	1.202	1.1117	1.3313	-0.349	0.576
VIT_14s0066g01850	AT5G40150	Peroxidase superfamily protein [Source:TAIR;Acc:AT3G28200]	2.6459	2.6667	2.605	2.161	2.496	2.096	0.698	0.92	0.708	1.68	-0.035	-0.024	3.39	4.217	2.837	2.545	3.3955	1.814	1.3948	2.033	1.023	0.4108	0.448	0.356	1.95	2.322	1.4379	0.887	1.405	1.17	0.399	0.075	0.00099	-0.368	-1.527	-0.166	3.7252	3.467	2.862	2.307	3.1483	2.396	1.315	1.1703	1.9433	0.483	1.192
VIT_07s0031g00540	AT5G67070	ralf-like 34 [Source:TAIR;Acc:AT5G67070]	5.478	5.0068	5.827	5.194	5.455	5.403	4.25	3.972	4.584	4.297	3.211	3.028	6.107	6.034	5.415	5.493	5.6644	4.876	4.543	4.657	4.058	3.2998	3.356	2.997	5.931	5.771	5.6662	4.833	4.727	5.093	4.236	4.613	3.71957	2.939	2.327	3.095	6.1397	5.926	5.434	4.756	5.2816	4.897	3.409	3.2635	4.2767	2.103	3.319
VIT_08s0007g02020	AT2G38100	proton-dependent oligopeptide transport (POT) family protein [Source:TAIR;Acc:AT2G38100]	3.0605	2.9608	3.247	2.31	2.357	2.639	1.063	0.622	1.28	2.526	0.284	1.209	1.812	1.272	1.711	1.033	0.8753	1.47	0.3528	1.27	-0.012	-0.956	-0.542	-1.31	1.137	0.857	1.3968	-1.24	-0.799	0.625	-0.591	-0.618	-1.5104	-2.753	-3.826	-1.152	0.3008	-0.261	0.286	-1.066	-0.9902	-1.06	-2.743	-1.8465	-2.077	-3.462	-3.62
VIT_09s0054g01220		thalianol synthase 1 [Source:TAIR;Acc:AT5G48010]	2.7631	2.9384	3.427	0.294	2.794	2.15	-1.52	-1.352	-1.362	1.942	-2.764	-1.864	1.742	2.103	2.167	1.744	1.1843	1.194	0.5038	0.949	0.633	-0.7228	-0.343	-0.586	1.883	3.191	3.3614	3.973	2.502	3.525	2.915	2.677	1.71881	0.656	1.229	1.147	4.4607	4.687	5.323	3.223	3.7571	4.48	2.764	4.239	3.2079	2.476	2.727
VIT_12s0055g00810	AT4G25980	Peroxidase superfamily protein [Source:TAIR;Acc:AT4G25980]	2.5963	2.0963	2.939	2.368	2.504	2.713	1.675	1.007	1.082	1.266	-0.197	-0.479	3.966	3.655	3.764	3.267	3.5873	3.341	2.3451	3.222	1.891	0.6289	0.956	1.399	4.68	4.472	4.3793	3.107	3.054	3.34	2.62	2.494	0.75237	0.075	-0.998	0.664	3.9872	4.136	3.972	3.437	3.9033	3.775	2.914	2.9317	3.3491	1.435	2.663
VIT_01s0150g00250	AT5G13400	Major facilitator superfamily protein [Source:TAIR;Acc:AT5G13400]	5.1088	5.62	5.561	4.213	5.29	4.701	2.991	2.834	3.223	4.751	1.718	2.15	4.461	4.925	4.636	3.665	3.7051	4.158	3.0021	4.141	3.281	2.1565	1.862	1.469	4.453	4.96	5.0894	2.74	3.333	3.75	2.49	1.069	2.23069	1.553	1.21	0.747	4.5181	3.936	3.941	3.114	2.9161	2.469	1.889	1.7912	1.9575	0.916	1.073
VIT_07s0129g00870	AT2G23200	Protein kinase superfamily protein [Source:TAIR;Acc:AT2G23200]	2.2558	2.2852	2.361	1.49	2.183	1.195	1.28	1.59	0.58	1.606	-0.255	-0.024	1.055	1.903	1.039	0.393	1.6878	0.781	0.8802	0.629	-0.098	-0.6804	-0.615	-0.408	2.408	2.534	2.1931	1.318	0.802	1.348	1.202	0.58	-0.93793	-0.434	-1.404	-0.51	1.6164	1.267	1.178	-0.943	0.3161	-0.566	-0.934	-1.8465	-0.3097	-2.229	-3.62
VIT_07s0005g01670			3.3772	2.9534	3.751	2.538	2.971	2.85	1.092	0.415	0.796	2.485	0.2	0.158	3.21	4.095	2.872	2.244	2.9742	2.757	1.8877	2.53	2.151	0.6949	1.35	0.921	3.182	3.374	3.0531	1.866	1.684	2.427	2.25	1.298	0.38783	0.414	-0.422	0.747	2.6686	3.298	2.496	3.018	2.4671	2.958	1.142	1.7912	1.3529	-0.349	-0.315
VIT_08s0058g00640		SEC14 cytosolic factor family protein / phosphoglyceride transfer family protein [Source:TAIR;Acc:AT3G51670]	1.7194	1.9844	2.054	0.706	1.937	1.44	-0.021	-0.073	-0.254	1.29	-1.363	-0.669	1.078	1.466	0.442	0.562	0.7865	0.254	-0.487	-0.044	-1.027	-1.6595	-1.049	-1.663	-0.494	1.27	1.6967	-2.372	-1.002	0.625	-0.591	-1.598	-1.2536	-2.449	-2.62	-2.123	2.5109	2.229	2.408	1.26	1.3108	1.579	-0.591	0.9867	0.1013	-1.409	-0.682
VIT_14s0066g01790	AT5G14920	Gibberellin-regulated family protein [Source:TAIR;Acc:AT5G14920]	1.3711	0.5701	2.361	1.055	1.937	2.817	-0.452	-0.315	1.058	0.451	-0.316	-1.461	1.668	2.269	0.771	-0.511	1.4579	-1.026	-0.6057	-0.194	-1.208	-0.4139	-0.773	-0.408	2.271	1.912	0.7828	0.426	0.77	0.989	-1.122	-1.432	-2.00906	-1.633	-2.157	-1.937	0.727	0.697	0.129	-1.35	0.5774	-0.198	-1.069	-0.9936	0.3365	-4.324	-0.682
VIT_07s0129g00730			0.9643	0.7856	1.421	0.089	0.486	0.496	-1.205	-0.029	-1.808	-0.626	-1.645	-1.295	2.392	2.595	1.957	1.744	2.1221	1.4	0.7653	1.053	0.122	0.2223	-0.012	0.024	1.247	0.665	0.0509	-0.106	-1.115	-1.718	-1.758	-2.558	-1.65826	-1.798	-3.304	-2.586	3.4613	3.393	3.126	2.403	2.8761	2.261	1.288	1.5475	1.9575	0.916	1.499
VIT_05s0020g02890	AT3G06035	Glycoprotein membrane precursor GPI-anchored [Source:TAIR;Acc:AT3G06035]	3.3475	3.8244	3.806	2.813	3.667	3.221	1.656	1.488	2.59	2.823	0.906	1.124	3.996	3.53	2.828	2.661	3.1085	1.777	2.0037	1.946	1.203	-0.0474	0.552	0.497	3.805	3.717	3.5652	3.26	2.781	3.253	2.731	2.622	2.20951	1.73	1.171	1.77	2.2507	2.062	1.725	1.31	0.8323	0.826	0.449	-0.0067	0.3793	-0.276	-0.768
VIT_14s0060g01190	AT1G09240	nicotianamine synthase 4 [Source:TAIR;Acc:AT1G56430]	1.9212	1.3569	1.008	0.089	0.731	0.561	-0.151	-0.743	-2.208	0.572	-1.645	-1.461	0.984	0.946	0.976	0.04	0.7865	0.356	0.148	0.876	-0.359	-0.5601	-0.542	-0.789	-0.04	0.483	1.5358	-0.957	-1.686	0.249	-0.781	-1.999	-3.69027	-3.139	-3.304	-2.888	3.4427	3.856	3.289	2.257	3.1749	2.876	1.795	1.9997	1.4564	-0.077	0.307
VIT_18s0122g00330	AT2G33570	Domain of unknown function (DUF23) [Source:TAIR;Acc:AT2G33570]	3.2965	3.6102	3.32	2.607	3.176	2.609	1.033	1.788	1.93	3.056	0.063	0.681	2.335	2.881	1.749	1.342	1.7979	0.584	0.6663	0.629	0.668	-0.6804	-0.86	-0.789	2.271	3.014	2.5144	1.692	2.042	2.059	1.253	0.829	1.38282	0.451	-0.152	0.153	3.4551	2.833	2.24	1.621	2.1829	1.689	0.635	0.3887	1.2871	0.205	0.128
VIT_05s0094g00300			4.3936	4.5787	4.362	3.486	4.144	3.812	1.731	1.442	1.903	3.52	0.737	0.599	4.767	4.786	4.299	3.706	4.4441	3.56	2.6793	3.582	2.49	1.2054	1.807	1.558	4.124	4.082	4.1451	3.281	3.255	3.797	2.766	2.284	2.17715	1.184	0.599	1.492	4.9782	4.819	4.801	4.312	4.5816	4.415	3.459	3.4876	3.9514	2.683	3.611
VIT_08s0007g06060		beta-1,3-glucanase 3 [Source:TAIR;Acc:AT3G57240]	4.1938	4.025	4.663	3.46	7.2	5.164	1.596	3.25	1.576	3.463	0.932	2.539	5.548	6.422	6.783	5.373	6.5413	5.162	3.2572	5.292	3.665	3.1667	3.426	3.663	7.335	6.905	7.6679	8.219	7.284	8.208	7.434	6.641	5.58956	3.854	3.948	5.254	7.5411	8.518	9.181	7.046	7.8648	8.002	5.868	7.1118	7.0379	4.844	6.676
VIT_04s0023g02280		S-adenosyl-L-methionine:salicylic acid carboxyl methyltransferase	3.4063	4.179	3.474	2.87	3.974	2.505	2.375	2.416	1.719	3.41	2.101	1.933	3.518	3.534	3.41	2.97	3.7799	2.456	1.7852	2.443	1.837	0.4685	0.617	0.666	4.178	4.644	3.6637	3.405	3.58	3.244	2.915	2.038	2.62384	2.113	1.285	1.302	4.9031	5.558	4.108	4.287	3.9655	4.267	3.311	2.8534	3.0112	2.454	2.372
VIT_18s0001g10830	AT2G26560	phospholipase A 2A [Source:TAIR;Acc:AT2G26560]	0.2318	-0.1105	0.464	-1.012	-0.607	0.28	-1.52	-2.217	-3.149	-1.034	-2.46	-1.648	1.078	1.82	1.989	0.48	1.6209	-0.039	-1.6482	0.275	-0.59	-0.5221	-0.114	-0.903	2.467	1.853	2.643	0.991	0.671	1.778	0.608	-0.3	-0.33002	-0.821	-1.404	-1.256	2.0024	2.88	2.507	1.68	2.284	0.978	0.178	0.5297	0.9324	-0.784	0.349
VIT_08s0040g00800			5.7215	5.9209	5.044	5.649	5.251	5.481	4.509	4.059	4.492	4.952	2.92	3.299	5.727	5.333	5.372	3.976	4.5625	5.187	3.9364	5.247	3.464	3.5893	3.471	3.81	4.665	4.262	4.7856	4.454	4.531	4.577	5.006	4.646	4.07315	2.65	3.524	2.679	3.1304	3.281	4.56	2.332	2.6391	2.845	1.172	1.5026	0.5759	-1.003	0.128
VIT_16s0022g00670			4.3912	4.5097	5.145	3.4	4.461	4.55	2.532	2.432	3.286	3.89	2.224	2.388	3.739	4.27	3.207	2.293	2.7498	2.163	1.7734	2.1	1.707	1.3248	1.077	0.887	4.202	4.299	4.374	2.468	2.88	3.18	2.346	2.815	2.40845	2.005	2.128	2.606	5.7586	5.552	5.521	4.216	4.6159	4.687	3.176	3.7115	3.8449	2.934	3.303
VIT_01s0011g06580	AT2G01990	unknown protein; BEST Arabidopsis thaliana protein match is: unknown protein (TAIR:AT2G01990.1); Has 125 Blast hits to 123 proteins in 14 species: Archae - 0; Bacteria - 0; Metazoa - 0; Fungi - 0; Plants - 125; Viruses - 0; Other Eukaryotes - 0 (sou /.../CBI BLink). [Source:TAIR;Acc:AT1G14630]	3.1493	3.7408	3.089	2.745	2.971	2.797	2.433	1.518	1.821	2.985	0.644	0.936	1.366	2.161	0.244	-0.143	1.3992	-0.106	-0.6689	0.275	-1.085	-1.3626	-1.671	-2.831	3.216	3.099	2.7365	2.431	1.384	1.975	1.679	1.652	0.53127	0.557	0.157	0.877	2.2073	2.089	1.778	1.56	0.6922	0.693	-0.156	-0.4612	0.0493	-0.889	0.265
VIT_12s0057g01030	AT5G35790	Glucose-6-phosphate 1-dehydrogenase 1, chloroplastic [Source:UniProtKB/Swiss-Prot;Acc:Q43727]	1.113	1.8944	0.426	1.027	1.079	0.822	-0.084	-0.073	-0.587	1.266	-0.665	-0.091	0.627	1.791	1.069	0.252	0.3223	0.085	-1.4135	0.332	-1.414	-3.6184	-2.236	-1.663	1.137	1.728	2.0008	-0.833	0.326	0.511	-0.137	-0.45	-0.3934	-0.185	-0.308	-0.576	2.0192	1.602	1.123	0.543	0.7285	0.466	0.237	-0.6513	0.247	-0.784	-1.581
VIT_04s0023g02690	AT4G36360	beta-galactosidase 3 [Source:TAIR;Acc:AT4G36360]	3.6326	3.6747	4.161	3.106	3.91	3.716	1.937	2.066	2.908	2.895	1.488	1.716	4.981	5.338	4.447	3.482	4.4633	3.623	2.8412	3.529	2.444	1.7228	1.66	1.558	4.361	3.47	3.655	3.405	2.804	3.016	2.369	1.792	1.28499	0.863	0.96	1.227	4.3815	4.735	3.784	3.063	3.9309	3.351	2.454	1.9669	3.2373	2.486	2.862
VIT_06s0061g00240	AT3G21090	ABC transporter G family member 15 [Source:UniProtKB/Swiss-Prot;Acc:Q8RWI9]	1.9869	3.088	2.484	1.59	2.031	1.722	1.003	0.537	1.128	2.164	0.737	0.969	1.799	2.399	1.804	1.144	1.4957	0.584	0.6917	1.381	0.953	-0.8581	-0.343	-0.903	0.404	0.444	0.7828	-2.765	-0.708	0.017	-2.226	-1.598	-1.82303	-1.633	-1.66	-2.586	1.8223	1.423	1.88	0.364	-0.2636	-0.198	-0.81	-0.4612	-0.6107	-1.762	-2.147
VIT_09s0070g00480	AT1G62440	leucine-rich repeat/extensin 2 [Source:TAIR;Acc:AT1G62440]	4.2186	4.1948	5.186	3.717	4.602	4.632	2.532	2.954	3.884	3.515	1.889	2.3	5.665	5.389	3.967	4.006	4.9147	3.082	3.8822	3.266	2.76	2.1797	2.259	2.36	5.017	5.21	4.6414	3.868	4.063	4.136	3.273	3.963	2.8998	2.288	1.708	2.686	4.8663	5.063	4.244	3.738	4.4271	3.99	2.914	2.7986	3.6002	1.865	3.277
VIT_03s0091g00410		Protein of unknown function (DUF620) [Source:TAIR;Acc:AT3G19540]	3.9844	4.4478	4.208	3.433	4.283	3.9	2.532	2.761	2.992	3.489	1.748	2.106	4.35	4.65	3.501	3.057	3.8905	3.335	2.601	3.28	1.906	2.0471	1.513	1.514	4.364	4.9	4.648	3.548	3.491	3.705	3.345	3.323	2.8998	1.714	1.609	1.616	3.9999	3.716	3.521	1.942	2.5607	2.78	1.586	1.6541	1.6609	1.092	0.944
VIT_05s0049g00480		RING/U-box superfamily protein [Source:TAIR;Acc:AT1G04360]	2.3587	2.4627	2.091	2.39	1.937	1.457	1.229	1.205	0.111	1.849	-1.809	0.936	2.063	2.37	1.291	1.432	2.1461	0.541	0.7412	0.629	-0.159	-0.5991	-1.836	-1.31	2.297	1.626	1.7302	0.851	0.77	0.706	1.123	0.954	0.14178	-0.504	-0.546	-0.576	1.7834	1.904	0.883	0.364	1.1594	0.761	-0.696	-1.8465	0.6122	-2.536	-1.933
VIT_05s0020g03320			3.3821	2.6485	3.176	2.7	2.923	2.684	0.876	1.562	1.417	2.043	-0.087	1.124	3.619	3.917	2.955	2.154	3.0714	2.076	1.6622	2.016	0.982	0.2445	0.083	0.356	2.956	2.57	2.832	1.494	1.504	1.874	1.202	0.954	0.46133	0.414	-0.308	0.308	3.9215	3.939	3.933	2.98	3.0513	2.958	2.184	2.0783	2.0921	1.322	1.721
VIT_08s0007g04780	AT2G36830	tonoplast intrinsic protein 2 [Source:TAIR;Acc:AT3G26520]	7.7304	6.6408	7.822	7.64	7.324	7.301	7.24	6.987	6.807	6.532	5.936	5.801	8.814	8.67	8.376	8.019	8.6098	7.919	7.1892	7.916	7.307	5.617	6.136	5.913	8.326	8.016	8.1439	6.868	6.656	7.21	6.34	6.165	5.34207	4.676	4.413	5.179	8.6807	8.59	8.405	7.727	7.9477	7.917	6.887	6.9152	7.1992	5.632	6.736
VIT_04s0044g01010	AT5G09760	Plant invertase/pectin methylesterase inhibitor superfamily [Source:TAIR;Acc:AT5G09760]	1.1594	1.5262	2.067	1.164	1.755	0.949	-0.371	-0.973	-1.126	1.004	-1.996	-0.774	0.563	0.946	0.075	0.348	0.2795	-0.175	-0.6057	0.026	-1.342	-2.1449	-2.486	-2.831	1.62	1.823	2.5709	1.494	0.833	1.851	1.123	0.327	-0.2693	-0.821	-0.912	-0.51	1.9854	1.267	1.611	0.664	1.0198	0.546	-0.233	-0.0067	0.5004	-1.26	-0.601
VIT_15s0046g02030	AT1G01540	Protein kinase superfamily protein [Source:TAIR;Acc:AT1G01540]	2.0742	1.8632	2.29	1.359	1.973	1.664	0.941	1.503	0.853	1.359	-0.316	0.1	2.028	2.86	1.483	1.196	2.2714	0.744	0.5038	0.156	0.016	-0.6391	-0.114	0.024	1.514	1.103	1.0446	0.567	0.45	0.54	0.307	-1.026	-0.15504	-1.351	-0.482	-1.152	1.9507	2.076	1.688	0.5	1.4036	0.949	-0.493	-0.1429	-0.3792	-1.126	-0.524
VIT_04s0008g00440	AT5G25930	Protein kinase family protein with leucine-rich repeat domain [Source:TAIR;Acc:AT5G25930]	1.7947	3.0044	2.572	1.11	2.065	2.085	-0.294	-0.165	-0.14	2.356	-1.24	-0.571	0.353	0.972	1.265	0.85	1.1372	0.584	0.56	1.381	0.737	-1.5793	-1.267	-1.161	3.02	3.008	3.8878	2.219	1.975	3.514	2.883	1.965	0.75237	-0.577	-0.754	0.414	3.5566	3.251	3.573	2.368	2.3784	2.188	1.54	2.0316	1.4958	0.153	0.741
VIT_14s0081g00720	AT3G23210	basic helix-loop-helix (bHLH) DNA-binding superfamily protein [Source:TAIR;Acc:AT3G23210]	2.2125	2.5139	1.831	2.147	1.961	1.369	1.033	0.65	0.677	1.662	-0.316	0.1	1.905	2.216	1.804	1.762	1.1372	0.986	0.1108	1.15	-0.098	-1.1164	-0.951	-0.789	1.193	1.954	1.8416	0.376	0.671	0.854	1.04	0.459	-0.15504	-0.735	-0.254	-0.963	2.7616	2.6	2.589	1.429	2.0018	1.635	0.981	0.8853	1.1702	0.099	0.175
VIT_10s0116g00500			4.0004	4.0391	4.225	3.285	3.706	4.066	2.303	2.342	2.694	3.298	1.875	2.724	3.703	3.499	3.963	3.789	3.4829	3.603	2.6793	3.423	1.985	1.887	1.978	1.95	3.796	4.318	4.3256	2.419	2.54	3.253	1.733	1.688	0.83765	0.863	0.628	0.826	4.4972	4.443	4.602	3.442	3.8914	4.052	2.228	3.03	2.7431	1.56	1.899
VIT_00s0304g00010			5.5141	5.7303	6.132	4.82	5.716	5.177	4.024	3.529	2.986	4.962	2.394	2.836	5.412	5.437	4.415	4.533	5.1628	4.103	4.2155	4.221	3.287	4.1247	3.921	4.246	5.17	5.642	4.8706	3.386	3.477	3.558	2.842	2.483	2.48975	2.593	2.001	2.174	6.5693	6.262	5.732	5.151	5.7376	5.28	4.36	4.1398	4.8271	4.108	4.21
VIT_07s0005g00730	AT4G02320	Plant invertase/pectin methylesterase inhibitor superfamily [Source:TAIR;Acc:AT4G02320]	5.3921	5.063	5.481	4.741	5.026	4.852	4.426	4.378	4.422	4.721	3.831	4.081	3.857	4.181	2.906	2.483	3.4876	1.814	2.288	1.647	1.592	1.25	1.272	0.887	5.891	6.074	5.6564	4.21	4.424	4.687	3.787	3.823	3.54883	3.465	3.112	3.242	5.259	5.049	4.505	4.483	4.4814	4.056	3.435	3.3984	3.5728	2.597	3.26
VIT_04s0023g01520	AT4G36660	Protein of unknown function (DUF1195) [Source:TAIR;Acc:AT5G65650]	4.1514	4.0355	4.415	3.621	4.196	3.95	2.739	2.559	2.805	3.219	2.101	1.916	3.725	3.416	3.523	3.071	3.0588	2.588	1.9202	2.634	1.655	1.2054	0.905	1.166	3.927	3.835	3.9495	2.526	2.502	3.088	2.022	2.12	1.34448	1.184	0.378	0.747	3.6569	3.636	3.603	2.875	2.8922	2.929	2.285	2.6417	2.3178	1.322	1.606
VIT_16s0050g00830	AT5G23940	HXXXD-type acyl-transferase family protein [Source:TAIR;Acc:AT5G23940]	4.0068	3.6926	4.962	3.326	3.187	4.299	2.132	1.167	2.079	3.006	1.319	1.573	4.055	4.61	3.773	1.894	3.18	3.264	1.843	3.266	2.71	1.2167	1.122	0.78	5.089	5.321	5.5124	3.044	3.221	3.769	3.077	1.825	2.24116	1.846	1.472	2.281	4.6374	3.608	3.126	2.403	1.6507	1.332	1.469	0.9199	0.9888	1.12	0.265
VIT_02s0154g00080	AT4G12420	Cupredoxin superfamily protein [Source:TAIR;Acc:AT4G12420]	3.5994	4.0179	3.608	2.813	4.263	2.901	1.576	2.416	2.875	3.188	1.194	1.595	3.23	3.324	2.081	2.206	2.4746	0.954	1.6099	1.053	0.668	0.2445	0.173	0.253	2.915	2.859	2.8998	2.503	2.843	2.895	1.885	2.066	1.62596	0.944	1.151	1.476	3.7854	3.746	3.245	2.079	3.0513	2.188	1.08	0.5739	2.1176	0.978	1.259
VIT_01s0026g02620	AT1G26770	expansin A15 [Source:TAIR;Acc:AT2G03090]	8.2905	7.3707	8.062	8.277	7.658	8.071	7.876	7.288	7.52	7.3	6.485	6.847	8.831	9.103	8.19	7.435	8.2157	7.696	7.0394	7.647	6.636	6.3714	6.275	5.94	9.203	8.763	9.0266	7.188	7.204	7.869	7.456	6.659	6.33826	5.913	5.81	5.338	7.9024	7.791	8.11	7.029	6.8092	6.222	5.555	5.3411	5.3774	4.194	3.686
VIT_14s0068g00030			1.7947	2.0691	2.58	0.875	1.304	0.997	0.154	-0.607	-0.923	1.217	-1.497	-1.461	1.27	1.638	0.734	0.85	1.2957	0.954	0.56	0.985	0.502	-0.956	-0.692	-0.789	1.193	1.177	1.9591	-0.256	-0.254	1.112	0.307	-0.531	-1.37629	-1.984	-2.157	-1.773	0.6425	0.588	0.235	-0.289	0.6549	-1.06	-1.787	-0.8702	-0.4523	-1.977	-1.176
VIT_10s0003g04950			4.492	4.124	5.089	3.761	4.241	4.348	3.244	2.954	2.582	3.636	1.452	2.482	5.605	6.25	5.295	4.392	4.9407	4.724	4.1666	4.63	4.017	3.1013	3.184	2.802	5.519	5.277	5.2408	3.354	3.525	4.331	2.784	1.825	2.07549	0.995	1.472	1.105	4.8429	4.713	4.983	4.04	3.9464	3.547	2.803	2.9486	3.1719	1.73	1.462
VIT_04s0023g03610			4.3443	4.5593	4.304	3.774	4.052	3.878	2.663	2.432	2.522	3.654	1.748	2.15	4.196	4.65	3.892	3.498	3.8473	2.973	3.2008	3.106	2.157	1.6989	1.94	1.558	4.243	4.387	4.0086	3.036	3.13	3.31	2.867	2.504	2.59963	2.147	2.128	1.885	4.1527	4.23	3.98	3.657	3.6804	3.294	2.682	2.8079	3.0248	1.944	2.411
VIT_17s0000g06680			3.9715	4.0391	3.999	3.308	3.988	3.549	2.015	2.595	2.514	3.049	1.608	2.164	3.329	3.225	2.979	3.05	2.7341	2.433	1.8202	2.163	2.047	0.612	0.905	0.451	3.465	3.869	3.9984	2.627	3.261	3.48	2.766	2.73	2.48975	2.054	2.255	1.873	2.3605	2.503	2.12	0.776	1.0773	0.546	-0.082	-0.4612	-0.0047	-0.508	-0.601
VIT_02s0025g02410	AT1G64640	early nodulin-like protein 8 [Source:TAIR;Acc:AT1G64640]	4.9249	5.2814	4.994	4.877	5.12	4.785	4.522	4.371	5.046	4.768	3.845	3.664	4.653	5.065	3.792	3.823	4.5172	3.396	3.874	3.535	2.697	2.1623	2.485	2.232	5.156	5.056	4.3174	4.266	3.962	4.031	3.945	3.989	3.13697	3.185	2.664	3.041	5.692	5.448	4.735	4.492	4.9088	4.195	3.318	2.8974	3.675	2.283	2.362
VIT_01s0026g01950		homeobox protein 23 [Source:TAIR;Acc:AT1G26960]	2.9461	2.9459	2.725	2.477	2.854	2.489	0.876	1.361	1.398	2.098	0.676	1.124	2.747	3.324	1.437	1.635	2.3354	1.166	1.2824	0.673	0.462	-0.4139	-1.154	-0.326	2.923	2.406	2.3838	1.752	1.615	1.565	1.544	0.861	1.18005	0.656	0.89	0.635	3.5738	3.512	2.919	2.536	2.9082	2.017	2.139	1.1703	2.0129	1.816	1.623
VIT_17s0000g01160	AT5G14120	Major facilitator superfamily protein [Source:TAIR;Acc:AT5G50630]	4.0505	3.4351	4.606	4.095	3.591	4.27	4.42	3.75	3.564	3.712	2.79	3.141	4.546	4.86	4.27	3.603	4.4705	3.833	3.3558	3.961	2.893	2.7326	2.777	2.775	5.098	4.614	4.5342	3.849	3.472	3.836	3.419	3.215	2.2823	1.76	2.168	2.372	4.3586	4.251	3.726	3.742	3.6943	3.11	2.713	2.2513	2.9416	1.322	1.954
VIT_00s0227g00200	AT3G25500	formin homology 1 [Source:TAIR;Acc:AT3G25500]	3.1144	3.0812	3.214	2.598	2.746	2.98	1.731	1.646	2.347	2.506	0.932	1.736	2.564	2.96	2.326	1.762	2.325	1.682	1.3477	1.579	0.909	0.7885	0.375	0.541	3.876	3.713	3.8156	3.122	2.796	3.253	2.62	2.307	2.02789	1.5	1.472	1.571	2.1006	1.978	2.02	1.31	1.4478	1.635	0.293	1.1703	0.7489	-1.003	-0.524
VIT_18s0001g05570	AT1G34580	Major facilitator superfamily protein [Source:TAIR;Acc:AT1G34580]	7.927	7.6967	8.091	7.557	7.934	7.576	6.796	6.623	7.06	7.102	6.02	5.625	4.297	4.066	3.649	3.172	3.814	3.176	2.0826	3.13	2.349	1.0248	1.388	1.137	8.103	8.166	8.1065	7.365	7.09	7.604	7.1	6.943	6.40206	5.421	5.271	5.578	6.5528	6.553	6.202	6.019	6.1752	5.981	5.32	5.2742	5.6483	4.344	4.5
VIT_13s0019g00240			1.8663	1.8473	1.599	0.81	1.531	1.35	-0.021	0.35	0.285	0.684	-0.833	-0.161	0.426	1.095	0.656	0.85	-0.509	-0.249	-0.2754	-0.895	-0.59	-1.8346	-2.022	-1.879	0.451	0.595	0.8452	-0.516	0.141	0.54	-0.423	-0.912	-0.67909	-0.912	-1.404	-0.877	2.2364	2.062	1.53	1.26	1.2116	0.978	0.054	0.5297	0.4612	-0.686	-0.682
VIT_06s0004g04110	AT2G28690	Protein of unknown function (DUF1635) [Source:TAIR;Acc:AT2G28690]	3.8601	4.394	3.693	4.125	3.67	3.881	3.835	2.915	3.212	3.721	2.486	2.471	3.501	3.81	3.254	3.028	3.3651	2.747	2.3689	2.88	1.682	0.7425	0.852	1.108	2.846	2.606	2.7199	1.345	1.523	1.863	1.177	0.954	0.09636	-0.129	0.076	-0.328	3.5451	3.233	3.457	3.216	2.8599	2.651	2.352	2.2782	2.2617	1.007	0.917
VIT_17s0000g00830	AT5G50790	Nodulin MtN3 family protein [Source:TAIR;Acc:AT5G50790]	6.4989	6.4341	6.442	6.238	6.334	5.637	5.253	5.821	5.926	5.717	5.423	4.607	8.173	7.873	7.173	6.541	7.4414	6.563	6.4729	6.549	5.846	5.5473	5.392	5.751	7.625	6.741	6.7652	6.523	5.885	6.209	5.34	5.859	5.05655	4.012	4.045	4.123	5.7847	5.427	5.285	4.162	4.6399	4.369	3.654	2.88	3.976	2.973	4.062
VIT_17s0119g00110			2.9981	4.3468	3.657	2.333	3.252	2.522	0.208	1.028	1.28	3.137	-1.497	-0.024	2.419	2.941	2.906	2.67	2.9875	2.63	2.0338	2.418	2.465	-0.4851	0.905	0.024	3.139	3.713	3.7231	3.604	3.267	3.848	3.211	3.171	2.44515	1.116	0.656	1.898	4.7092	4.227	4.288	3.677	4.0141	4.014	2.869	3.577	3.5496	2.568	2.904
VIT_10s0116g00410	AT4G21200	gibberellin 2-oxidase 8 [Source:TAIR;Acc:AT4G21200]	4.1283	4.5097	4.52	3.611	3.528	4.636	3.244	2.798	3.112	3.862	1.955	2.592	1.812	3.096	1.804	1.557	1.113	0.954	0.7167	0.758	0.221	0.1059	-0.168	0.085	3.717	4.573	4.3634	1.345	2.483	3.569	1.15	1.496	1.62596	0.451	-0.681	0.48	3.1381	2.192	2.828	2.218	1.4695	1.31	0.837	1.5475	0.9034	0.396	-0.768
VIT_14s0083g00080	AT5G16030	unknown protein; BEST Arabidopsis thaliana protein match is: unknown protein (TAIR:AT5G16030.1); Has 49 Blast hits to 49 proteins in 10 species: Archae - 0; Bacteria - 0; Metazoa - 0; Fungi - 0; Plants - 49; Viruses - 0; Other Eukaryotes - 0 (source /.../ BLink). [Source:TAIR;Acc:AT3G02500]	2.8075	3.0538	3.236	2.645	2.794	3.186	2.553	1.917	2.505	2.345	1.955	1.697	2.997	3.774	2.995	2.419	3.0333	2.65	1.9202	2.391	1.191	0.4108	1.006	0.705	2.176	2.301	1.6095	0.155	0.802	1.132	0.399	0.416	-0.93793	-1.485	-0.998	-0.877	0.9887	0.862	0.883	-0.146	0.7639	0.621	-0.591	-0.2933	0.2924	-0.426	-1.299
VIT_11s0016g02430		Protein kinase superfamily protein [Source:TAIR;Acc:AT5G56790]	3.6771	3.8723	3.523	3.05	3.503	3.01	2.186	2.202	2.395	3.213	1.319	1.462	3.021	3.431	2.458	1.597	1.9691	1.951	0.7653	2.163	0.313	-0.1307	-0.542	-0.408	2.881	2.953	2.6862	1.772	1.947	2.259	2.107	1.013	1.43848	1.045	0.628	0.575	4.1679	4.146	4.032	3.033	3.0867	2.73	1.994	1.9335	2.444	1.619	1.404
VIT_10s0003g04350	AT1G30380	photosystem I subunit K [Source:TAIR;Acc:AT1G30380]	2.8505	2.8849	2.638	2.038	2.584	1.909	0.972	0.779	0.44	1.957	0.2	-0.311	1.385	1.622	1.483	0.301	0.6589	0.405	-0.9538	-0.276	-1.414	-1.9308	-2.79	-2.44	1.35	1.459	1.3329	-0.036	0.893	0.679	-0.012	-0.531	-0.45969	-0.504	-1.187	-1.054	1.2676	0.625	0.978	0.364	0.4954	0.727	-0.493	0.2323	0.1515	-1.126	-0.86
VIT_18s0001g00370			2.7018	3.0538	2.409	1.72	2.746	1.524	1.063	0.898	0.796	2.356	0.852	0.321	2.871	2.73	1.73	2.305	1.9691	1.194	1.3948	1.354	1.05	0.7425	0.297	0.817	4.252	3.494	3.6063	2.368	2.85	2.719	2.079	1.537	1.99114	1.518	1.191	1.147	5.0268	4.453	3.848	3.503	3.0368	2.66	2.108	2.2782	2.6325	1.298	1.828
VIT_07s0031g02480	AT5G63810	beta-galactosidase 10 [Source:TAIR;Acc:AT5G63810]	3.1319	3.1477	3.446	2.456	3.281	2.876	0.972	1.473	2.031	2.546	0.579	1.315	4.26	4.336	3.026	2.03	3.1206	2.599	2.0437	2.391	1.664	0.8035	1.21	1.3	3.223	3.155	2.9503	2.116	2.463	2.481	1.786	1.096	1.82007	1.351	0.913	1.63	4.0376	3.599	3.14	2.639	2.9082	2.479	1.608	1.3837	2.1049	1.249	1.169
VIT_10s0116g01780	AT4G21960	Peroxidase superfamily protein [Source:TAIR;Acc:AT4G21960]	6.0863	6.3119	6.197	5.582	5.994	5.321	4.938	4.519	4.897	5.626	4.081	4	5.325	5.187	4.553	4.536	4.7147	4.237	4.0755	4.149	3.41	2.6519	2.711	2.609	4.45	4.806	4.4982	3.604	3.719	3.472	3.535	2.574	3.07393	3.135	2.421	2.465	8.0961	7.737	7.369	7.284	6.8438	6.535	6.632	6.1039	6.4474	6.122	5.897
VIT_04s0069g00780	AT4G31590	Cellulose-synthase-like C5 [Source:TAIR;Acc:AT4G31590]	4.3543	4.8157	4.27	3.97	4.507	3.458	3.403	3.353	3.095	4.139	2.266	2.888	4.732	4.743	4.108	3.9	4.5423	4.051	3.4592	3.992	2.952	2.6766	2.893	2.915	4.174	4.163	4.6392	3.003	2.724	3.734	3.119	2.009	2.1662	2.235	2.128	1.227	5.1195	4.964	4.907	4.08	4.333	4.154	3.043	3.2702	3.0712	1.913	2.212
VIT_12s0059g00490			7.0677	7.7641	6.948	6.806	7.462	5.979	6.221	6.097	6.816	6.91	6.112	5.881	6.903	6.241	5.591	5.786	6.2648	5.012	5.0883	5.143	4.005	3.3697	3.535	3.915	7.551	7.179	6.899	6.418	6.122	6.696	5.838	6.21	5.59161	5.907	4.97	5.907	9.725	9.213	9.025	8.482	8.5184	8.364	7.461	7.1132	7.5669	6.455	7.37
VIT_18s0089g01170	AT4G10340	light harvesting complex of photosystem II 5 [Source:TAIR;Acc:AT4G10340]	5.4078	5.6409	5.411	4.574	5.481	4.704	3.499	3.629	3.041	4.764	2.366	2.571	4.856	5.285	4.707	4.466	4.0325	3.718	3.4103	3.725	3.407	1.9626	2.002	1.883	3.927	4.914	5.0535	3.729	4.459	4.602	3.624	3.592	3.80675	2.758	3.112	3.447	5.55	5.284	5.327	4.597	4.8295	4.797	4.148	4.5352	4.0474	3.233	3.244
VIT_18s0001g05890	AT1G71450	Integrase-type DNA-binding superfamily protein [Source:TAIR;Acc:AT1G71450]	1.8238	2.746	2.589	0.706	1.61	1.066	-0.084	-1.059	-0.664	1.957	-0.141	-1.146	0.107	0.077	0.19	0.48	-0.0076	-0.407	-1.5261	0.026	0.197	-2.2651	-0.86	-2.132	1.6	2.406	2.8243	1.829	1.597	1.886	0.888	1.298	1.22295	0.557	0.539	0.605	2.5919	2.007	1.591	0.977	1.0488	0.657	-0.314	0.1177	0.1515	-0.016	-0.958
VIT_04s0044g01000	AT5G09760	Plant invertase/pectin methylesterase inhibitor superfamily [Source:TAIR;Acc:AT5G64640]	6.1219	6.121	6.459	5.703	5.991	5.924	4.865	4.563	4.841	5.443	3.916	3.905	5.084	5.098	4.764	4.344	4.6822	4.165	3.6494	4.195	3.61	2.2026	2.279	2.49	6.311	6.265	6.3762	5.406	5.331	5.876	5.202	5.077	4.43196	3.501	3.299	4.007	6.0646	6.052	6.1	5.471	5.8061	5.646	4.75	5.1522	5.1829	3.979	4.46
VIT_01s0026g00880	AT1G24130	Transducin/WD40 repeat-like superfamily protein [Source:TAIR;Acc:AT1G24130]	2.0124	3.266	1.966	1.027	1.246	1.369	-0.729	-0.483	-0.514	2.19	-1.363	-1.864	0.909	1.502	1.857	0.783	1.1372	1.166	0.1842	0.758	0.615	-1.9308	-2.236	-1.476	1.813	2.198	2.8701	2.381	1.844	2.496	1.277	1.741	0.83765	-0.244	-0.254	0.949	1.9681	1.843	1.631	0.411	0.7639	0.584	0.054	0.5739	0.0493	0.043	-0.132
VIT_11s0052g01560			4.1283	4.3858	4.216	3.744	4.134	3.737	2.836	2.523	3.341	3.53	2.422	2.287	2.54	2.482	2.578	1.941	1.9002	1.814	1.3316	1.579	0.879	0.0815	-0.062	-0.106	2.679	2.58	2.4755	1.902	1.782	2.079	1.642	1.275	1.43848	0.451	0.816	0.447	2.9577	2.94	3.098	2.415	2.6486	2.33	2.044	1.8992	2.3178	1.199	1.481
VIT_13s0067g03890	AT5G04530	3-ketoacyl-CoA synthase 19 [Source:TAIR;Acc:AT5G04530]	5.5241	4.856	5.589	4.964	4.994	5.219	4.171	3.696	3.874	4.349	2.825	3.272	5.421	5.966	5.274	4.452	4.6469	4.964	4.3827	4.888	4.565	2.9236	3.019	2.245	5.729	5.861	5.8429	4.087	4.633	4.804	4.592	3.707	3.86547	3.129	3.444	2.896	5.0455	4.711	4.844	4.192	4.1033	3.367	2.733	3.0141	2.444	1.435	0.307
VIT_11s0052g00240	AT2G34690	Glycolipid transfer protein (GLTP) family protein [Source:TAIR;Acc:AT2G34690]	1.573	2.99	1.649	1.49	2.569	0.874	0.772	0.383	0.853	1.912	-0.087	-0.571	1.27	0.69	1.527	1.17	0.959	0.584	0.6917	0.949	0.122	-0.956	-0.615	-0.586	2.384	2.233	2.3303	2.205	1.597	2.37	1.202	1.792	1.15811	-0.075	0.272	0.344	3.0092	2.825	2.981	2.05	2.2717	1.87	0.874	1.5252	1.9575	-0.14	1.828
VIT_07s0005g03960			1.3312	1.0022	1.197	0.81	0.644	0.949	-0.834	0.246	-0.254	0.408	-2.46	-0.888	1.905	1.916	1.291	0.48	1.2522	0.584	-0.6057	0.913	-1.027	-1.4313	-1.154	-1.161	1.9	1.695	2.1566	1.712	1.207	1.778	1.603	1.25	0.49673	-0.821	-0.998	-0.166	1.0555	0.549	0.916	0.159	0.4526	0.338	-1.218	-0.3748	-0.3097	-1.126	-1.299
VIT_00s0174g00330			1.4478	0.5308	1.44	0.776	0.988	1.153	-0.371	-0.369	0.708	0.821	-0.588	-2.117	1.188	1.572	0.296	0.252	0.959	0.356	-0.6689	0.629	0.07	-1.1741	-1.049	-0.684	2.432	1.626	2.3194	1.607	1.504	1.886	1.715	0.692	0.42505	0.168	-0.546	-0.272	0.727	0.862	0.596	0.265	-0.194	0.094	-0.934	-0.0732	-0.6969	-1.762	-1.299
VIT_00s0225g00060	AT3G26590	MATE efflux family protein [Source:TAIR;Acc:AT3G26590]	2.2015	3.0044	2.756	1.469	2.243	1.97	-0.539	0.508	1.807	1.986	0.015	0.1	0.151	-0.073	0.296	-1.263	-0.1759	-1.663	-1.3091	-1.346	-1.342	-1.2342	-2.236	-1.31	1.446	1.479	1.8416	1.119	1.005	1.863	0.719	0.861	0.34963	-1.115	0.033	-0.646	3.5624	3.269	3.652	2.599	2.6296	2.829	1.871	2.1236	2.1427	0.35	0.709
VIT_00s0187g00160			7.2475	6.0332	7.648	6.072	6.278	6.408	5.3	5.091	4.494	5.358	4.284	4.553	8.348	8.239	7.572	7.847	8.5851	6.871	7.066	6.879	6.685	6.2214	6.654	6.718	8.444	8.196	8.3459	7.885	7.032	7.53	6.617	6.9	6.50776	6.109	5.555	6.242	9.9052	10.261	9.189	9.256	9.4148	9.01	8.409	7.8979	8.9038	7.701	9.272
VIT_13s0074g00110	AT4G24340	Phosphorylase superfamily protein [Source:TAIR;Acc:AT4G24340]	3.7241	3.7103	3.6	3.582	3.913	3.295	2.81	2.792	3.163	3.315	2.356	2.206	2.489	2.389	1.957	2.127	2.4555	1.447	1.7494	1.326	1.037	0.5948	0.129	0.78	4.113	4.085	3.4792	2.935	2.916	3.361	2.174	2.398	1.99114	1.228	0.816	1.246	4.9389	4.801	4.502	3.677	4.0718	3.848	3.018	2.7986	3.3109	1.391	2.212
VIT_00s0225g00230	AT1G70560	tryptophan aminotransferase related 1 [Source:TAIR;Acc:AT1G23320]	5.3527	3.0116	4.914	4.374	3.953	4.119	2.614	2.552	1.688	2.311	-1.24	0.681	8.977	8.771	8.97	8.974	8.8535	8.713	8.5467	8.686	8.363	6.942	7.234	7.322	8.421	8.083	8.5341	7.845	7.706	8.005	7.368	7.779	6.74193	5.464	4.711	6.542	6.3997	6.845	7.295	6.945	7.0641	7.57	6.747	6.8925	6.731	6.131	6.397
VIT_18s0001g02790	AT1G44608	unknown protein; CONTAINS InterPro DOMAIN/s: Protein of unknown function DUF740 (InterPro:IPR008004); BEST Arabidopsis thaliana protein match is: unknown protein (TAIR:AT1G44608.1); Has 49 Blast hits to 49 proteins in 12 species: Archae - 0; Bacteri /.../ Metazoa - 0; Fungi - 0; Plants - 49; Viruses - 0; Other Eukaryotes - 0 (source: NCBI BLink). [Source:TAIR;Acc:AT1G21830]	4.2484	3.5574	4.464	4.269	3.866	4.258	3.35	2.976	3.37	3.09	2.441	2.164	4.669	4.423	4.321	3.856	4.3335	4.165	3.2315	4.133	3.19	2.2251	2.485	2.566	5.042	4.518	4.6718	3.998	3.955	3.877	3.345	3.707	2.71682	1.482	1.565	1.716	3.3919	3.482	3.656	3.249	3.1749	3.057	2.326	2.8974	2.5968	1.224	1.783
VIT_03s0063g01770			6.5815	7.1055	6.478	5.565	6.932	5.782	4.843	4.623	5.597	5.755	4.216	4.434	6.29	5.213	6.227	6.903	5.9609	5.62	5.9949	5.467	5.531	3.613	4.033	3.755	6.632	7.121	7.0693	5.957	6.035	6.47	4.963	5.416	4.71344	4.247	4.116	4.394	7.429	7.509	7.362	7.109	7.2197	7.262	6.251	6.5761	6.5119	5.349	6.308
VIT_12s0057g00700	AT5G35740	Carbohydrate-binding X8 domain superfamily protein [Source:TAIR;Acc:AT5G35740]	3.4111	3.451	2.898	3.394	3.08	2.803	2.624	2.066	2.694	2.546	1.656	1.236	3.931	3.94	3.582	3.327	3.8618	3.506	2.6601	3.357	2.455	1.9559	1.94	2.432	4.003	3.909	3.0331	2.935	2.568	2.526	2.414	2.387	1.94063	1.37	0.841	1.167	4.1527	4.097	3.999	3.608	3.735	3.659	2.86	2.43	2.7993	1.833	2.402
VIT_14s0030g01790			2.2558	2.3766	2.194	1.666	2.463	1.97	0.772	1.09	1.3	1.242	-0.665	-0.024	1.668	2.518	0.911	0.202	1.2957	0.254	0.3207	0.716	0.043	-0.7665	-0.86	0.199	0.625	0.522	1.1959	0.736	-0.463	0.249	-0.012	-0.45	-1.5104	-1.115	-1.404	-1.152	0.2447	-0.07	-0.396	-1.515	-1.1133	-1.819	-1.384	-2.1001	-1.1049	-1.26	-0.86
VIT_06s0004g05430	AT2G29170	NAD(P)-binding Rossmann-fold superfamily protein [Source:TAIR;Acc:AT2G29360]	5.0158	5.0953	5.061	4.658	4.942	4.54	3.682	3.454	3.894	4.34	2.887	3.067	4.802	4.316	4.302	3.919	3.98	3.765	2.6919	3.975	2.45	0.9593	1.03	1.166	3.726	3.831	4.085	2.75	3.118	3.226	2.62	2.409	2.31241	1.745	1.048	1.492	4.2161	3.879	4.097	3.613	3.7962	3.627	3.283	3.1515	3.3915	2.538	2.781
VIT_01s0011g04270			2.3184	3.5672	2.269	1.934	2.834	1.722	0.972	0.677	0.933	2.669	0.511	0.215	2.063	2.683	1.591	1.432	1.7827	0.954	0.9021	1.211	0.462	-0.2497	-0.473	-0.494	1.446	2.75	2.2403	1.607	1.485	2.007	1.394	1.537	0.91817	0.296	0.599	0.544	4.0943	3.393	3.516	3.092	2.8761	2.596	2.044	2.5672	2.0921	1.368	1.237
VIT_05s0049g00770		unknown	8.2797	7.1548	7.544	8.273	7.807	7.394	7.692	7.33	7.209	7.022	6.821	6.406	9.09	8.411	8.624	8.392	8.4635	8.421	7.8417	8.417	7.772	6.5892	6.911	7.422	9.863	9.618	9.5851	9.578	9.066	9.157	8.484	8.596	8.0253	7.635	6.462	7.876	11.118	11.243	11.185	10.267	10.7416	10.529	9.499	9.5853	9.9448	8.362	9.327
VIT_08s0040g00980	AT5G12250	beta-6 tubulin [Source:TAIR;Acc:AT5G12250]	7.0693	7.2885	7.213	6.408	6.82	6.947	5.887	5.575	6.283	6.641	5.271	5.419	6.736	7.054	6.219	5.544	6.1685	5.68	4.9583	5.499	4.671	4.0651	4.319	3.98	6.605	6.33	6.8394	5.447	5.011	5.714	4.829	4.646	4.18315	3.895	3.931	3.998	5.4355	5.337	5.234	4.678	4.6938	4.561	4.133	4.3824	4.3908	3.48	3.71
VIT_11s0065g00130		cytochrome P450, family 716, subfamily A, polypeptide 1 [Source:TAIR;Acc:AT5G36110]	4.5233	4.2533	4.478	3.217	3.659	3.533	1.447	1.328	0.907	3.564	0.511	1.736	4.778	5.369	4.93	3.927	4.1646	4.07	3.5065	3.907	3.199	1.7228	2.027	1.6	4.838	5.138	5.2159	5.168	4.16	5.036	4.294	4.575	3.81729	2.787	3.059	3.472	4.9868	4.807	5.286	4.5	4.4244	4.773	3.873	4.1652	3.5212	3.201	2.646
VIT_06s0061g00350	AT2G28070	ABC-2 type transporter family protein [Source:TAIR;Acc:AT2G28070]	3.172	3.2779	2.984	2.925	3.03	3.01	1.616	1.646	2.386	2.454	0.579	1.366	2.838	3.373	2.411	1.762	2.5575	1.642	1.7734	1.579	1.077	-0.1307	-0.012	-0.494	2.5	2.376	2.7447	1.585	1.667	2.205	1.544	1.226	1.13583	0.414	1.21	1.062	3.4364	3.292	3.331	2.629	2.6486	2.797	2.044	2.1236	1.7774	1.036	1.281
VIT_04s0023g01110	AT4G36850	PQ-loop repeat family protein / transmembrane family protein [Source:TAIR;Acc:AT4G36850]	9.1272	8.2862	9.164	8.818	8.827	8.531	8.511	8.019	8.372	8.063	7.61	7.522	9.387	9.331	9.148	8.49	9.1198	8.666	7.8516	8.661	7.624	7.0726	7.253	7.435	9.817	9.575	9.661	8.472	8.503	8.749	8.068	7.545	7.73471	6.981	6.416	6.683	9.9031	9.898	9.988	9.562	9.4539	9.707	8.943	9.0236	8.9077	8.141	8.37
VIT_18s0001g05040	AT4G08685	Pollen Ole e 1 allergen and extensin family protein [Source:TAIR;Acc:AT4G08685]	5.2031	5.0784	5.252	4.478	5.037	4.6	3.466	3.311	3.568	4.366	2.547	3.012	5.514	5.462	4.871	4.814	4.9662	4.077	4.0512	4.01	3.903	2.8165	2.906	2.756	4.945	4.689	4.9094	3.719	3.557	3.967	3.159	3.264	3.01413	2.617	2.525	2.979	6.2046	5.907	5.63	5.135	5.3647	5.016	4.241	4.1938	4.6831	3.557	4.427
VIT_10s0116g01760			2.694	3.266	2.563	0.998	2.898	2.15	0.735	0.316	1.3	1.957	0.852	0.759	0.53	-0.021	1.238	0.48	0.3223	-0.039	0.0335	0.092	0.244	-0.2811	-0.114	-0.176	2.837	2.866	3.279	1.54	1.405	1.975	0.856	0.692	0.86499	0.591	0.508	0.447	3.0507	2.947	2.878	2.619	2.4011	2.479	1.231	1.7724	1.5151	0.786	1.169
VIT_08s0007g08470			1.2043	1.444	1.058	0.875	0.988	0.997	-0.221	-0.892	0.016	0.754	-0.588	-0.571	0.857	0.214	-0.116	-0.689	-0.586	-0.789	-0.9538	-0.553	-1.946	-2.8817	-2.79	-2.831	-1.31	0.084	-0.1782	-1.81	-1.873	-0.366	-0.591	-1.598	-3.69027	-2.449	-2.37	-2.123	1.5013	1.485	1.204	0.265	0.4085	0.338	-1.069	-0.3748	0.0493	-1.409	-0.86
VIT_07s0031g00120	AT5G67200	Leucine-rich repeat protein kinase family protein [Source:TAIR;Acc:AT5G67200]	1.2691	1.9989	1.9	-0.025	1.396	0.822	-0.021	0.135	-0.746	1.033	-1.24	-0.774	0.563	1.292	-0.185	-0.511	-0.0076	-0.494	-1.3091	-1.75	-1.946	-1.1164	-1.836	-0.903	0.084	0.764	1.0446	-0.516	-0.254	0.099	-0.591	-0.45	-0.84639	-1.798	-1.404	-2.123	1.3229	1.38	0.916	0.411	0.9902	0.693	-0.696	-0.6513	-0.0607	-1.003	-0.524
VIT_12s0034g01140	AT2G02850	plantacyanin [Source:TAIR;Acc:AT2G02850]	5.6461	5.2545	5.857	5.481	5.333	5.393	5.054	4.121	4.244	5.056	3.633	4.419	6.299	6.888	6.28	5.44	6.0941	5.851	5.2185	5.746	5.321	4.8234	5.036	4.731	5.815	5.998	5.9346	4.035	4.243	4.908	4.396	3.76	3.44847	3.14	2.759	3.401	6.5317	6.564	6.435	5.682	5.469	5.102	3.753	4.1796	3.9408	2.664	2.766
VIT_05s0049g00840		unknown	4.8961	3.6382	4.167	5.017	4.369	3.925	4.157	3.942	3.626	3.636	3.364	3.067	5.486	4.686	5.042	4.867	4.9441	4.996	4.189	4.883	4.073	2.8349	3.403	3.915	5.65	5.428	5.4573	5.452	4.992	4.964	4.27	4.215	3.99177	3.592	2.217	3.781	6.9789	7.088	7.025	6.064	6.6443	6.354	5.272	5.3491	5.9455	4.302	5.349
VIT_04s0023g02730	AT3G53210	nodulin MtN21 /EamA-like transporter family protein [Source:TAIR;Acc:AT3G53210]	2.1903	2.3766	2.466	2.549	2.375	2.366	2.34	2.056	1.93	1.942	1.624	1.438	1.366	2.031	0.976	-0.019	1.2299	0.405	-0.0909	0.275	-0.633	-2.0339	-2.486	-1.31	3.103	3.283	2.3943	1.902	1.918	2.294	2.161	1.433	0.75237	0.557	0.033	0.27	3.0425	3.292	2.638	2.609	2.8434	2.615	1.994	1.8992	2.3611	1.413	1.281
VIT_01s0026g00290			3.8138	4.5593	3.709	3.795	3.968	3.41	3.244	2.798	3.095	3.525	2.346	2.045	4.322	4.931	4.207	3.544	4.1499	3.618	3.3677	3.57	2.919	2.2306	2.395	1.866	3.081	2.836	2.761	1.988	2.251	2.039	1.916	1.556	1.11321	0.891	0.913	0.692	4.5987	4.56	4.159	3.623	4.0612	3.557	2.595	2.4179	3.2079	1.897	3.005
VIT_15s0048g01750	AT3G60900	FASCICLIN-like arabinogalactan-protein 10 [Source:TAIR;Acc:AT3G60900]	5.1766	4.6809	5.086	5.21	4.868	4.48	4.15	4.347	4.377	4.285	2.693	2.972	5.613	6.449	5.033	4.629	5.817	4.243	4.4623	4.322	3.922	3.0922	3.298	3.111	3.189	2.782	1.8262	2.219	2.773	2.241	2.007	1.965	1.97868	0.778	0.712	1.265	4.0983	4.08	3.077	2.32	3.8873	3.015	1.673	1.8098	3.1098	0.786	1.842
VIT_08s0007g01040	AT2G37770	NAD(P)-linked oxidoreductase superfamily protein [Source:TAIR;Acc:AT2G37770]	1.6234	1.3112	1.787	0.742	1.186	0.925	-0.539	0.135	-0.445	0.719	-1.363	-0.479	1.575	1.392	1.804	0.393	0.2355	0.405	-0.487	0.673	-0.324	-1.0075	-1.836	-2.132	1.72	1.838	2.1065	0.696	1.767	1.46	0.568	0.019	0.72278	-0.075	-0.482	-0.272	3.2422	2.776	3.588	2.866	2.6675	3.223	2.703	2.6208	2.5128	2.617	1.768
VIT_01s0137g00210	AT1G67740	photosystem II BY [Source:TAIR;Acc:AT1G67740]	3.3475	2.8454	2.555	2.917	2.645	2.546	1.921	1.699	1.542	2.164	0.545	0.158	2.556	2.921	2.923	1.91	1.7201	1.701	1.1047	2.116	0.967	0.2664	-0.224	-0.04	2.231	2.486	3.2331	0.991	2.119	2.195	1.584	1.041	1.40161	1.39	1.048	0.72	2.5919	2.265	2.988	2.035	1.9718	2.031	1.394	2.1529	1.0693	1.413	0.61
VIT_14s0066g01640	AT5G40230	nodulin MtN21 /EamA-like transporter family protein [Source:TAIR;Acc:AT5G40230]	2.7928	2.8293	2.646	2.147	2.529	1.97	1.656	0.898	0.959	2.164	0.511	0.832	2.612	3.024	2.578	1.388	2.0854	1.74	0.789	1.625	0.357	0.524	0.336	-0.249	0.816	0.886	2.0937	-1.24	-0.13	0.807	0.046	-0.709	-0.3934	-1.351	-0.754	-1.937	1.0225	0.296	1.151	-0.146	-0.7715	-0.198	-0.81	-0.2933	-0.8865	-1.409	-1.176
VIT_03s0038g00940	AT4G34750	SAUR-like auxin-responsive protein family [Source:TAIR;Acc:AT4G34750]	2.8075	2.9681	2.843	2.7	2.553	2.272	2.2	1.503	1.359	2.112	0.579	0.321	2.572	1.903	1.711	1.91	2.4934	1.109	1.3793	1.712	0.802	1.0998	0.956	1.446	1.469	1.912	1.9871	0.775	0.41	1.031	0.046	0.372	-0.10113	-0.075	-0.152	-1.369	2.0847	1.904	0.916	0.044	1.6507	0.382	-1.069	-0.3748	0.3365	-1.409	0.576
VIT_12s0059g01250	AT2G32990	glycosyl hydrolase 9B8 [Source:TAIR;Acc:AT2G32990]	2.2125	1.604	2.137	1.872	1.684	1.778	1.576	1.028	1.657	1.68	0.475	0.902	2.588	2.389	2.066	1.779	2.4166	1.275	1.2485	0.913	1.154	0.542	0.173	0.541	2.629	2.742	2.5801	0.775	0.141	1.331	1.123	0.984	0.46133	0.212	-0.482	0.193	1.9151	1.621	1.008	0.977	1.0198	0.761	-0.233	0.1177	-0.119	-0.686	-0.682
VIT_11s0016g04160	AT5G19600	sulfate transporter 3;5 [Source:TAIR;Acc:AT5G19600]	7.1879	6.446	7.039	7.087	6.189	6.587	7.205	6.624	5.944	6.299	5.53	5.714	7.626	8.045	7.423	6.637	7.2457	6.831	6.1317	6.826	5.719	5.9624	5.783	5.972	8.365	8.308	7.6743	6.974	7.039	6.947	6.61	6.079	6.26253	5.909	5.359	5.313	6.8431	7.335	7.04	7.112	6.7224	6.089	6.15	5.7255	6.1336	5.261	5.527
VIT_00s1353g00010	AT3G49670	Leucine-rich receptor-like protein kinase family protein [Source:TAIR;Acc:AT3G49670]	5.2838	4.8441	5.002	5.021	4.612	5.072	3.955	4.241	4.22	4.471	2.797	3.694	6.353	6.352	5.934	5.184	5.8738	5.634	4.8526	5.7	4.371	4.6294	4.512	4.508	5.341	5.093	4.8911	4.42	3.983	4.437	4.475	4.167	3.26565	2.516	2.309	2.985	4.2343	3.965	3.806	2.38	3.4333	3.103	1.735	1.8818	2.0662	0.303	0.389
VIT_05s0049g01860	AT1G04520	plasmodesmata-located protein 3 [Source:TAIR;Acc:AT2G33330]	4.3518	4.2653	4.659	3.658	4.128	3.832	3.466	3.223	3.169	3.559	2.547	2.818	5.377	5.2	4.903	4.458	5.1406	4.794	3.7435	4.809	3.746	3.8267	3.882	4.206	3.638	3.887	3.7272	2.491	2.492	2.783	2.022	2.052	1.77754	1.311	1.338	1.227	3.9914	3.816	3.74	2.94	3.1006	3.008	1.889	2.2648	2.0662	1.478	1.073
VIT_13s0067g00110	AT5G24910	cytochrome P450, family 714, subfamily A, polypeptide 2 [Source:TAIR;Acc:AT5G24900]	4.0566	3.5278	4.197	3.416	3.328	4.058	2.103	1.8	2.043	2.669	0.243	1.236	3.003	4.208	2.837	1.496	2.7961	1.849	1.1603	1.733	0.482	-0.0474	0.257	0.253	3.88	3.627	3.6594	2.605	2.804	2.929	2.065	1.633	1.94063	0.944	1.285	1.492	0.7674	1.01	1.008	0.265	0.4526	-0.074	-0.81	-0.9936	0.0493	-0.889	-0.524
VIT_03s0038g03660			3.1833	4.0355	3.653	1.903	3.728	2.32	0.876	0.804	1.128	3.117	0.958	0.936	2.446	2.031	2.351	2.419	2.484	1.884	2.1755	1.999	2.349	0.542	1.006	0.253	1.794	2.333	2.2403	1.119	1.767	2.591	0.789	1.496	1.40161	0.688	0.308	0.972	2.4376	1.949	1.571	0.265	0.96	1.215	0.237	-0.2933	0.5387	-0.077	0.175
VIT_03s0038g01050		Domain of unknown function (DUF2431) [Source:TAIR;Acc:AT5G56060]	1.9077	1.6957	1.859	1.027	1.378	1.313	0.311	0.282	0.58	0.408	0.284	0.467	1.032	0.751	1.069	0.04	0.4042	0.781	0.3843	0.584	-0.509	-0.2497	-1.267	0.143	2.36	3.034	2.9645	0.991	1.933	2.223	2.079	1.517	1.49208	0.718	0.738	0.901	1.0225	0.47	1.444	0.315	-0.4953	0.197	0.347	-0.0732	-1.2279	-1.409	-2.703
VIT_13s0019g04140	AT3G54890	photosystem I light harvesting complex gene 1 [Source:TAIR;Acc:AT3G54890]	4.2854	4.5071	4.249	3.562	3.897	4.029	3.014	2.921	2.671	3.882	2.432	2.351	3.24	3.87	3.841	2.947	2.4746	2.803	2.2713	2.589	2.338	1.5103	1.35	1.492	2.689	3.773	4.1042	1.264	2.812	3.34	1.642	2.331	2.46315	1.228	1.774	1.922	3.9304	2.984	3.81	3.026	2.7225	3.205	2.379	3.5161	2.1049	2.271	0.971
VIT_06s0004g00620	AT4G25650	ACD1-like [Source:TAIR;Acc:AT4G25650]	2.6378	3.3754	2.718	2.368	2.6	2.233	2	1.426	2.469	2.215	1.608	1.39	2.297	2.269	1.857	1.673	1.7201	1.795	1.2824	1.532	1.154	0.7268	1.272	1.079	2.608	2.552	2.6341	2.161	2.042	1.886	1.679	1.858	1.42017	1.29	1.356	1.167	2.83	2.334	2.24	1.974	1.7245	1.757	1.368	1.019	1.4762	1.065	0.944
VIT_04s0079g00260	AT1G65900	unknown protein; FUNCTIONS IN: molecular_function unknown; INVOLVED IN: biological_process unknown; LOCATED IN: endomembrane system; EXPRESSED IN: 21 plant structures; EXPRESSED DURING: 13 growth stages; Has 306 Blast hits to 306 proteins in 119 spe /.../Archae - 19; Bacteria - 238; Metazoa - 0; Fungi - 0; Plants - 34; Viruses - 0; Other Eukaryotes - 15 (source: NCBI BLink). [Source:TAIR;Acc:AT1G…	3.653	3.9187	3.866	3.113	3.324	3.585	2.327	2.004	2.655	3.207	1.172	1.507	4.142	3.904	3.462	2.861	3.8177	3.231	2.6276	3.13	2.576	1.9287	1.764	1.795	4.285	3.675	3.4792	2.75	2.403	2.693	2.758	2.307	2.01575	1.351	1.285	1.848	3.2984	3.366	3.206	2.824	2.7842	2.624	1.833	2.0157	2.1673	1.173	1.404
VIT_12s0059g00270	AT4G27440	protochlorophyllide oxidoreductase C [Source:TAIR;Acc:AT1G03630]	2.4171	3.1734	2.237	1.755	2.935	2.006	0.909	0.779	0.645	1.957	-0.515	0.512	1.558	2.31	1.505	0.252	1.0122	0.144	0.3843	0.332	-0.069	-1.5034	-1.671	-1.476	0.451	2.062	1.6797	0.567	1.579	1.262	0.568	0.619	0.80978	0.624	-0.202	0.774	2.9923	2.742	2.24	1.601	2.332	1.839	1.342	1.1117	1.6258	1.249	1.536
VIT_18s0117g00340	AT1G35560	TCP family transcription factor [Source:TAIR;Acc:AT1G72010]	5.6349	6.3673	5.801	5.392	5.876	4.662	5.279	5.852	4.365	5.652	4.021	4.252	5.495	6.227	5.203	5.298	5.9413	4.788	4.7715	4.735	4.608	4.0336	4.14	4.125	4.482	5.261	4.637	4.334	4.915	4.655	4.776	3.981	4.06138	2.978	3	2.827	4.7972	4.783	4.67	3.562	4.8667	4.232	2.713	2.9653	3.9192	1.944	2.411
VIT_00s1682g00010	AT4G12290	Copper amine oxidase family protein [Source:TAIR;Acc:AT4G12290]	5.8533	5.796	6.094	5.821	5.75	5.807	5.376	4.812	5.32	5.453	3.876	4.317	4.804	5.317	4.886	4.468	4.6985	4.331	4.1733	4.269	3.99	3.1696	3.001	3.051	5.191	5.316	5.577	4.334	4.211	4.936	3.882	3.978	3.29107	2.642	2.643	3.019	5.3282	4.924	4.923	4.351	4.554	4.375	3.792	3.7456	3.9119	3.175	3.159
VIT_07s0005g05510	AT3G24660	transmembrane kinase-like 1 [Source:TAIR;Acc:AT3G24660]	4.1048	3.7493	4.106	4.188	3.872	3.875	3.362	3.5	3.095	3.437	2.504	2.762	4.744	5.049	3.983	3.524	4.5692	3.793	3.2741	3.661	2.599	2.1447	2.108	2.218	4.442	4.265	3.9776	3.167	2.994	3.262	3.23	2.494	2.22014	2.042	1.407	1.339	4.3183	4.271	4.163	3.546	3.83	3.832	2.764	2.9899	3.2256	2.259	2.083
VIT_14s0108g00830	AT3G28910	myb domain protein 31 [Source:TAIR;Acc:AT1G74650]	6.5134	6.5181	6.82	6.528	6.652	6.195	6.148	6.401	5.591	6.06	4.213	5.366	6.952	7.364	6.697	6.652	7.1665	6.396	6.415	6.469	5.768	5.2599	5.411	5.341	6.639	6.87	6.4338	5.862	5.767	5.984	5.593	5.573	4.93764	3.945	3.642	4.149	6.3144	6.339	6.074	5.261	6.2388	5.818	4.402	4.5683	5.1905	3.245	3.78
VIT_08s0007g01530	AT2G37950	RING/FYVE/PHD zinc finger superfamily protein [Source:TAIR;Acc:AT2G37950]	3.9253	4.3297	4.254	3.486	3.575	3.726	2.711	2.076	2.776	3.645	1.993	1.881	3.358	3.852	3.173	2.624	3.0333	2.699	2.2372	2.223	1.699	1.5375	1.597	1.048	3.389	3.509	3.4544	2.538	2.144	2.726	2.187	1.633	1.49208	0.97	1.565	1.126	3.0507	2.552	2.442	2.356	2.3201	1.96	1.63	1.7912	1.8703	1.478	1.122
VIT_17s0000g08290	AT5G62940	Dof-type zinc finger DNA-binding family protein [Source:TAIR;Acc:AT5G62940]	4.4668	5.4315	4.533	4.017	4.411	4.069	3.567	3.407	2.915	4.621	2.213	2.695	4.282	4.409	4.082	3.418	3.8905	3.587	2.7655	3.699	2.617	2.3633	2.062	2.03	2.608	3.358	3.1551	2.205	2.35	2.139	2.036	1.475	1.60989	1.162	1.535	0.925	4.3319	3.947	3.957	3.063	3.4659	3.538	2.617	2.5996	2.5693	2.047	1.623
VIT_08s0007g02800			3.0482	3.0044	3.335	2.655	3.145	3.095	1.921	1.59	1.489	2.496	0.676	1.773	0.496	1.466	-0.049	-0.019	0.19	-0.249	-0.227	0.092	-0.676	-2.1449	-3.175	-2.44	2.881	3.266	3.4988	2.289	2.716	3.132	2.335	2.622	2.03994	0.863	1.285	1.167	2.3996	2.204	2.579	1.56	1.9869	1.774	0.837	1.4562	1.043	-0.426	0.029
VIT_06s0009g01110		calcium exchanger 7 [Source:TAIR;Acc:AT5G17860]	4.6686	4.0072	4.587	4.328	3.913	4.208	2.975	3.1	2.018	3.286	1.104	2.234	3.768	4.527	3.787	3.379	3.7951	3.277	2.9346	3.28	2.658	2.3429	2.217	1.95	3.722	3.08	2.8009	1.954	2.285	1.55	1.768	0.28	2.22014	1.409	1.005	0.635	2.4989	2.128	1.399	1.382	1.4259	0.146	0.59	0.2863	0.9609	0.043	0.265
VIT_18s0117g00390			0.9643	1.4227	1.364	0.195	1.057	0.874	-0.834	-0.073	-0.587	0.572	-0.588	-0.161	-0.973	-0.819	-0.185	-0.787	-1.1611	-3.37	-0.735	-1.75	-1.571	-2.8817	-2.236	-3.37	2.915	3.118	3.3453	2.161	2.216	2.598	1.603	1.367	1.34448	0.718	0.913	0.635	2.6686	2.646	1.896	1.808	1.4695	1.541	0.799	1.019	0.9034	-0.077	0.265
VIT_05s0094g01210	AT1G62810	Copper amine oxidase family protein [Source:TAIR;Acc:AT1G62810]	5.3701	5.3605	5.699	5.108	5.443	5.348	4.698	4.572	4.853	4.81	3.503	3.747	4.587	5.021	4.333	4.132	4.558	4.032	3.7525	3.975	3.769	2.6928	2.586	2.669	4.773	4.804	5.1086	3.759	3.776	4.55	3.778	3.451	3.03835	2.136	2.282	2.707	4.8452	4.762	4.534	4.07	4.2417	4.223	3.49	3.4407	3.6271	2.797	2.84
VIT_06s0004g05680		Glutathione S-transferase like	6.0652	6.8482	6.401	5.659	6.447	5.732	5.325	4.89	4.983	5.881	4.573	4.761	5.227	5.519	5.218	4.81	4.8989	4.607	4.2586	4.564	3.813	3.0768	3.332	3.29	6.189	6.301	6.4671	5.404	5.639	5.738	5.155	4.705	5.03715	4.534	4.736	4.465	6.5976	6.388	6.537	6.022	6.0757	5.884	5.499	5.5502	5.4519	5.001	5.095
VIT_07s0141g00590			3.965	4.5122	4.115	3.444	3.991	3.5	2.72	2.748	2.747	3.617	2.191	2.539	2.985	3.159	2.82	2.535	2.4746	2.191	1.5556	2.253	1.203	1.2825	1.03	0.356	3.549	3.808	3.8767	2.468	2.732	3.058	2.134	2.307	2.13285	1.427	1.638	1.524	3.9125	3.724	3.827	3.236	3.2138	3.057	2.573	2.8263	2.8304	2.222	1.885
VIT_11s0103g00550	AT4G30020	PA-domain containing subtilase family protein [Source:TAIR;Acc:AT4G30020]	6.7961	6.1052	6.964	6.689	6.243	6.755	5.767	5.719	5.637	5.837	4.788	5.507	6.955	6.977	6.498	5.795	6.4327	6.153	5.2898	6.26	4.86	4.0667	4.197	4.164	6.477	6.217	6.0003	5.006	4.814	5.269	4.921	3.937	3.88897	3.297	2.778	3.303	6.3271	6.355	6.33	5.553	5.8019	5.721	4.888	4.9578	5.3058	4.077	4.147
VIT_11s0118g00420	AT5G34940	glucuronidase 3 [Source:TAIR;Acc:AT5G34940]	5.6532	5.2178	5.917	5.385	5.661	5.524	5.498	5.012	5.165	5.096	3.981	4.211	5.81	5.59	5.091	5.212	5.2663	4.817	4.5113	4.867	3.577	3.9601	3.944	4.039	6.343	6.307	6.4351	5.737	5.633	6.123	5.223	5.131	4.90508	4.057	3.974	4.212	6.1711	6.395	6.225	5.397	5.5688	5.684	4.05	5.0328	4.6958	3.188	3.702
VIT_04s0008g04020			3.7047	3.7748	3.72	3.254	3.418	3.541	3.066	2.748	2.895	3.049	1.993	2.516	2.79	3.131	2.718	2.545	2.584	2.409	2.2285	2.223	1.477	2.2852	2.153	2.149	3.75	3.587	3.6507	2.355	2.392	2.598	1.993	1.576	1.73372	1.5	1.39	0.949	2.6362	3.221	3.004	3.162	2.9702	2.176	2.312	1.5911	2.3927	1.619	1.673
VIT_15s0021g01130	AT2G44690	Arabidopsis RAC-like 9 [Source:TAIR;Acc:AT2G44690]	1.7038	1.7818	1.712	1.469	1.625	1.805	0.406	0.282	0.88	0.821	-1.022	-0.234	0.83	1.448	0.487	0.348	1.3791	-0.249	0.5322	-1.03	-0.289	-1.4313	-0.86	-2.44	1.776	1.591	0.9625	0.957	0.45	0.732	-0.137	0.372	-0.04917	-0.434	-0.912	-0.386	1.5013	1.267	0.596	0.411	0.6922	-0.334	-1.571	-1.4433	0.247	-1.409	-0.768
VIT_13s0019g04280	AT3G54820	Probable aquaporin PIP2-5 [Source:UniProtKB/Swiss-Prot;Acc:Q9SV31]	9.7116	9.0958	9.908	9.405	9.425	9.641	8.697	8.569	8.733	8.675	7.979	7.816	10.35	10.331	9.934	9.694	10.1246	9.275	8.8016	9.247	8.786	7.6404	7.821	7.676	9.648	9.802	9.2539	8.572	8.846	8.938	8.236	8.544	8.26609	7.595	7.498	8.116	10.8211	10.9	10.497	10.267	10.5596	10.385	9.63	9.7038	9.9042	8.708	9.091
VIT_07s0129g00960	AT2G23200	Protein kinase superfamily protein [Source:TAIR;Acc:AT2G23200]	4.0566	5.0263	4.724	3.708	4.488	3.449	3.088	3.153	2.96	4.184	2.255	2.3	3.044	3.655	3.187	3.35	3.6348	3.074	3.2741	3.057	2.987	1.908	2.207	1.579	3.276	3.966	3.7064	2.73	3.37	3.645	2.938	2.398	2.6788	1.39	1.44	1.688	4.0084	3.585	3.758	2.668	3.3541	3.022	2.124	2.4655	2.6148	1.368	1.554
VIT_00s1937g00010	AT1G62810	Copper amine oxidase family protein [Source:TAIR;Acc:AT1G62810]	5.5186	5.3619	5.737	5.054	5.502	5.369	4.434	4.558	5.048	4.727	3.803	3.78	4.676	5.168	4.561	3.919	4.4799	4.158	3.9284	4.342	3.961	2.6141	2.476	2.737	4.912	4.796	5.2262	4.094	4.066	4.759	3.933	3.685	3.18658	2.277	2.421	2.821	5.0959	4.961	4.762	4.404	4.0964	4.302	3.496	3.4585	3.9083	3.046	3.056
VIT_10s0003g01990	AT1G29720	Leucine-rich repeat transmembrane protein kinase [Source:TAIR;Acc:AT1G29720]	3.2756	3.4404	3.657	2.779	4.183	2.932	1.534	2.4	3.521	2.565	1.471	1.697	2.572	3.407	1.672	2.256	2.0977	1.109	2.1574	1.241	0.802	-0.5601	-0.012	-0.249	2.89	2.543	2.0008	2.669	2.595	3.208	2.381	2.093	1.54375	1.139	1.21	1.459	1.8601	1.934	2.278	0.846	2.3082	1.419	0.347	0.4372	1.3742	-0.14	0.428
VIT_04s0023g01660	AT5G66770	GRAS family transcription factor [Source:TAIR;Acc:AT3G50650]	3.3821	4.046	3.35	2.838	3.069	2.992	2.118	2.4	1.592	3.432	1.319	1.209	3.22	3.236	2.971	2.494	2.8036	2.106	1.725	2.493	2.027	0.8477	1.145	0.78	2.372	2.896	3.3614	1.829	2.35	2.99	1.697	2.052	1.74847	1.116	1.373	1.861	3.2422	3.257	3.276	2.515	2.6296	2.944	1.694	2.6313	2.2502	1.274	1.656
VIT_14s0068g00330	AT5G60970	plastid transcription factor 1 [Source:TAIR;Acc:AT3G02150]	2.9059	2.9157	2.546	2.655	2.521	2.53	1.491	1.426	1.398	2.001	0.737	1.485	1.421	1.622	1.672	0.562	1.113	0.781	0.5322	1.298	0.172	-0.0747	-0.773	0.404	0.985	1.153	1.3545	-0.106	-0.13	0.213	0.102	0.372	-0.52918	-0.912	-1.808	-1.492	1.6164	1.444	1.669	0.812	0.7985	0.826	-0.013	-0.0732	0.4208	-0.784	-0.315
VIT_04s0008g03760			3.0482	3.7234	3.299	2.423	3.197	2.57	1.555	1.788	2.079	2.871	1.733	1.485	1.713	1.903	1.672	1.271	1.0885	1.376	0.4453	0.876	0.441	-0.219	-0.062	-0.408	2.598	2.386	2.3412	0.957	1.485	1.565	1.123	0.692	1.20166	0.557	0.738	0.664	3.1381	2.768	2.926	2.32	1.894	2.296	1.288	1.5026	1.5151	1.12	0.389
VIT_05s0020g02810	AT3G06080	TRICHOME BIREFRINGENCE-LIKE 11 [Source:TAIR;Acc:AT5G19160]	3.8138	3.1411	3.633	3.816	3.187	3.388	3.46	3.196	3.158	3.188	2.169	2.516	4.71	5.512	4.688	4.013	4.9696	4.217	3.6199	4.232	3.281	2.9132	2.733	2.765	5.893	5.634	5.6279	5.067	4.86	5.225	4.943	4.761	4.09929	3.191	2.785	3.375	3.4918	3.281	3.319	2.94	2.8761	2.868	2.124	2.4058	2.3927	1.435	1.259
VIT_04s0023g03540	AT4G36010	Pathogenesis-related thaumatin superfamily protein [Source:TAIR;Acc:AT2G17860]	5.076	5.5615	5.055	4.96	4.954	4.253	4.476	4.252	4.143	4.69	3.467	3.331	5.231	5.246	5.437	5.002	5.118	5.601	4.997	5.667	4.919	4.4761	4.535	5.019	5.979	5.942	5.7088	4.751	5.16	4.928	4.763	4.354	4.5033	3.857	4.2	3.747	6.9573	6.527	7.14	6.521	6.2364	6.46	5.783	5.7437	5.0635	4.811	4.613
VIT_05s0102g00660			3.1377	3.6792	2.814	2.274	2.767	2.472	1.513	1.129	1.734	2.992	0.644	0.902	1.892	1.848	2.139	1.033	1.2957	1.58	0.945	1.712	0.521	0.1536	-0.168	-1.026	-0.249	0.275	1.0446	-0.614	-0.463	0.213	0.156	-0.45	-1.37629	-1.228	-0.831	-1.152	1.7434	1.761	1.88	1.601	1.0773	1.598	0.981	1.3332	0.7489	-0.207	-0.022
VIT_02s0025g01330	AT4G23820	Pectin lyase-like superfamily protein [Source:TAIR;Acc:AT4G23820]	6.4618	5.985	6.941	6.131	6.38	6.539	5.632	5.484	5.775	5.576	4.718	4.911	6.514	6.401	6.177	5.764	6.0598	5.668	5.2304	5.642	4.901	4.0336	4.231	4.283	6.71	6.73	6.5735	5.315	5.217	5.804	4.763	4.896	4.41818	3.779	3.761	4.054	5.4213	5.519	5.039	4.73	5.0174	4.913	4.255	4.3383	4.6937	3.922	4.246
VIT_19s0177g00030		gibberellin 2-oxidase 7 [Source:TAIR;Acc:AT1G50960]	2.0374	2.5731	2.447	1.336	2.959	2.497	0.539	1.148	0.907	1.912	-0.665	1.001	0.235	1.164	0.075	0.252	-0.4359	-0.902	0.7653	-0.362	-1.208	-1.3626	-2.236	-1.663	2.204	2.701	3.124	0.155	1.597	2.294	-0.012	0.541	0.27005	-0.129	0.235	0.692	1.66	1.195	1.912	0.88	0.363	0.858	0.59	0.738	-0.3097	0.524	-1.433
VIT_13s0067g01980	AT5G43580	Serine protease inhibitor, potato inhibitor I-type family protein [Source:TAIR;Acc:AT5G43580]	4.243	4.5097	4.522	3.587	4.42	3.723	3.225	2.767	3.486	3.564	3.44	2.743	4.204	3.856	3.398	4.344	4.2776	3.36	3.6878	3.154	3.243	3.0103	3.14	3.217	5.359	5.656	5.186	4.426	4.348	4.545	4.135	4.426	3.73447	3.645	3.308	3.609	3.5681	3.681	2.903	3.236	3.258	2.899	2.379	1.8462	2.7183	1.849	2.595
VIT_10s0116g00530		thiazole biosynthetic enzyme, chloroplast (ARA6) (THI1) (THI4) [Source:TAIR;Acc:AT5G54770]	7.0374	6.414	7.299	6.374	6.829	6.927	5.605	5.484	5.488	5.955	4.383	4.715	5.972	6.459	5.958	5.445	5.3462	5.175	4.2964	4.983	4.46	3.9449	3.691	3.607	4.43	5.063	5.5421	2.342	3.525	4.552	2.479	2.307	2.55835	1.745	1.922	1.992	3.8291	3.203	4.183	3.203	2.6675	3.043	2.43	3.1221	2.1794	1.974	1.073
VIT_13s0047g00200			4.0505	3.596	4.061	3.984	3.511	3.782	3.415	3.209	2.992	3.076	2.316	2.247	4.466	4.64	4.736	4.159	4.5558	4.328	3.4776	4.366	3.243	1.9891	2.217	2.232	6.811	6.905	6.5688	5.916	6.02	6.121	5.845	5.863	5.30761	4.73	4.085	4.972	4.2908	4.337	4.279	3.975	4.0505	4.35	3.435	3.6866	3.7298	2.411	2.695
VIT_03s0038g00270	AT5G64330	Phototropic-responsive NPH3 family protein [Source:TAIR;Acc:AT5G64330]	3.8282	3.9783	4.034	3.372	3.431	3.401	2.226	2.455	2.548	3.377	1.718	2.164	2.851	3.969	2.979	2.219	2.8914	1.967	1.9521	2.067	1.516	0.5057	0.648	0.541	3.792	3.587	3.7478	2.72	2.973	3.389	2.479	1.633	2.36123	1.39	1.565	1.426	3.4797	3.203	3.484	2.824	2.7404	2.695	2.011	2.4655	2.227	1.619	1.364
VIT_05s0020g02690	AT5G19090	Heavy metal transport/detoxification superfamily protein [Source:TAIR;Acc:AT5G19090]	5.1624	4.7273	5.053	4.547	4.353	4.819	3.974	3.785	3.825	4.303	3.3	3.498	5.823	6.196	5.661	4.669	5.2608	5.25	4.0413	5.139	4.056	4.2285	4.106	4.146	4.943	4.823	5.4485	3.565	3.054	4.131	3.112	2.514	2.71682	2.626	2.404	2.123	4.8985	4.565	3.991	3.419	4.1307	3.725	3.318	3.2635	3.709	2.797	3.227
VIT_18s0001g08250			8.6117	8.5644	8.854	8.292	8.396	8.717	7.864	7.568	7.91	8.109	7.256	7.159	8.36	8.55	7.627	7.338	7.8292	7.135	6.8505	7.18	6.185	6.2947	6.142	6.499	8.943	8.836	8.7285	7.978	7.869	8.181	7.573	7.615	7.25439	6.894	6.759	6.916	8.354	8.356	7.996	7.729	7.7195	7.614	7.166	7.0126	7.4213	6.673	7.034
VIT_12s0028g02000	AT2G42690	Phospholipase A1-IIdelta	4.1399	3.7998	3.769	3.366	3.67	3.581	2.72	2.643	2.539	3.256	2.202	2.799	3.505	3.598	3.644	3.057	2.9055	2.882	2.7475	2.851	2.45	1.9219	1.94	1.739	4.295	4.399	4.8093	4.106	3.951	4.307	3.796	3.568	3.30111	3.327	3.412	3.047	5.4788	5.185	5.228	4.869	4.7654	4.843	3.873	4.0606	3.8487	2.957	3.199
VIT_11s0016g03010	AT5G19740	protease-associated (PA) domain-containing protein [Source:TAIR;Acc:AT4G07670]	3.7047	3.5672	3.437	3.26	3.124	3.138	2.445	2.63	2.09	2.992	1.358	2.459	2.871	3.148	2.181	1.342	2.0729	1.537	1.2824	1.602	0.421	0.13	-0.615	0.253	3.516	3.865	3.6331	2.431	2.994	2.783	2.601	2.107	2.67108	2.55	2.502	2.037	3.1686	2.998	2.507	2.164	2.1159	1.807	1.142	0.9537	0.8127	1.12	0.831
VIT_00s0941g00020	AT5G48160	Protein OBERON 2 [Source:UniProtKB/Swiss-Prot;Acc:Q9LUB7]	2.062	1.9698	2.216	2.333	1.755	2.311	1.694	1.294	1.489	1.266	1.452	1.39	2.005	2.138	2.005	1.744	1.9958	1.515	0.7167	1.298	0.07	0.8331	0.768	0.921	2.534	2.718	1.6967	1.088	0.833	1.226	0.399	0.501	-0.21104	-0.368	-0.011	-0.51	1.897	1.727	1.038	1.429	1.5324	1.215	0.874	-0.2933	0.9609	-1.762	-0.252
VIT_11s0016g04500			4.1571	4.6261	4.214	3.512	3.83	3.754	2.532	2.359	2.769	3.608	1.916	2.178	3.135	3.066	2.828	2.43	2.661	2.219	1.7494	2.193	1.638	1.4351	1.077	1.351	3.488	3.592	3.5465	2.808	2.568	2.979	2.392	2.211	2.03994	1.887	1.624	1.873	3.6622	3.663	3.39	2.932	3.2138	2.965	2.044	2.2782	2.3504	1.675	1.424
VIT_08s0007g03260	AT3G10120	unknown protein; INVOLVED IN: N-terminal protein myristoylation; LOCATED IN: cellular_component unknown; BEST Arabidopsis thaliana protein match is: unknown protein (TAIR:AT3G10120.1); Has 1807 Blast hits to 1807 proteins in 277 species: Archae - 0; /.../ria - 0; Metazoa - 736; Fungi - 347; Plants - 385; Viruses - 0; Other Eukaryotes - 339 (source: NCBI BLink). [Source:TAIR;Acc:AT5G03890]	2.9395	3.128	2.381	1.95	2.995	2.192	1.713	1.533	1.793	2.322	1.889	1.209	1.29	-0.302	1.786	1.635	0.2795	1.248	0.7167	0.949	0.335	0.612	-0.114	-0.789	0.92	2.036	2.0145	0.031	1.254	1.151	0.646	0.327	1.5772	0.212	0.816	0.068	3.1911	3.43	3.325	2.578	2.9317	2.973	2.184	2.1817	2.1915	1.322	1.571
VIT_00s0904g00010		photosystem II subunit QA [Source:TAIR;Acc:AT4G21280]	3.6611	3.3754	2.857	2.878	3.44	2.594	1.937	1.8	1.609	2.594	1.008	1.366	3.348	3.748	3.287	2.76	2.6693	2.272	1.9202	2.193	2.145	0.612	0.709	0.666	2.872	2.98	3.6637	2.808	3.585	2.962	2.801	2.26	2.85959	2.434	2.3	2.102	4.1335	3.58	4.149	3.509	3.4055	3.362	3.043	2.761	2.8071	2.183	2.119
VIT_08s0040g01920		CRINKLY4 related 1 [Source:TAIR;Acc:AT3G09780]	3.8174	3.0258	3.225	3.621	3.035	3.453	3.006	2.932	2.647	2.782	1.875	1.846	3.847	4.306	3.087	2.244	3.701	2.373	1.8086	2.405	1.308	1.6077	1.479	1.795	3.377	3.379	2.855	2.561	2.274	2.395	2.12	1.951	1.94063	1.427	1.285	1.459	3.0092	3.599	2.942	2.415	2.7756	2.479	2.011	1.9164	1.9992	1.092	1.192
VIT_01s0137g00740			4.2933	4.1822	4.109	4.241	3.9	3.875	3.919	3.673	3.708	3.818	3.33	2.956	3.404	4.147	2.914	2.604	3.4154	2.64	2.2713	2.88	1.203	1.4351	1.479	1.621	3.168	2.701	2.1931	2.053	2.577	2.049	1.916	1.367	1.65758	1.37	1.048	0.379	3.3789	3.654	3.337	2.98	3.8549	2.868	2.573	1.8281	3.1161	1.782	2.524
VIT_06s0004g08210	AT5G58300	Leucine-rich repeat protein kinase family protein [Source:TAIR;Acc:AT5G58300]	4.1283	4.292	4.301	3.625	4.068	3.943	2.757	3.11	3.26	3.515	2.136	2.287	3.785	3.995	3.166	2.836	3.3289	2.63	2.2023	2.391	1.79	1.2609	1.407	1.351	4.061	4.157	4.101	3.175	3.255	3.642	2.867	2.659	2.76841	2.277	2.379	2.154	4.2015	4.011	4.021	3.216	3.6043	3.345	2.404	2.8171	2.8834	1.657	1.752
VIT_07s0031g03220			6.0491	5.3322	5.837	6.653	5.61	6.348	5.601	5.922	5.944	5.149	4.5	4.742	4.921	6.198	4.436	3.679	5.1962	4.028	3.8403	4.243	3.498	3.3365	3.691	3.402	6.161	5.178	5.1479	6.077	5.454	5.281	5.837	5.063	4.65981	3.688	3.628	3.72	1.5941	1.525	1.204	1.207	1.2866	0.621	-0.401	-1.1285	0.9324	-1.977	-0.601
VIT_07s0005g02590	AT3G62110	Pectin lyase-like superfamily protein [Source:TAIR;Acc:AT3G62110]	3.0108	3.7234	3.203	2.558	3.271	2.83	1.768	1.378	1.981	2.739	1.127	0.868	2.028	2.491	1.989	1.295	1.3587	0.921	0.9866	0.985	0.197	-0.2497	-0.86	-1.026	2.105	2.534	2.6341	1.65	2.055	2.442	1.715	1.688	1.40161	0.891	0.937	1.105	2.8489	2.619	2.723	2.204	2.2088	2.125	1.394	1.8281	1.5898	1.092	0.644
VIT_17s0000g03990	AT3G18490	Eukaryotic aspartyl protease family protein [Source:TAIR;Acc:AT3G18490]	3.8354	3.451	4.593	3.297	3.663	3.916	2.766	2.63	1.821	3.219	1.902	1.864	4.956	5.362	3.975	3.503	4.225	3.698	2.9765	3.529	3.075	2.4941	2.459	2.639	4.68	4.479	4.5413	2.583	2.765	3.156	3.035	1.874	1.94063	2.338	2.178	1.508	4.2593	3.917	3.495	3.128	3.3599	2.642	2.417	1.9335	2.6675	2.234	2.469
VIT_06s0004g06820	AT5G58600	TRICHOME BIREFRINGENCE-LIKE 45 [Source:TAIR;Acc:AT2G30010]	1.0406	-0.31	-0.117	1.289	-0.127	0.712	0.311	0.729	0.201	-0.816	-1.24	-1.295	1.785	3.421	0.531	-0.08	1.9556	0.024	0.0335	0.673	-1.49	-0.219	-1.154	-0.789	1.579	0.522	-0.3776	1.179	-0.015	-0.162	1.068	-0.164	-0.67909	-0.653	-2.157	-1.256	0.2447	0.15	-0.176	0.213	-0.1276	-0.744	-1.069	-1.2773	-1.2279	-1.26	-1.746
VIT_05s0020g03180	AT1G03130	photosystem I subunit D-2 [Source:TAIR;Acc:AT1G03130]	5.7511	5.727	5.557	5.48	5.509	5.157	4.569	4.434	4.007	5.018	3.785	3.808	4.597	5.089	4.545	3.81	4.0706	3.664	3.2529	3.564	3.187	2.0659	1.779	1.621	4.289	4.765	4.8929	3.678	4.461	4.425	4.056	3.81	4.18043	3.804	3.725	3.571	5.4924	5.1	5.481	4.818	4.8809	4.831	4.591	4.6271	4.3592	3.949	3.948
VIT_06s0004g01380		Receptor-like protein kinase	6.8889	7.0078	6.846	6.303	6.555	6.473	5.735	5.52	5.549	6.299	4.95	5.296	6.076	6.45	6.22	5.359	5.6901	5.365	4.7849	5.402	4.723	3.8026	3.825	3.736	7.056	6.736	7.2412	6.456	6.533	6.798	6.606	5.801	6.10804	5.489	5.639	5.142	6.8776	6.626	7.132	6.409	6.0062	6.075	5.463	5.9669	5.4743	4.735	4.688
VIT_06s0009g00980			3.8531	3.5865	3.996	3.577	3.83	3.492	3.32	3.085	3.281	3.377	2.589	2.4	2.96	3.568	2.48	1.894	3.0651	1.662	1.9095	1.733	1.766	1.3659	1.251	1.621	5.122	4.781	4.7696	3.744	3.744	4.015	3.68	3.246	2.98949	2.765	2.585	2.432	4.2415	4.546	4.312	3.959	4.2479	3.672	3.514	3.1071	3.7048	2.645	2.918
VIT_03s0063g00860			7.273	5.994	7.629	7.172	6.496	7.336	6.689	6.205	6.013	6.097	5.082	5.589	9.152	8.864	8.905	8.703	8.885	8.785	8.2428	8.835	7.998	7.8432	7.992	8.059	8.278	8.031	8.2821	7.46	7.245	7.542	6.969	6.786	6.14824	5.282	4.798	5.255	7.2264	7.239	7.651	7.084	7.1899	7.504	6.563	6.9179	6.6531	5.537	5.65
VIT_06s0004g01410			1.6068	1.9989	2.29	0.742	2.214	1.679	0.406	0.965	1.105	0.853	0.156	0.641	0.53	1.047	-0.336	-0.143	0.4434	-1.026	0.1108	-0.658	-0.768	-0.8581	-1.049	-1.879	2.679	2.427	2.1566	2.431	1.684	2.294	1.885	1.965	1.06686	0.718	0.816	1.105	3.0589	2.947	2.005	1.58	1.7775	1.74	0.677	0.7762	1.2414	0.153	0.889
VIT_04s0044g00730			2.1334	2.524	2.52	1.702	2.32	1.845	-0.021	0.415	0.476	1.467	0.156	0.215	1.525	1.969	1.691	1.454	1.9002	1.58	0.8802	1.053	0.77	-0.4851	0.585	-0.176	2.783	3.028	3.2677	2.491	2.285	3.365	2.668	2.353	1.52673	0.075	0.765	1.062	2.4747	2.473	2.785	1.31	2.367	2.058	1.047	2.0629	1.7933	0.82	1.237
VIT_05s0020g03130	AT5G26330	Cupredoxin superfamily protein [Source:TAIR;Acc:AT5G26330]	1.7038	1.9098	2.054	1.189	2.02	1.387	0.208	0.173	0.796	1.403	-0.197	-0.234	1.491	1.981	0.771	0.096	0.7865	0.954	0.148	0.838	0.244	-0.956	-0.86	-1.161	1.22	1.479	1.3968	-0.833	0.282	0.653	-0.781	-1.785	-0.84639	-0.653	-0.998	-1.626	1.66	1.267	0.978	1.038	0.7639	0.466	0.498	0.738	0.2	0.099	-1.581
VIT_06s0004g05780	AT3G46660	UDP-Glycosyltransferase superfamily protein [Source:TAIR;Acc:AT5G38010]	0.6763	0.1188	0.5	0.907	0.486	0.768	-0.021	-0.544	0.201	0.067	-1.497	-1.648	1.328	1.411	0.395	-0.689	0.1431	-0.326	-1.5261	-0.553	-1.342	-2.8817	-1.836	-2.132	2.783	2.344	2.4853	1.919	1.684	1.874	1.932	1.013	1.42017	0.807	0.628	0.664	2.9134	2.463	2.695	2.356	1.8452	1.93	1.673	1.8098	1.5898	0.604	0.428
VIT_04s0044g01860			4.4506	4.9632	4.797	4.229	4.774	4.226	3.765	3.558	4.293	4.354	3.463	3.239	5.768	5.533	5.375	4.976	5.3883	5.088	4.7262	5.003	4.356	3.3671	3.523	3.712	3.538	3.13	3.2619	3.122	2.827	3.356	3.198	2.88	2.5667	2.358	2.318	2.253	5.084	4.722	5.065	4.543	4.484	4.576	4.16	4.0683	4.0606	3.562	3.239
VIT_00s0125g00280	AT1G31330	photosystem I subunit F [Source:TAIR;Acc:AT1G31330]	3.4857	3.2235	2.932	3.179	2.917	2.429	2.06	2.076	1.609	2.465	0.879	1.153	3.107	3.77	2.863	1.986	2.2383	1.983	1.4847	1.814	1.447	0.8905	0.483	0.199	1.883	2.396	2.5048	0.851	2.132	1.815	1.916	1.201	2.0035	1.37	1.488	1.302	2.9044	2.691	2.981	2.619	2.2717	2.2	1.586	1.9503	1.712	1.147	1.146
VIT_06s0009g02020	AT5G12250	Tubulin beta-6 chain [Source:UniProtKB/Swiss-Prot;Acc:P29514]	6.9068	6.916	7.063	6.337	6.838	6.818	5.391	5.718	6.035	6.323	5.033	5.347	7.317	7.233	6.851	6.892	6.9536	6.425	6.2095	6.414	6.287	5.6068	5.776	5.57	7.005	7.034	6.8759	6.274	5.95	6.155	5.448	5.592	5.0888	4.782	4.756	4.876	6.803	6.658	5.914	5.683	5.9263	5.543	4.966	4.6375	5.3918	4.513	4.91
VIT_14s0081g00030	AT3G04720	pathogenesis-related 4	10.0861	10.5762	9.909	9.973	10.26	9.31	9.556	8.483	8.867	9.753	8.148	7.889	9.679	9.528	9.404	9.062	9.5441	8.908	8.7738	8.8	8.7	8.1559	8.383	8.474	10.823	10.83	10.9127	10.727	10.355	10.738	10.504	10.168	9.54231	9.078	8.948	9.243	11.7549	11.652	11.573	11.312	11.1506	10.811	10.489	10.3992	10.4494	9.51	10.095
VIT_19s0177g00280			1.573	2.1875	1.033	1.264	1.809	1.153	0.098	0.779	0.677	1.467	0.11	0.1	0.39	1.141	0.442	0.202	-0.4359	-0.789	-0.0068	0.156	-0.633	-1.5793	-1.389	-1.663	-0.176	0.595	1.243	-0.424	-0.015	0.706	0.399	-1.785	-0.52918	-0.735	-0.364	-0.447	1.2101	0.83	1.038	0.703	0.2173	0.466	-0.493	-0.3748	-0.6969	-0.686	-1.746
VIT_18s0001g14360	AT1G75780	tubulin beta-5 chain [Source:TAIR;Acc:AT1G20010]	7.1997	7.4303	7.493	6.382	7.266	6.865	5.658	5.696	6.231	6.601	5.308	5.181	6.738	6.638	6.001	5.96	6.4339	5.461	5.4509	5.46	5.158	4.3576	4.535	4.491	7.072	6.938	6.8332	5.839	5.885	6.127	5.625	5.792	5.34329	5.136	4.774	5.337	7.593	7.696	7.114	7.053	7.0551	6.854	6.548	6.2376	6.6854	6.093	6.62
VIT_05s0062g00780			0.5074	0.7519	0.5	-0.436	-0.077	-0.28	-0.729	-0.743	-1.362	0.364	-1.996	-2.117	0.496	0.751	0.442	-0.279	0.4042	-0.585	-0.3254	-0.044	-0.359	-1.0609	-0.773	-0.903	1.048	1.853	1.3758	0.031	0.49	0.418	-0.012	-0.039	0.14178	-0.244	-0.998	-0.386	2.3736	1.934	1.912	0.88	1.5117	1.502	0.946	1.1703	0.2924	0.524	-0.132
VIT_08s0040g00630	AT3G56590	zinc finger (C3HC4-type RING finger) family protein [Source:TAIR;Acc:AT3G10810]	4.5755	4.6809	4.972	4.095	4.779	4.804	2.853	3.085	3.982	4.159	2.832	3.004	4.109	3.622	3.983	3.701	3.5741	3.517	3.0811	3.599	2.692	2.2798	2.348	2.03	4.943	5.175	5.1229	3.998	4.142	4.624	3.286	3.867	3.18658	2.626	2.502	3.111	4.5618	4.343	4.383	4.01	3.7746	4.056	3.39	3.848	3.1658	2.683	2.107
VIT_01s0146g00070			6.2579	6.1127	6.482	5.848	6.007	5.95	5.048	4.761	5.114	5.455	4.43	4.248	6.264	6.407	5.984	5.757	6.2238	5.461	5.2551	5.49	5.13	4.3878	4.833	4.685	5.848	5.532	5.2652	4.783	4.727	4.783	4.587	4.212	4.13623	3.861	3.481	3.671	2.7516	2.276	1.571	1.621	1.8118	0.424	1.047	-0.3748	0.6476	-0.276	0.389
VIT_04s0044g01410	AT5G64040	photosystem I reaction center subunit PSI-N, chloroplast, putative / PSI-N, putative (PSAN) [Source:TAIR;Acc:AT5G64040]	3.2111	2.5634	2.793	2.753	2.348	2.32	1.713	1.442	0.984	1.912	0.879	0.868	2.392	2.427	2.535	1.319	1.4579	0.986	0.7412	1.27	0.462	-0.0207	-0.951	-0.789	1.776	1.609	1.7949	0.887	1.933	1.579	1.503	0.656	1.45657	0.168	0.599	0.232	1.723	1.219	2.02	1.359	1.4036	1.355	0.837	1.2809	0.8738	0.716	0.389
VIT_03s0180g00040	AT4G34160	CYCLIN D3;1 [Source:TAIR;Acc:AT4G34160]	5.21	5.4329	4.981	4.869	4.897	4.671	3.852	4.097	4.206	4.674	3.105	3.718	3.603	4.208	3.629	2.97	3.5292	3.517	3.1514	3.329	2.553	2.5752	2.259	2.534	3.976	4.614	4.4488	3.973	3.452	4.1	4.236	4.346	3.12571	2.348	2.245	3.303	4.9565	4.676	4.363	3.742	4.054	3.627	3.075	3.0844	2.9976	1.799	2.341
VIT_10s0071g01100	AT5G08380	alpha-galactosidase 1 [Source:TAIR;Acc:AT5G08380]	1.8093	1.24	2.079	1.312	0.891	1.294	1.033	0.383	0.016	0.821	-0.446	0.759	-0.034	0.298	-0.503	-1.577	-0.3664	-1.878	-1.4135	-2.313	-2.796	-2.7011	-2.486	-2.831	2.972	2.813	2.793	2.969	2.453	2.801	2.686	2.038	1.76308	1.331	1.638	1.54	2.9923	3.344	3.848	2.356	2.7928	2.374	1.833	2.3047	2.0921	1.368	1.885
VIT_17s0000g05210	AT1G74160	unknown protein; BEST Arabidopsis thaliana protein match is: unknown protein (TAIR:AT1G74160.1); Has 1987 Blast hits to 1263 proteins in 207 species: Archae - 0; Bacteria - 172; Metazoa - 665; Fungi - 149; Plants - 271; Viruses - 6; Other Eukaryotes /.../ (source: NCBI BLink). [Source:TAIR;Acc:AT1G18620]	6.3925	6.0084	6.08	6.075	5.715	6.03	5.092	5.389	5.353	5.457	4.324	4.961	6.155	6.834	5.859	5.058	6.1953	5.556	4.7966	5.541	4.44	3.7139	3.687	3.868	6.083	5.816	5.418	5.069	5.101	5.036	5.136	4.627	4.49676	4.137	3.91	3.907	5.979	5.896	5.883	5.48	5.4324	5.396	4.659	4.8065	5.0635	3.887	3.694
VIT_10s0003g01490	AT5G45780	Leucine-rich repeat protein kinase family protein [Source:TAIR;Acc:AT5G45780]	5.268	5.4101	5.501	4.956	5.232	5.455	4.353	4.342	4.89	4.842	4.693	4.252	4.64	4.272	4.534	3.984	3.9463	4.189	3.5557	4.294	2.9	2.9609	2.784	2.924	5.087	5.121	5.2624	4.129	4.249	4.747	3.933	4.224	3.3932	2.802	2.678	3.312	5.0638	4.922	5.109	4.287	4.2511	4.296	3.311	4.1139	3.5543	2.934	3.211
VIT_05s0062g01360	AT1G05835	PHD finger protein [Source:TAIR;Acc:AT1G05835]	2.436	3.1541	2.702	2.052	2.521	2.029	0.842	0.92	1.34	2.263	0.612	0.42	2.515	2.33	2.222	2.268	2.5394	1.74	1.973	1.712	1.646	0.33	0.739	0.451	2.297	2.561	1.9015	1.057	1.159	1.01	1.011	1.275	0.80978	1.045	0.841	0.379	2.7414	2.378	2.064	2.122	2.284	2.072	1.342	1.2267	1.745	1.007	1.192
VIT_02s0154g00580			2.6861	2.8131	2.843	2.538	2.66	2.594	1.838	1.699	2.137	2.138	1.733	1.415	-2.043	-1.796	-3.379	-2.232	-3.6066	-2.831	-3.9338	-6.783	-6.783	-4.4658	-4.541	-6.783	-0.408	-0.26	-0.6091	-1.81	-1.873	-1.056	-2.533	-1.785	-2.22269	-2.753	-3.304	-2.336	2.6898	2.463	2.528	2.035	2.332	2.163	1.652	1.3073	1.553	1.499	1.443
VIT_13s0156g00610			3.4993	4.4104	4.088	3.507	3.991	3.314	2.748	3.153	2.423	3.73	2.158	2.363	3.286	3.907	2.846	2.585	3.639	2.784	2.8859	2.772	2.163	1.0628	1.251	1.137	3.02	3.294	3.2389	3.044	2.873	3.429	3.316	2.949	2.58326	2.017	2.077	2.133	3.4111	3.257	3.167	2.438	3.1616	2.829	1.814	1.7724	2.444	1.173	1.783
VIT_06s0004g04610	AT3G46550	Fasciclin-like arabinogalactan family protein [Source:TAIR;Acc:AT3G46550]	1.4847	1.3342	1.927	1.055	1.012	1.457	0.359	0.282	0.016	0.451	-0.588	-0.774	1.457	2.194	1.366	1.388	1.8279	0.405	0.0727	0.537	0.244	-0.0474	0.036	-0.04	1.681	2.049	2.0145	1.396	1.184	1.445	1.277	1.39	-0.04917	1.02	0.765	0.972	1.9854	1.485	1.096	-0.289	0.5774	0.889	-0.493	0.4372	0.1013	-2.926	-1.063
VIT_04s0079g00420	AT3G03220	expansin A13 [Source:TAIR;Acc:AT3G03220]	3.5038	3.6102	3.747	3.071	3.548	3.545	2.118	2.342	2.598	2.999	1.792	1.636	3.966	3.762	3.287	3.273	3.4876	2.68	2.7655	2.469	2.644	1.8147	2.131	2.045	3.321	3.395	3.3773	2.355	2.382	2.831	2.323	1.98	2.1662	1.535	1.44	1.73	4.0824	4.018	3.49	3.156	3.4978	3.259	2.515	2.3047	2.5968	1.657	1.857
VIT_09s0002g04020	AT3G16240	delta tonoplast integral protein [Source:TAIR;Acc:AT3G16240]	5.9676	5.1913	6.347	5.7	5.589	6.379	5.225	5.611	5.225	5.109	4.96	5.031	6.052	6.479	5.839	5.284	6.0303	5.214	4.9817	5.147	4.226	4.5669	4.775	4.783	7.525	7.242	6.915	6.793	6.641	6.95	6.26	6.704	5.87492	4.997	5.368	5.552	6.3721	6.873	6.077	5.541	6.8161	6.265	5.389	5.8063	6.3098	4.817	6.382
VIT_00s0698g00010	AT1G20630	catalase 3 [Source:TAIR;Acc:AT1G20620]	7.3053	6.9684	7.41	7.02	6.95	7.037	6.489	6.381	6.507	6.588	5.558	5.831	6.862	7.055	6.667	5.97	6.302	6.318	5.5488	6.272	5.568	5.0569	5.233	5.101	4.209	4.216	4.4786	3.714	3.603	3.6	3.717	2.668	3.10866	2.48	2.388	2.003	7.6802	7.833	7.854	7.522	7.5434	7.725	7.258	7.5736	7.3542	6.832	6.675
VIT_09s0002g00330	AT1G53840	pectin methylesterase 1 [Source:TAIR;Acc:AT1G53840]	7.0486	7.2364	7.312	7.147	7.081	6.959	6.685	6.662	6.386	6.986	6.049	6.031	7.227	7.79	6.635	6.296	7.3543	6.26	6.2587	6.228	6.039	5.104	5.512	5.542	7.615	7.324	7.0445	6.951	6.698	7.063	6.74	6.72	6.17512	5.296	5.515	5.786	7.3879	7.433	6.883	6.463	7.2924	6.936	5.864	5.8551	6.5953	4.939	5.832
VIT_10s0116g01820	AT1G11700	Protein of unknown function, DUF584 [Source:TAIR;Acc:AT1G11700]	3.312	3.3073	3.365	2.838	3.295	3.266	2.467	2.552	2.148	2.496	1.608	1.881	2.884	2.796	2.995	3.724	3.0588	2.49	2.7475	2.689	3.19	1.6827	2.511	1.469	3.103	4.157	4.2059	2.637	3.034	3.722	2.639	3	2.44515	1.57	2.139	2.224	4.7825	4.591	4.01	3.87	3.8174	4.308	2.887	3.6561	3.4874	2.295	2.058
VIT_10s0116g01810	AT1G11700	Protein of unknown function, DUF584 [Source:TAIR;Acc:AT1G11700]	3.8246	3.7706	4.015	3.361	3.859	3.733	2.887	2.992	2.647	3.11	2.234	2.091	3.431	3.108	3.422	4.248	3.3497	3.303	3.2358	3.169	3.412	2.2905	2.826	2.045	3.722	4.625	4.865	3.225	3.437	3.997	3.006	3.177	2.85277	2.235	2.585	2.693	4.1904	3.84	3.675	3.367	3.2266	3.432	2.404	2.957	2.6846	1.298	1.689
VIT_11s0016g04570	AT2G26730	Leucine-rich repeat protein kinase family protein [Source:TAIR;Acc:AT2G26730]	0.5428	1.3112	0.848	0.033	-0.077	-0.068	-0.834	-0.315	-0.832	0.408	-2.209	-2.117	0.883	1.572	0.487	0.202	1.2741	0.2	-0.3254	0.156	-0.04	-0.5601	-0.283	-0.789	0.496	1.439	0.934	0.567	1.032	0.757	0.755	0.501	-0.21104	-0.504	-0.103	-0.166	2.5345	2.562	2.035	1.008	1.9718	1.807	0.178	0.8135	1.0161	0.35	0.504
VIT_14s0060g01430	AT5G26910	unknown protein; FUNCTIONS IN: molecular_function unknown; INVOLVED IN: biological_process unknown; LOCATED IN: plasma membrane; EXPRESSED IN: 14 plant structures; EXPRESSED DURING: 8 growth stages; BEST Arabidopsis thaliana protein match is: unknow /.../ein (TAIR:AT5G26910.1); Has 2350 Blast hits to 1412 proteins in 248 species: Archae - 0; Bacteria - 487; Metazoa - 577; Fungi - 236; Plants - 18…	5.3848	5.4475	5.32	5.012	5.094	5.421	4.231	4.357	5.075	4.947	3.849	4.395	4.587	4.743	4.406	3.688	4.1879	3.89	3.4592	3.952	2.955	2.6352	2.594	2.49	5.861	5.468	5.7067	4.646	4.613	5.148	4.333	4.374	3.74922	3.202	3.321	3.418	5.3349	5.628	5.575	5.237	5.132	5.087	4.276	4.9578	4.786	3.635	3.803
VIT_01s0011g04300			2.277	2.7546	2.475	1.806	2.446	2.006	1.203	1.604	2.055	2.164	1.672	1.736	1.101	0.809	0.656	0.85	0.2355	0.024	0.4151	0.673	-0.098	-0.7665	-1.267	-0.176	1.017	1.883	1.3545	0.654	1.059	0.878	0.486	0.501	0.22855	-0.244	0.033	-0.021	1.6813	1.506	0.916	0.812	0.8975	0.657	0.759	0.4842	0.6476	-0.276	-0.958
VIT_17s0000g07850	AT5G62890	Xanthine/uracil permease family protein [Source:TAIR;Acc:AT5G49990]	7.1265	6.9093	7.089	6.586	6.845	6.64	5.694	5.654	5.669	6.221	4.589	5.14	7.019	7.201	6.654	6.268	6.8094	6.189	5.898	6.126	5.69	4.6125	4.947	4.516	7.411	7.258	7.0487	6.672	6.497	6.644	6.516	6.028	5.83053	5.378	5.226	5.595	7.0554	7.085	6.948	6.651	6.7347	6.627	5.983	6.0888	6.2769	5.307	5.578
VIT_11s0016g00190			2.6378	2.3877	2.371	2.066	2.32	2.311	1.354	1.129	1.151	1.625	0.284	0.902	2.506	2.66	2.209	1.779	1.8427	1.642	1.2485	1.691	0.953	0.3506	0.173	0.253	1.966	1.912	2.0808	1.494	1.11	1.092	1.544	0.692	0.56501	-0.075	0.033	0.27	2.7516	2.253	2.408	1.877	2.06	1.945	1.202	1.1988	1.2181	1.249	-0.022
VIT_17s0000g02010	AT1G48480	receptor-like kinase 902 [Source:TAIR;Acc:AT3G17840]	4.4057	4.4077	4.595	4.322	4.259	4.679	3.144	3.473	3.991	3.588	2.09	2.743	4.109	4.654	3.732	3.192	3.7131	3.5	3.2657	3.403	2.893	2.1447	1.675	1.6	4.548	4.548	4.2294	3.877	3.719	4.059	3.634	3.831	3.31109	2.886	2.158	2.944	3.5852	3.31	2.903	2.743	2.8351	2.868	1.814	2.0157	2.3611	1.036	1.571
VIT_16s0098g00690	AT1G18000	Major facilitator superfamily protein [Source:TAIR;Acc:AT1G18010]	5.587	5.2225	5.722	5.236	5.112	5.398	4.637	4.306	4.807	4.884	4.227	3.704	5.983	5.968	5.33	5.036	5.6287	5.276	4.9945	5.166	4.906	4.4211	4.419	4.663	6.929	6.912	6.9447	6.046	5.822	6.103	6.059	6.025	5.30885	4.926	4.839	4.978	6.3347	6.313	6.263	6.126	5.7564	5.893	5.596	5.6706	5.5405	5.053	5.114
VIT_01s0011g04290			4.7178	5.3978	5.122	4.613	5.021	4.596	4.231	4.186	4.578	4.766	4.061	3.938	3.462	3.598	3.299	3.373	3.1327	2.882	2.8804	2.953	2.271	1.5375	1.369	1.423	3.863	4.296	3.8234	2.779	3.467	3.421	2.867	2.722	2.73175	2.358	2.353	2.49	4.2234	3.771	3.429	3.442	3.155	3.161	2.896	2.9317	2.8227	2.307	2.058
VIT_11s0016g05010			6.0931	5.48	5.673	6.101	5.441	5.813	5.324	5.021	5.287	5.174	4.658	4.812	6.072	6.264	6.007	6.071	6.1448	5.82	5.3247	5.933	5.036	4.369	4.562	4.546	5.663	5.417	5.3018	5.132	4.793	5.029	4.841	4.689	4.2904	3.757	3.565	3.978	5.8857	5.662	5.588	5.148	5.3975	5.077	4.272	4.3478	4.79	3.188	3.965
VIT_01s0011g01140	AT2G34960	cationic amino acid transporter 5 [Source:TAIR;Acc:AT2G34960]	6.2002	6.5927	6.326	5.792	6.261	6.06	5.451	5.129	5.572	6.008	4.922	4.8	5.353	5.655	5.502	5.08	5.1933	4.933	4.827	4.939	4.511	4.1021	4.329	4.219	6.588	6.589	6.4076	5.949	5.637	5.945	5.384	5.389	4.97733	4.568	4.807	4.563	5.9682	6.039	6.13	5.708	5.5626	5.334	4.881	5.0249	4.9242	4.148	4.488
VIT_05s0049g01650	AT3G23530	S-adenosyl-L-methionine-dependent methyltransferases superfamily protein [Source:TAIR;Acc:AT3G23460]	1.113	1.5656	1.303	0.473	0.759	0.356	-1.354	-0.483	0.157	1.242	-0.833	0.158	-0.428	0.489	-0.417	-1.764	-0.9429	-0.585	-1.2117	-1.75	-1.273	-2.7011	-3.702	-3.37	-0.107	1.314	1.266	-1.092	0.282	0.831	-0.273	-0.23	0.09636	-1.01	-1.404	-0.51	0.7674	0.044	0.183	-0.289	-0.7715	-0.407	-0.81	-0.6513	-1.5106	-0.686	-1.433
VIT_05s0049g01090			2.2874	2.3986	2.005	1.738	2.173	1.871	1.063	0.754	1.151	1.528	0.852	0.467	1.421	1.572	1.483	1.117	1.477	1.018	0.5322	0.537	0.244	-0.1595	-0.114	-0.04	0.625	0.084	0.8452	-0.516	-0.32	0.569	-1.122	-0.531	-0.84639	-1.798	-2.922	-1.773	0.6854	1.267	1.123	0.315	0.7985	0.245	-0.401	0.2323	0.2924	-0.077	-0.451
VIT_15s0048g01000		NAD(P)-binding Rossmann-fold superfamily protein [Source:TAIR;Acc:AT2G45400]	2.9328	2.8454	2.965	2.718	3.08	2.986	2.422	2.63	3.129	2.043	1.993	1.864	3.607	3.431	3.094	2.932	3.2144	3.197	2.9661	2.926	2.816	2.0659	2.269	2.191	4.926	4.479	4.5294	4.417	4.017	4.175	3.983	3.592	3.1757	2.559	2.168	2.665	2.2928	1.993	2.629	2.426	1.5528	2.112	1.833	1.4562	1.2871	1.007	0.644
VIT_13s0156g00110			5.2654	5.4658	5.515	4.591	5.008	4.889	4.112	4.069	3.53	4.856	3.016	3.246	5.416	5.646	5.445	4.743	5.1991	5.148	4.8141	5.078	4.081	4.7074	4.033	4.425	3.56	4.981	4.7975	3.218	3.386	4.223	3.744	3.789	3.22402	2.101	2.353	2.576	4.5987	4.509	4.805	3.503	4.476	4.18	2.783	3.3357	3.3164	1.619	2.083
VIT_00s0583g00030	AT4G04930	fatty acid desaturase family protein [Source:TAIR;Acc:AT4G04930]	3.653	3.4351	3.728	3.085	3.351	3.751	2.624	2.447	2.776	2.839	1.834	2.061	3.32	3.534	2.181	2.504	2.512	2.015	1.973	1.946	1.601	1.4156	1.251	1.326	3.81	3.569	3.1428	2.549	2.631	3.083	2.275	2.409	2.3516	1.553	1.44	1.688	4.054	3.775	3.232	3.063	3.1416	2.899	1.889	1.5252	2.56	1.478	1.981
VIT_11s0016g04190	AT4G13340	Leucine-rich repeat (LRR) family protein [Source:TAIR;Acc:AT4G18670]	7.5918	7.0971	7.829	7.752	7.405	7.671	6.708	7.022	7.133	6.796	5.811	6.198	8.226	8.673	7.702	7.605	8.3525	7.56	7.5307	7.557	7	5.962	6.161	6.392	8.192	8.023	7.1004	7.605	7.635	7.524	7.187	7.477	6.83041	5.728	5.398	6.112	7.8395	7.946	7.676	6.908	7.895	7.583	6.44	6.6043	7.4401	5.42	6.546
VIT_16s0100g00740			1.6722	1.765	1.802	0.633	1.862	1.422	1.092	0.173	-0.086	1.167	0.364	0.42	1.209	0.338	2.195	1.365	0.8167	1.049	0.6405	1.053	0.096	-0.0207	0.585	0.666	0.404	1.94	2.205	-0.424	0.863	0.989	0.156	-0.1	0.22855	0.122	-0.364	-0.068	2.8204	2.833	3.429	2.725	2.9395	2.66	1.814	1.9164	1.7774	1.065	1.443
VIT_03s0017g02170			4.8614	4.751	4.405	4.493	4.829	4.097	3.886	3.827	3.239	4.24	2.564	2.781	6.185	5.988	5.744	5.42	5.8765	5.184	5.0235	5.111	4.388	4.0095	4.503	4.53	6.005	5.048	5.3115	6.029	4.761	5.551	5.558	5.04	4.39023	3.566	4.045	4.108	3.4048	3.762	4.622	2.788	4.0031	3.707	2.617	3.5218	3.4578	2.283	3.645
VIT_08s0007g00470		RHOMBOID-like protein 4 [Source:TAIR;Acc:AT3G53780]	5.3565	4.9978	5.398	4.997	5.173	5.145	4.53	4.164	4.343	4.519	3.734	3.728	5.216	5.186	4.791	4.581	5.0224	4.38	3.9834	4.498	3.757	3.0168	3.189	2.838	5.301	5.324	5.107	4.66	4.469	4.645	4.279	4.196	3.83813	3.506	3.61	3.464	5.4213	5.607	5.155	5.006	5.1901	5.035	4.471	4.2862	4.776	3.809	4.249
VIT_04s0008g04710	AT2G26640	3-ketoacyl-CoA synthase 11 [Source:TAIR;Acc:AT2G26640]	3.7845	3.4298	3.897	3.639	3.314	3.796	2.936	2.637	3.118	2.887	2.255	2.582	4.487	4.348	4.464	4.152	4.4987	4.257	3.7853	4.265	3.503	2.9842	3.013	3.303	4.195	3.927	3.7841	2.789	2.483	3.127	2.093	2.024	1.99114	1.699	1.55	1.601	3.3592	3.556	3.026	3.149	2.8922	3.022	2.093	2.0629	2.7594	1.435	1.783
VIT_12s0134g00160	AT4G03210	xyloglucan endotransglucosylase/hydrolase 9 [Source:TAIR;Acc:AT4G03210]	2.3784	1.9551	2.371	2.549	2.162	2.329	1.148	1.426	2.055	1.698	0.439	1.209	2.817	2.941	1.548	1.09	2.2044	1.493	0.5322	1.181	0.967	0.5057	0.257	0.024	1.35	1.103	1.6095	0.991	0.77	1.052	1.349	0.416	-0.15504	-1.01	-1.187	-0.386	1.3498	1.336	0.555	-0.146	1.3579	0.382	-0.493	0.0569	0.4612	-1.409	-0.315
VIT_04s0023g00320	AT5G16530	Auxin efflux carrier family protein [Source:TAIR;Acc:AT5G16530]	2.5793	3.4083	2.466	2.727	2.253	2.262	2.663	2.538	1.704	2.516	1.194	1.39	3.956	3.933	4.049	2.643	3.4687	3.713	2.5943	3.677	2.653	2.269	1.834	2.191	1.375	1.026	1.3329	0.957	-0.015	0.901	1.068	-1.026	0.53127	-1.351	-1.404	-1.256	-0.393	0.51	1.551	0.812	0.7285	0.04	0.449	-0.2161	-0.5293	-0.686	-1.063
VIT_06s0004g05740	AT5G59050	unknown protein; BEST Arabidopsis thaliana protein match is: unknown protein (TAIR:AT3G54000.1); Has 35333 Blast hits to 34131 proteins in 2444 species: Archae - 798; Bacteria - 22429; Metazoa - 974; Fungi - 991; Plants - 531; Viruses - 0; Other Euk /.../s - 9610 (source: NCBI BLink). [Source:TAIR;Acc:AT5G59050]	4.0443	4.712	4.152	3.547	4.435	3.471	2.967	2.581	2.754	3.951	2.495	2.287	4.324	4.133	3.909	3.831	4.0893	3.571	3.418	3.661	3.321	2.0721	2.119	1.739	3.283	3.773	3.8915	2.381	2.674	3.686	2.809	2.452	2.14405	1.652	1.535	1.885	4.1101	3.812	4.118	3.162	3.4497	3.356	2.257	2.6417	3.0382	1.928	2.119
VIT_06s0080g00150			1.8523	1.5061	1.582	1.312	0.964	1.664	1.063	0.804	0.016	1.587	0.243	1.209	2.216	2.954	2.503	1.727	2.4166	2.106	1.5694	1.982	0.849	1.1119	1.122	1.375	2.972	2.798	2.793	2.191	1.615	2.028	2.2	1.096	1.13583	0.557	0.197	0.664	1.2101	2.192	2.134	1.474	1.5324	0.826	0.545	1.3073	1.1943	0.043	1.169
VIT_08s0007g02190	AT5G01530	light harvesting complex photosystem II [Source:TAIR;Acc:AT2G40100]	5.9137	5.6374	5.633	5.405	5.415	5.437	4.577	4.426	4.244	5.147	3.715	3.775	5.421	5.679	5.475	4.841	4.7484	4.861	4.0994	4.638	4.201	2.8923	3.061	2.765	4.728	5.124	5.5268	3.973	4.807	4.958	4.555	4.236	4.54193	3.935	4.043	3.892	5.4772	5.191	5.614	5.128	5.1836	5.347	4.879	5.2858	4.5883	4.241	4.179
VIT_08s0007g01630	AT5G62690	tubulin beta chain 3 [Source:TAIR;Acc:AT5G62700]	6.6037	6.3617	6.79	6.158	6.418	6.643	5.291	5.474	6.16	5.848	4.984	4.893	6.808	6.581	6.076	5.765	5.8666	5.451	5.3318	5.297	4.89	4.5899	4.572	4.407	7.335	6.86	6.8298	6.318	6.251	6.399	5.764	5.648	5.38047	4.936	4.916	4.952	5.7835	5.784	5.617	5.19	5.3356	5.157	4.74	4.7761	4.9151	4.226	4.375
VIT_04s0044g00020	AT1G20630	catalase 1 [Source:TAIR;Acc:AT1G20630]	5.7829	5.5382	5.823	5.616	5.39	5.606	5.125	4.759	5.052	5.084	3.916	4.407	4.651	4.811	4.707	3.904	4.1994	4.062	3.1376	4.129	3.383	2.9875	2.846	3.126	7.225	7.152	7.3109	6.702	6.551	6.677	6.365	5.866	5.9958	5.524	5.387	5.31	4.0743	4.292	4.534	4.363	4.1102	4.488	4.219	4.3059	3.9408	3.404	3.537
VIT_18s0001g09040	AT1G10200	GATA type zinc finger transcription factor family protein [Source:TAIR;Acc:AT1G10200]	2.025	1.6597	1.696	2.094	2.043	2.14	1.921	2.036	1.943	1.381	0.284	1.001	1.508	2.279	1.184	0.48	1.4386	0.024	0.5038	0.217	-0.159	-0.956	-0.951	-0.789	1.536	1.128	0.4224	0.567	0.978	-0.312	0.443	0.181	0.14178	-0.244	-0.831	-0.272	1.8787	1.17	0.015	1.125	1.1325	-0.135	-0.401	-0.7566	-0.0607	-0.889	0.175
VIT_02s0012g01140	AT5G46570	BR-signaling kinase 2 [Source:TAIR;Acc:AT5G46570]	1.6722	1.6778	1.44	1.359	1.699	1.153	0.772	1.378	0.645	0.884	0.612	0.902	1.591	2.08	2.096	1.91	1.6037	1.849	0.8802	1.814	0.967	1.2609	0.585	0.852	2.555	2.742	2.8009	1.692	2.119	2.25	2.093	1.724	1.67313	1.5	1.303	0.995	2.8861	2.849	2.589	2.356	2.5708	2.428	1.833	1.8818	1.7286	1.345	0.576
VIT_19s0177g00340	AT1G50900	Ankyrin repeat family protein [Source:TAIR;Acc:AT1G50900]	3.0171	3.6102	3.016	2.87	3.227	2.837	2.173	1.86	1.917	2.433	1.033	1.462	2.74	2.914	2.66	2.114	2.0349	1.662	1.3636	1.928	1.296	0.1769	0.412	-0.106	2.31	2.829	3.2095	2.406	2.85	2.745	2.275	1.889	2.13285	1.482	1.922	1.443	3.2984	2.962	3.226	2.706	2.9239	2.805	2.326	2.6102	2.155	1.944	1.857
VIT_01s0150g00410	AT1G28190	unknown protein; BEST Arabidopsis thaliana protein match is: unknown protein (TAIR:AT5G12340.1); Has 166 Blast hits to 162 proteins in 36 species: Archae - 0; Bacteria - 2; Metazoa - 15; Fungi - 5; Plants - 124; Viruses - 0; Other Eukaryotes - 20 (s /.../ NCBI BLink). [Source:TAIR;Acc:AT1G28190]	3.4766	3.5228	3.408	3.717	3.595	2.975	3.27	3.576	2.754	3.226	1.672	2.614	4.055	4.824	3.801	3.961	4.3387	3.555	3.719	3.436	3.005	3.3183	3.211	3.371	4.545	4.331	4.5506	3.709	3.651	4.198	3.783	3.587	2.90639	2.192	2.282	2.336	4.0622	4.373	4.383	3.865	4.3062	3.712	2.793	3.1874	3.7048	1.865	2.382
VIT_10s0003g04490	AT1G30440	Phototropic-responsive NPH3 family protein [Source:TAIR;Acc:AT1G30440]	4.51	4.358	4.645	4.284	4.411	4.187	3.831	4.025	3.811	4.225	3.222	3.405	4.061	4.931	3.649	2.947	4.0421	3.052	2.5876	3.146	2.034	2.2026	2.269	2.163	4.845	5.053	4.9384	4.256	4.481	4.472	4.111	3.794	3.99487	3.673	3.755	3.439	4.5761	4.34	4.251	3.546	3.8753	3.742	3.168	3.0221	3.502	2.847	2.629
VIT_06s0004g00590			5.4185	5.7465	5.562	5.264	5.367	5.409	5.061	4.449	4.938	5.16	4.11	4.377	4.392	4.719	4.391	4.191	4.1676	3.919	3.7883	3.957	3.479	2.6766	2.65	2.577	5.953	6.109	5.8562	4.709	4.847	5.192	4.75	4.477	4.23908	3.97	3.628	3.817	5.6841	5.351	5.245	4.902	4.8021	4.674	4.324	4.0951	4.0866	3.858	3.106
VIT_08s0007g00610			3.9908	3.8762	3.831	3.812	3.742	3.705	3.137	3.055	3.564	3.469	2.422	2.799	3.669	3.982	3.727	3.646	3.5519	3.39	3.1605	3.57	2.847	2.0471	2.537	2.076	3.787	3.729	3.8039	3.424	3.437	3.48	2.923	2.631	2.68648	2.235	2.207	2.281	3.2493	3.321	3.479	2.734	3.1616	2.805	2.108	2.7125	2.0264	1.391	1.783
VIT_10s0003g04940	AT1G30520	acyl-activating enzyme 14 [Source:TAIR;Acc:AT1G30520]	0.9902	1.2879	1.599	1.189	1.246	0.925	0.311	0.729	0.403	0.821	-0.833	-0.091	1.622	2.737	1.632	1.117	1.3791	1.166	0.8353	1.381	-0.012	0.1536	0.129	-0.249	1.848	1.853	1.8868	0.214	0.528	0.831	0.258	-0.618	0.14178	-1.351	-0.308	-0.576	1.6813	1.761	1.466	0.88	1.1325	1.24	0.719	0.3887	0.6476	0.043	-0.252
VIT_10s0003g01360	AT3G19400	Cysteine proteinases superfamily protein [Source:TAIR;Acc:AT3G43960]	10.252	9.9256	10.387	9.689	10.18	9.937	8.846	8.961	9.043	9.387	8.65	8.654	9.955	9.945	9.694	9.597	9.7183	9.245	8.9213	9.262	8.646	7.7575	7.866	7.786	11.152	10.995	11.1114	10.732	10.605	10.706	10.256	10.164	9.98084	9.6	9.485	9.627	10.8489	10.864	10.718	10.539	10.4957	10.519	10.03	9.9713	10.2414	9.589	9.707
VIT_05s0049g01120			2.1791	2.6113	2.493	1.903	2.463	1.896	1.75	0.875	1.082	1.68	0.958	1.181	1.008	1.186	1.591	0.713	0.5906	0.921	0.2877	0.275	-0.191	-0.6804	-0.283	-1.026	2.119	1.792	2.1442	1.371	1.384	2.059	1.04	0.692	0.34963	-0.075	0.308	-0.447	0.7674	0.765	1.353	0.315	0.9291	0.506	-0.696	0.3384	0.4612	-0.686	0.389
VIT_03s0063g00030			2.2558	2.5828	2.447	1.49	2.141	1.909	1.063	0.986	0.796	1.896	0.879	-0.024	1.348	1.82	1.483	0.713	1.1843	0.781	0.0335	1.119	0.909	-1.297	-0.224	-1.161	2.148	2.642	2.832	0.851	1.231	2.345	1.482	1.201	1.04312	0.254	0.89	0.774	2.1925	1.693	1.944	1.234	1.4695	0.949	0.117	1.1988	0.7489	-0.14	-0.022
VIT_05s0049g01400	AT3G23410	fatty alcohol oxidase 3 [Source:TAIR;Acc:AT3G23410]	2.1903	1.4857	2.829	0.843	2.273	2.546	0.406	-0.425	0.708	1.217	0.2	0.039	1.84	1.969	1.611	1.09	1.1843	0.921	1.0469	1.119	0.07	-1.1741	-0.692	-1.026	3.482	3.237	3.3453	3.225	2.558	3.185	2.923	2.319	1.73372	0.863	1.519	1.492	3.8944	4.022	4.291	3.003	3.6092	3.4	2.442	3.2499	2.7594	2.377	2.431
VIT_03s0091g00680	AT2G14820	Phototropic-responsive NPH3 family protein [Source:TAIR;Acc:AT2G14820]	5.0985	4.4398	5.052	4.803	4.263	4.58	4.53	4.474	3.927	4.326	3.33	3.664	5	5.007	5.12	4.074	4.4776	4.964	4.0946	5.011	4.071	4.0495	3.484	3.56	3.805	3.675	3.9099	3.114	3.073	3.31	3.525	3.092	2.46315	1.139	1.595	1.861	3.1226	3.153	3.793	2.609	2.8599	3.117	2.822	2.8354	2.155	1.849	1.994
VIT_09s0002g00810	AT3G14150	Aldolase-type TIM barrel family protein [Source:TAIR;Acc:AT3G14150]	5.2574	4.8679	5.389	5.086	5.111	5	4.856	4.632	4.553	4.626	4.009	4.104	5.27	5.414	5.333	4.513	4.8847	4.887	3.7616	4.941	3.73	3.2919	3.2	3.425	4.916	4.946	5.1663	4.047	3.993	4.35	3.914	3.472	3.5276	3.022	3.011	2.795	4.3115	4.271	4.808	4.006	3.9994	4.049	3.351	3.7016	3.7256	3.108	3.165
VIT_13s0019g04030	AT3G07990	serine carboxypeptidase-like 27 [Source:TAIR;Acc:AT3G07990]	6.4332	6.354	6.225	6.372	6.604	5.958	5.804	5.707	6.35	6.007	5.161	5.127	5.662	6.424	5.499	5.616	6.077	5.263	5.435	5.243	4.543	4.1396	4.317	4.253	6.02	5.875	5.5874	5.693	5.838	5.808	5.503	5.583	5.15951	4.409	4.077	4.376	6.2009	6.34	6.104	5.52	6.0923	5.948	5.017	5.0288	5.7758	4.326	4.77
VIT_07s0005g04400	AT4G28660	photosystem II reaction center PSB28 protein [Source:TAIR;Acc:AT4G28660]	3.2437	3.2235	3.263	3.036	3.064	3.165	2.422	2.116	2.347	2.401	1.127	1.792	2.481	2.825	2.863	2.114	2.022	2.12	1.9202	2.05	1.285	-0.1307	-0.168	-0.684	2.727	3.167	2.885	1.671	2.413	2.577	1.978	1.995	1.92772	0.891	1.131	1.702	2.6471	2.265	2.548	2.493	2.0312	2.284	1.907	2.3935	1.7933	1.499	0.944
VIT_17s0000g03280		Bifunctional inhibitor/lipid-transfer protein/seed storage 2S albumin superfamily protein [Source:TAIR;Acc:AT3G18280]	9.7407	9.4869	9.758	9.612	9.538	9.268	9.241	8.726	9.319	9.183	8.455	8.326	10.361	10.06	10.083	9.932	10.1367	9.724	9.3323	9.805	9.032	8.2486	8.739	8.505	10.461	10.5	10.6842	10.02	9.866	10.039	9.714	9.633	9.17905	8.595	8.376	8.737	10.4894	10.435	10.48	10.097	10.1624	10.182	9.716	9.7292	9.6359	8.999	9.171
VIT_09s0002g04130	AT1G52190	Major facilitator superfamily protein [Source:TAIR;Acc:AT3G16180]	5.5859	5.6247	5.705	5.051	5.2	5.271	4.896	4.609	4.595	5.152	4.067	4.358	4.167	4.713	4.026	3.333	4.1994	3.576	3.3872	3.541	3.261	3.055	3.084	3.051	4.295	4.585	4.5967	3.548	3.447	3.818	3.379	3.029	3.22402	2.593	3.122	2.553	4.9932	4.888	4.82	4.08	4.2099	3.771	3.22	3.4106	3.5212	2.754	2.986
VIT_13s0084g00800	AT3G54390	sequence-specific DNA binding transcription factors [Source:TAIR;Acc:AT3G54390]	4.8079	5.1945	4.793	4.084	4.811	4.431	3.774	3.378	3.94	4.385	3.421	3.318	4.357	4.104	4.495	4.5	3.9733	4.168	3.6331	4.145	3.73	3.1462	2.919	3.096	3.996	4.724	5.204	3.321	3.643	4.124	3.55	3.548	3.28602	3.286	3.234	3.307	4.745	4.504	4.864	4.229	3.8954	4.052	3.525	3.848	3.2373	2.847	2.918
VIT_06s0004g01390			4.7352	4.5021	4.464	4.2	3.971	4.148	3.386	3.085	3.077	3.973	2.685	3.272	3.658	4.186	3.93	2.397	3.3131	3.021	2.0238	3.154	1.868	1.8513	2.027	1.758	3.302	2.693	3.5085	3.13	2.804	3.147	2.953	2.133	2.32231	1.139	1.356	1.426	3.8098	4.039	4.717	3.613	3.7746	3.604	2.723	3.6092	3.2887	2.444	2.411
VIT_09s0002g01090			5.151	4.9144	5.613	4.889	5.119	5.249	4.181	4.018	3.797	4.734	3.269	3.374	5.69	5.862	5.409	4.961	5.7064	4.887	4.6857	4.923	4.977	4.0651	4.197	4.047	6.886	6.496	7.2738	6.36	5.896	6.955	6.401	5.522	4.88017	3.961	3.761	4.365	5.5486	5.667	6.495	4.979	5.4116	5.277	4.596	5.3379	4.642	3.596	4.161
VIT_14s0068g01870	AT5G14120	Major facilitator superfamily protein [Source:TAIR;Acc:AT5G14120]	6.818	6.6817	6.899	6.397	6.719	6.579	5.783	6.095	5.784	6.079	5.383	5.631	6.172	6.25	5.947	5.736	5.9448	5.46	5.3439	5.543	4.981	4.1703	4.297	4.125	7.158	7.232	7.0916	6.388	6.766	6.759	6.275	5.817	6.40323	6.073	5.731	5.679	6.9202	6.953	6.751	6.692	6.6461	6.425	6.083	5.9565	6.0812	5.372	5.607
VIT_14s0108g00430	AT3G28860	ATP binding cassette subfamily B19 [Source:TAIR;Acc:AT3G28860]	6.9655	6.5789	6.59	6.628	6.554	6.254	5.953	5.925	5.773	6.15	5.339	5.596	5.651	6.216	5.451	5.485	5.955	5.101	5.1167	5.026	4.866	3.5587	3.717	3.638	6.016	5.899	6.0844	5.347	5.721	5.58	5.541	4.694	4.94727	4.61	4.571	4.616	7.6525	7.671	7.324	7.373	7.171	7.282	6.872	6.7056	6.9134	6.159	6.298
VIT_15s0048g00090			-0.1651	1.1904	0.5	-0.359	0.731	0.356	-0.371	-0.892	0.016	0.067	-0.924	-1.011	-2.507	-1.113	-1.672	-1.412	-1.5664	-2.439	-2.4889	-3.249	-2.309	-3.9808	-2.486	-2.132	0.199	-0.078	0.8143	0.27	0.528	0.989	-0.591	-0.164	-0.52918	-1.115	-0.681	-0.447	1.4021	1.525	0.978	0.703	0.7985	0.657	-0.233	0.2863	-0.0047	-0.426	-0.022
VIT_00s0357g00100	AT1G78040	Pollen Ole e 1 allergen and extensin family protein [Source:TAIR;Acc:AT4G08685]	8.0584	8.0527	8.583	8.028	8.398	8.284	7.575	7.447	8.071	7.702	7.008	6.843	8.391	8.214	7.521	7.941	8.0718	7.259	7.5512	7.183	6.89	6.213	6.51	6.458	8.243	8.181	7.8905	7.737	7.505	7.71	7.109	7.398	6.77519	6.054	5.929	6.319	8.0205	8.153	7.746	7.284	7.9918	7.586	6.601	6.4277	7.4429	5.876	7.052
VIT_18s0001g09450	AT1G27690	Protein of unknown function (DUF620) [Source:TAIR;Acc:AT1G27690]	2.7404	3.4615	3.345	2.829	3.086	3.256	2.06	1.983	2.376	2.678	2.03	1.916	1.943	2.66	2.338	1.577	2.0729	2.191	1.5417	1.814	1.384	0.612	0.617	0.743	2.19	2.198	2.6777	1.752	1.904	2.387	1.372	1.633	1.24393	0.254	0.628	1.167	2.7107	2.572	2.24	1.843	1.573	1.885	0.759	1.3073	1.4958	0.303	0.265
VIT_05s0020g00640	AT3G17365	S-adenosyl-L-methionine-dependent methyltransferases superfamily protein [Source:TAIR;Acc:AT3G17365]	6.4699	6.347	6.417	5.979	6.324	5.913	5.352	5.242	5.525	5.654	4.96	5.011	6.529	6.187	6.411	6.108	6.2364	6.012	5.3979	5.962	5.267	4.5324	4.633	4.622	6.317	6.303	6.3401	5.915	5.679	5.894	5.555	5.474	5.16365	4.797	4.806	4.904	6.5324	6.564	6.612	6.328	6.2959	6.355	5.859	5.79	5.9884	5.459	5.845
VIT_05s0077g01450	AT5G49300	GATA type zinc finger transcription factor family protein [Source:TAIR;Acc:AT4G16141]	2.7781	2.8771	2.447	2.771	2.446	2.538	1.596	1.442	1.994	2.251	1.703	1.124	2.005	2.32	1.73	1.709	1.7673	1.018	0.945	0.949	0.686	-0.1595	0.129	-0.106	2.432	2.939	2.9289	2.368	1.904	2.584	1.836	1.39	1.59364	1.02	0.89	1.356	2.3066	2.288	2.253	1.772	1.4478	1.44	1.08	1.1413	1.2181	0.853	0.802
VIT_19s0014g02970	AT3G15380	Plasma-membrane choline transporter family protein [Source:TAIR;Acc:AT3G15380]	3.3821	3.5278	3.437	3.007	3.44	3.165	2.239	2.723	2.297	2.933	1.862	2.045	3.305	3.294	3.003	2.535	2.6102	2.323	2.2198	2.378	1.964	1.5554	1.425	1.326	3.23	3.465	3.3344	2.549	2.682	2.984	2.784	2.319	2.36123	2.192	1.8	2.003	3.7656	3.42	3.349	2.668	2.9002	2.876	2.093	2.3434	2.2956	1.391	1.215
VIT_09s0002g03860	AT3G15700	P-loop containing nucleoside triphosphate hydrolases superfamily protein [Source:TAIR;Acc:AT1G52660]	0.5774	1.0859	0.93	-0.436	0.519	0.561	-1.205	-0.815	-0.746	0.223	-0.746	-0.669	1.25	1.353	1.316	0.252	0.7865	0.781	0.148	1.086	0.559	-0.346	-0.773	-0.326	1.274	0.886	1.3968	1.208	0.802	1.189	1.253	0.541	0.18582	-0.368	-0.612	-0.218	0.9186	0.51	0.883	-0.146	-0.0641	0.094	0.117	-0.0067	-0.5293	-0.889	-1.581
VIT_06s0009g01320	AT5G21105	Plant L-ascorbate oxidase [Source:TAIR;Acc:AT5G21105]	6.6797	5.9922	6.668	6.512	6.192	6.156	6.092	5.941	5.548	5.89	5.259	5.52	6.628	6.455	6.205	5.706	6.3486	6.008	5.2794	6.033	5.031	4.4296	4.377	4.61	6.778	6.96	6.6311	5.53	5.681	5.9	5.626	5.577	5.19361	4.547	4.291	4.61	6.3238	6.074	6.5	5.604	5.8726	6.292	5.481	5.6057	5.1859	4.699	4.651
VIT_05s0094g00350			11.9714	11.7866	11.562	11.964	11.655	11.345	11.658	10.874	10.905	11.277	9.695	9.911	13.275	13.421	13.194	12.634	13.1676	12.856	12.1586	12.856	12.236	11.025	11.552	11.401	12.579	12.536	12.8554	12.75	12.547	12.706	12.703	12.095	11.8989	11.091	10.809	11.332	8.6447	8.9	9.027	8.819	8.758	8.774	8.331	8.5085	8.2715	7.529	7.767
VIT_08s0007g01520	AT3G54030	Protein kinase protein with tetratricopeptide repeat domain [Source:TAIR;Acc:AT3G54030]	6.182	5.8657	6.021	6.249	6.042	5.987	5.756	5.853	6.038	5.608	5.182	4.954	6.385	6.729	5.812	5.471	6.2655	5.661	5.3499	5.732	5.043	4.592	4.722	4.75	5.874	5.606	5.3157	5.406	5.345	5.468	5.248	4.892	4.68304	3.908	3.865	3.91	5.5616	5.668	5.51	5.049	5.3385	5.061	4.691	4.5792	5.0151	4.121	4.311
VIT_01s0026g02200	AT1G69690	TCP family transcription factor [Source:TAIR;Acc:AT1G69690]	-0.6334	-1.1593	-0.355	-0.359	-0.408	-0.529	-1.922	-1.248	-1.644	-1.44	-1.809	-2.425	-0.304	1.071	-1.036	-1.412	-0.2366	-1.878	-1.9286	-1.179	-1.49	-1.5034	-1.154	-1.663	0.023	0.444	-0.2417	-0.957	-1.002	0.058	-0.781	-1.149	-1.03568	-1.984	-0.998	-1.369	2.0523	1.525	2.035	0.88	1.5928	1.14	0.677	0.6582	1.0161	0.35	0.428
VIT_14s0060g00230	AT3G05910	Pectinacetylesterase family protein [Source:TAIR;Acc:AT5G26670]	4.1077	4.7208	4.574	4.302	4.799	4.715	3.982	4.092	4.651	4.306	3.426	3.559	4.546	4.869	3.987	4.053	4.4846	3.634	4.248	3.782	3.603	2.9676	2.812	2.989	4.442	4.245	3.7999	3.508	3.167	3.662	2.969	3.533	2.20951	2.203	1.8	2.568	5.6972	5.631	4.879	4.461	5.1655	4.402	3.816	3.3164	4.7293	3.442	4.397
VIT_18s0001g08340			1.2901	2.343	1.105	0.473	1.579	0.561	0.04	-0.073	0.111	1.381	-0.197	-0.571	0.014	0.559	-0.185	0.601	0.3638	-0.494	0.1842	-0.454	-0.129	-1.0609	-1.154	-1.663	0.78	1.678	1.6625	0.155	1.005	0.878	0.568	0.075	0.14178	0.336	0.308	0.153	2.8583	2.167	2.442	1.359	1.7947	1.617	1.08	0.738	0.6476	0.396	0.128
VIT_05s0020g01820	AT4G15630	Uncharacterised protein family (UPF0497) [Source:TAIR;Acc:AT4G15630]	5.3713	5.4448	5.215	4.865	5.016	4.914	4.154	3.722	3.36	4.801	3.412	3.381	5.591	5.97	5.692	5.113	5.0842	5.236	4.8554	5.07	4.788	3.6023	3.68	3.29	4.266	5.043	5.2232	3.582	4.613	4.532	4.175	3.818	4.04653	3.829	4.101	3.426	4.9695	4.43	4.644	4.543	4.0998	4.161	3.931	3.9644	3.3598	3.359	2.007
VIT_12s0028g03610	AT2G20680	Endo-beta-mannase 2	6.7362	6.6459	6.879	6.56	6.63	6.846	5.981	6.105	6.441	6.137	5.434	5.674	7.038	6.686	6.784	6.473	6.5548	6.542	5.7221	6.495	5.362	4.5953	4.724	4.586	6.76	6.686	6.849	6.438	6.131	6.579	6.045	6.14	5.54799	4.919	4.911	5.066	6.3381	6.258	6.089	5.809	5.8987	6.008	5.246	5.6528	5.4631	4.672	4.741
VIT_07s0129g00970	AT2G23200	Protein kinase superfamily protein [Source:TAIR;Acc:AT2G23200]	3.7734	4.3968	3.446	3.672	3.907	2.72	3.109	3.833	3.646	3.905	2.316	2.56	3.079	3.278	2.802	2.743	3.3184	2.865	3.3558	2.98	2.524	2.1969	2.062	2.177	2.802	2.642	2.2169	2.176	2.708	2.533	3.049	1.98	2.27213	1.887	1.812	1.674	1.8601	1.243	2.175	0.88	1.4695	0.693	0.054	-0.5531	-0.0047	-1.26	-0.315
VIT_05s0049g01180	AT4G14360	S-adenosyl-L-methionine-dependent methyltransferases superfamily protein [Source:TAIR;Acc:AT4G14360]	7.8253	7.8956	8.074	7.61	7.985	7.716	7.04	7.011	7.324	7.42	6.284	6.506	7.887	7.959	7.435	7.293	7.6629	7.229	7.1179	7.277	6.659	6.0559	6.177	6.101	7.649	7.418	7.0652	6.796	6.783	6.972	6.608	6.418	5.95423	5.411	5.121	5.493	7.0961	7.147	6.987	6.598	6.913	6.709	5.927	6.0365	6.4341	5.526	5.686
VIT_03s0088g00270	AT3G19660	unknown protein; Has 16 Blast hits to 16 proteins in 6 species: Archae - 0; Bacteria - 0; Metazoa - 0; Fungi - 0; Plants - 16; Viruses - 0; Other Eukaryotes - 0 (source: NCBI BLink). [Source:TAIR;Acc:AT3G19660]	3.9617	3.2358	4.085	3.465	3.843	3.994	2.879	2.523	3.035	2.575	2.276	1.716	2.838	3.725	3.094	3.217	2.9126	2.709	2.7655	2.518	2.013	1.4058	1.251	1.351	4.142	4.066	4.4209	4.035	3.501	3.76	3.862	3.158	2.81121	2.705	2.533	2.834	4.3352	4.171	4.403	4.062	3.8954	3.547	3.643	3.9891	3.5543	3.312	3.293
VIT_04s0008g05120			2.748	2.6207	3.003	2.298	2.214	2.79	1.305	1.518	2.006	1.784	1.15	1.153	3.151	3.137	2.491	2.114	2.6693	1.983	1.4405	1.625	0.967	0.7733	0.768	0.954	2.679	2.427	2.2747	2.205	1.782	1.909	1.603	1.175	0.6302	0.688	1.069	1.018	2.7313	2.276	2.714	1.808	2.0312	1.87	1.493	1.7145	1.6951	1.173	1.122
VIT_16s0039g00970			2.3979	2.7631	2.456	1.934	2.375	2.107	1.636	1.241	1.625	2.043	0.676	0.969	2.838	2.603	2.863	1.956	2.7261	2.311	1.4701	1.814	1.352	1.0752	1.35	0.666	2.455	2.1	2.286	1.585	1.523	1.635	1.228	0.893	1.22295	0.451	0.308	0.308	0.9186	0.341	0.85	-0.216	-0.4953	-0.135	-1.384	-0.2161	-0.6969	-0.686	-1.299
VIT_05s0062g00720		UDP-Glycosyltransferase superfamily protein [Source:TAIR;Acc:AT4G14090]	4.1685	3.911	3.914	3.928	3.79	3.585	3.426	3.775	3.185	3.622	2.622	2.931	4.343	4.553	4.075	3.482	4.0985	3.751	3.4065	3.492	2.9	3.1696	2.976	3.036	4.394	4.251	4.4055	3.386	3.752	3.785	3.321	2.956	2.99569	2.844	2.926	2.214	4.4073	4.208	4.478	4.073	3.708	3.855	3.083	3.1945	3.1161	2.259	2.488
VIT_14s0030g01220			8.4663	8.4749	8.391	8.094	8.48	7.546	7.535	6.901	7.39	7.911	7.037	6.557	8.341	8.089	8.46	8.063	8.1356	7.911	7.2017	7.886	7.232	6.4493	6.904	6.49	9.259	9.128	9.0379	8.824	8.767	8.44	8.359	7.958	8.20872	7.91	7.874	7.605	8.8967	9.068	9.218	8.706	8.9115	8.83	8.359	8.5555	8.4573	8.062	8.61
VIT_06s0004g03130	AT5G60450	auxin response factor 4 [Source:TAIR;Acc:AT5G60450]	2.3587	2.746	2.259	1.684	2.02	2.429	0.26	1.109	0.546	2.071	0.156	1.181	1.591	2.5	1.483	1.17	1.0885	0.541	0.9866	1.053	0.651	0.3506	0.083	-0.494	1.3	1.695	1.8416	0.923	1.446	1.429	0.719	0.656	0.91817	0.591	0.569	1.147	2.8108	2.41	2.078	2.307	1.8779	1.854	1.469	1.3073	1.8246	1.322	1.169
VIT_06s0004g07770	AT5G58400	Peroxidase superfamily protein [Source:TAIR;Acc:AT5G58390]	5.6492	5.3869	5.474	5.417	5.815	5.166	4.52	4.38	4.433	4.899	3.3	4.228	6.024	6.534	6.015	5.436	6.304	5.42	4.9226	5.301	4.665	4.2438	4.319	4.168	7.976	8.108	7.9591	7.947	6.787	7.562	7.407	7.057	6.02791	5.737	5.418	6.093	7.6835	7.702	7.293	6.68	7.2117	6.94	5.886	6.3749	6.3713	5.181	6.211
VIT_05s0020g03170	AT3G22400	PLAT/LH2 domain-containing lipoxygenase family protein [Source:TAIR;Acc:AT3G22400]	2.748	2.3766	3.047	2.636	2.357	3.496	1.905	1.994	2.09	1.881	1.258	1.864	3.563	3.61	3.293	2.76	3.0073	2.856	2.9816	3.215	2.271	2.4326	1.888	2.31	3.147	2.813	2.5709	2.146	1.684	2.354	1.786	1.367	0.34963	-0.653	-0.308	0.575	3.5334	2.94	3.361	2.079	3.0867	2.587	1.469	2.2782	2.0792	1.413	1.073
VIT_08s0040g03150	AT3G09640	ascorbate peroxidase 2 [Source:TAIR;Acc:AT3G09640]	6.1422	7.0789	5.743	5.794	6.203	5.359	5.009	4.252	4.812	6.146	4.567	4.361	4.619	4.595	4.714	4.149	4.4221	4.227	3.8174	4.176	4.056	3.1983	3.332	3.203	3.741	3.749	3.7681	3.764	3.427	3.352	3.703	3.043	3.18115	2.743	2.89	2.801	4.8917	4.737	4.363	4.025	4.1341	3.672	3.422	2.9735	3.4225	2.728	3.025
VIT_02s0025g04920	AT1G12500	Nucleotide-sugar transporter family protein [Source:TAIR;Acc:AT1G12500]	5.1221	5.2469	5.44	5.357	5.135	5.204	5.433	4.895	5.134	5.065	4.781	4.197	5.935	5.945	5.57	5.392	5.7963	5.481	4.8846	5.516	4.811	5.151	5.058	5.594	5.518	5.352	5.1815	4.778	4.346	4.662	4.437	4.52	4.06433	3.676	4.077	3.761	5.2249	5.205	4.885	4.907	4.7871	4.709	4.293	4.0133	4.2739	3.485	4.024
VIT_08s0007g09000	AT2G41540	6-phosphogluconate dehydrogenase family protein [Source:TAIR;Acc:AT2G41540]	1.9869	1.748	2.28	1.336	2.109	2.107	0.807	0.677	0.708	1.313	0.612	0.72	1.653	1.805	1.505	0.914	1.0635	1.049	0.4749	0.386	0.421	-0.0474	-0.062	-0.106	2.19	2.322	2.5335	0.775	1.384	1.476	1.096	0.692	0.86499	0.891	0.937	0.635	1.8601	1.336	1.551	1.359	0.6549	0.621	0.117	-0.4612	0.5004	0.205	0.175
VIT_03s0038g02230	AT4G34980	subtilisin-like serine protease 2 [Source:TAIR;Acc:AT4G34980]	5.1596	4.8198	5.07	4.784	4.701	4.984	3.844	3.866	4.094	4.36	3.034	3.649	4.12	4.516	4.064	3.092	3.7051	3.489	2.7107	3.633	2.311	2.2744	2.175	2.06	4.019	4.231	4.3338	2.986	3.191	3.981	3.339	3.177	2.74652	2.434	2.829	2.553	3.4918	3.787	3.479	2.619	3.1416	2.788	2.028	2.8623	2.0129	1.274	1.259
VIT_03s0038g00440	AT4G33640	unknown protein; Has 30201 Blast hits to 17322 proteins in 780 species: Archae - 12; Bacteria - 1396; Metazoa - 17338; Fungi - 3422; Plants - 5037; Viruses - 0; Other Eukaryotes - 2996 (source: NCBI BLink). [Source:TAIR;Acc:AT4G33640]	3.4301	3.9072	3.455	3.192	3.603	2.823	2.683	2.086	2.606	3.028	2.45	1.616	2.942	2.853	2.863	2.483	2.6939	2.272	1.8766	2.267	1.724	0.758	1.006	1.137	2.639	2.709	3.105	2.48	2.156	2.626	2.414	2.133	2.03994	1.603	1.8	1.784	2.7516	2.322	3.055	2.27	2.3082	2.261	1.608	2.3047	1.809	1.249	1.813
VIT_06s0004g01400		Receptor-like protein kinase	3.5782	4.1854	3.88	3.532	3.579	3.619	2.836	2.949	3.152	3.608	2.86	2.482	2.726	3.431	3.019	2.193	2.6776	2.177	2.0437	2.365	1.798	0.8905	1.21	1.048	3.773	3.725	3.9566	3.908	3.686	4.153	3.643	3.63	3.0914	1.967	2.226	2.621	3.7854	3.879	4.043	3.738	3.7034	3.468	2.671	3.4818	3.3862	1.959	2.833
VIT_03s0038g02920	AT1G20330	24-methylenesterol C-methyltransferase 2 [Source:UniProtKB/Swiss-Prot;Acc:Q39227]	2.7706	3.0398	2.984	2.607	2.704	2.632	1.713	1.699	2.159	2.215	1.081	1.485	3.235	3.125	2.609	2.419	2.8985	2.177	2.0338	2.518	1.853	1.012	1.077	1.375	3.02	3.001	2.8625	2.818	2.531	2.907	2.346	2.584	2.22014	1.518	1.609	1.81	3.2706	3.159	2.919	2.841	2.7404	2.906	2.17	2.4058	2.6588	1.322	2.119
VIT_12s0142g00160	AT2G42870	phy rapidly regulated 2 [Source:TAIR;Acc:AT3G58850]	5.375	5.5069	5.047	5.195	5.21	4.848	5.037	4.049	5.052	4.778	4.455	3.728	5.178	5.231	5.255	5.501	5.3655	4.824	4.5569	4.719	4.585	3.6592	3.985	3.855	5.259	5.33	5.3987	4.411	4.651	4.855	4.294	4.703	4.13342	4.096	4.432	3.898	6.8537	6.814	6.53	6.741	6.4445	6.502	5.802	5.885	5.9754	5.128	5.524
VIT_02s0025g00150	AT1G63850	BTB/POZ domain-containing protein [Source:TAIR;Acc:AT1G63850]	4.7236	4.3664	4.546	4.511	4.077	4.161	3.415	3.414	3.463	3.798	2.677	2.56	5.407	5.747	5.333	4.793	5.4654	5.031	4.3808	5.024	3.977	3.6488	3.501	3.638	5.277	5.077	4.527	4.36	4.426	4.314	4.288	4.183	3.74922	3.357	3.054	3.321	5.5208	5.404	5.015	4.915	5.3834	5.296	4.38	4.5629	4.5444	3.587	3.784
VIT_16s0098g00720			5.403	5.1627	5.227	5.116	4.934	5.114	4.487	4.499	4.563	4.74	4.221	4.314	5.002	5.145	4.415	4.266	4.6385	4.15	3.9756	4.149	3.364	3.4119	3.398	3.449	5.32	5.259	5.0765	3.917	4.154	4.299	3.774	3.635	3.78186	3.861	3.732	3.575	5.5237	5.522	5.167	5.135	4.8626	4.674	4.219	3.8966	4.2482	3.516	3.287
VIT_17s0000g05580			9.1347	8.4253	8.961	8.774	8.88	8.425	8.343	7.964	7.714	7.982	7.142	6.813	8.315	8.19	7.901	7.816	8.0736	7.565	6.9746	7.484	7.08	6.2894	6.396	6.542	8.708	8.885	8.9994	8.086	8.172	8.522	7.935	7.789	7.52359	7.096	6.827	7.15	8.034	8.249	8.162	8.149	8.0326	8.116	7.504	7.4854	7.6698	6.846	7.422
VIT_18s0001g09530	AT4G24204	RING/U-box superfamily protein [Source:TAIR;Acc:AT4G24204]	5.4666	5.6106	5.693	4.997	5.367	5.441	4.479	4.313	4.73	5.129	4.526	4.653	3.956	4.127	4.033	3.608	3.6516	3.664	3.1875	3.523	2.726	2.4802	2.511	2.285	5.215	5.262	5.3564	4.401	4.611	4.807	4.168	4.212	4.09063	3.951	3.822	3.916	5.4022	5.432	5.586	4.979	4.8869	4.909	4.175	4.6375	4.4869	4.138	4.001
VIT_02s0025g03390	AT1G01620	plasma membrane intrinsic protein 1C [Source:TAIR;Acc:AT1G01620]	11.0567	10.931	11.087	10.842	10.962	10.625	10.135	9.949	9.944	10.427	9.376	9.323	11.254	11.331	10.964	10.966	11.1863	10.597	10.5261	10.547	10.415	9.5473	9.788	9.85	11.195	11.163	10.878	10.66	10.599	10.536	10.321	10.195	10.1014	9.663	9.67	9.742	11.6247	11.634	11.24	11.095	11.3643	11.257	10.795	10.721	11.1007	10.315	10.978
VIT_00s0229g00100	AT4G16650	O-fucosyltransferase family protein [Source:TAIR;Acc:AT4G16650]	3.905	3.9263	4.388	3.242	3.872	3.765	2.692	2.804	2.671	3.063	2.213	2.644	4.101	4.343	4.104	3.423	3.7951	3.598	3.3833	3.725	3.146	2.7752	2.688	2.598	3.801	4.056	4.267	3.246	3.401	3.712	3.139	3.119	3.02629	2.794	2.6	2.795	3.8386	3.472	3.608	3.196	3.1683	3.241	2.661	2.9061	2.6588	2.465	2.189
VIT_17s0000g06200	AT1G74660	Mini zinc finger protein 1 [Source:UniProtKB/Swiss-Prot;Acc:Q9CA51]	4.3216	4.3968	4.189	4.014	4.168	3.569	3.477	3.696	3.555	3.704	3.168	3.044	5.134	5.371	4.748	4.533	4.9929	4.44	3.7883	4.329	3.481	3.4999	3.523	3.511	4.961	4.603	4.1636	4.519	4.249	4.031	4.315	3.933	3.82078	3.297	3.211	3.03	4.1489	4.06	4.199	3.805	4.285	3.759	3.422	3.0141	3.7543	2.987	3.165
VIT_05s0029g00420	AT3G23820	UDP-D-glucuronate 4-epimerase 6 [Source:TAIR;Acc:AT3G23820]	9.2975	9.2084	9.728	9.094	9.601	9.233	8.777	8.913	8.954	8.901	8.459	8.383	9.078	9.12	8.829	9.116	9.1471	8.511	8.6316	8.555	8.571	7.5399	7.782	7.739	9.856	10.021	9.7228	8.695	9.016	9.304	8.61	8.894	8.45084	8.095	7.841	8.038	9.7287	9.681	9.392	8.938	9.5014	9.399	8.496	8.6129	8.8666	7.898	7.834
VIT_18s0001g09500			5.1424	5.2317	5.219	5.084	5.16	5.016	4.313	4.345	4.505	4.701	4.033	3.852	5.185	5.104	4.851	4.571	4.8776	4.681	4.0634	4.498	3.825	3.9449	3.8	3.968	5.472	5.363	5.1525	4.814	4.741	4.732	4.532	4.685	4.00719	3.391	3.281	3.484	5.2285	5.144	5.118	4.723	4.8585	4.998	4.262	4.3824	4.5087	3.506	3.661
VIT_09s0018g02110	AT3G21190	O-fucosyltransferase family protein [Source:TAIR;Acc:AT1G51630]	4.6051	4.6284	4.895	4.226	4.633	4.592	3.878	3.779	3.808	4.016	3.173	3.417	4.498	4.745	3.858	3.564	3.97	3.126	2.9452	3.244	2.84	2.5839	2.423	2.272	5.636	5.497	5.2509	4.559	4.359	4.687	3.949	4.183	3.58216	3.583	3.343	3.937	4.6071	4.713	4.104	3.865	4.1642	3.972	3.351	3.6302	3.9156	3.081	3.496
VIT_19s0090g01470	AT5G55450	Bifunctional inhibitor/lipid-transfer protein/seed storage 2S albumin superfamily protein [Source:TAIR;Acc:AT5G55450]	5.1294	4.5021	5.239	4.811	4.982	5.103	3.915	3.88	3.7	4.103	2.88	3.356	6.017	6.261	5.985	6.417	6.228	5.688	5.6599	5.625	5.264	5.0779	4.983	4.897	6.574	6.951	6.6132	5.577	5.843	6.132	5.493	5.865	5.11466	4.707	4.557	4.928	6.7179	6.811	6.523	6.004	6.5637	5.962	5.037	4.9262	5.67	4.21	4.999
VIT_14s0068g00940	AT3G26700	Protein kinase superfamily protein [Source:TAIR;Acc:AT3G26700]	1.9346	2.0554	2.447	1.772	2.488	1.508	1.255	1.712	1.359	1.381	0.511	0.936	2.174	3.017	1.821	1.709	2.193	1.662	1.2139	1.625	0.357	0.5598	0.083	0.085	2.19	2.138	2.1318	2.116	2.144	2.139	1.751	1.496	1.54375	0.451	0.477	0.635	2.2507	2.204	2.201	1.877	2.0457	1.9	1.172	1.6124	1.4159	1.274	0.831
VIT_16s0022g01430	AT5G51550	EXORDIUM like 3 [Source:TAIR;Acc:AT5G51550]	0.7985	-0.0497	0.904	-0.086	0.192	0.027	-0.834	-1.059	-1.239	-0.172	-2.209	-1.461	2.131	1.994	2.469	1.517	2.0089	1.951	1.4992	1.853	1.405	1.1711	0.648	1.221	-0.586	0.319	0.1531	-1.594	-1.373	-0.422	-0.886	-0.618	-1.65826	-2.753	-1.972	-1.773	1.1805	1.657	1.912	0.265	1.5528	0.978	0.837	1.019	0.6476	0.44	1.169
VIT_16s0039g01650	AT5G16730	Plant protein of unknown function (DUF827) [Source:TAIR;Acc:AT3G02930]	6.2579	6.0985	6.238	5.734	5.816	6.13	5.248	5.181	5.507	5.49	4.68	4.673	6.235	6.26	5.984	5.382	5.9558	5.55	5.1942	5.564	4.789	4.2061	4.254	4.073	6.441	5.939	6.1956	5.497	5.347	5.643	5.055	4.707	4.70401	4.27	4.222	4.457	5.8983	6.041	5.929	5.557	5.6253	5.595	5.106	5.2858	5.3454	4.663	4.934
VIT_12s0059g01810	AT1G03600	photosystem II family protein [Source:TAIR;Acc:AT1G03600]	2.8434	2.3316	2.248	2.821	2.428	2.339	2.467	2.025	1.943	1.865	1.718	1.209	3.079	3.102	2.65	2.624	2.3562	2.599	1.7127	2.378	1.741	1.1477	1.461	1.399	2.512	2.932	3.1856	1.629	2.531	2.285	2.346	1.741	2.33214	2.328	2.3	1.392	2.6031	2.378	2.894	2.231	2.4563	2.112	1.756	1.5252	1.3742	1.224	0.644
VIT_12s0059g00230			2.0982	1.5656	1.681	0.907	1.482	0.683	0.098	0.246	0.201	0.946	-0.087	0.321	0.857	0.751	0.346	-0.597	0.5552	0.2	-0.3254	-0.117	-0.918	-1.9308	-2.236	-2.44	1.446	1.554	1.4379	0.426	1.059	1.112	1.15	-0.039	0.46133	-0.304	-0.103	0.193	1.8601	1.949	1.399	1.234	1.3108	1.166	1.172	0.7762	1.3529	1.147	0.802
VIT_03s0038g02860			6.003	5.9407	6.238	5.7	5.864	5.863	5.411	4.968	5.442	5.481	4.826	4.523	5.96	5.881	6.015	5.787	5.7627	5.83	5.3308	5.781	5.105	4.8936	4.95	5.207	5.724	5.597	5.7481	5.018	4.96	5.077	4.652	4.538	4.41588	3.974	3.916	4.007	5.4984	5.538	5.679	5.207	5.1098	5.392	4.879	5.1191	4.8858	4.197	4.36
VIT_11s0052g01120	AT5G57520	zinc finger protein 2 [Source:TAIR;Acc:AT5G57520]	3.8948	3.7147	3.792	3.761	3.606	3.871	3.701	3.075	3.265	3.631	2.86	3.059	3.107	3.499	3.228	1.971	2.8335	2.766	1.843	2.493	1.942	1.6746	1.597	1.326	3.51	3.46	3.764	2.161	2.502	2.795	2.369	1.614	2.11018	1.37	1.565	1.426	2.4501	2.204	2.548	1.989	2.0312	1.706	1.08	1.6946	0.9888	0.35	-0.022
VIT_13s0019g01890	AT2G39705	ROTUNDIFOLIA like 8 [Source:TAIR;Acc:AT2G39705]	3.7808	3.0398	3.501	3.757	3.84	3.337	3.449	3.232	2.986	3.076	2.286	2.808	3.571	4.107	3.374	3.646	3.5201	2.709	3.3196	2.689	1.853	3.2068	2.88	2.501	3.597	3.523	4.0817	1.712	2.453	3.113	1.66	1.454	1.34448	1.249	1.812	0.877	3.5451	3.771	4.097	3.003	3.5393	3.334	2.17	2.7125	2.7513	1.435	1.783
VIT_14s0036g01060	AT5G28910	unknown protein; FUNCTIONS IN: molecular_function unknown; INVOLVED IN: biological_process unknown; LOCATED IN: mitochondrion; BEST Arabidopsis thaliana protein match is: unknown protein (TAIR:AT5G28960.1); Has 35333 Blast hits to 34131 proteins in /.../pecies: Archae - 798; Bacteria - 22429; Metazoa - 974; Fungi - 991; Plants - 531; Viruses - 0; Other Eukaryotes - 9610 (source: NCBI BLink). [Sou…	4.4506	4.6469	4.422	4.366	4.507	4.38	4.032	3.669	3.991	4.216	3.364	3.417	3.692	4.326	3.814	3.198	3.8546	3.679	3.3196	3.582	3.171	1.9356	1.94	1.9	3.505	4.027	3.655	2.381	2.699	2.764	2.704	2.172	2.46315	2.328	1.68	2.174	3.5738	3.215	2.903	2.687	2.5302	1.974	1.96	1.7533	2.0662	1.52	1.364
VIT_11s0016g05520	AT5G20230	Blue copper protein [Source:UniProtKB/Swiss-Prot;Acc:Q07488]	5.6143	5.6615	5.467	5.371	5.494	5.033	4.94	4.359	4.769	5.297	4.297	4.317	4.774	4.866	4.761	4.038	4.3999	4.085	3.8029	4.176	3.246	2.3633	2.537	2.709	4.532	4.679	4.8892	4.442	4.351	4.645	4.404	4.157	4.18043	3.583	3.698	3.598	4.745	4.539	5.019	4.274	4.2195	4.342	3.94	3.9931	3.983	3.758	3.564
VIT_18s0122g00850	AT1G20840	Monosaccharide-sensing protein 1 [Source:UniProtKB/Swiss-Prot;Acc:Q96290]	8.9715	8.7803	9.174	8.696	8.945	8.899	8.365	8.269	8.475	8.465	8.01	7.869	8.621	8.705	8.265	8.102	8.3613	7.975	7.5996	7.957	7.413	7.2782	7.299	7.329	9.528	9.389	9.1569	8.644	8.473	8.644	8.256	8.141	8.00393	7.653	7.553	7.615	9.2444	9.22	8.945	8.655	8.7684	8.675	8.177	8.0705	8.4065	7.636	7.807
VIT_11s0037g01230	AT4G30410	sequence-specific DNA binding transcription factors [Source:TAIR;Acc:AT4G30410]	5.608	5.5578	5.234	5.731	5.375	5.68	5.655	4.77	5.816	5.314	4.894	4.973	5.686	5.364	5.824	5.738	5.3001	5.519	4.9373	5.516	4.33	4.4101	4.386	4.269	6.467	6.137	6.073	5.03	5.053	5.388	4.522	4.791	4.11361	3.768	4.074	3.744	6.0339	5.971	5.913	6.067	5.8736	5.715	5.389	5.5322	5.2721	4.495	4.344
VIT_12s0035g01330			2.2664	2.4627	2.646	1.359	2.375	2.107	0.972	0.779	1.359	2.125	0.545	0.599	2.131	1.448	1.767	0.713	1.2741	1.018	0.56	1.15	0.651	-0.0747	0.173	0.404	3.189	3.001	3.279	3.89	2.987	3.565	3.424	3.165	2.533	1.803	2.128	2.113	2.7815	3.061	3.39	1.974	2.499	2.15	1.493	1.8818	1.6781	1.199	1.783
VIT_00s0414g00030			2.1791	2.1361	1.727	1.647	1.796	2.04	1.305	1.311	1.489	1.568	0.795	0.868	2.797	2.796	2.525	2.43	2.6443	1.918	1.8543	1.964	1.516	1.1119	1.167	1.469	2.075	1.883	2.0546	1.692	1.542	1.521	1.584	0.692	0.78136	0.918	0.765	0.232	1.3761	1.727	1.53	1.008	0.9902	1.671	1.047	1.1117	1.0693	0.205	0.221
VIT_11s0052g00010			2.7631	2.1097	2.733	1.934	2.366	2.907	1.675	1.788	2.006	1.8	1.471	1.415	3.204	2.914	3.35	2.68	3.2591	3.111	2.601	3.169	2.548	2.0783	2.142	2.205	3.11	2.987	3.3878	2.855	2.931	2.867	2.007	2.65	2.26188	1.518	1.321	1.54	2.8583	3.114	2.638	2.392	2.2961	2.721	2.243	2.4058	2.2153	1.54	1.705
VIT_17s0000g01060			2.11	2.3986	2.216	1.919	2.224	2.291	1.555	1.824	1.151	1.587	1.541	1.39	1.771	2.509	2.222	1.432	1.8427	1.4	0.9866	1.508	0.54	0.9726	0.552	0.954	2.148	3.167	2.5616	1.829	2.549	2.303	2.065	2.593	2.09871	1.29	1.8	1.302	2.3996	2.933	1.896	1.79	2.2593	1.706	0.874	0.8853	1.2414	0.524	0.504
VIT_02s0012g00090	AT4G17080	Histone H3 K4-specific methyltransferase SET7/9 family protein [Source:TAIR;Acc:AT2G35170]	7.121	6.2399	7.02	7.055	6.539	6.691	6.168	6.365	6.314	5.933	5.383	5.618	7.332	7.589	6.645	6.265	6.954	6.536	5.8663	6.595	5.543	5.5858	5.591	5.891	7.971	7.393	7.5928	7.118	6.956	7.131	6.972	6.477	6.27341	5.92	5.633	5.597	6.4923	6.181	6.523	5.876	5.937	5.908	5.689	5.7521	5.6263	5.208	4.965
VIT_09s0054g00960			2.8291	3.0398	3.089	2.225	2.753	2.53	1.803	1.672	1.849	2.731	1.656	1.064	2.109	1.943	2.435	2.305	1.9958	1.934	1.6493	2.351	1.395	1.2279	1.272	1.221	2.577	2.821	2.9645	1.847	1.918	2.205	1.715	2.12	1.70374	1.586	1.423	1.555	3.2846	2.903	2.853	2.257	2.499	2.499	1.517	1.8992	1.7774	1.298	1.384
VIT_00s0194g00010			2.1903	2.2372	1.94	1.469	1.912	1.736	0.58	0.282	0.767	1.088	-0.197	1.033	0.909	0.809	0.531	0.252	0.3223	-0.175	-0.1348	0.156	-0.289	-1.5034	-1.049	-0.684	1.6	2.162	1.6625	1.318	1.384	1.607	0.981	0.861	1.32492	0.557	0.712	0.48	2.4869	2.217	2.02	1.452	1.573	1.263	1.014	1.5475	1.3094	0.751	0.741
VIT_14s0060g00460	AT1G56720	Protein kinase superfamily protein [Source:TAIR;Acc:AT1G09440]	4.6135	4.8259	4.88	4.334	4.551	4.544	3.657	3.869	3.963	4.034	3.269	3.575	4.27	4.308	3.792	3.554	3.8905	3.539	3.2825	3.492	2.804	2.3429	2.594	2.409	4.912	4.745	4.8287	4.28	4.408	4.419	3.886	3.743	3.73447	3.47	3.299	3.532	4.6935	4.707	4.401	4.141	4.1307	3.99	3.537	3.5497	3.7584	3.22	3.012
VIT_12s0035g01520			0.5428	1.3792	1.033	-0.086	0.552	0.712	-1.707	-1.059	-1.021	0.946	-2.209	-1.011	-0.637	-0.432	0.395	0.437	-0.509	-0.585	-0.2754	-0.772	-0.47	-1.8346	-1.267	-3.37	1.22	1.459	1.9161	0.426	1.321	1.348	1.325	0.954	0.91817	0.863	0.599	0.877	2.8204	2.523	2.397	1.958	2.0166	1.989	1.715	1.5475	1.553	0.978	0.175
VIT_00s0371g00050	AT4G37990	elicitor-activated gene 3-2 [Source:TAIR;Acc:AT4G37990]	4.5277	4.7098	4.758	4.278	4.409	4.253	4.257	3.442	3.605	4.264	3.1	3.458	5.76	5.998	5.375	4.887	5.4546	5.103	4.5706	4.976	4.439	4.1484	4.215	4.349	4.865	4.946	4.9667	3.683	3.735	4.141	3.854	3.467	3.03835	2.378	2.404	2.679	4.864	4.843	4.901	4.644	4.7936	4.561	4.635	4.3027	4.409	4.317	4.7
VIT_01s0011g06320	AT2G01905	cyclin J18 [Source:TAIR;Acc:AT2G01905]	0.2746	1.0022	0.267	-0.15	0.644	0.241	-0.294	0.014	-0.196	-0.108	-0.924	0.039	0.657	0.338	0.346	0.521	0.3638	0.356	-0.3773	0.275	-0.289	-1.4313	-1.049	-2.132	0.143	0.665	0.8754	0.324	-0.39	0.099	0.354	0.019	-1.2536	0.075	-0.754	-0.272	0.5059	-0.33	-0.753	-0.289	-0.6734	-0.652	-0.81	-1.2773	-0.3097	-2.229	-1.581
VIT_08s0056g01000	AT5G17700	MATE efflux family protein [Source:TAIR;Acc:AT5G17700]	2.5963	3.0044	3.176	1.888	2.402	2.684	1.354	1.028	1.778	2.239	0.644	1.53	1.713	1.52	1.548	0.348	0.7557	0.921	0.8579	1.086	0.939	1.1711	1.006	1.446	4.171	4.092	4.3581	2.836	3.054	3.659	2.591	2.342	2.33214	2.378	2.139	2.272	3.9437	3.824	4.062	3.337	3.0368	3.265	2.43	2.9317	2.56	2.13	1.913
VIT_16s0050g00380	AT5G23860	tubulin beta 8 [Source:TAIR;Acc:AT5G23860]	6.2465	5.8001	6.229	5.558	5.908	5.994	4.709	5.192	5.151	5.267	4.744	4.919	6.374	6.195	5.991	5.714	5.6126	5.334	4.5586	5.265	4.523	3.9584	4.126	3.828	5.747	6.143	6.3114	5.665	5.578	5.998	5.297	5.354	5.21767	4.923	4.685	5.07	5.7624	5.565	5.3	4.774	4.9575	5.012	4.262	4.538	4.4295	4.091	4.407
VIT_19s0014g00450			9.26	8.7564	9.471	9.011	9.151	9.282	8.576	8.222	9.139	8.276	8.074	7.815	8.987	8.805	8.922	8.538	8.7538	8.818	7.938	8.786	7.911	7.4236	7.912	7.905	9.037	8.654	9.1357	8.455	8.398	8.711	8.169	8.309	7.76994	6.907	6.958	7.29	9.3158	9.467	9.682	9.17	9.3271	9.605	8.785	9.1952	8.9435	8.106	8.349
VIT_01s0244g00170	AT3G26740	CCR-like [Source:TAIR;Acc:AT3G26740]	3.7697	4.0495	3.566	3.119	3.759	3.319	3.006	3.177	2.798	3.622	2.326	2.592	2.904	2.947	3.214	3.064	2.6858	2.757	2.5672	2.6	2.392	1.6247	1.764	1.9	3.488	4.234	4.7226	3.091	4.297	3.833	3.648	3.05	3.76018	3.483	3.382	3.068	4.7626	4.453	4.917	4.287	4.0789	3.905	3.531	3.9561	3.1412	3.188	2.687
VIT_05s0102g01080			1.9212	1.8789	2.042	1.531	1.809	1.457	0.842	1.259	1.359	1.061	0.676	0.42	0.235	-0.021	-0.258	-1.764	-0.8451	-0.789	-1.4135	-0.895	-2.615	-2.1449	-3.175	-2.132	-0.494	-0.714	-0.2417	0.155	-0.254	-0.74	0.443	0.181	-0.45969	-0.304	-0.912	-1.369	0.1254	-0.33	-0.655	-0.829	-1.5622	-1.466	-0.696	-1.8465	-1.5106	-2.536	-2.147
VIT_05s0020g00730	AT5G18500	Protein kinase superfamily protein [Source:TAIR;Acc:AT5G18500]	4.1312	3.9034	3.849	3.77	3.897	3.779	3.051	3.172	3.459	3.626	2.513	3.059	2.12	2.652	2.209	1.475	1.8573	1.58	1.1784	1.794	1.023	0.6949	0.709	0.666	3.243	3.226	3.3507	2.986	2.665	2.957	2.414	2.431	2.07549	1.586	1.837	2.133	3.4674	3.43	3.2	2.824	2.7928	2.738	2.061	2.6208	2.2617	1.881	1.813
VIT_12s0034g01760	AT1G60870	maternal effect embryo arrest 9 [Source:TAIR;Acc:AT1G60870]	7.7933	7.434	7.885	7.515	7.696	7.518	7.167	6.609	7.177	6.867	6.292	6.33	7.904	7.842	7.878	7.674	7.788	7.492	7.0529	7.515	6.927	6.1698	6.402	6.342	7.975	8.213	8.3698	7.193	7.047	7.55	6.949	6.966	6.40614	5.758	5.849	5.993	6.6424	6.905	7.057	6.647	6.7568	6.81	6.287	6.6023	6.3324	5.907	5.893
VIT_16s0098g00160			0.8275	0.2696	0.535	-0.436	0.552	0.28	-2.176	-1.352	-0.923	0.067	-1.645	-0.479	1.166	1.502	0.976	-0.209	1.2957	1.049	0.6405	1.119	0.197	-0.1024	-0.283	-0.586	3.419	3.4	2.7365	2.316	2.987	2.878	2.834	3	2.7243	2.147	1.825	1.885	0.3008	0.386	0.183	0.315	0.4085	-0.407	-0.233	-0.0067	-0.4523	-0.889	-0.451
VIT_17s0000g05550		Major facilitator superfamily protein [Source:TAIR;Acc:AT3G47960]	5.0895	5.9094	5.451	4.678	5.411	5.038	3.84	3.818	4.148	5.145	3.696	3.766	4.378	4.923	4.253	3.508	4.08	3.495	3.3478	3.363	3.146	3.4411	3.581	3.56	5.851	5.828	5.5793	5.406	5.25	5.522	4.969	5.162	4.6559	3.948	4.43	4.33	7.244	7.359	7.222	6.808	6.6384	6.41	5.71	6.1067	6.0013	4.878	4.785
VIT_05s0049g00940			6.9821	6.7072	7.599	6.7	6.894	7.26	6.134	6.141	6.137	6.384	5.739	5.814	6.748	7.069	6.505	6.015	6.7118	6.008	5.8967	5.938	5.63	5.0849	5.5	5.241	7.006	6.418	6.8428	6.854	5.871	6.718	6.65	5.868	5.37216	4.622	4.946	4.888	6.4847	6.837	6.995	5.929	6.504	6	5.469	5.528	5.7698	5.078	5.496
VIT_19s0014g04980	AT4G27250	NAD(P)-binding Rossmann-fold superfamily protein [Source:TAIR;Acc:AT4G27250]	5.5591	5.9407	5.338	4.988	5.628	5.284	4.818	4.54	4.914	5.269	4.528	4.517	5.141	5.171	5.438	5.764	5.1905	5.068	5.1096	5.052	4.947	3.7356	4.142	3.889	5.361	5.872	6.0771	5.123	5.499	5.529	4.946	4.65	4.97106	4.754	4.554	4.839	6.4021	6.335	6.099	6.051	5.7509	6.081	5.412	5.7364	5.4457	4.821	4.868
VIT_12s0057g01550	AT2G33180	unknown protein; FUNCTIONS IN: molecular_function unknown; INVOLVED IN: biological_process unknown; LOCATED IN: chloroplast stroma; EXPRESSED IN: 22 plant structures; EXPRESSED DURING: 13 growth stages; Has 57 Blast hits to 57 proteins in 22 species /.../ae - 0; Bacteria - 8; Metazoa - 0; Fungi - 0; Plants - 35; Viruses - 0; Other Eukaryotes - 14 (source: NCBI BLink). [Source:TAIR;Acc:AT2G33180]	-0.2234	0.0087	-0.355	-0.086	-0.289	-0.068	-0.452	-0.369	-0.315	-0.816	-1.645	-1.461	-0.034	0.338	-0.693	-0.429	-0.0076	-1.026	-1.4135	-0.454	-0.971	-1.4313	-1.523	-1.31	0.253	0.559	0.294	-0.338	-0.621	-0.26	-0.273	-1.284	-0.93793	-0.653	-1.187	-0.719	0.727	0.661	0.286	0.265	0.0551	-0.566	-0.401	-1.4433	-0.1798	-2.229	-1.176
VIT_13s0019g02300			3.3967	3.9819	3.81	2.745	3.286	3.374	2.118	1.812	2.159	3.321	1.687	1.949	3.358	3.388	3.404	3.146	3.435	2.891	2.7595	2.926	2.87	2.1797	2.441	2.397	3.437	3.485	4.049	3.89	2.34	3.593	3.333	3.085	2.17715	1.668	2.139	2.423	3.7045	3.585	3.717	2.988	3.3008	3.373	2.467	3.1803	3.018	1.989	3.194
VIT_00s0469g00050			5.0143	5.1054	4.975	4.782	5.023	4.71	4.451	4.274	4.595	4.725	4.052	4.089	4.073	4.075	3.963	3.549	3.9082	3.649	3.3398	3.655	3.018	2.6098	2.893	2.619	3.922	3.542	3.8989	3.604	3.452	3.699	3.467	3.05	3.0856	2.348	2.643	2.721	4.74	4.99	5.045	4.678	4.6589	4.663	4.208	4.3542	4.1833	3.668	3.795
VIT_13s0019g03150			0.5774	0.5701	0.669	-0.286	0.383	0.072	-0.729	-0.973	-1.362	0.011	-1.996	-2.817	0.014	0.17	0.616	-0.143	-0.0615	-0.175	-1.0348	-0.454	-0.509	-1.6595	-1.154	-2.132	0.355	0.275	0.934	-0.614	-0.463	0.285	0.156	-0.531	0.22855	-0.821	-0.612	-0.447	0.5529	0.341	0.71	0.364	-0.0032	0.657	-0.493	-0.9936	-0.1798	-0.686	0.029
VIT_01s0011g05110	AT1G70870	Polyketide cyclase/dehydrase and lipid transport superfamily protein [Source:TAIR;Acc:AT1G23120]	11.5598	11.7418	10.869	11.483	11.786	10.532	11.338	10.628	11.251	11.085	10.554	10.414	10.22	9.617	9.954	9.978	9.5105	9.676	9.2136	9.644	9.07	8.2012	8.278	8.24	11.966	12.079	11.8989	11.495	11.778	11.671	11.477	11.505	11.1035	10.742	10.404	10.767	12.67	12.552	12.703	12.298	12.3383	12.379	11.935	11.7346	12.0523	11.576	11.533
VIT_18s0122g01140	AT4G35550	WUSCHEL-related homeobox 13 [Source:UniProtKB/Swiss-Prot;Acc:O81788]	3.591	4.2166	3.252	3.217	3.474	2.975	2.173	2.308	2.203	3.421	1.967	2.287	3.256	3.209	2.914	2.555	2.661	2.456	2.1574	2.405	1.782	0.8331	0.768	0.305	3.346	3.446	3.489	2.891	3.099	3.319	3.172	2.695	2.83905	2.288	2.362	2.144	4.9322	4.541	4.582	4.206	4.0068	3.883	3.409	3.4818	3.6315	2.847	2.972
VIT_18s0089g00920	AT1G22910	RNA-binding (RRM/RBD/RNP motifs) family protein [Source:TAIR;Acc:AT1G22910]	7.0013	6.967	6.869	6.448	6.759	6.602	5.582	5.773	6.481	6.36	5.615	5.342	7.715	7.286	7.564	7.323	7.2384	7.295	6.8473	7.294	6.534	5.8264	5.905	6.068	7.636	7.373	7.0689	7.406	7.201	7.049	6.787	6.872	6.43265	5.95	5.532	6.045	7.4978	7.577	7.353	7.121	7.2791	7.185	6.709	6.6686	6.9153	6.109	6.513
VIT_11s0016g01400	AT2G06520	photosystem II subunit X [Source:TAIR;Acc:AT2G06520]	2.3979	2.3086	2.409	2.212	2.263	1.982	1.424	1.604	1.398	1.8	0.737	1.094	2.075	2.644	2.096	1.196	1.6037	1.4	0.8802	1.483	0.72	0.6289	0.552	0.541	2.5	2.667	2.7032	1.446	2.453	2.186	2.065	1.741	2.14405	1.331	1.666	1.302	2.8395	2.276	2.75	1.825	2.2469	1.96	1.715	1.7533	1.3742	1.199	1.192
VIT_04s0008g01210			7.453	6.9448	7.619	7.145	7.181	7.303	6.658	6.53	6.796	6.641	5.911	5.848	7.103	7.102	6.478	6.294	6.8178	6.048	5.8095	6.014	5.574	5.1236	5.071	5.229	8.452	8.03	8.3121	8.016	7.649	7.988	7.598	7.547	6.96206	6.23	6.463	6.762	7.961	8.122	7.998	7.81	7.9388	7.971	7.361	7.3528	7.6698	6.736	7.468
VIT_05s0020g04020	AT4G14740	Plant protein of unknown function (DUF828) with plant pleckstrin homology-like region [Source:TAIR;Acc:AT3G22810]	2.0498	1.9989	1.727	2.066	1.431	1.174	1.616	1.09	1.259	1.467	0.766	0.72	1.622	1.862	0.976	1.196	1.9556	1.301	0.9659	1.483	0.737	0.13	-0.542	0.024	1.982	2.301	2.3194	1.119	0.863	1.297	1.253	1.069	0.59797	-0.304	0.076	0.068	2.3736	1.827	1.65	1.926	1.5528	1.263	0.59	0.2323	0.3793	-0.016	-0.022
VIT_14s0030g01950		Acetyltransferase-like domain protein	4.8367	4.7827	5.139	4.676	4.664	5.148	4.325	3.573	4.31	4.415	3.845	3.441	4.855	5.052	4.864	4.207	4.1259	4.527	3.9756	4.283	4.198	3.2096	3.308	2.718	5.403	5.023	5.1921	3.246	3.937	4.25	3.494	2.88	3.20809	2.899	3.137	2.762	4.7948	4.32	4.617	4.255	3.8089	3.3	3.27	3.1442	3.0841	2.728	2.095
VIT_01s0026g00960	AT1G24160	unknown protein; BEST Arabidopsis thaliana protein match is: unknown protein (TAIR:AT1G70100.3); Has 5230 Blast hits to 4162 proteins in 477 species: Archae - 30; Bacteria - 540; Metazoa - 2022; Fungi - 429; Plants - 280; Viruses - 32; Other Eukaryo /.../1897 (source: NCBI BLink). [Source:TAIR;Acc:AT1G24160]	5.9372	6.1439	6.041	5.685	5.857	5.817	4.791	5.037	5.612	5.531	4.515	4.732	5.303	5.798	5.391	4.82	5.4654	4.931	4.7076	5.003	4.487	3.6467	3.758	3.607	5.824	5.601	5.4064	5.355	5.416	5.384	4.913	4.637	4.79922	4.148	4.316	4.239	5.5616	5.599	5.77	5.24	5.3133	5.273	4.719	4.9846	5.0049	4.245	4.268
VIT_17s0000g00290			5.4197	5.1087	5.505	4.863	5.174	5.103	4.406	4.822	4.584	4.882	4.385	4.658	4.54	4.898	4.064	3.915	4.0292	3.489	3.8174	3.761	3.486	2.7444	2.642	2.432	5.115	5.272	5.0535	4.439	4.814	4.668	4.453	4.337	4.2904	4.27	4.048	4.172	4.8825	4.563	4.215	4.33	4.0105	3.659	3.594	3.4702	3.6359	3.251	2.75
VIT_08s0007g03690	AT2G36310	uridine-ribohydrolase 1 [Source:TAIR;Acc:AT2G36310]	4.7236	4.9761	4.789	4.678	4.847	4.74	4.549	4.202	4.7	4.529	4.237	3.922	4.676	4.585	4.838	5.061	4.7247	4.437	4.665	4.479	4.272	3.3183	3.565	3.419	4.456	4.555	4.2177	4.277	4.214	4.345	3.726	4.199	3.47533	3.367	3.573	3.435	5.9541	6.333	6.141	5.914	6.0923	5.868	5.137	5.3251	5.6505	4.278	5.215
VIT_10s0116g00020	AT4G21790	tobamovirus multiplication 1 [Source:TAIR;Acc:AT4G21790]	0.5774	0.5308	0.57	-1.135	0.614	-0.671	-0.729	-0.263	-0.587	-0.048	-0.833	-0.024	-0.365	0.077	-0.503	-0.143	-0.8451	-0.407	-1.6482	-1.179	-1.342	-1.5793	-1.836	-1.476	-0.04	-0.136	0.1531	-0.957	-0.071	-0.312	-0.346	-1.598	-0.3934	-0.912	-0.482	-1.626	0.9186	0.625	0.427	-0.448	0.0551	0.338	-0.591	-0.2933	-1.1049	-1.575	-1.433
VIT_04s0008g01910			2.8785	2.5339	3.36	2.558	2.827	3.374	1.969	2.3	2.557	2.334	1.471	1.462	2.689	2.019	1.652	1.496	1.9143	0.781	1.2655	1.181	0.54	0.0313	-0.283	-0.684	2.432	2.447	2.205	1.954	1.363	1.975	1.253	1.652	0.96946	1.02	0.765	1.105	2.2219	2.345	1.571	1.26	2.0018	1.823	1.08	1.1117	1.5342	0.44	1.098
VIT_06s0004g04130	AT5G59770	Protein-tyrosine phosphatase-like, PTPLA [Source:TAIR;Acc:AT5G59770]	1.5557	1.9098	1.582	1.312	1.769	1.021	0.909	0.92	1.195	1.313	0.612	1.236	1.591	1.929	1.767	1.295	1.5862	0.921	0.5038	1.02	0.77	-0.0474	0.297	-1.879	0.496	0.796	0.8452	-0.106	0.091	-0.026	0.208	-0.373	0.04947	-0.244	-0.103	-0.218	1.4275	1.092	1.353	0.776	0.7285	1.14	0.347	0.5739	0.3793	-0.14	-0.768
VIT_19s0014g00110		Protein kinase superfamily protein [Source:TAIR;Acc:AT1G78530]	2.7251	2.8849	2.919	2.878	2.841	2.53	2.478	2.334	2.17	2.485	1.591	2.061	3.135	3.44	2.491	2.363	2.8627	1.867	2.2543	1.602	1.077	0.9458	1.272	1.194	2.587	2.615	2.2972	1.629	1.523	1.886	1.786	1.688	0.89182	1.184	1.321	1.227	3.5624	3.69	3.251	2.841	3.2138	2.529	2.404	2.0474	2.4237	2.047	1.913
VIT_08s0007g07920	AT2G42320	nucleolar protein gar2-related [Source:TAIR;Acc:AT2G42320]	4.554	4.6515	4.673	4.067	4.486	4.436	3.006	3.503	4.275	3.839	2.504	3.112	4.319	4.496	3.727	3.198	3.9394	3.204	3.4849	3.13	3.079	2.7248	2.52	2.336	4.394	4.254	4.3201	3.89	3.711	4.034	3.708	3.738	2.95173	2.666	2.454	3.247	4.1412	3.867	3.2	2.841	3.1749	3.11	1.871	2.3811	2.8071	1.849	2.402
VIT_02s0025g00820	AT4G23700	Cation/H(+) antiporter 17 [Source:UniProtKB/Swiss-Prot;Acc:Q9SUQ7]	6.8189	6.1856	6.945	6.788	6.298	6.802	6.49	6.211	6.189	6.166	5.696	5.658	6.984	6.912	6.745	6.684	6.79	6.713	6.0264	6.737	5.922	5.4515	5.66	5.822	7.11	7.039	6.9751	6.482	6.226	6.414	6.312	6.096	5.62798	4.992	4.723	5.198	5.932	6.022	6.173	5.776	6.0391	6.216	5.556	5.7664	5.6613	4.878	5.14
VIT_16s0039g00990			3.3475	3.6382	3.153	2.862	3.271	2.95	2.478	2.096	2.631	2.739	1.82	2.3	1.728	1.716	1.591	0.944	1.5862	1.326	0.8353	1.053	0.651	0.0566	0.483	0.143	3.035	2.758	3.1735	2.191	2.34	2.64	2.346	1.475	1.83398	1.331	1.407	1.105	2.6362	2.241	2.723	1.843	1.7775	1.44	0.677	1.1117	1.1943	0.82	0.677
VIT_02s0241g00120	AT4G22730	Leucine-rich repeat protein kinase family protein [Source:TAIR;Acc:AT4G22730]	2.7096	2.9973	2.702	2.498	2.668	2.472	2.29	2.67	2.043	2.594	1.172	2.045	2.267	2.491	1.483	1.319	1.942	1.4	1.3477	1.483	0.996	0.7425	0.768	0.666	2.284	2.256	2.6517	2.316	1.523	2.195	2.134	1.322	1.28499	0.995	0.937	0.901	3.9914	3.698	3.806	3.262	3.1814	3.217	2.812	2.9653	2.6931	2.388	1.927
VIT_03s0038g04700	AT4G39230	NmrA-like negative transcriptional regulator family protein [Source:TAIR;Acc:AT4G39230]	5.1525	4.2861	5.568	4.667	5.017	5.17	3.974	4.179	3.884	3.966	2.907	3.9	6.228	6.021	6.35	5.89	5.6287	5.786	5.0009	5.876	4.824	4.0775	4.14	3.663	7.866	7.903	7.9331	6.833	7.011	7.35	6.532	6.817	6.36962	5.925	5.633	6.036	8.9681	9.092	9.231	8.834	9.1658	9.365	8.732	8.9273	8.8652	8.358	8.182
VIT_17s0000g05570	AT5G62710	Leucine-rich repeat protein kinase family protein [Source:TAIR;Acc:AT5G62710]	4.7081	5.2665	4.852	4.419	4.945	4.332	4.129	3.815	4.357	4.576	3.621	3.191	4.242	4.083	4.151	3.872	4.0389	3.838	3.7794	3.93	3.501	2.7637	2.913	3.028	4.031	4.407	4.4885	3.519	3.603	3.942	3.298	3.523	3.37905	3.015	3.038	3.27	4.1527	3.716	3.331	3.379	2.7842	2.713	2.228	1.8818	2.4134	1.6	1.783
VIT_12s0055g00310	AT3G21760	UDP-glucosyl transferase 71B6 [Source:TAIR;Acc:AT3G21780]	1.3907	1.3792	1.283	1.11	1.206	1.255	0.772	0.703	0.285	0.821	-0.924	0.556	0.563	2.279	0.442	0.04	1.3992	0.085	-0.5451	-1.346	-0.223	-0.8116	-0.542	-0.789	2.679	2.758	2.8701	2.302	2.296	2.612	1.66	1.935	1.38282	0.336	1.58	1.392	2.4747	2.533	1.975	1.877	2.4123	2.137	0.799	1.8641	2.444	0.947	1.364
VIT_15s0046g01880		brassinosteroid-responsive RING-H2 [Source:TAIR;Acc:AT3G61460]	1.41	0.8509	1.831	1.312	1.625	1.332	0.66	0.986	0.825	0.719	0.511	0.72	1.684	1.791	1.156	1.597	1.0381	0.024	0.8124	1.27	0.737	0.4302	0.617	-0.249	1.95	2.023	2.0008	0.991	1.384	1.675	0.486	0.829	0.86499	0.523	0.157	0.747	1.9681	2.021	1.944	1.772	1.5117	1.541	1.111	1.8462	1.1702	0.099	0.221
VIT_19s0014g03190			5.5385	5.9519	5.558	5.55	5.844	5.5	4.902	4.667	5.452	5.27	4.537	4.475	5.67	5.458	5.427	5.488	5.489	4.956	5.0409	4.952	4.782	3.3104	3.779	3.431	5.525	5.437	5.2085	5.517	4.845	5.034	4.935	4.812	3.92514	3.829	3.844	4.073	5.415	5.683	5.157	4.721	5.3163	4.803	4.086	3.9224	4.869	3.521	4.889
VIT_06s0080g00250	AT1G08280	Glycosyltransferase family 29 (sialyltransferase) family protein [Source:TAIR;Acc:AT1G08280]	4.3393	4.5147	4.566	3.849	4.387	4.221	3.603	3.659	3.601	3.898	3.264	3.163	4.597	4.409	4.636	4.588	4.4609	4.389	4.0946	4.386	3.914	3.7856	3.625	3.783	3.988	4.381	4.4337	3.321	3.457	3.926	2.74	3.05	2.70929	2.378	2.502	2.336	4.4073	4.208	4.231	3.849	3.6711	3.92	3.176	3.6663	3.3651	2.617	2.612
VIT_02s0087g00400	AT5G45280	Pectinacetylesterase family protein [Source:TAIR;Acc:AT4G19410]	8.5246	7.4613	9.02	8.321	8.49	8.533	8.247	7.915	8.185	7.608	7.298	7.294	9.392	8.766	8.845	8.579	8.7968	8.608	8.1219	8.618	7.902	7.5814	7.727	7.924	9.361	9.391	9.4737	8.26	8.359	8.779	7.859	8.411	7.51714	7.042	6.808	7.323	9.7499	9.791	10.088	9.369	9.7103	9.941	9.005	9.188	9.2447	8.667	8.906
VIT_13s0067g03430			4.4576	5.4222	4.522	4.254	4.824	3.859	4.582	4.819	4.516	4.644	3.554	4.437	4.25	4.711	4.234	4.067	4.5692	3.964	3.8	3.93	3.451	3.7139	3.548	3.633	4.252	4.472	4.546	3.895	3.826	3.986	3.761	3.498	3.25018	3.034	2.765	2.621	4.0168	4.136	3.717	3.262	3.7746	3.334	2.744	2.6417	3.1474	2.222	2.058
VIT_01s0011g04740	AT1G23010	Cupredoxin superfamily protein [Source:TAIR;Acc:AT1G23010]	1.0156	0.9435	1.632	0.706	1.101	1.088	0.406	0.055	-0.034	0.754	-0.197	-0.091	1.078	0.338	0.771	0.437	0.6589	0.024	-0.2754	-0.117	-0.289	-0.5991	-0.86	-0.494	1.536	0.826	1.3545	2.248	0.369	1.521	1.349	0.656	0.00099	-0.504	-0.482	-0.576	-0.0745	0.51	0.286	-0.724	0.0551	0.245	-1.384	-0.2161	-0.4523	-1.26	-0.076
VIT_13s0074g00550			2.4548	2.4936	2.227	2.578	2.183	2.282	1.953	1.906	1.863	2.085	1.358	1.236	2.142	2.446	1.857	0.601	2.2823	1.376	0.8124	1.27	0.502	0.13	0.173	0.404	2.432	2.386	2.352	2.76	1.542	2.186	2.287	1.652	1.06686	0.688	0.599	1.04	2.2364	2.204	2.619	1.974	2.0166	1.598	1.315	1.5475	1.5898	0.524	0.802
VIT_12s0028g03480			0.4339	0.9732	1.757	-0.15	1.206	1.088	0.208	-0.213	-0.445	0.572	-1.24	-0.774	-0.304	-0.073	0.656	-0.689	-0.6673	0.497	0.254	0.275	1.166	-1.0075	-0.542	-1.663	3.289	3.645	3.2733	2.085	2.483	2.584	1.852	1.069	1.52673	1.39	1.131	1.187	2.9751	2.473	2.828	1.539	1.4036	1.56	0.545	1.2541	0.7489	0.82	-1.063
VIT_00s1764g00020	AT1G12460	leucine-rich repeat transmembrane protein kinase family protein [Source:TAIR;Acc:AT1G62950]	2.8075	2.6393	2.614	2.993	2.348	2.411	2.173	2.342	2.214	2.215	1.319	1.53	3.367	3.49	2.709	2.452	3.7644	2.957	2.2111	2.842	2.36	1.5103	1.675	1.274	2.598	2.57	2.1442	2.944	2.521	2.598	2.521	2.564	2.24116	1.482	1.321	1.77	2.7716	2.6	2.188	1.736	2.1565	1.974	1.517	0.9867	1.9433	0.255	1.281
VIT_08s0040g01890	AT5G60660	plasma membrane intrinsic protein 2E [Source:TAIR;Acc:AT2G39010]	9.5116	8.9346	9.614	9.419	9.128	9.422	8.828	8.477	9.077	8.735	8.38	7.922	9.004	8.515	9.262	8.667	8.6248	8.921	7.9979	8.914	8.114	8.4936	8.214	8.544	9.759	9.727	9.6707	8.548	8.679	9.115	8.203	8.82	8.16762	7.691	7.662	7.91	8.5081	8.647	8.589	8.264	8.4765	8.689	7.922	8.1427	7.9382	6.938	6.973
VIT_03s0038g00350	AT4G39050	Kinesin motor family protein [Source:TAIR;Acc:AT2G21380]	4.628	4.4583	4.531	3.748	4.413	4.268	3.525	3.757	3.53	4.096	2.92	3.526	4.648	4.98	4.582	4.447	4.4917	4.362	4.0164	4.342	3.561	3.5872	3.613	3.516	4.493	4.525	4.7955	3.739	4.06	4.163	3.653	3.477	3.62678	3.665	3.23	3.33	4.7776	4.504	4.199	3.874	3.6618	3.935	3.549	3.3737	3.4678	3.195	2.811
VIT_00s0533g00050			6.9203	7.2133	7.275	7.037	6.766	6.742	6.854	6.328	5.795	6.919	5.877	5.561	6.656	7.058	6.597	6.433	7.0843	6.316	5.9183	6.239	6.137	5.7514	5.916	6.164	6.9	7.212	6.8356	6.226	6.08	6.525	6.093	6.045	5.62598	5.324	5.51	5.471	7.1554	7.015	7.059	6.67	7.0349	6.776	6.075	6.2849	6.5753	5.591	6.439
VIT_00s0313g00040	AT5G10480	Protein-tyrosine phosphatase-like, PTPLA [Source:TAIR;Acc:AT5G10480]	4.9629	5.2499	5.294	4.443	5.169	5.098	4.001	4.167	4.736	4.559	3.684	3.866	3.887	4.411	4.082	3.608	3.7331	3.756	3.4027	3.622	3.577	2.5442	2.485	2.258	5.436	5.602	5.456	4.721	5.088	5.075	4.26	4.466	4.46137	3.918	3.825	3.88	4.6536	4.403	4.434	3.915	4.0469	4.089	3.145	3.3984	3.6092	3.017	2.898
VIT_17s0000g05790			3.3723	4.1948	3.028	2.745	4.003	2.594	1.872	1.672	2.067	3.292	1.452	1.438	3.956	4.298	4.056	4.863	4.0924	3.277	4.3982	3.41	3.801	1.7307	2.175	1.701	1.813	2.534	3.0196	3.699	3.386	3.712	2.991	2.409	2.62384	2.735	2.563	2.99	5.7524	5.911	5.181	5.228	5.4542	5.207	4.711	4.6582	5.2172	4.135	5.112
VIT_17s0000g02850			2.062	1.2641	1.616	2.588	1.226	1.474	1.555	1.503	1.173	1.606	0.475	0.599	2.287	2.901	1.73	0.817	1.942	1.138	1.1047	1.458	0.615	0.5948	0.173	0.887	2.284	2.198	1.6797	1.791	1.523	1.397	1.584	0.984	1.09022	0.451	0.308	0.605	1.4771	1.291	1.743	1.429	1.7245	0.657	1.231	0.6582	0.9324	0.153	-0.601
VIT_12s0059g01240	AT3G21670	Major facilitator superfamily protein [Source:TAIR;Acc:AT3G21670]	6.5682	6.7061	6.295	6.164	5.98	5.874	5.604	5.007	5.091	6.078	4.812	4.952	6.296	6.844	6.573	5.436	5.8189	5.705	5.133	5.902	4.718	4.2188	4.057	4.092	6.485	6.153	6.1092	5.012	5.85	5.452	5.383	4.525	5.46107	5.199	4.843	4.803	6.2843	5.766	5.75	6.364	5.3805	5.061	5.535	4.9048	5.2333	5.163	4.663
VIT_18s0072g00170	AT5G42440	Protein kinase superfamily protein [Source:TAIR;Acc:AT5G42440]	2.6296	3.5178	3.225	2.161	3.007	2.546	1.921	1.503	1.359	2.823	1.279	1.236	2.326	2.092	2.423	2.001	2.4459	2.061	1.9202	2.253	2.074	0.9322	1.292	0.852	2.478	2.874	3.1674	2.669	2.549	3.108	2.403	2.695	2.36123	1.482	1.761	2.164	3.3459	3.178	3.264	2.568	3.0936	2.428	2.479	2.43	2.3504	1.675	2.341
VIT_07s0141g00600	AT3G07470	Protein of unknown function, DUF538 [Source:TAIR;Acc:AT3G07470]	4.842	4.1598	4.763	4.782	4.214	4.558	4.043	4.025	3.966	3.789	3.094	3.337	4.893	5.516	4.724	4.403	5.024	4.395	3.8174	4.359	3.551	3.7453	3.653	3.881	5.507	4.902	4.6847	4.828	4.5	4.69	4.472	4.291	3.98867	3.532	3.725	3.188	4.9565	5.066	4.905	4.787	5.032	4.876	4.279	4.239	4.6154	3.704	4.033
VIT_09s0054g01690	AT3G13000	Protein of unknown function, DUF547 [Source:TAIR;Acc:AT3G13000]	3.5952	3.4244	3.817	3.597	3.699	3.529	3.251	3.426	3.634	2.985	2.662	2.685	2.942	4.072	2.737	2.244	3.0962	2.397	2.7045	2.338	1.928	1.8513	1.58	1.681	3.98	3.704	3.6108	2.952	2.804	3.28	3.112	1.858	2.46315	2.318	2.118	2.123	3.1911	2.725	3.206	2.678	2.6861	2.307	2.139	2.5116	2.1915	2.047	1.656
VIT_03s0063g02020	AT3G18890	NAD(P)-binding Rossmann-fold superfamily protein [Source:TAIR;Acc:AT3G18890]	2.9852	2.6113	2.945	2.401	2.411	2.437	1.889	1.939	1.489	2.164	0.932	1.616	2.454	2.846	2.351	1.91	1.813	1.701	1.3477	1.647	0.953	0.7425	0.552	0.085	2.432	2.633	2.7282	2.021	2.568	2.186	1.786	1.595	2.18802	1.5	1.504	1.392	2.9751	2.473	2.803	2.706	2.5506	2.188	2.077	1.8281	2.0921	1.6	1.073
VIT_11s0052g00020			7.1443	6.6234	7.179	6.73	6.836	7.017	6.246	6.236	6.411	6.343	6.081	5.948	7.606	7.319	7.64	7.368	7.4176	7.462	6.9445	7.453	6.801	6.5646	6.698	6.766	7.689	7.554	7.6182	7.082	7.063	7.253	6.541	6.702	6.55574	6.205	5.909	6.15	6.9822	7.108	6.901	6.65	6.7082	6.954	6.276	6.488	6.318	5.736	5.739
VIT_00s2038g00010	AT4G21790	tobamovirus multiplication 1 [Source:TAIR;Acc:AT4G21790]	0.3957	1.5061	1.008	0.195	0.964	0.561	-0.452	-0.073	0.157	0.533	-0.924	-0.234	-0.246	-0.073	-0.595	-1.005	-0.1759	-0.585	-0.9538	-1.179	-2.796	-0.8581	-1.389	-1.31	0.665	0.699	1.0446	-0.424	0.189	-0.162	-0.346	-0.373	-0.76031	-0.504	-0.831	-0.116	0.6854	1.092	0.817	0.5	0.6166	0.338	-0.314	0.7762	-0.3097	-0.276	-0.022
VIT_05s0102g00120	AT2G43350	glutathione peroxidase 3 [Source:TAIR;Acc:AT2G43350]	5.1424	4.901	5.153	4.596	5.121	4.898	4.167	3.75	3.85	4.297	3.388	3.761	3.99	4.489	4.108	4.056	3.8763	3.455	3.6878	3.535	3.359	2.4518	2.86	2.297	4.448	4.29	4.4982	3.934	3.744	3.788	3.483	3.085	3.0856	2.765	2.908	2.768	5.092	5.22	4.786	4.453	4.5336	4.328	3.514	3.4167	3.9046	2.919	3.473
VIT_17s0000g00460	AT1G12840	vacuolar ATP synthase subunit C (VATC) / V-ATPase C subunit / vacuolar proton pump C subunit (DET3) [Source:TAIR;Acc:AT1G12840]	4.1741	4.7098	4.374	3.444	4.328	3.953	2.887	2.965	3.517	3.814	2.775	2.79	3.928	3.963	3.858	3.719	3.6888	3.303	3.3911	3.461	3.223	2.3934	2.376	2.149	3.383	3.692	3.8273	3.052	3.099	3.393	2.961	2.807	2.67108	2.658	2.353	2.679	4.2198	4.18	3.753	3.223	3.6285	3.442	2.703	3.0691	3.0044	2.377	2.506
VIT_08s0058g00490	AT5G01620	TRICHOME BIREFRINGENCE-LIKE 35 [Source:TAIR;Acc:AT5G01620]	3.7546	4.2042	4.015	3.601	4.082	3.819	3.123	3.065	3.351	3.494	2.86	2.808	3.199	2.908	3.18	3.057	2.6858	2.891	2.3209	2.842	2.259	1.4542	1.547	1.536	3.505	3.934	3.8729	3.145	3.3	3.679	2.961	3.209	2.71682	2.298	2.309	2.473	3.9743	3.954	3.722	3.459	3.4055	3.416	3.001	3.0844	3.018	2.497	2.898
VIT_06s0004g08070	AT1G06850	basic leucine-zipper 52 [Source:TAIR;Acc:AT1G06850]	2.5793	3.167	2.857	2.333	2.781	2.79	1.872	1.972	2.067	2.632	2.03	1.462	2.131	2.115	2.423	1.971	1.9958	1.831	1.9626	1.774	1.766	1.0752	1.122	1.166	1.883	2.437	2.6341	1.371	1.633	2.167	1.349	1.758	1.56057	1.02	1.151	1.265	2.8583	2.265	2.35	2.005	1.9566	2.017	1.517	1.5695	1.6609	0.604	1.259
VIT_15s0048g00370	AT2G45290	Transketolase-2, chloroplastic [Source:UniProtKB/Swiss-Prot;Acc:F4IW47]	2.3082	2.0274	2.836	1.755	1.949	2.762	1.713	1.345	1.576	2.085	1.733	1.438	2.185	2.714	2.195	1.691	1.8279	1.601	1.3636	1.774	1.536	1.5011	1.547	1.492	3.315	2.932	3.3014	2.219	1.975	2.526	2.225	1.67	1.3051	1.139	1.472	1.555	3.3053	3.547	3.337	2.924	2.8842	2.764	2.285	2.4655	2.5032	1.747	2.711
VIT_14s0083g00620	AT5G16000	Protein NSP-INTERACTING KINASE 1 [Source:UniProtKB/Swiss-Prot;Acc:Q9LFS4]	4.1136	3.8605	4.027	3.861	3.703	4.086	3.409	3.666	3.445	3.383	2.874	3.356	4.367	4.375	3.708	3.23	4.1168	3.742	3.3073	3.898	2.912	3.3261	3.013	3.384	3.658	3.649	3.318	2.789	2.804	2.99	3.028	2.739	2.39913	1.832	1.862	1.946	3.0507	3.094	3.07	2.307	2.4563	2.577	1.814	1.734	1.8852	1.065	0.944
VIT_07s0104g00420			6.5168	6.5306	6.517	6.206	6.412	6.231	6.124	5.782	5.899	6.09	5.65	5.503	5.184	5.332	5.355	4.431	4.8559	4.681	3.9014	4.624	3.646	2.7599	2.696	2.444	5.023	4.84	5.4623	3.525	4.431	4.629	3.634	3.358	3.88229	3.14	3.399	3.208	5.7486	5.592	5.898	5.439	5.4569	5.549	5.204	5.5363	5.192	5.052	4.875
VIT_09s0002g04360	AT1G52220	Curvature Thylakoid1 protein	2.6621	2.8534	2.686	2.31	2.866	2.329	1.713	1.59	1.704	2.345	1.416	1.485	2.345	2.628	2.11	2.231	1.942	1.721	1.725	1.946	1.374	1.0503	0.931	0.625	2.36	2.932	2.9289	1.732	2.595	2.442	2.2	1.995	1.86139	1.652	1.787	1.492	3.1226	2.969	3.091	2.678	2.5199	2.428	2.124	2.2915	2.0662	1.499	0.831
VIT_06s0004g00990	AT1G58170	Disease resistance-responsive (dirigent-like protein) family protein [Source:TAIR;Acc:AT1G58170]	2.3979	2.343	3.047	2.477	3.222	2.938	2.089	1.775	1.34	2.098	1.687	2.15	3.436	3.748	3.523	3.519	3.5247	2.891	3.5383	3.057	3.001	2.0152	2.319	1.72	4.485	4.616	4.5413	4.646	3.788	4.68	4.145	3.948	2.98327	2.09	2.128	2.636	3.8852	3.685	4.36	3.018	3.4659	2.965	1.814	2.4772	3.0646	1.56	2.212
VIT_12s0057g01310	AT4G12700	unknown protein; FUNCTIONS IN: molecular_function unknown; INVOLVED IN: biological_process unknown; EXPRESSED IN: 24 plant structures; EXPRESSED DURING: 13 growth stages; BEST Arabidopsis thaliana protein match is: unknown protein (TAIR:AT4G12700.1) /.../130 Blast hits to 130 proteins in 16 species: Archae - 0; Bacteria - 0; Metazoa - 0; Fungi - 0; Plants - 124; Viruses - 0; Other Eukaryotes - 6 …	6.5438	6.554	6.847	6.368	6.588	6.563	5.441	5.698	6.012	5.982	5.077	5.079	6.867	6.645	6.372	6.342	6.6695	6.028	6.0561	6.091	5.838	4.7651	5.135	4.949	6.794	6.718	6.6634	6.508	6.307	6.528	6.052	6.3	5.81309	5.237	5.078	5.59	6.5528	6.571	6.199	5.955	6.2293	6.162	5.37	5.5349	6.0004	4.924	5.327
VIT_05s0077g01460			4.4389	4.3297	4.216	4.334	4.171	3.986	3.911	3.769	4.044	3.936	3.355	3.155	4.634	4.439	4.539	4.889	4.9304	4.437	4.1868	4.329	4.468	3.5653	3.645	3.678	4.388	4.909	4.6523	4.129	3.986	4.09	3.89	4.255	3.63871	3.169	3.137	3.781	5.4449	5.618	5.177	4.678	5.4717	5.096	4.293	4.2961	4.6638	3.415	4.502
VIT_19s0090g01230	AT5G55230	microtubule-associated proteins 65-1 [Source:TAIR;Acc:AT5G55230]	4.567	4.9706	4.527	4.014	4.567	4.299	3.362	3.5	3.521	4.346	2.94	3.205	4.687	4.699	3.959	3.603	4.185	3.703	3.4666	3.709	3.238	2.9676	2.65	2.775	3.658	3.627	3.7801	3.565	3.124	3.437	3.57	2.888	2.84593	2.642	2.54	2.788	4.4638	4.365	4.257	3.947	3.8873	3.898	3.351	3.5218	3.6002	3.115	3.222
VIT_17s0000g01700	AT5G63410	Leucine-rich repeat protein kinase family protein [Source:TAIR;Acc:AT5G63410]	4.9148	4.5955	5.133	4.703	4.824	5.04	4.501	4.499	4.27	4.429	3.817	4.176	4.755	4.983	4.805	4.845	5.0623	4.7	4.5307	4.735	4.276	3.8755	4.03	3.846	4.488	4.689	4.5055	3.807	3.621	3.997	3.419	3.681	2.87312	2.288	2.396	2.755	3.8852	3.762	3.264	3.255	3.529	3.323	2.352	2.7026	2.7431	1.944	2.524
VIT_18s0001g08100	AT5G49665	Zinc finger (C3HC4-type RING finger) family protein [Source:TAIR;Acc:AT5G49665]	4.5819	4.9144	4.598	4.053	4.142	4.182	3.264	3.573	3.472	4.418	2.953	3.272	4.044	4.538	4.119	3.564	4.1499	4.111	3.1831	3.916	3.559	3.755	3.506	3.717	4.305	4.566	4.689	3.239	3.594	4.046	3.351	3.258	3.14815	2.919	2.685	2.755	3.9914	3.456	3.848	3.176	3.0002	3.103	2.703	2.8171	2.7755	1.747	2.007
VIT_08s0058g00740	AT5G03570	iron regulated 2 [Source:TAIR;Acc:AT5G03570]	4.3443	4.5618	4.28	4.149	4.409	4.169	3.919	3.611	3.697	4.013	3.688	3.597	4.609	4.644	4.55	4.095	4.1409	4.081	3.5065	3.997	3.217	2.8313	2.957	2.924	4.409	4.487	4.5483	4.114	3.923	3.989	3.837	3.402	3.63474	3.461	3.391	3.213	4.9608	5.032	4.889	4.561	4.6232	4.449	4.226	4.0722	4.1742	3.562	3.955
VIT_03s0088g01090	AT1G53190	RING/U-box superfamily protein [Source:TAIR;Acc:AT1G53190]	0.2318	0.221	0.349	0.089	-0.077	0.027	0.208	-0.425	-0.196	-0.238	-0.38	-1.864	-0.495	-1.008	-0.417	0.252	-0.3664	-0.585	-0.6057	-1.179	-0.59	-0.8581	-1.049	-1.476	-0.327	0.275	1.0968	-0.424	-0.015	-0.026	-0.504	-0.45	-0.84639	-1.984	-0.831	-1.937	1.9151	1.874	1.959	1.641	0.8975	1.355	1.231	1.2809	1.2181	0.255	0.428
VIT_18s0001g12510	AT1G75210	HAD-superfamily hydrolase, subfamily IG, 5'-nucleotidase [Source:TAIR;Acc:AT1G75210]	7.1152	6.955	6.933	6.95	6.972	6.772	6.553	6.46	6.57	6.583	5.945	6.12	7.237	7.55	7.139	7.069	7.1112	6.997	6.8829	7.019	6.319	5.9147	5.832	6.005	6.835	6.829	6.6891	6.358	6.496	6.534	6.328	5.943	6.03695	5.657	5.701	5.519	7.3802	7.513	7.407	7.028	7.1943	7.088	6.53	6.4902	6.6907	5.964	6.18
VIT_17s0000g00720			5.4304	4.8991	5.145	4.828	4.371	5.038	4.279	3.9	3.8	4.734	3.117	4.031	4.36	4.448	4.498	3.746	3.9933	4.111	3.6814	4.133	3.399	3.4266	2.748	2.802	4.167	4.612	4.8517	3.921	3.764	4.483	4.194	3.944	3.34061	2.689	2.949	3.532	4.5181	4.398	4.536	3.454	4.1905	4.052	3.283	3.7648	3.3544	2.476	2.654
VIT_19s0014g03160	AT4G27440	protochlorophyllide oxidoreductase B [Source:TAIR;Acc:AT4G27440]	3.8029	3.7956	4.002	3.46	4.134	3.295	3.021	3.43	2.826	3.442	2.927	2.988	3.658	4.17	2.947	2.419	3.0838	2.361	2.2023	2.05	2.074	1.4447	1.167	1.701	3.927	4.104	4.2059	2.935	3.589	3.6	2.969	2.473	3.41649	3.058	3.5	2.775	4.6237	4.589	4.771	4.305	4.3535	4.267	3.975	4.0371	3.8334	3.796	3.761
VIT_18s0001g00810	AT1G20330	sterol methyltransferase 3 [Source:TAIR;Acc:AT1G76090]	6.3388	6.1176	6.339	6.445	6.241	6.307	5.869	5.855	6.152	5.867	5.572	5.289	6.843	7.123	6.482	6.385	6.69	6.23	5.8933	6.191	5.858	5.3374	5.496	5.509	7.089	6.61	6.2105	6.341	6.225	6.28	5.98	5.992	5.83658	5.34	5.364	5.361	6.8496	6.759	6.614	6.609	6.7436	6.493	6.248	5.8773	6.1592	5.421	5.781
VIT_09s0002g03360	AT3G16490	IQ-domain 27 [Source:TAIR;Acc:AT1G51960]	3.5305	3.6196	3.724	3.481	3.482	3.604	3.27	3.277	2.717	3.51	2.538	2.905	3.348	3.717	3.123	2.932	3.1565	2.981	2.9346	2.953	2.571	2.6012	1.978	2.385	3.263	3.179	3.489	1.847	2.274	2.946	1.916	2.12	2.06373	1.86	1.812	1.601	3.4736	3.42	3.484	3.114	3.3714	3.259	2.271	2.998	2.6675	2.004	2.045
VIT_03s0063g01870		cold regulated 413 plasma membrane 1 [Source:TAIR;Acc:AT2G15970]	6.5984	6.8607	6.681	6.448	6.687	6.43	6.243	5.856	6.225	6.507	6.053	5.554	6.27	6.141	5.95	6	6.2607	5.744	5.7571	5.776	5.525	4.6822	4.918	5.013	6.523	6.48	6.173	6.058	5.64	5.936	5.844	5.546	5.24004	5.283	5.157	5.318	7.2004	7.284	7.073	7.076	6.8921	6.804	6.368	6.2316	6.5998	6.073	6.754
VIT_09s0018g01870	AT1G17745	D-3-phosphoglycerate dehydrogenase [Source:TAIR;Acc:AT1G17745]	5.1279	5.1913	5.365	4.9	4.925	5.204	4.815	4.422	4.529	4.86	4.248	4.165	4.579	5.032	4.453	3.919	4.3873	4.043	3.9364	3.916	4.051	3.4883	3.531	3.449	5.66	5.543	5.7794	5.14	4.636	5.298	5.288	4.655	4.53557	4.299	4.294	4.305	5.2213	5.114	5.135	4.545	4.468	4.439	3.891	4.3286	3.983	3.409	3.607
VIT_02s0025g00080			4.2295	4.5322	4.293	3.905	4.191	3.946	3.787	3.573	3.56	3.943	3.151	3.051	4.14	4.514	3.669	3.534	3.8834	3.582	2.8914	3.461	2.71	2.4229	2.468	2.501	3.538	3.641	3.953	3.361	3.338	3.472	3.316	2.864	2.89318	2.387	2.629	2.432	3.5157	3.388	3.457	2.908	2.9161	2.852	2.526	2.7321	2.7594	2.089	1.842
VIT_14s0108g01180	AT5G39530	Protein of unknown function (DUF1997) [Source:TAIR;Acc:AT5G39520]	3.8496	4.1854	3.88	3.92	4	3.74	3.515	3.418	3.301	3.579	2.775	2.808	3.99	4.38	3.512	3.418	4.0357	3.347	3.5172	3.384	3.092	2.4278	2.367	2.523	3.448	3.39	3.4494	2.627	2.699	2.901	2.991	2.544	2.45418	2.406	2.336	2.406	4.2558	3.928	3.568	3.818	3.726	3.34	2.905	2.4772	2.9976	2.465	2.189
VIT_03s0038g04450			6.0667	5.522	5.653	6.048	5.298	5.422	5.476	5.169	5.352	5.207	4.562	4.627	6.197	6.508	6.258	5.67	6.0566	5.879	5.1998	5.961	4.948	5.3387	5.117	5.249	6.234	6.059	5.9683	5.727	5.648	5.365	5.525	5.327	5.34571	4.753	4.456	4.721	5.7884	5.677	5.657	5.569	5.6468	5.209	5.383	4.8498	5.3853	4.688	4.439
VIT_09s0002g04120		basic helix-loop-helix (bHLH) DNA-binding superfamily protein [Source:TAIR;Acc:AT2G20100]	4.3393	4.4739	4.391	4.112	4.328	4.009	3.71	3.632	4.001	4.023	3.665	3.299	3.699	3.564	3.619	2.652	3.0588	3.169	2.453	3.09	2.5	2.7637	2.459	2.756	2.932	3.067	2.785	2.355	2.262	2.519	2.49	2.235	2.13285	1.954	1.85	1.601	3.7656	3.556	3.717	2.858	3.258	3.029	2.803	2.7893	2.7755	2.422	2.32
VIT_06s0004g06390	AT1G07250	UDP-glucosyl transferase 71C3 [Source:TAIR;Acc:AT1G07260]	4.7101	5.1771	5.146	3.82	4.954	4.611	3.982	3.699	3.874	4.797	3.91	3.643	2.769	2.789	2.898	2.614	2.6102	2.205	2.1205	2.223	2.259	1.7228	1.953	1.934	4.43	4.55	4.9945	3.668	3.807	4.53	3.462	3.27	3.38378	2.984	3.569	2.846	5.1117	5.213	5.28	4.945	5.0572	4.914	4.446	5.0269	4.5951	3.964	4.284
VIT_14s0006g00520	AT1G66250	O-Glycosyl hydrolases family 17 protein [Source:TAIR;Acc:AT1G66250]	3.0907	2.3316	3.142	2.821	2.513	3.004	2.03	1.928	1.93	1.927	1.488	1.552	3.39	3.917	3.221	2.844	3.2536	2.821	2.5324	2.851	2.145	1.9891	2.269	2.245	2.988	2.709	2.0937	2.583	2.423	2.099	2.174	1.792	1.59364	1.249	0.913	1.54	2.1625	2.241	1.863	2.257	1.9566	1.617	1.288	0.5297	1.712	0.679	0.944
VIT_18s0001g11970	AT1G19330	unknown protein; BEST Arabidopsis thaliana protein match is: unknown protein (TAIR:AT1G75060.1); Has 145 Blast hits to 145 proteins in 43 species: Archae - 0; Bacteria - 0; Metazoa - 40; Fungi - 0; Plants - 104; Viruses - 0; Other Eukaryotes - 1 (so /.../NCBI BLink). [Source:TAIR;Acc:AT1G19330]	5.0111	5.1187	4.986	4.665	4.715	4.969	3.831	3.659	4.262	4.412	3.537	3.259	4.856	4.618	4.658	4.129	4.487	4.419	3.8932	4.438	4.08	3.2265	3.426	3.328	4.856	4.56	4.8855	4.439	4.181	4.387	3.96	3.553	3.58216	3.395	3.496	3.56	4.473	4.19	4.228	4.179	3.9541	3.975	3.849	3.7213	3.5911	3.182	3.147
VIT_12s0028g02180		phosphoenolpyruvate carboxylase 2 [Source:TAIR;Acc:AT2G42600]	8.0721	7.3655	7.92	7.837	7.813	7.754	7.096	7.192	6.782	7.108	6.363	6.822	7.364	7.896	7.31	6.941	7.1599	6.784	6.5417	6.739	6.228	5.4515	5.489	5.234	7.67	7.501	7.463	6.511	6.677	7.163	6.601	6.35	6.15449	5.624	5.518	6.012	7.2816	7.333	7.141	6.842	7.0632	7.028	6.665	6.7038	6.8803	6.217	6.265
VIT_03s0063g01340	AT3G19000	2-oxoglutarate (2OG) and Fe(II)-dependent oxygenase superfamily protein [Source:TAIR;Acc:AT3G19000]	2.7631	2.9973	2.248	2.134	2.866	2.085	0.941	1.659	1.625	2.029	1.258	1.697	2.267	2.408	2.222	2.141	2.0977	1.849	1.4992	1.754	1.487	0.2445	0.648	-0.106	2.245	2.561	2.7365	2.191	2.296	2.32	1.916	2.052	2.12156	2.017	1.624	2.194	3.5216	3.409	3.153	3.203	2.9002	2.829	2.503	2.5672	2.5319	1.913	2.32
VIT_09s0002g00130	AT1G17260	autoinhibited H(+)-ATPase isoform 10 [Source:TAIR;Acc:AT1G17260]	8.3534	8.4106	8.675	8.05	8.253	8.377	7.767	7.688	7.899	8.057	7.523	7.635	7.688	7.817	7.582	7.077	7.3659	7.22	6.8921	7.244	6.59	6.6562	6.519	6.578	8.643	8.353	8.3741	7.454	7.367	7.682	7.229	7.12	6.96167	6.773	6.753	6.79	8.2241	8.221	8.26	7.864	7.654	7.683	7.211	7.2835	7.4331	6.762	6.761
VIT_07s0129g00630			4.5211	4.7848	4.685	4.322	4.478	4.351	3.974	3.458	3.93	4.385	3.7	3.643	4.044	4.37	4.26	3.961	3.9767	3.659	3.4027	3.704	2.994	2.9576	2.762	2.864	4.559	4.609	4.608	3.496	3.849	4.034	3.499	3.611	3.48418	3.218	3.182	3.137	4.6071	4.608	4.476	4.427	4.4518	4.253	3.605	3.8525	3.5117	3.129	3.05
VIT_13s0074g00540			0.7689	1.3112	1.219	1.055	1.101	0.561	0.311	0.246	-0.034	0.853	-0.446	-0.091	0.83	0.838	0.616	-0.511	0.5906	0.452	-0.8771	-0.276	-0.866	-1.297	-0.951	-0.684	-1.027	-0.197	0.2016	-0.516	-0.015	-0.422	-0.203	-0.709	-1.5104	-1.115	-1.089	-0.877	2.2219	2.021	1.761	1.56	1.8452	1.461	1.368	1.1117	0.716	0.303	0.576
VIT_00s1194g00020		unknown	3.9118	3.6971	3.887	3.582	3.54	3.328	3.073	2.786	2.717	3.327	2.326	2.338	3.575	2.999	3.287	3.445	3.4154	3.044	3.1514	3.106	2.937	2.4755	2.634	2.566	3.622	3.812	3.6895	2.855	3.093	3.185	2.809	3.132	2.76841	2.358	2.318	2.606	4.2734	4.063	4.058	3.733	3.7962	3.609	2.793	3.0844	3.178	2.486	2.497
VIT_06s0080g00320			3.7471	3.9263	4.079	3.113	3.907	3.365	2.478	2.493	2.539	3.321	2.296	2.56	2.472	2.586	2.375	1.475	1.7979	1.447	1.1784	1.407	0.864	0.8764	1.006	0.743	3.088	3.118	3.5085	3.076	2.285	3.063	2.775	2.398	2.29241	2.136	2.429	2.015	3.3983	3.502	3.666	2.995	3.0368	2.883	2.011	2.6926	2.0129	1.712	1.967
VIT_05s0062g00250	AT4G14130	xyloglucan endotransglucosylase/hydrolase 15 [Source:TAIR;Acc:AT4G14130]	1.7348	1.5461	2.079	1.872	2.224	2.776	1.003	1.788	1.688	1.167	0.475	0.936	1.421	1.313	0.843	0.252	0.5906	0.144	-0.6057	0.217	-0.289	-0.8116	-0.343	-0.684	0.451	0.796	1.1222	0.094	0.637	0.807	0.307	0.459	0.46133	-0.304	0.117	-0.576	-0.0047	0.249	0.015	-1.703	0.363	-0.135	-1.571	-0.5531	-1.8625	-1.575	-0.601
VIT_11s0016g03210		NADP-malic enzyme 1 [Source:TAIR;Acc:AT2G19900]	9.0388	8.7516	9.148	8.768	8.85	8.812	8.179	8.042	8.169	8.335	7.57	7.636	9.141	8.977	9.108	8.701	8.8498	8.772	8.2197	8.85	8.145	7.6622	7.704	7.631	9.299	9.116	9.2562	8.733	8.458	8.801	8.432	8.166	7.86949	7.28	7.329	7.56	9.3573	9.572	9.618	9.154	9.5481	9.589	9.039	9.2645	9.2617	8.551	8.915
VIT_09s0002g00970	AT3G43980	Ribosomal protein S14p/S29e family protein [Source:TAIR;Acc:AT3G44010]	2.4266	2.6847	1.927	2.066	2.311	1.832	0.735	0.595	0.853	1.733	0.11	0.759	2.726	2.867	2.599	2.1	2.5394	2.061	1.4554	1.774	1.507	0.8764	0.931	0.497	2.258	2.344	2.1442	1.791	1.814	2.079	1.697	1.298	1.24393	0.591	1.229	0.852	2.4989	2.334	2.278	1.86	1.9566	1.74	1.63	1.8992	1.4159	1.007	1.656
VIT_06s0004g00440	AT4G26320	arabinogalactan protein 14 [Source:TAIR;Acc:AT5G56540]	6.9296	6.8103	6.655	7.134	6.464	6.412	6.694	6.295	6.317	6.535	5.747	5.678	6.839	7.448	6.821	6.865	7.2526	6.405	6.521	6.427	5.926	5.4746	5.821	5.734	6.991	7.134	6.6623	6.809	6.62	6.508	6.579	6.597	6.12157	5.948	5.852	5.896	7.3313	7.333	6.887	6.767	7.1061	6.837	6.251	6.2939	6.7822	5.707	6.273
VIT_13s0139g00360	AT3G54500	LIGHT-INDUCIBLE AND CLOCK-REGULATED 2 (LNK2)	4.8926	5.5094	5.383	4.314	5.104	4.871	3.963	3.978	4.277	4.612	3.575	3.955	4.245	4.164	4.571	3.976	3.6432	4.036	3.6462	4.056	3.484	3.0829	2.938	2.873	4.181	4.479	4.6348	4.023	4.249	4.491	3.58	4	3.93807	3.18	3.365	3.582	5.1019	5.136	5.097	4.749	4.7676	4.829	4.283	4.7159	4.5561	4.142	3.734
VIT_10s0116g01540	AT1G11860	Glycine cleavage T-protein family [Source:TAIR;Acc:AT1G11860]	4.42	4.4478	4.576	4.165	4.128	4.497	3.588	3.608	3.564	3.874	2.867	3.198	3.823	3.92	3.727	3.085	3.3341	2.916	2.7475	3.169	2.543	2.3633	2.423	2.134	4.394	4.415	4.5247	3.448	3.589	4.095	3.255	3.112	3.07393	2.308	2.555	2.741	3.5566	3.517	3.666	3.156	3.258	3.193	2.454	3.0458	2.6414	2.295	2.201
VIT_00s1644g00010	AT4G21366	Protein kinase superfamily protein [Source:TAIR;Acc:AT4G21366]	1.2901	1.0306	1.082	0.81	0.813	0.949	0.208	0.055	-0.254	0.492	-0.746	0.039	0.657	0.559	1.039	1.004	0.5189	0.666	-0.1348	0.716	-0.676	0.3091	-0.168	-0.408	0.305	0.275	0.6492	-0.036	0.141	0.213	0.046	0.075	-0.45969	-1.01	-1.66	-0.447	0.7674	0.098	0.747	0.044	-0.0641	0.197	-0.493	-0.2933	-1.1049	-1.126	-1.746
VIT_11s0016g01220	AT5G20630	germin 3 [Source:TAIR;Acc:AT5G20630]	2.0862	1.3569	2.28	2.298	2.12	2.669	2.103	1.917	1.688	1.548	1.104	1.636	1.728	3.06	1.691	1.475	1.9143	1.221	1.2139	0.913	0.357	0.8184	0.173	0.451	3.308	3.305	2.5983	1.692	2.169	2.232	1.096	0.829	1.24393	0.891	1.229	0.379	0.9887	1.336	0.71	0.703	0.9902	0.761	-0.156	0.0569	0.6822	0.205	-0.132
VIT_06s0004g02680	AT2G28305	Putative lysine decarboxylase family protein [Source:TAIR;Acc:AT2G28305]	6.2619	6.5423	6.067	5.979	6.355	6.088	5.801	5.36	5.963	5.819	5.387	5.263	6.341	6.25	6.387	6.385	6.3492	6.32	5.8375	6.291	5.754	5.2955	5.491	5.59	5.622	5.7	5.9874	4.953	4.986	5.44	5.028	4.698	4.49676	4.217	3.957	4.102	5.6841	5.543	5.537	5.783	5.4824	5.494	5.176	5.3789	5.1432	4.783	4.882
VIT_18s0001g12500	AT5G42765	INVOLVED IN: biological_process unknown; LOCATED IN: thylakoid, chloroplast thylakoid membrane, chloroplast; EXPRESSED IN: 22 plant structures; EXPRESSED DURING: 13 growth stages; CONTAINS InterPro DOMAIN/s: Twin-arginine translocation pathway, sign /.../uence (InterPro:IPR006311); Has 30201 Blast hits to 17322 proteins in 780 species: Archae - 12; Bacteria - 1396; Metazoa - 17338; Fungi - 3422; …	3.9118	3.7536	3.924	3.699	3.622	3.537	3.338	3.039	3.291	2.94	2.723	2.724	3.706	3.675	3.901	3.339	3.5201	3.432	2.9292	3.627	2.688	2.4229	2.537	2.709	3.56	3.395	3.5744	3.099	3.047	3.194	2.639	2.504	2.63182	2.471	2.462	2.102	3.917	4.029	3.869	3.738	3.4819	3.576	3.27	3.1874	3.3274	2.855	3.031
VIT_11s0037g01400	AT4G30400	RING/U-box superfamily protein [Source:TAIR;Acc:AT4G30400]	3.5217	3.3015	3.842	3.481	3.338	3.512	3.198	2.91	2.979	2.948	2.53	2.363	3.295	4.095	2.987	2.281	2.8843	2.63	2.4456	2.752	2.2	1.6827	1.006	1.641	3.841	3.733	3.7559	2.406	2.994	3.068	2.521	2.248	2.50721	1.745	2.158	1.476	3.3592	3.275	3.2	3.063	3.0223	2.914	2.467	2.5341	2.3611	2.075	1.536
VIT_01s0146g00020	AT5G13100	unknown protein; Has 1807 Blast hits to 1807 proteins in 277 species: Archae - 0; Bacteria - 0; Metazoa - 736; Fungi - 347; Plants - 385; Viruses - 0; Other Eukaryotes - 339 (source: NCBI BLink). [Source:TAIR;Acc:AT5G13100]	4.8438	5.0835	4.888	4.712	4.806	4.729	4.403	4.136	4.463	4.491	4.03	3.559	4.804	4.768	4.638	4.386	4.5332	4.466	4.2818	4.485	4.017	3.3235	3.565	3.283	4.665	4.496	4.6259	4.423	4.446	4.477	4.118	4.007	3.89892	3.587	3.613	3.431	4.6126	4.638	4.62	4.419	4.4327	4.176	3.577	3.6612	3.7421	3.156	3.594
VIT_17s0000g05070	AT5G60920	COBRA-like extracellular glycosyl-phosphatidyl inositol-anchored protein family [Source:TAIR;Acc:AT5G60920]	7.713	7.3983	8.09	7.577	7.749	8.039	7.197	7.397	7.725	7.184	6.945	7.198	7.973	7.64	7.728	7.471	7.404	7.379	6.8662	7.349	6.551	5.9906	6.032	5.913	7.807	7.767	7.6821	6.751	6.98	7.255	6.528	7	6.33704	6.002	5.81	6.195	5.7359	5.747	5.367	4.848	5.2095	5.362	4.577	4.7134	4.8291	4.125	3.829
VIT_07s0031g00480	AT4G02630	Protein kinase superfamily protein [Source:TAIR;Acc:AT4G02630]	6.8148	5.594	6.7	7.076	6.017	6.958	6.549	6.286	6.181	5.963	5.681	6.041	6.612	7.377	6.348	5.321	6.6237	6.199	5.2185	6.169	4.979	5.6438	5.569	5.715	6.598	5.986	5.889	5.523	5.27	5.524	5.437	4.858	4.63223	4.331	4.169	4.092	3.6782	3.512	3.949	2.609	2.9082	3.13	2.077	2.5341	2.7914	1.944	1.623
VIT_12s0142g00190			5.8489	5.8053	6.022	5.502	5.709	5.7	5.206	4.822	5.111	5.477	5.132	4.796	5.667	5.442	5.701	5.48	5.5135	5.504	5.031	5.368	4.762	4.592	4.617	4.622	5.886	5.806	6.0063	5.298	5.104	5.434	4.992	4.944	4.81156	4.624	4.6	4.48	6.3859	6.354	6.404	5.955	5.8251	6.004	5.415	5.6782	5.5903	5.043	5.293
VIT_14s0108g00150			4.3839	4.7889	4.286	3.973	4.168	4.18	3.151	3.241	3.65	4.041	2.867	3.119	5.131	4.905	4.577	4.279	4.6236	4.466	4.2565	4.467	4.119	3.0737	3.14	3.089	4.259	4.123	4.2641	3.917	3.616	3.827	3.833	3.592	3.4211	3.223	3	3.37	5.0455	4.948	4.764	4.561	4.3964	4.552	4.07	4.0371	4.3987	3.567	3.9
VIT_12s0035g00970	AT1G09810	evolutionarily conserved C-terminal region 11 [Source:TAIR;Acc:AT1G09810]	5.0016	5.2332	5.109	4.83	4.949	4.994	4.359	4.193	4.382	4.642	4.003	4.32	4.461	4.387	4.481	4.095	3.9565	4.1	3.7128	4.21	3.679	3.2865	3.247	3.081	4.545	4.7	4.8498	4.125	4.05	4.502	4.162	3.963	3.73447	3.528	3.504	3.505	5.4402	5.419	5.583	4.911	4.84	4.926	4.39	4.8134	4.2852	3.672	3.519
VIT_01s0011g05140	AT1G70870	Polyketide cyclase/dehydrase and lipid transport superfamily protein [Source:TAIR;Acc:AT1G70870]	8.8809	9.1382	8.201	8.78	9.17	7.83	8.617	7.886	8.603	8.436	8.009	7.929	7.44	6.711	7.185	7.241	6.7631	6.853	6.5482	6.871	6.25	5.3857	5.532	5.423	7.916	8.14	8.0816	7.196	7.749	7.689	7.35	7.505	7.1289	6.65	6.446	6.598	2.4251	1.761	1.896	1.717	2.0882	2.176	2.011	1.6124	2.0129	1.413	1.798
VIT_13s0067g00730	AT3G11210	SGNH hydrolase-type esterase superfamily protein [Source:TAIR;Acc:AT3G11210]	1.7038	2.0963	1.873	1.11	1.684	1.54	0.496	0.246	0.325	1.425	0.063	0.556	2.063	2.473	2.139	1.673	1.7518	1.4	1.4847	1.508	1.664	0.371	0.739	-0.249	2.587	2.98	2.8998	1.446	1.933	2.411	1.642	1.175	1.47443	1.02	1.171	0.925	2.6253	2.41	2.619	2.27	2.06	1.9	1.652	2.0157	1.712	1.478	1.689
VIT_12s0059g01320	AT2G05790	O-Glycosyl hydrolases family 17 protein [Source:TAIR;Acc:AT2G05790]	8.4012	7.7447	8.412	8.131	7.955	8.387	7.823	7.562	7.831	7.598	7.447	6.864	8.082	7.663	8.243	8.098	7.8535	7.972	7.3295	8.036	7.472	6.6062	6.861	6.943	8.176	8.563	8.6661	7.516	7.64	8.1	7.276	7.588	7.22402	6.897	6.435	6.898	7.7531	7.789	7.962	8.018	7.68	8.11	7.71	8.1171	7.6026	6.843	7.015
VIT_14s0128g00100	AT5G27410	D-aminoacid aminotransferase-like PLP-dependent enzymes superfamily protein [Source:TAIR;Acc:AT5G27410]	6.6353	6.508	6.713	6.177	6.592	6.463	5.658	5.679	6.17	5.874	5.141	5.219	6.815	6.562	6.569	6.537	6.5565	6.362	5.975	6.266	5.776	5.0585	5.289	5.15	6.506	6.412	6.647	6.456	6.065	6.42	6.077	5.928	5.6799	5.132	5.088	5.374	5.7385	5.706	5.517	5.228	5.2554	5.283	4.638	4.9578	4.9998	4.544	4.823
VIT_08s0007g03760	AT2G36400	growth-regulating factor 4 [Source:TAIR;Acc:AT3G52910]	2.3587	2.6936	2.546	2.321	2.615	2.029	2.226	2.145	1.793	2.138	1.575	1.29	1.918	3.114	1.632	1.496	1.8279	1.447	1.1963	1.625	0.786	1.0376	0.905	0.986	0.451	0.857	0.6838	-0.036	0.833	0.706	0.856	0.019	0.27005	-0.434	-0.011	-0.328	2.5109	2.825	2.528	2.244	2.7842	2.318	1.63	1.5695	2.155	0.885	1.192
VIT_13s0019g02130	AT5G06060	Tropinone reductase homolog At5g06060 [Source:UniProtKB/Swiss-Prot;Acc:Q9LHT0]	0.3957	1.0022	0.669	0.195	0.786	0.392	-1.707	-0.544	-1.021	0.272	-1.645	-0.669	0.061	0.124	0.134	-0.689	-1.1611	-0.585	-1.2117	-1.03	-0.866	-2.7011	-2.236	-2.44	-0.107	0.732	0.8754	0.611	-0.13	0.923	0.156	0.129	-0.3934	-1.01	-0.831	-0.576	1.1805	1.402	1.551	1.496	1.3579	1.332	0.677	1.0505	1.1456	0.44	0.889
VIT_05s0020g01530	AT4G02500	xylosyltransferase 1 [Source:TAIR;Acc:AT3G62720]	4.6156	5.2101	4.994	4.564	4.873	4.451	3.686	4.33	3.937	4.559	3.07	3.464	5.014	5.395	4.663	4.508	5.0449	4.413	4.3729	4.504	4.286	3.6959	3.779	3.516	4.135	4.293	4.085	3.709	3.872	3.845	3.752	3.606	3.35995	2.906	2.89	2.938	4.9717	4.797	4.595	4.252	4.6013	4.447	3.802	3.7164	4.2102	3.258	3.568
VIT_12s0028g01390	AT1G06460	alpha-crystallin domain 32.1 [Source:TAIR;Acc:AT1G06460]	6.9781	7.2936	7.257	6.502	7.213	7.024	6.63	6.119	6.131	6.872	6.07	6.109	5.555	6.085	5.958	5.461	5.3706	5.185	5.1155	5.054	4.596	4.456	4.277	4.121	6.35	6.442	6.7607	5.369	5.76	6.265	5.444	5.217	5.45546	5.071	5.264	4.884	5.7102	5.512	6.074	5.585	5.5487	5.547	5.23	5.7144	5.2636	5.222	4.929
VIT_11s0016g02960	AT5G56590	O-Glycosyl hydrolases family 17 protein [Source:TAIR;Acc:AT5G56590]	3.3017	3.6196	3.164	2.978	3.192	2.869	2	2.174	2.386	2.536	2.202	1.792	2.929	2.714	2.599	2.363	2.512	2.205	2.3209	2.378	1.971	1.376	1.1	1.558	1.7	2.049	1.7949	1.585	2.029	1.909	1.768	1.298	1.36378	1.093	1.472	1.167	2.7107	2.751	2.657	2.108	2.1959	2.098	1.444	1.8992	1.4958	1.274	0.997
VIT_18s0001g08310	AT4G08170	Inositol 1,3,4-trisphosphate 5/6-kinase family protein [Source:TAIR;Acc:AT4G08170]	6.7533	6.9885	6.909	6.496	6.507	6.72	5.941	5.988	6.395	6.478	5.484	5.553	6.651	6.833	6.456	5.944	6.3525	6.041	5.8296	6.037	5.613	4.5016	4.533	4.433	6.866	6.787	6.7778	6.325	6.37	6.484	6.399	6.085	5.91716	5.573	5.4	5.587	6.8537	6.592	6.789	6.633	6.5086	6.486	6.25	6.3686	6.1336	5.719	5.378
VIT_13s0067g02900	AT2G40620	Basic-leucine zipper (bZIP) transcription factor family protein [Source:TAIR;Acc:AT2G40620]	2.3286	2.63	2.216	1.965	2.162	2.393	1.401	1.562	1.917	2.029	1.575	1.697	1.931	2.446	1.591	1.691	1.5143	1.166	0.9866	1.211	0.879	0.6949	0.852	0.584	2.271	2.221	2.028	1.829	1.751	1.429	0.92	1.412	0.94404	1.228	0.599	1.302	2.7616	2.322	2.253	2.178	2.0312	1.823	1.652	1.9164	1.8552	1.368	1.424
VIT_12s0057g00940	AT5G35790	glucose-6-phosphate dehydrogenase 1 [Source:TAIR;Acc:AT5G35790]	4.0443	4.2381	4.07	3.726	4.017	3.937	3.536	3.836	3.445	3.721	3.094	3.387	3.782	4.192	3.736	3.217	3.4398	3.297	2.8355	3.467	2.534	2.4423	2.348	2.456	3.643	3.713	4.039	2.995	3.457	3.586	3.139	2.926	3.28602	2.576	2.726	2.7	3.6187	3.446	3.823	3.343	2.7315	3.015	2.723	2.9653	2.9558	2.568	2.155
VIT_12s0028g03060	AT4G28490	Leucine-rich receptor-like protein kinase family protein [Source:TAIR;Acc:AT4G28490]	4.5255	4.8239	4.78	4.219	4.278	4.069	3.643	3.757	3.436	4.206	2.811	3.312	4.444	4.824	3.913	3.564	4.2721	3.664	3.7794	3.644	3.563	3.2292	3.043	3.051	4.814	4.792	4.9579	3.788	3.795	4.403	4.118	3.587	3.47089	3.549	3.617	3.353	4.8848	4.766	4.873	4.456	4.5129	4.279	3.944	4.2183	4.0573	3.736	3.395
VIT_14s0083g00110			3.2544	3.1734	3.604	2.955	3.14	3.397	2.03	2.609	2.487	3.063	2.326	2.516	3.271	3.551	3.079	2.852	3.1085	2.567	2.288	2.645	2.675	1.376	1.292	1.079	4.088	4.228	4.0589	3.38	3.322	3.909	3.327	3.352	3.02022	2.965	2.65	3.079	4.6751	4.443	4.554	4.508	4.6776	4.566	3.966	3.9138	3.9795	2.871	3.335
VIT_12s0028g02540	AT3G58100	plasmodesmata callose-binding protein 5 [Source:TAIR;Acc:AT3G58100]	4.9936	5.6141	5.212	4.924	5.373	4.935	4.58	4.447	4.481	4.88	4.105	4.238	4.735	4.351	4.787	4.873	4.7425	4.581	4.2046	4.558	4.238	3.5653	3.672	3.576	4.205	4.802	4.7391	3.93	3.962	4.356	3.821	3.937	3.39789	3.483	3.272	3.598	4.476	4.424	4.09	3.947	4.0789	4.042	2.984	3.2363	3.381	2.354	2.939
VIT_14s0081g00010		indoleacetic acid-induced protein 16 [Source:TAIR;Acc:AT3G04730]	6.0606	6.3177	6.157	6.09	5.945	6.078	5.636	5.397	5.455	5.853	4.841	5.023	6.829	7.098	6.517	6.355	6.7919	6.485	6.1351	6.372	6.153	5.8628	5.896	5.828	6.554	6.443	6.4477	5.589	5.391	5.739	5.55	5.144	4.82032	4.449	4.271	4.354	6.0329	5.77	5.724	5.46	5.5575	5.494	4.861	4.6139	4.7478	4.458	4.19
VIT_18s0001g00820	AT1G76080	chloroplastic drought-induced stress protein of 32 kD [Source:TAIR;Acc:AT1G76080]	2.3082	2.1875	1.727	1.24	1.949	1.572	0.972	1.049	0.767	1.833	0.737	0.868	0.657	1.716	1.316	0.521	0.6589	0.024	-0.1348	-0.044	-0.256	-0.2497	-0.343	-0.684	1.35	1.201	1.9015	0.814	1.579	1.851	0.92	1.322	1.34448	0.944	0.738	1.018	2.2928	2.322	2.188	1.18	1.5528	1.482	1.231	1.6745	1.0952	0.565	0.576
VIT_07s0031g02560	AT5G63860	Regulator of chromosome condensation (RCC1) family protein	5.4723	5.2363	5.634	5.267	5.018	5.44	4.446	4.247	4.23	4.77	3.756	4.275	4.94	5.342	5.017	4.242	4.3949	4.658	3.9123	4.525	3.801	3.3519	3.426	3.5	5.128	4.726	4.9294	3.636	4.142	4.205	4.052	3.369	3.63076	2.899	3.177	2.985	4.5181	4.323	4.44	4.017	3.8047	3.993	3.566	3.8208	3.5866	3.404	3.056
VIT_13s0064g00440	AT5G13710	sterol methyltransferase 1 [Source:TAIR;Acc:AT5G13710]	4.16	3.7748	4.118	3.981	4.088	4.246	3.102	3.264	3.605	3.274	2.513	2.781	4.632	4.834	4.086	4.098	4.1821	3.855	3.6396	3.87	3.14	3.1754	2.853	3.133	4.977	4.874	4.6392	4.21	4.187	4.528	4.181	4.17	3.88897	3.506	3.399	3.696	4.7676	4.728	4.462	4.137	4.5207	4.418	3.748	3.9138	4.162	3.532	3.632
VIT_15s0046g02160	AT3G61540	alpha/beta-Hydrolases superfamily protein [Source:TAIR;Acc:AT3G61540]	3.6449	3.353	3.17	2.985	3.418	2.727	2.186	2.192	2.307	2.669	1.834	1.998	3.24	3.273	2.987	2.473	2.7341	2.323	1.8766	2.577	2.06	1.25	1.564	0.986	3.223	2.903	3.2036	3.502	3.112	3.073	3.126	2.441	2.52446	1.941	2.318	2.389	3.8243	3.783	4.01	3.492	3.6571	3.703	3.255	3.3421	3.3383	2.895	3.277
VIT_06s0009g00810	AT5G20950	Glycosyl hydrolase family protein [Source:TAIR;Acc:AT5G20940]	3.5952	3.2358	3.198	2.878	3.222	2.95	1.596	2.116	2.235	2.613	1.64	1.982	4.017	4.164	3.613	3.021	3.3651	3.217	2.6601	3.023	2.973	1.4918	1.644	1.274	2.837	2.953	2.8397	2.005	2.699	2.548	2.263	1.537	2.39913	2.681	1.99	2.363	4.3684	3.928	3.593	3.696	3.3942	3.253	3.176	2.7799	3.2373	2.814	2.421
VIT_01s0150g00060	AT1G78460	SOUL heme-binding family protein [Source:TAIR;Acc:AT1G78460]	2.464	2.524	2.269	2.321	1.809	2.546	1.513	1.167	1.576	1.865	0.958	1.263	1.757	2.66	2.351	1.41	1.419	1.275	1.1603	1.508	1.239	0.5057	0.297	0.085	2.727	3.288	3.3826	2.037	2.796	3.108	2.469	2.722	2.39913	1.603	1.774	2.398	3.8098	2.991	3.276	3.19	3.2703	3.229	3.227	3.4287	3.097	2.607	2.07
VIT_15s0021g01860	AT3G60380	FUNCTIONS IN: molecular_function unknown; INVOLVED IN: biological_process unknown; LOCATED IN: cellular_component unknown; EXPRESSED IN: 24 plant structures; EXPRESSED DURING: 13 growth stages; BEST Arabidopsis thaliana protein match is: hydroxyprol /.../ch glycoprotein family protein (TAIR:AT4G16790.1); Has 6102 Blast hits to 3981 proteins in 424 species: Archae - 6; Bacteria - 372; Metazoa - 26…	2.8505	3.0468	3.118	2.528	2.892	2.79	1.786	1.836	2.256	2.526	1.358	1.916	2.307	2.38	1.786	1.496	1.7518	1.301	1.2313	1.298	0.651	1.2279	0.981	0.199	2.907	2.829	2.7771	2.468	2.34	2.411	2.093	2.272	1.68852	1.249	1.456	1.716	2.7913	2.998	3.033	2.668	2.6581	2.577	1.925	2.0783	2.3611	1.675	1.737
VIT_00s0207g00210	AT4G37230	Photosystem II manganese-stabilising protein (PsbO) family [Source:TAIR;Acc:AT4G37230]	6.5552	6.2797	6.19	6.173	6.146	5.885	5.561	5.387	5.311	5.742	5.154	4.965	6.098	6.395	6.248	5.447	5.5766	5.572	5.0943	5.47	4.932	4.1905	4.145	4.027	5.922	5.728	6.1941	5.314	5.984	5.796	5.799	5.333	5.82532	5.386	5.429	4.919	6.1435	6.034	6.572	6.059	5.6935	6.06	5.819	5.9313	5.4693	5.324	4.938
VIT_01s0137g00290	AT1G13170	OSBP(oxysterol binding protein)-related protein 1D [Source:TAIR;Acc:AT1G13170]	4.8806	4.8933	5.074	4.454	4.541	4.958	3.729	3.702	4.031	4.326	3.435	3.704	4.403	4.507	4.186	3.627	3.9082	3.846	3.5626	3.782	3.318	2.9474	3.007	2.784	4.462	4.342	4.6414	3.367	3.629	3.978	3.339	3.258	3.16474	2.507	2.866	2.728	4.1374	4.171	4.225	3.823	3.3424	3.664	3.198	3.3357	3.2256	2.934	2.578
VIT_13s0019g04240	AT3G54960	Protein disulfide isomerase-like 1-3 [Source:UniProtKB/Swiss-Prot;Acc:Q8VX13]	5.5208	5.5688	5.646	5.181	5.557	5.133	4.721	4.655	4.861	4.987	4.32	4.355	5.422	5.277	5.084	4.719	5.0159	4.76	4.5413	4.677	4.43	3.8737	4.012	3.872	5.494	5.386	5.5724	5	4.864	5.109	4.874	4.489	4.3689	4.125	4.074	4.129	5.718	5.547	5.575	5.149	5.1201	4.961	4.618	4.7595	4.7518	4.299	4.129
VIT_11s0206g00110	AT2G24280	alpha/beta-Hydrolases superfamily protein [Source:TAIR;Acc:AT2G24280]	5.0895	5.2695	5.438	4.818	5.05	5.213	5.012	4.49	4.593	5.07	4.248	4.365	2.991	3.947	3.026	2.114	2.7961	2.348	1.7494	2.338	1.564	2.6766	2.52	2.566	4.394	4.228	4.3311	3.531	3.422	3.934	3.236	3.222	3.05625	2.705	2.92	2.782	3.2205	3.304	3.68	3.361	3.0076	3.142	2.692	2.9061	2.71	2.259	2.201
VIT_18s0001g01490	AT4G09670	Oxidoreductase family protein [Source:TAIR;Acc:AT4G09670]	6.1248	5.9237	6.021	5.739	5.975	5.507	5.217	5.058	4.827	5.351	4.545	4.386	6.142	6.197	5.917	5.523	5.9558	5.455	5.0823	5.452	5.225	4.3538	4.481	4.283	5.834	5.908	5.9165	5.384	5.569	5.569	5.387	4.99	5.03113	4.798	4.689	4.665	6.7409	6.616	6.42	6.541	6.4493	6.279	6.057	6.1011	6.0633	5.524	5.678
VIT_16s0050g00900	AT4G25640	detoxifying efflux carrier 35 [Source:TAIR;Acc:AT4G25640]	3.1607	2.9828	3.379	2.925	2.873	2.969	2.644	2.126	2.522	2.536	1.955	2.178	2.548	2.526	2.837	1.635	2.325	1.642	1.2824	1.712	1.395	1.2279	1.054	1.017	3.302	3.374	3.5698	3.274	2.835	3.217	3.084	2.42	2.41772	1.992	2.034	2.048	3.5795	3.84	3.627	3.442	3.4277	3.426	2.887	3.3485	3.178	2.486	2.75
VIT_16s0098g00770	AT5G54140	IAA-leucine-resistant (ILR1)-like 3 [Source:TAIR;Acc:AT5G54140]	1.9077	1.748	1.757	1.684	1.755	1.634	0.972	0.566	1.195	1.061	0.676	0.599	1.474	1.654	1.238	0.601	1.5686	0.626	0.3843	0.798	0.54	-0.5991	-0.343	-0.408	2.148	2.29	2.1065	2.101	1.734	1.803	1.349	1.013	1.06686	1.069	0.738	0.747	1.7834	1.811	1.863	1.452	1.6881	1.44	1.368	0.9199	1.553	1.249	1.169
VIT_02s0154g00500			0.9111	1.748	1.033	0.033	1.035	0.683	0.154	0.135	0.546	0.684	-0.197	-0.161	0.193	0.298	-0.116	-0.511	-0.1759	-1.161	-1.1205	-0.895	-1.414	-0.7665	-0.773	-0.494	0.143	-0.197	0.3381	-2.765	-0.799	-0.604	-0.781	-0.618	-0.76031	-0.735	-1.291	-0.51	0.8823	0.893	0.635	-0.08	0.3161	-0.135	-0.696	0.1177	-0.5293	-0.276	-1.063
VIT_08s0007g05970	AT3G10150	purple acid phosphatase 16 [Source:TAIR;Acc:AT3G10150]	3.6202	3.353	3.536	3.537	3.536	3.231	2.92	2.508	2.442	2.902	2.556	2.164	3.431	3.651	3.41	3.384	3.1858	3.059	2.6472	2.971	2.59	2.0408	2.131	2.03	3.454	3.364	3.6637	2.855	3.027	3.078	2.875	2.659	2.51586	2.159	2.236	1.957	4.3552	4.438	4.076	4.059	4.2002	3.961	3.717	3.7359	4.0573	3.387	3.69
VIT_18s0075g00250	AT1G71970	unknown protein; FUNCTIONS IN: molecular_function unknown; INVOLVED IN: biological_process unknown; LOCATED IN: chloroplast; EXPRESSED IN: 22 plant structures; EXPRESSED DURING: 13 growth stages; BEST Arabidopsis thaliana protein match is: unknown p /.../ (TAIR:AT1G22680.1); Has 58 Blast hits to 58 proteins in 13 species: Archae - 0; Bacteria - 0; Metazoa - 4; Fungi - 0; Plants - 49; Viruses - 0;…	7.2292	6.9921	7.361	7.103	6.996	7.276	6.606	6.201	6.721	6.61	5.996	5.725	7.141	6.713	7.231	7.221	7.0482	7.061	6.5868	7.119	6.48	5.6743	5.928	5.986	7.298	7.544	7.7167	7.033	6.909	7.25	6.634	6.991	6.40788	5.94	5.807	6.185	7.2985	7.158	7.197	7.255	7.0439	7.241	7.031	7.3528	6.7807	6.347	6.226
VIT_15s0021g00940	AT2G44670	Protein of unknown function (DUF581) [Source:TAIR;Acc:AT2G44670]	5.2413	5.6386	4.776	5.113	5.428	4.653	4.7	4.074	4.635	4.937	4.435	4.111	5.753	5.517	5.501	5.664	5.4365	4.972	5.0751	5.045	5.073	3.4095	3.969	3.544	5.225	5.441	5.4334	5.34	5.187	4.971	5.17	4.297	4.65198	5.226	4.64	4.834	6.0025	5.962	5.647	5.981	5.6421	5.358	5.329	5.0814	5.3892	4.669	5.101
VIT_08s0007g02790	AT3G11590	unknown protein; LOCATED IN: plasma membrane; EXPRESSED IN: 22 plant structures; EXPRESSED DURING: 13 growth stages; BEST Arabidopsis thaliana protein match is: unknown protein (TAIR:AT5G22310.1); Has 22320 Blast hits to 15179 proteins in 1213 speci /.../chae - 372; Bacteria - 2307; Metazoa - 10906; Fungi - 1700; Plants - 1146; Viruses - 65; Other Eukaryotes - 5824 (source: NCBI BLink). [Source:T…	4.756	4.4687	4.487	4.493	4.178	4.71	3.873	4.002	4.206	4.055	3.657	3.737	4.597	4.561	4.403	4.115	4.323	4.353	3.7313	4.359	3.54	3.3183	3.072	3.549	4.932	4.655	4.382	3.947	4.03	4.177	3.721	3.918	3.4257	3.088	2.866	2.859	4.2343	4.07	3.793	3.792	3.6571	3.759	3.39	3.4643	3.3109	2.831	2.469
VIT_02s0025g03540			3.9812	3.3864	4.052	3.966	3.84	4.238	3.443	3.747	3.877	3.13	3.028	2.931	4.18	4.881	3.267	3.021	3.8214	2.757	2.5041	2.752	2.567	3.2785	3.288	3.27	3.697	3.305	2.7529	3.107	3.08	3.016	2.541	2.42	2.31241	1.954	1.58	1.873	2.7815	3.061	2.374	2.094	2.5506	2.003	1.795	1.1988	2.4134	1.675	1.981
VIT_02s0012g00360			1.7348	2.4731	2.03	1.189	2.031	1.35	0.698	0.779	1.128	1.625	0.11	0.467	1.853	2.031	1.57	1.432	1.3587	1.138	0.5874	1.119	0.4	0.1059	0.257	-0.04	1.883	1.661	1.7466	1.345	1.405	1.476	1.123	0.692	1.18005	0.891	1.267	0.605	4.0126	3.848	3.902	3.492	3.5083	3.373	2.887	2.957	2.9629	2.683	2.31
VIT_08s0056g01520	AT3G03690	Core-2/I-branching beta-1,6-N-acetylglucosaminyltransferase family protein [Source:TAIR;Acc:AT3G03690]	3.548	3.3864	3.441	3.211	3.252	3.295	2.542	2.351	2.686	3.063	2.276	2.388	3.102	2.992	3.116	2.803	2.5575	2.821	2.2198	2.822	2.23	1.4732	1.58	1.514	2.811	2.932	3.2505	2.101	2.492	2.789	2.381	2.024	1.97868	2.267	1.812	2.327	3.107	2.691	2.02	2.257	2.284	1.974	1.977	1.4324	1.7286	1.298	1.281
VIT_18s0001g11120	AT5G42690	Protein of unknown function, DUF547 [Source:TAIR;Acc:AT5G42690]	4.3241	4.5197	4.693	4.397	4.515	4.538	3.902	4.025	4.747	4.041	3.866	3.975	4.24	4.358	4.52	4.112	4.3999	4.306	3.7066	4.318	3.641	3.3847	3.303	3.303	4.825	4.527	4.1697	3.981	3.989	3.964	3.96	3.827	3.61475	3.302	3.172	3.426	4.6671	4.283	4.279	3.919	3.8793	3.924	3.519	3.2635	3.5069	3.002	2.966
VIT_01s0011g00370	AT1G26355	SPIRAL1-like2 [Source:TAIR;Acc:AT1G69230]	7.2558	7.17	7.394	6.839	7.194	6.899	6.369	6.219	6.377	6.513	5.754	5.702	7.549	7.272	7.336	7.492	7.4472	7.106	6.6428	7.038	6.628	6.0278	6.238	6.109	7.312	7.317	7.2696	6.937	6.605	6.803	6.539	6.635	6.24832	5.903	5.998	6.07	6.9681	7.075	6.732	6.653	6.8911	6.837	6.254	6.2673	6.5707	5.993	6.671
VIT_01s0011g03560	AT1G13380	Protein of unknown function (DUF1218) [Source:TAIR;Acc:AT1G13380]	5.9001	5.8155	5.918	5.756	5.887	5.806	5.214	5.072	5.281	5.404	4.495	4.645	6.102	5.757	5.991	6.12	5.9102	5.825	5.3863	5.726	5.394	4.7565	4.793	4.658	5.606	5.819	5.7067	5.102	4.98	5.191	5.055	4.896	4.40427	3.768	4.002	4.076	5.3248	5.264	5.217	4.878	5.1354	5.173	4.654	4.7134	4.5746	4.052	4.218
VIT_03s0180g00070	AT4G35220	Cyclase family protein [Source:TAIR;Acc:AT4G34180]	9.1247	8.69	9.344	8.9	8.768	8.988	8.547	8.194	8.308	8.523	7.656	7.783	9.998	9.65	9.798	9.605	9.6591	9.538	8.9038	9.568	8.984	8.3615	8.663	8.575	8.151	8.183	8.3995	8.315	7.735	8.078	7.912	7.917	7.37371	6.775	7.036	7.158	8.2686	8.335	8.502	8.306	8.5122	8.452	8.055	8.5038	8.0751	7.492	8.068
VIT_08s0007g05060	AT2G36910	ATP binding cassette subfamily B1 [Source:TAIR;Acc:AT2G36910]	4.3543	4.032	3.957	3.778	3.487	3.909	3.192	3.25	3.185	3.743	2.804	3.134	3.928	4.58	3.639	2.9	3.6558	3.466	2.9919	3.535	2.519	2.7979	2.618	2.718	3.976	3.465	3.7437	3.436	3.149	3.48	3.846	2.823	3.1537	2.48	2.699	2.233	3.926	4.043	4.132	3.53	3.5444	3.478	2.914	3.1587	3.0581	2.831	2.278
VIT_12s0059g01040	AT1G05070	Protein of unknown function (DUF1068) [Source:TAIR;Acc:AT2G32580]	5.8266	6.188	6.115	5.708	6.256	5.838	5.342	5.266	5.492	5.691	4.904	4.979	5.732	5.771	5.516	5.594	5.6561	5.308	5.213	5.135	5.098	4.4959	4.796	4.482	5.849	6.111	5.812	5.13	5.256	5.576	5.023	5.137	4.81507	4.536	4.482	4.516	6.0737	5.894	5.701	5.49	5.7432	5.563	4.951	5.0524	5.1493	4.574	4.755
VIT_01s0010g02030	AT2G02100	Defensin-like protein 2 [Source:UniProtKB/Swiss-Prot;Acc:Q39182]	12.2117	12.3812	12.095	12.189	12.352	11.783	11.877	11.481	11.945	11.869	11.378	10.824	12.115	11.909	12.126	12.161	12.0032	12.01	11.5818	11.982	11.666	11.0744	11.079	11.175	12.894	13.202	13.0036	12.675	12.644	12.667	12.615	12.599	12.1538	11.803	11.633	11.864	12.2805	12.362	12.18	11.98	12.2642	12.292	11.831	11.7621	11.8741	11.275	11.354
VIT_14s0171g00180	AT5G14210	Leucine-rich repeat protein kinase family protein [Source:TAIR;Acc:AT5G14210]	7.1327	6.8905	7.264	6.769	6.933	7.065	6.522	6.658	6.704	6.666	6.319	6.604	6.731	6.769	6.541	6.378	6.6264	6.454	5.9237	6.473	5.641	5.4153	5.588	5.643	6.756	6.886	6.6923	5.786	5.967	6.274	5.655	5.585	5.51816	5.258	4.983	5.051	6.2436	6.159	6.072	5.814	5.8511	5.991	5.074	5.4082	5.2608	4.686	4.4
VIT_16s0050g00910	AT4G25640	detoxifying efflux carrier 35 [Source:TAIR;Acc:AT4G25640]	9.1717	9.4531	9.385	8.893	9.123	8.996	8.767	8.347	8.796	9.026	8.471	8.138	8.107	8.607	8.022	7.661	8.1751	7.66	7.5759	7.662	7.676	6.8343	7.002	6.776	9.508	9.294	9.4996	7.961	8.39	8.601	8.468	7.974	7.93566	7.712	7.672	7.546	9.1189	9.139	9.198	9.116	8.792	8.885	8.649	8.7559	8.638	8.282	8.343
VIT_13s0064g00380			3.7882	3.5769	3.784	3.616	3.387	3.565	2.836	2.976	2.655	3.156	2.18	2.56	3.587	3.817	3.2	2.794	3.4154	2.794	2.2458	2.98	2.04	2.2195	2.015	2.31	3.175	3.48	3.4792	2.9	3.014	3.194	2.842	2.668	2.83905	1.73	2.178	2.318	3.2205	3.287	2.919	2.557	2.7493	2.899	2.43	2.8263	2.4237	2.004	1.571
VIT_06s0004g01510			9.3108	8.9614	9.431	8.648	9.008	8.963	8.318	8.426	8.021	8.535	7.635	8.035	9.269	9.682	9.209	8.629	8.7724	8.674	8.3332	8.678	8.504	7.3417	7.52	7.173	7.632	8.26	8.1035	7.436	7.779	7.55	7.295	7.162	7.60287	7.202	6.809	7.396	9.9167	9.795	9.571	9.588	9.1489	9.151	8.96	8.9088	8.7062	8.418	7.584
VIT_08s0007g05540	AT3G57080	RNA polymerase II fifth largest subunit, D [Source:TAIR;Acc:AT2G41340]	4.288	4.5322	4.286	3.82	4.271	4	3.662	3.469	3.543	3.708	3.076	3.184	4.378	4.17	4.459	4.425	4.1229	4.165	3.8905	4.24	3.805	3.2458	3.298	3.203	3.538	4.053	4.3527	3.472	3.306	3.709	3.267	3.119	3.18115	2.802	2.908	2.853	4.2052	4.251	4.297	3.882	3.8047	4.021	3.453	3.577	3.3544	2.973	2.833
VIT_15s0046g00120	AT1G01225	NC domain-containing protein-related [Source:TAIR;Acc:AT1G01225]	3.0108	3.4457	3.083	2.762	3.328	2.601	1.803	1.939	1.763	2.433	1.258	1.573	3.381	3.278	3.261	2.869	3.0651	2.65	2.4154	2.456	2.514	1.7541	1.66	1.166	3.302	3.546	3.6242	3.068	3.105	3.217	3.006	2.713	2.73915	2.328	2.509	2.398	4.2769	4.067	4.018	3.844	3.5846	3.754	3.484	3.4991	3.4825	3.175	3.425
VIT_07s0005g02120	AT1G02475	Polyketide cyclase/dehydrase and lipid transport superfamily protein [Source:TAIR;Acc:AT1G02475]	2.2234	2.5139	2.614	1.98	2.32	2.339	1.905	1.41	1.592	2.071	1.299	1.315	2.12	1.732	2.081	1.616	1.5326	1.601	1.0664	1.532	0.833	0.6457	0.709	-0.106	0.886	1.153	1.5731	1.149	1.135	1.413	0.789	0.372	0.80978	0.336	0.157	0.664	1.6164	1.219	1.353	0.977	1.0773	1.31	0.759	1.2267	0.4612	0.642	0.349
VIT_11s0016g03380	AT5G37000	Exostosin family protein [Source:TAIR;Acc:AT5G37000]	0.9111	1.165	1.364	0.843	0.84	0.528	-0.021	0.055	-0.034	0.173	-0.197	-0.091	1.508	1.372	1.46	1.894	1.2957	1.109	1.583	1.211	1.806	-0.8116	0.412	-0.408	1.078	1.247	1.3329	0.27	0.601	1.364	0.823	0.861	0.53127	-0.244	0.076	0.8	1.7023	1.889	1.778	1.097	1.3809	1.166	0.545	0.9199	0.9888	-0.14	0.029
VIT_08s0007g02520	AT5G06280	unknown protein; BEST Arabidopsis thaliana protein match is: unknown protein (TAIR:AT3G52520.1); Has 1807 Blast hits to 1807 proteins in 277 species: Archae - 0; Bacteria - 0; Metazoa - 736; Fungi - 347; Plants - 385; Viruses - 0; Other Eukaryotes - /.../source: NCBI BLink). [Source:TAIR;Acc:AT5G06280]	2.2664	2.4834	2.466	2.134	2.6	2.233	1.75	1.547	0.933	1.881	1.397	1.507	2.307	2.237	2.399	2.386	2.2931	1.849	1.8986	2.1	1.876	1.1477	1.388	1.446	2.396	2.742	3.1976	2.627	2.674	2.783	2.212	2.473	2.3516	1.774	2.012	2.003	2.9224	2.833	3.361	2.806	2.9002	2.687	2.139	2.3935	2.2034	1.675	1.913
VIT_05s0020g02340	AT4G04830	methionine sulfoxide reductase B5 [Source:TAIR;Acc:AT4G04830]	4.6626	4.4687	4.748	4.311	4.509	4.105	4.032	3.526	3.761	4.065	3.58	3.205	4.948	4.43	4.913	4.409	4.4465	4.451	3.6265	4.396	3.709	3.1638	3.252	3.384	4.314	4.157	4.3392	4.42	3.979	3.942	3.914	3.798	3.30111	3.327	3.356	3.294	4.579	5.023	4.974	4.357	4.7806	4.815	4.197	4.4812	4.4346	4.108	4.644
VIT_09s0002g00570	AT5G40990	GDSL-like Lipase/Acylhydrolase superfamily protein [Source:TAIR;Acc:AT3G14220]	4.2322	3.6971	4.233	4.071	4.734	3.672	3.861	3.43	3.276	3.69	2.901	3.393	5.182	4.27	4.608	4.546	3.622	4.004	4.3087	3.921	3.456	2.6141	2.893	2.444	4.757	4.792	5.0975	5.931	4.996	5.274	5.364	4.685	5.04912	4.388	4.908	4.765	6.1503	6.127	6.802	6.057	6.3132	6.093	5.783	6.2479	5.9222	5.527	5.67
VIT_15s0046g00220			3.9486	3.9263	4.339	3.681	3.379	4.287	3.308	2.846	3.255	3.564	3.028	2.592	3.372	3.631	2.399	2.643	2.9742	2.65	2.8126	2.493	2.48	2.269	2.386	2.385	3.488	2.953	2.9854	2.637	2.204	2.259	2.414	1.825	1.73372	1.57	1.456	1.586	3.1836	3.067	2.803	2.493	2.5302	2.33	2.139	1.8281	2.0264	1.657	2.083
VIT_00s2527g00010	AT1G12240	Glycosyl hydrolases family 32 protein [Source:TAIR;Acc:AT1G62660]	2.3387	2.7374	2.371	1.965	2.109	2.096	1.921	1.848	2.055	2.19	1.916	1.29	1.622	1.994	1.527	0.783	1.5326	0.887	1.3316	1.354	0.909	0.8764	0.956	1.351	2.119	1.459	1.4379	0.522	0.833	1.031	0.823	0.692	0.66173	1.02	0.412	0.664	2.0024	1.564	1.123	1.068	0.96	1.287	1.288	0.9867	0.9034	0.099	0.428
VIT_08s0007g00210	AT5G02440	unknown protein; Has 71 Blast hits to 71 proteins in 12 species: Archae - 0; Bacteria - 0; Metazoa - 0; Fungi - 0; Plants - 71; Viruses - 0; Other Eukaryotes - 0 (source: NCBI BLink). [Source:TAIR;Acc:AT5G02440]	1.0406	1.3792	0.904	0.594	1.079	0.874	0.496	0.246	0.064	1.192	-0.087	0.321	0.39	0.626	0.531	-0.019	-0.1176	-0.407	-0.3773	0.332	0.244	-0.4139	-0.951	-0.326	0.665	0.444	0.4628	-0.424	-0.621	0.386	-0.423	-0.807	-0.21104	-0.504	-1.089	-1.492	0.0618	0.731	0.514	0.103	-0.0641	-0.485	-0.013	-0.2933	-0.7886	-0.889	-1.176
VIT_09s0002g00450	AT3G14240	Subtilase family protein [Source:TAIR;Acc:AT3G14240]	-0.0032	-0.6279	0.135	0.294	-0.757	0.528	-1.52	-0.607	-0.587	-0.816	-1.127	-0.774	0.717	0.525	-0.336	-0.429	-0.0076	-0.789	-1.2117	0.156	-1.342	-0.346	-0.692	-0.903	0.54	0.032	0.3381	-0.833	-0.54	0.386	0.046	-0.531	-0.60219	-1.01	-0.912	-0.51	0.3549	0.098	0.129	-0.829	-0.4139	-0.265	-0.934	-1.1285	-1.1049	-1.977	-1.581
VIT_12s0059g02260	AT2G32400	glutamate receptor 5 [Source:TAIR;Acc:AT2G32400]	4.5387	4.3995	4.286	4.281	4.254	4.205	3.344	3.469	3.276	3.859	3.076	3.362	5.411	5.499	5.172	4.655	5.3148	4.931	4.6144	4.86	4.33	3.5785	3.484	3.774	4.949	4.857	4.8054	4.463	4.439	4.405	4.398	3.814	3.93485	3.554	3.339	3.422	5.2303	5.098	5.437	4.998	4.9265	4.95	4.635	4.7785	4.6042	4.158	4.114
VIT_05s0020g02130	AT4G15560	Deoxyxylulose-5-phosphate synthase [Source:TAIR;Acc:AT4G15560]	5.5063	5.005	5.219	5.337	4.898	5.06	4.8	4.4	4.225	4.69	3.345	3.83	5.832	6.218	5.838	4.559	5.2921	5.27	4.4363	5.221	4.409	4.1366	4.057	3.889	5.8	5.522	5.8139	5.335	5.302	5.374	5.712	4.944	5.01291	4.319	4.58	4.436	5.4542	5.33	5.832	5.431	5.0356	5.282	5.148	5.382	4.9492	4.526	4.04
VIT_17s0000g04910	AT5G08100	N-terminal nucleophile aminohydrolases (Ntn hydrolases) superfamily protein [Source:TAIR;Acc:AT5G08100]	5.9355	6.0515	6.107	5.605	6.015	5.817	5.456	5.233	5.39	5.508	5.151	4.71	6.097	6.084	6.134	6.151	6.0918	5.9	5.712	5.876	5.755	4.9755	5.052	4.943	5.835	5.975	6.1631	5.657	5.578	5.763	5.449	5.725	5.24265	4.908	5.259	5.226	6.368	6.369	6.178	6.058	6.0844	6.014	5.641	5.7119	5.7788	5.329	5.639
VIT_04s0023g00590	AT5G16450	Ribonuclease E inhibitor RraA/Dimethylmenaquinone methyltransferase [Source:TAIR;Acc:AT5G16450]	7.6786	7.6872	7.882	7.597	7.829	7.674	7.231	7.099	7.558	7.277	6.749	6.56	7.909	7.728	7.59	7.732	7.746	7.438	7.2474	7.364	7.194	6.8092	6.829	6.766	8.347	8.207	8.0875	8.083	7.667	7.865	7.629	7.765	7.14606	6.853	6.642	6.962	7.4709	7.526	7.253	6.943	7.2157	7.148	6.529	6.574	6.834	6.039	6.443
VIT_16s0098g00790	AT5G24580	Heavy metal transport/detoxification superfamily protein [Source:TAIR;Acc:AT5G24580]	7.6275	7.2364	7.365	7.485	7.291	7.121	7.102	6.19	6.878	6.789	6.059	5.723	8.085	7.873	8.112	7.973	7.8646	8.048	7.4906	8.075	7.354	6.988	7.207	7.4	7.903	7.72	7.9886	7.235	7.307	7.364	7.006	7.148	6.79087	6.074	6.334	6.485	7.5653	7.539	7.901	7.58	7.309	7.533	7.255	7.4362	6.9485	6.611	6.801
VIT_04s0069g00790	AT2G24610	cyclic nucleotide-gated channel 14 [Source:TAIR;Acc:AT2G24610]	6.9598	6.4327	6.998	6.882	6.711	6.809	6.403	6.288	6.494	6.174	5.507	5.58	7.616	7.721	7.499	7.548	7.8725	7.565	7.3583	7.561	7.185	6.465	6.78	6.761	7.201	7.13	7.2485	6.477	6.327	6.602	6.426	6.262	5.85801	5.174	5.118	5.379	6.4029	6.482	6.654	6.563	6.3945	6.61	6.103	6.2221	6.1061	5.509	5.582
VIT_00s0813g00010	AT4G38050	Xanthine/uracil permease family protein [Source:TAIR;Acc:AT4G38050]	3.0605	3.1082	3.209	2.948	2.86	3.246	2.399	2.384	2.17	2.506	2.018	2.045	2.498	2.595	2.609	2.397	2.5212	2.311	2.1111	2.456	1.592	1.5554	1.272	1.469	2.837	3.149	3.318	2.176	2.595	2.849	2.187	1.905	1.92772	1.832	1.267	1.898	2.9402	2.903	2.996	2.504	2.2088	2.529	1.871	2.5229	2.1673	1.747	1.344
VIT_12s0035g00690	AT1G58100	TCP family transcription factor [Source:TAIR;Acc:AT1G58100]	3.3374	3.6008	3.455	3.015	3.247	3.045	2.711	3.186	2.59	3.07	2.366	2.753	3.05	3.614	2.82	2.555	3.0524	2.66	2.3923	2.577	1.928	2.3684	2.185	2.467	3.237	3.271	3.5181	2.549	2.648	3.166	2.323	2.584	2.29241	1.846	2.362	1.898	2.8953	2.833	2.828	2.515	2.8099	2.417	1.871	2.1959	1.8703	1.54	1.571
VIT_09s0054g01090			4.3036	4.0564	4.374	3.955	4.101	4.172	3.547	3.316	3.867	3.463	3.31	3.487	3.761	3.852	3.608	3.106	3.3549	3.251	3.0272	3.336	2.722	2.5576	2.586	2.89	4.058	3.902	3.9026	3.554	3.317	3.51	2.915	3.158	2.95809	2.542	2.548	2.996	3.8001	3.859	3.991	3.287	3.3772	3.447	3.145	3.0996	3.097	2.831	2.811
VIT_18s0122g00120			8.2388	7.7588	8.095	8.176	7.989	7.895	7.681	7.829	7.928	7.572	7.202	7.283	7.965	8.508	7.817	7.429	8.129	7.627	7.4942	7.636	7.036	6.6546	6.709	6.909	7.902	7.497	7.3189	7.716	7.463	7.592	7.287	7.306	6.92316	6.079	6.076	6.606	7.7091	7.834	7.635	7.015	7.3983	7.378	6.525	6.5665	7.3398	6.073	6.571
VIT_18s0001g11590			4.992	4.7637	4.929	5.017	4.525	4.955	4.575	4.309	4.298	4.466	3.939	4.231	4.939	5.645	4.834	4.248	4.9025	4.743	4.1598	4.773	3.916	3.5785	3.44	3.516	4.243	3.721	3.9388	3.436	3.306	3.554	3.545	2.888	3.14815	2.965	2.972	2.808	4.3183	4.403	4.395	4.055	4.0397	3.763	3.525	3.3485	3.7825	3.156	3.194
VIT_06s0061g01310	AT2G27810	nucleobase-ascorbate transporter 12 [Source:TAIR;Acc:AT2G27810]	5.8612	5.6996	5.942	5.375	5.63	5.924	4.916	5.008	5.19	5.304	4.513	4.756	5.327	5.469	4.984	4.743	5.2148	4.76	4.752	4.809	4.408	4.1631	4.302	4.223	5.743	5.629	5.743	5.269	5.169	5.508	5.251	5.017	4.63818	4.378	4.266	4.569	5.0101	4.946	4.82	4.442	4.5641	4.613	3.944	4.1724	4.2824	3.691	3.682
VIT_02s0025g03570	AT3G52905	Polynucleotidyl transferase, ribonuclease H-like superfamily protein [Source:TAIR;Acc:AT3G52905]	3.7808	3.4771	3.693	3.653	3.813	3.638	2.936	3.205	3.276	3.014	2.79	3.02	4.55	4.416	4.724	4.671	4.4561	4.466	3.896	4.445	3.648	2.9709	3.101	2.847	4.198	4.211	4.1201	3.749	3.83	3.809	3.298	3.461	3.3885	3.14	2.746	3.052	3.2984	3.371	3.384	3.003	3.3307	3.277	2.993	2.7026	2.9416	2.476	2.421
VIT_02s0087g00170	AT1G31420	Leucine-rich repeat protein kinase family protein [Source:TAIR;Acc:AT2G35620]	5.7368	5.7205	5.947	5.767	5.673	6.007	5.167	5.294	5.814	5.4	4.714	5.094	5.589	5.883	5.338	5.115	5.3731	5.109	4.9465	5.158	4.612	4.1862	4.054	4.05	6.114	5.834	5.7542	5.307	5.132	5.548	4.98	5.256	4.79744	4.426	4.377	4.793	5.6124	5.542	5.417	5.107	5.2015	5.246	4.616	4.8294	4.9188	4.168	4.161
VIT_17s0000g07640	AT1G74910	ADP-glucose pyrophosphorylase family protein [Source:TAIR;Acc:AT1G74910]	5.082	5.1818	5.19	4.601	5.205	4.712	3.686	3.696	3.818	4.63	3.088	3.47	4.802	5.112	4.736	4.767	4.7207	4.347	4.2797	4.199	4.263	3.2486	3.394	2.924	4.65	4.553	4.5365	3.934	4.557	4.299	3.994	3.785	3.96359	3.782	3.735	3.946	5.2766	5.226	4.958	4.767	4.8969	4.698	4.409	4.3605	4.6681	4.461	4.385
VIT_17s0000g09640			5.5742	5.9247	5.743	5.093	5.61	5.197	4.388	4.353	4.702	5.273	4.342	4.147	5.427	5.079	5.316	5.025	5.067	5.014	4.8707	5.054	4.706	3.6797	3.997	3.678	5.518	5.382	5.516	5.533	5.034	5.344	5.109	4.804	4.66176	4.061	3.945	4.19	5.2801	5.381	5.399	4.921	4.9009	4.933	4.462	4.7035	4.6724	4.091	4.52
VIT_00s0271g00110			4.0099	3.6055	3.769	3.765	4.012	3.733	3.509	3.358	3.169	3.349	3.128	3.148	4.191	4.527	4.355	4.162	4.3999	3.838	3.1696	3.61	3.362	2.4423	3.078	2.659	4.445	4.412	4.267	5.431	4.587	4.667	4.527	4.65	4.14462	3.196	3.343	3.761	4.6182	5.265	5.207	4.592	5.1639	5.112	4.324	4.9177	4.951	3.805	4.981
VIT_00s0483g00010	AT4G38050	Xanthine/uracil permease family protein [Source:TAIR;Acc:AT4G38050]	4.1224	4.0872	4.314	3.625	3.83	4.113	3.158	3.255	3.572	3.649	2.867	3.279	3.718	3.671	3.764	3.589	3.5519	3.576	3.214	3.505	2.832	2.7676	2.61	2.709	4.198	4.108	4.2236	3.405	3.442	3.956	3.304	3.029	3.14815	2.705	2.65	2.967	4.1258	4.07	4.142	3.643	3.4766	3.703	2.941	3.4045	3.2774	2.588	2.431
VIT_11s0118g00350	AT1G15690	Pyrophosphate-energized vacuolar membrane proton pump 1 [Source:UniProtKB/Swiss-Prot;Acc:P31414]	8.385	8.1315	8.202	8.187	8.149	7.924	7.686	7.789	7.823	7.916	7.203	7.309	8.925	8.925	8.649	8.542	8.9079	8.562	8.7653	8.585	8.546	8.111	8.193	8.388	9.168	8.845	8.3915	7.717	8.043	7.876	7.566	7.583	7.80962	7.717	7.23	7.417	8.102	8.109	8.006	7.942	7.7859	7.712	7.589	7.0991	7.3772	7.01	7.034
VIT_06s0004g04510	AT5G02500	Heat shock protein 70 (Hsp 70) family protein [Source:TAIR;Acc:AT5G02490]	8.5563	8.9247	8.506	8.013	8.435	8.069	7.165	7.377	7.624	8.203	7.121	7.24	9.011	8.61	8.896	8.503	8.7468	8.373	8.2575	8.285	8.502	7.1843	7.525	7.255	8.127	7.828	8.5001	8.412	8.018	8.248	7.882	7.688	8.01255	7.365	7.704	7.759	9.2032	9.066	8.934	8.725	8.8034	9.004	8.294	8.6377	8.6585	8.056	8.748
VIT_09s0002g08090			5.1624	5.2007	5.293	4.906	5.048	5.201	4.78	4.382	4.719	4.795	4.478	4.455	4.433	4.43	4.273	4.081	4.1349	3.997	3.5523	3.902	3.386	2.8495	2.791	2.793	4.67	4.814	5.0419	4.214	4.082	4.379	4.158	3.503	3.61475	3.483	3.715	3.431	3.8574	3.836	4.104	3.306	3.4167	3.426	3.01	3.1515	2.9273	2.763	2.646
VIT_15s0046g03520	AT2G45790	phosphomannomutase [Source:TAIR;Acc:AT2G45790]	5.1191	5.4448	5.398	5.044	5.505	5.156	4.681	4.807	5.107	4.932	4.491	4.754	5.056	4.806	4.879	4.671	4.6657	4.522	4.3827	4.498	4.122	3.5431	3.95	3.618	4.745	4.816	4.7453	4.246	3.983	4.281	3.998	4.173	3.72704	3.391	3.591	3.501	5.1863	5.113	4.903	4.483	4.8462	4.665	4.152	4.2961	4.5677	4.168	4.417
VIT_14s0066g02370	AT3G01330	DP-E2F-like protein 3 [Source:TAIR;Acc:AT3G01330]	2.8785	3.0538	2.74	2.445	2.615	2.677	2.265	2.145	2.079	2.575	2.245	2.26	2.401	2.32	2.48	2.452	1.8861	2.285	2.2023	2.351	1.516	1.0998	1.369	1.079	2.512	2.709	2.8397	2.248	2.318	2.328	1.916	1.935	2.01575	1.586	1.748	1.743	3.067	2.776	2.981	2.557	2.7669	2.137	2.093	2.1529	1.745	1.675	1.424
VIT_14s0060g01420			2.2125	1.2154	2.528	2.345	2.479	2.647	2.159	2.056	2.235	1.508	1.703	1.573	3.05	3.108	2.802	3.05	3.09	2.699	2.7107	2.822	2.36	1.6746	1.793	1.758	4.521	4.01	4.5899	4.023	3.562	4.37	3.407	3.649	2.83905	2.136	2.585	2.775	3.8386	4.233	4.557	4.261	4.4021	4.217	3.56	4.4549	3.841	2.476	3.069
VIT_17s0000g07470	AT5G62580	ARM repeat superfamily protein [Source:TAIR;Acc:AT5G62580]	6.8906	6.6332	6.617	6.803	6.458	6.774	6.474	6.22	6.709	6.431	6.438	5.929	7.222	7.066	6.963	6.888	7.1226	6.799	6.5175	6.865	6.349	5.6926	5.761	5.859	6.711	6.347	6.4108	5.988	6.13	6.02	5.847	5.791	5.73002	5.606	5.698	5.593	7.8204	8.013	7.63	7.624	7.517	7.692	7.13	7.3682	7.3798	6.527	7.084
VIT_01s0010g01000	AT3G25560	NSP-interacting kinase 2 [Source:TAIR;Acc:AT3G25560]	5.6813	5.5157	5.8	5.558	5.769	5.54	5.82	6.192	4.975	5.314	4.487	5.378	5.868	6.191	5.572	5.583	5.6768	5.699	5.2572	5.634	4.606	5.3355	5.033	5.188	4.45	5.001	5.0927	4.196	4.297	4.708	4.712	4.255	4.09352	3.317	3.531	3.401	4.6374	4.869	4.883	3.878	4.5515	4.322	3.702	3.8299	3.814	2.919	2.869
VIT_19s0014g03400	AT5G54380	protein kinase family protein [Source:TAIR;Acc:AT5G54380]	7.8635	8.0561	7.95	7.795	7.624	7.449	7.502	7.608	7.18	7.712	6.733	6.858	8.378	8.663	7.984	7.902	8.6352	8.013	8.0158	7.98	7.711	7.271	7.269	7.479	7.905	7.653	7.2642	7.582	7.512	7.356	7.487	7.008	7.05662	6.545	6.343	6.675	8.0708	7.98	7.682	7.51	7.7424	7.63	7.114	6.828	7.442	6.684	6.996
VIT_17s0000g07820			6.9889	6.9867	7.136	6.915	7.218	6.936	6.685	6.6	6.859	6.615	6.11	6.247	7.173	7.033	6.877	6.994	7.0836	6.587	6.5259	6.555	6.437	5.9447	6.066	5.868	7.26	7.17	7.0045	6.599	6.487	6.681	6.337	6.319	5.95105	5.605	5.597	5.802	7.0114	7.081	6.914	6.599	6.9243	6.762	6.149	6.1272	6.5016	5.615	6.092
VIT_01s0010g00510	AT2G03350	Protein of unknown function, DUF538 [Source:TAIR;Acc:AT2G03350]	4.6865	4.479	4.95	4.613	4.905	4.67	4.322	4.291	4.481	4.225	3.869	3.979	3.984	4.275	4.093	4.063	4.1734	3.915	3.4518	3.782	3.052	3.3183	2.777	2.899	5.146	5.259	4.7636	4.466	4.519	4.548	4.3	4.366	4.15019	3.811	3.436	3.653	4.3945	4.484	4.321	3.882	4.184	4.113	3.466	3.5985	3.7785	2.895	2.84
VIT_06s0004g05080	AT3G55530	E3 ubiquitin-protein ligase SDIR1 [Source:UniProtKB/Swiss-Prot;Acc:Q9M2S6]	2.5184	2.7883	2.409	1.806	2.592	2.393	1.656	1.738	1.821	2.138	1.575	1.485	1.892	1.272	1.505	1.41	1.1843	0.705	0.9866	0.949	0.864	0.7109	0.448	0.024	2.587	2.798	2.8775	1.902	2.251	2.268	1.836	1.775	1.74847	1.586	1.191	1.81	2.8769	2.91	2.629	2.557	2.6675	2.704	1.977	1.8818	2.1427	1.56	1.623
VIT_09s0002g01440		ELF4-like 4 [Source:TAIR;Acc:AT1G17455]	3.7471	4.046	3.99	3.572	4.017	3.758	3.295	3.442	3.365	3.545	3.249	3.246	3.746	3.792	3.746	4.06	3.9011	3.522	3.5831	3.616	3.304	2.9643	3.168	2.793	3.75	4.101	4.012	3.587	3.534	3.803	3.451	3.446	3.29107	2.971	3.043	3.198	4.4009	4.133	4.006	3.761	3.8954	3.655	3.138	3.4106	3.2138	3.017	3.044
VIT_08s0040g00380	AT3G56930	DHHC-type zinc finger family protein [Source:TAIR;Acc:AT3G56930]	5.6359	5.2545	5.999	5.704	5.731	5.813	4.758	4.984	5.825	4.787	4.547	4.701	5.908	6.127	5.287	5.455	5.7452	5.164	5.5669	5.245	4.497	4.9428	4.831	5.011	6.057	5.456	4.8073	5.243	5.168	4.983	4.839	4.929	4.55458	3.922	3.621	3.72	4.1978	4.34	4.244	4.088	4.5207	4.264	3.758	3.1803	4.3349	3.33	3.55
VIT_10s0003g02780	AT1G29790	S-adenosyl-L-methionine-dependent methyltransferases superfamily protein [Source:TAIR;Acc:AT1G29790]	4.3241	4.5931	4.267	4.216	4.06	4.205	3.095	3.411	3.436	4.038	2.927	2.781	3.899	3.859	3.608	3.291	3.4252	3.104	2.997	3.154	3.143	2.2026	2.217	2.191	4.042	4.085	4.2147	3.478	3.664	3.604	3.489	3.228	3.35514	3.135	3.412	3.168	5.0496	4.928	4.607	4.433	4.5964	4.467	4.062	4.4841	4.2539	3.616	3.988
VIT_14s0060g00280		Low temperature and salt responsive protein family [Source:TAIR;Acc:AT3G05890]	6.3147	6.6286	6.431	6.309	6.383	6.141	6.112	5.542	6.039	6.05	5.392	5.042	6.534	6.644	6.467	6.605	6.5396	6.4	6.264	6.328	6.149	5.8753	5.912	6.011	6.782	6.763	6.3623	5.687	5.728	5.797	5.665	5.462	5.24395	4.751	4.767	4.737	7.1163	7.247	7.072	6.921	7.0167	7.003	6.563	6.2445	6.7315	6.028	6.756
VIT_05s0102g00590			4.5755	5.0526	4.653	4.314	4.387	4.218	3.455	3.382	3.281	4.623	2.685	3.286	3.215	3.354	3.072	2.595	3.3236	2.812	2.3451	2.7	2.893	2.4848	2.45	2.432	3.823	3.749	4.4488	3.895	3.3	4.27	3.761	3.098	2.98327	2.48	2.318	2.775	4.864	4.61	4.565	3.788	4.1102	4.372	3.605	4.3793	3.7825	3.102	3.266
VIT_06s0009g01640	AT2G27060	Leucine-rich repeat protein kinase family protein [Source:TAIR;Acc:AT2G27060]	0.5074	0.2696	0.7	-1.418	-0.127	0.356	-1.922	-1.059	-1.362	-0.626	-1.645	-1.011	-0.637	-0.073	-0.799	-0.787	-0.6673	-0.789	-0.6689	-0.895	-0.866	-1.0075	-1.267	-2.831	-0.494	0.483	-0.0031	-0.833	-0.799	-0.48	-0.999	-0.531	-0.93793	-0.434	-0.912	-0.719	0.5059	-0.07	-0.246	-0.216	-0.1276	0.094	-0.082	-0.0732	-0.6969	-0.508	-1.933
VIT_17s0000g05370	AT1G59640	basic helix-loop-helix (bHLH) DNA-binding superfamily protein [Source:TAIR;Acc:AT5G62610]	4.1283	4.552	4.235	3.791	4.283	3.836	3.123	3.422	3.454	3.913	3.076	3.177	3.631	3.647	3.727	3.508	3.4687	3.402	3.0071	3.322	3.049	2.3583	2.367	2.245	3.712	4.079	4.1606	3.548	3.543	3.8	3.489	3.234	3.48858	2.906	3.065	2.979	4.2558	4.392	4.297	3.991	3.9919	3.909	3.549	3.6815	3.4478	3.282	3.266
VIT_06s0061g01060	AT5G22830	magnesium (Mg) transporter 10 [Source:TAIR;Acc:AT5G22830]	3.4582	3.5427	3.263	2.829	3.499	3.016	2.103	2.716	2.539	3.006	2.255	2.274	3.591	3.852	3.572	3.309	3.3497	3.366	3.3237	3.098	3.13	2.7483	2.665	2.556	3.043	3.288	3.1916	2.605	3.014	2.77	2.784	2.342	2.85277	2.338	2.371	2.345	4.4912	4.289	4.186	4.172	3.8342	3.979	3.727	3.7695	3.6315	3.324	3.063
VIT_02s0025g02770	AT5G42100	Glycosyl hydrolase superfamily protein [Source:TAIR;Acc:AT1G32860]	7.0907	6.87	6.941	6.933	6.922	6.853	6.428	6.533	6.615	6.583	6.075	5.893	7.073	7.079	6.897	7.005	7.0225	6.847	6.583	6.822	6.51	5.8583	5.826	6.029	6.932	7.067	6.8001	6.492	6.549	6.659	6.357	6.607	6.32969	5.991	5.839	6.158	6.672	6.703	6.528	6.305	6.4756	6.4	5.823	5.8585	6.125	5.066	5.508
VIT_08s0058g00590	AT3G51660	Tautomerase/MIF superfamily protein [Source:TAIR;Acc:AT3G51660]	2.4075	2.7966	2.638	2.379	2.569	2.282	1.872	1.686	1.524	2.215	1.591	1.573	2.666	2.535	2.756	2.386	2.4067	2.232	1.7852	2.209	2.027	1.1594	1.312	1.079	2.014	2.376	2.2286	1.712	1.782	1.753	1.885	1.322	0.94404	0.523	1.171	1.062	3.3459	3.067	3.018	2.788	3.015	2.529	2.454	2.5889	2.4837	2.089	2.245
VIT_19s0015g00300	AT5G55630	Outward rectifying potassium channel protein [Source:TAIR;Acc:AT5G55630]	3.9715	4.4556	4.278	3.877	4.373	4.108	3.251	3.54	3.917	3.734	3.435	3.292	3.833	3.698	3.639	3.674	3.5292	3.353	3.3398	3.251	3.008	2.3583	2.386	1.983	4.33	4.285	3.9949	3.835	3.872	3.872	3.483	3.63	3.52332	3.362	3.117	3.275	3.1226	3.067	2.803	2.743	2.4884	2.489	2.417	2.2513	2.3504	2.103	1.857
VIT_03s0038g00450	AT4G34640	squalene synthase 2 [Source:TAIR;Acc:AT4G34650]	6.7702	6.8311	7.049	6.37	6.777	6.678	6.127	6.028	6.245	6.362	5.71	5.8	6.626	6.713	6.541	6.184	6.5219	6.181	6.0108	6.121	5.985	5.5111	5.701	5.462	7.11	6.973	7.0988	6.788	6.645	6.798	6.48	6.258	6.21684	5.736	5.91	5.873	7.4698	7.654	7.538	7.152	7.254	7.242	6.732	6.8211	6.9511	6.297	6.722
VIT_01s0026g01140	AT1G59640	BIG PETAL P [Source:TAIR;Acc:AT1G59640]	4.1485	4.0425	4.417	3.708	4.126	4.124	2.456	2.932	3.004	3.201	2.286	2.592	3.95	3.581	3.473	3.613	3.5786	3.155	3.1049	3.073	2.969	2.2306	1.99	1.866	4.397	4.328	4.4958	3.981	4.04	4.235	4.001	3.859	3.76382	3.307	3.55	3.375	4.2271	4.103	4.058	3.796	3.6988	3.828	3.318	3.5218	3.3915	2.88	2.789
VIT_01s0011g04310			6.2698	6.2399	6.223	6.167	6.084	6.087	6.113	5.949	5.777	6.039	5.586	5.14	5.982	6.106	5.906	5.628	6.0294	5.671	5.0557	5.578	5.367	4.1396	4.509	4.48	6.048	6.325	5.9265	5.752	5.529	5.746	5.681	5.407	5.38638	5.093	5.204	4.905	6.2356	6.352	5.996	5.975	6.3147	6.1	5.743	5.5488	5.9893	5.329	5.706
VIT_17s0000g00930	AT1G73470	unknown protein; FUNCTIONS IN: molecular_function unknown; INVOLVED IN: biological_process unknown; LOCATED IN: chloroplast; EXPRESSED IN: 22 plant structures; EXPRESSED DURING: 13 growth stages; Has 72 Blast hits to 72 proteins in 35 species: Archa /.../ Bacteria - 50; Metazoa - 0; Fungi - 0; Plants - 22; Viruses - 0; Other Eukaryotes - 0 (source: NCBI BLink). [Source:TAIR;Acc:AT1G73470]	1.78	1.6778	1.459	1.359	1.862	1.422	0.972	1.109	1.238	1.192	0.644	0.467	1.008	1.484	1.184	0.252	0.6919	-0.249	0.254	0.275	0.221	-0.7665	-1.267	-1.879	0.743	0.732	1.0709	-0.179	1.032	0.249	0.399	0.075	0.09636	0.122	0.117	0.068	1.723	1.444	1.88	0.703	1.1052	1.191	1.444	0.8135	1.2644	1.147	0.61
VIT_11s0016g03400	AT1G77210	sugar transporter 14 [Source:TAIR;Acc:AT1G77210]	5.7311	5.1104	5.806	5.878	5.608	5.78	5.897	5.618	5.581	5.431	5.277	5.35	6.328	6.488	6.237	5.849	6.1859	6.162	5.9048	6.207	5.564	5.7348	5.893	5.866	6.063	6.039	6.2384	5.646	5.609	5.839	5.802	5.418	5.42479	5.141	4.996	4.659	5.7295	5.678	5.775	5.178	5.2112	5.109	4.667	4.8742	4.7189	4.326	4.201
VIT_13s0019g02380			3.0296	4.1566	3.418	2.645	3.379	2.727	2.015	2.256	2.17	3.53	1.834	2.03	3.039	2.973	2.914	2.803	3.2144	2.323	2.4751	2.443	2.553	1.8657	1.793	1.701	2.544	2.709	2.8701	2.779	2.682	3.137	2.601	2.686	2.45418	1.992	2.128	2.144	2.3867	2.91	2.657	2.257	2.6861	2.558	1.871	2.3935	2.053	1.322	1.954
VIT_15s0046g03780			4.0899	4.453	4.129	4.216	4.191	3.909	3.774	3.402	4.007	3.751	3.206	2.845	3.728	3.543	3.572	3.692	3.7644	3.316	3.4103	3.336	3.211	2.6561	3.001	2.873	4.397	4.184	3.9459	3.189	3.349	3.397	2.969	2.686	2.70929	2.358	2.226	2.432	2.9751	2.984	3.091	2.797	2.8267	2.987	2.404	2.0936	2.6325	2.444	2.488
VIT_00s1491g00020	AT4G17600	Chlorophyll A-B binding family protein [Source:TAIR;Acc:AT5G47110]	3.2437	3.3131	3.124	3.444	3.305	3.211	3.295	2.898	2.998	2.925	2.839	2.714	2.929	2.668	2.889	2.244	2.4459	2.285	1.9309	2.296	1.664	0.9593	1.188	1.166	2.996	2.766	2.8397	2.658	2.639	2.303	2.392	2.307	2.06373	1.62	1.535	1.508	1.0878	1.01	1.123	1.038	1.2621	0.919	0.874	1.2541	0.6476	0.396	0.576
VIT_10s0003g04540	AT4G21120	amino acid transporter 1 [Source:TAIR;Acc:AT4G21120]	6.3755	6.6704	6.851	6.197	6.742	6.254	5.672	5.813	5.729	6.276	5.3	5.207	6.582	6.676	6.064	6.443	6.3172	5.916	6.3402	5.857	5.85	5.2121	5.551	5.413	6.163	6.125	6.2636	6.294	5.994	6.339	6.006	5.977	5.74573	5.401	5.641	5.458	6.2009	6.051	6.135	5.419	6.0034	5.698	5.084	5.4082	5.5168	4.783	5.52
VIT_08s0032g01110			3.9152	3.911	4.332	3.476	3.956	4.089	3.044	2.904	3.441	3.479	2.622	3.239	3.575	3.485	3.433	2.777	3.0461	3.231	2.7475	3.138	2.408	2.1028	2.002	2.045	3.897	3.931	3.792	2.836	3.143	3.397	2.859	2.494	2.36123	2.406	1.922	2.327	3.4302	3.304	3.484	3.249	3.2074	3.084	2.976	3.092	2.6761	2.422	2.234
VIT_08s0007g05980	AT5G03960	IQ-domain 12 [Source:TAIR;Acc:AT5G03960]	2.8715	2.7025	3.077	2.771	2.553	2.609	2.015	2.025	1.238	2.433	1.848	1.933	2.307	2.928	2.326	2.03	2.3354	2.106	1.7615	2.178	1.516	1.0998	1.1	0.986	2.075	2.718	2.6074	1.988	2.392	2.311	2.161	2.066	2.23069	1.553	1.825	1.555	2.7414	2.591	2.676	2.403	2.4234	2.352	1.96	2.3687	2.1176	1.849	1.344
VIT_14s0128g00020			5.4078	5.5844	5.72	5.116	5.464	5.583	5.179	4.976	5.005	5.26	5.074	5.001	4.682	4.779	4.968	4.843	4.5445	4.597	4.2286	4.701	4.033	4.497	4.348	4.358	5.026	5.207	5.5148	4.851	4.706	5.16	4.434	4.507	4.38787	4.005	4.259	4.076	5.5759	5.5	5.685	5.038	5.1167	4.939	4.486	5.0149	4.8577	4.059	4.271
VIT_10s0003g01280			4.0036	4.0906	3.986	3.909	3.773	3.665	3.386	3.139	2.998	3.559	2.245	2.695	3.699	3.806	3.654	3.498	3.5786	3.176	2.9185	3.082	3.211	2.5969	2.586	2.588	3.75	3.733	3.8915	3.442	3.283	3.405	3.565	3.306	2.83214	2.507	2.593	2.686	4.3115	4.12	4.369	4.01	4.1938	3.946	3.787	3.7408	3.7584	3.294	3.628
VIT_11s0016g04630			6.4361	6.4793	6.618	6.427	6.12	6.078	6.425	6.419	5.809	6.23	5.423	5.184	6.478	6.879	6.199	5.892	6.6751	6.115	5.3667	6.109	6.018	5.2317	5.422	5.302	6.183	6.156	6.136	6.092	5.737	5.87	6.117	5.749	5.51061	4.903	5.107	5.148	5.465	5.383	5.447	4.818	5.2507	4.98	4.667	4.538	4.7437	3.953	3.742
VIT_18s0001g12830			9.9009	9.5595	10.115	9.687	9.912	9.917	9.733	9.557	10.088	9.489	9.747	9.333	9.927	9.653	9.76	9.621	9.704	9.499	9.1483	9.512	8.937	8.6356	8.751	8.911	10.175	10.16	10.1692	9.681	9.614	9.746	9.351	9.631	9.28888	9.026	8.882	9.01	10.7048	10.925	10.695	10.774	10.6582	10.674	10.482	10.4397	10.5515	10.112	10.148
VIT_06s0004g05940	AT5G58970	uncoupling protein 2 [Source:TAIR;Acc:AT5G58970]	2.5708	2.9384	2.829	2.321	2.682	2.876	2.364	2.116	2.137	2.687	1.687	1.677	2.506	2.279	2.411	1.941	1.8717	1.951	1.725	2.132	1.536	1.3038	1.53	1.375	2.793	2.684	2.785	2.176	2.016	2.427	1.803	1.775	1.42017	1.206	1.423	1.508	2.5692	2.442	2.442	2.02	2.2343	2.003	1.652	1.7724	1.9145	1.224	1.344
VIT_03s0097g00510	AT5G64410	oligopeptide transporter 4 [Source:TAIR;Acc:AT5G64410]	5.4985	5.6963	5.809	5.098	5.358	5.894	5.181	5.076	5.08	5.576	5.206	5.216	5.84	6.366	6.051	5.515	5.6727	5.709	5.698	5.614	5.499	5.2822	5.36	5.035	6.193	6.313	6.3155	5.789	5.656	6.154	5.7	5.439	5.11323	4.914	5.135	4.957	6.502	6.365	6.746	5.886	5.9922	5.835	5.345	5.7364	5.4126	5.236	4.848
VIT_11s0118g00520			1.8523	1.748	2.205	1.59	1.579	1.603	1.229	0.804	0.677	1.568	1.033	0.599	1.542	1.186	1.128	1.196	0.6589	0.986	0.4749	0.716	0.54	0.2223	0.129	0.625	1.579	1.807	1.9731	1.629	1.426	1.839	0.888	1.475	1.09022	0.591	1.171	0.949	0.845	1.336	1.008	1.008	1.1052	0.978	0.545	1.019	0.4612	-0.077	-0.315
VIT_06s0080g00750		Protein of unknown function, DUF584 [Source:TAIR;Acc:AT3G15040]	3.1833	3.266	2.997	2.7	2.801	2.85	2.511	2.416	2.114	2.565	2.495	1.438	3.286	3.215	2.872	2.716	2.9607	2.578	1.973	2.6	2.408	2.0022	1.862	2.03	2.94	2.851	2.9992	2.116	2.193	2.653	2.065	2.066	1.73372	1.351	1.922	1.702	2.3338	1.564	2.005	1.68	1.4259	1.541	1.715	1.6946	1.3742	1.12	0.741
VIT_13s0101g00520	AT3G54290	FUNCTIONS IN: molecular_function unknown; INVOLVED IN: N-terminal protein myristoylation; LOCATED IN: chloroplast; EXPRESSED IN: 23 plant structures; EXPRESSED DURING: 13 growth stages; CONTAINS InterPro DOMAIN/s: Haemerythrin/HHE cation-binding mot /.../terPro:IPR012312); Has 59 Blast hits to 59 proteins in 14 species: Archae - 0; Bacteria - 2; Metazoa - 0; Fungi - 0; Plants - 56; Viruses - 0; O…	2.4075	2.3316	2.428	1.551	2.301	1.994	1.203	1.205	1.435	1.817	0.906	0.759	2.237	1.862	1.611	1.454	1.6714	1.221	1.675	1.381	1.798	0.9726	1.188	0.852	1.6	1.498	2.4853	1.179	1.405	1.506	1.544	0.924	1.28499	0.97	1.005	1.04	2.1006	1.727	1.509	1.601	1.2866	0.978	1.111	0.8499	1.1206	-0.016	0.029
VIT_08s0007g02030	AT2G38120	Transmembrane amino acid transporter family protein [Source:TAIR;Acc:AT2G38120]	4.603	4.3182	4.369	4.618	4.074	4.26	3.959	4.153	3.894	4.034	3.421	3.839	4.217	4.616	4.112	3.198	3.9428	3.788	3.3196	4.153	3.238	3.0581	2.626	2.907	4.11	4.642	3.9846	3.788	3.948	3.909	3.933	3.867	3.82078	3.276	3.631	3.496	4.4972	4.635	4.58	3.677	4.1171	3.89	3.435	3.4106	3.0646	2.927	2.506
VIT_08s0007g03670	AT5G03610	SGNH hydrolase-type esterase superfamily protein [Source:TAIR;Acc:AT5G03600]	3.4857	3.3417	3.164	3.416	3.161	3.236	2.467	2.904	2.327	2.918	1.718	2.091	3.782	4.13	3.501	2.985	3.3955	3.39	3.2783	3.322	3.372	3.0675	2.913	2.784	3.334	3.785	3.1428	2.648	3.105	2.795	3.112	3.029	2.69413	2.387	2.336	2.38	3.1686	2.581	2.02	1.989	2.6005	1.974	2.214	1.5911	2.1673	1.322	1.443
VIT_15s0045g00040	AT5G24580	Heavy metal transport/detoxification superfamily protein [Source:TAIR;Acc:AT5G24580]	1.113	0.8824	1.599	0.742	0.583	1.066	0.311	0.135	0.58	0.451	-0.316	-0.234	1.956	1.448	1.691	1.319	1.5507	1.759	1.4847	1.891	1.395	0.542	1.122	0.986	0.985	0.595	1.6967	0.475	1.159	0.807	1.011	0.656	0.59797	-0.577	0.508	0.344	0.9887	1.219	1.28	1.125	0.9291	1.598	1.047	0.8853	0.6476	-0.349	0.644
VIT_19s0027g00090	AT1G72280	endoplasmic reticulum oxidoreductins 1 [Source:TAIR;Acc:AT1G72280]	0.7985	1.0585	0.426	-0.436	0.644	0.201	-0.834	0.055	-0.379	0.408	-0.588	-0.234	0.657	-0.242	0.734	0.639	0.3223	-0.326	-0.6689	0.217	-0.256	-0.5991	-0.692	-0.903	0.253	0.857	1.0177	-0.338	0.236	0.625	-0.591	0.459	-0.2693	-0.504	-0.152	-0.386	1.1193	0.83	0.427	0.664	0.7639	0.546	-0.013	0.5297	0.716	-0.14	-0.524
VIT_00s0370g00070			2.9194	3.0812	2.925	2.538	2.904	2.554	1.513	1.426	1.625	2.496	1.339	1.366	2.277	2.269	1.973	1.517	2.0349	1.194	1.675	1.508	1.384	0.2223	1.167	0.356	2.544	2.437	2.9217	3.091	2.595	3.175	3.126	2.365	2.11018	2.113	2.087	2.389	3.7656	3.75	3.98	3.396	3.5393	3.437	3.067	3.4045	3.381	2.847	3.171
VIT_16s0098g01290	AT1G64650	Major facilitator superfamily protein [Source:TAIR;Acc:AT4G27720]	6.6602	6.6867	7.049	6.611	6.944	7.023	5.979	6.184	6.833	6.312	5.828	5.872	7.1	6.798	6.507	6.669	6.6439	6.195	6.5356	6.171	6.039	5.5299	5.645	5.523	6.892	6.663	6.3676	6.486	6.253	6.462	5.848	6.211	5.69997	5.276	5.098	5.533	6.2256	6.358	6.09	5.707	6.3057	6.086	5.475	5.5053	5.9543	5.092	5.509
VIT_13s0019g02730			4.4645	5.2271	4.427	4.311	4.596	4.327	3.504	3.851	4.272	4.499	3.546	3.591	4.075	3.933	4.09	4.088	4.0831	4.004	3.4481	4.039	3.628	3.1284	2.97	3.353	4.33	4.491	4.7391	3.904	4.003	4.429	3.676	4.118	3.5276	3.185	3.196	3.218	4.6563	4.458	4.62	4.032	4.2417	4.444	3.428	4.2183	3.5589	2.919	3.093
VIT_00s0471g00010	AT3G49810	ARM repeat superfamily protein [Source:TAIR;Acc:AT3G49810]	2.11	2.7113	2.321	1.888	2.193	1.832	1.203	1.632	1.398	2.151	1.104	1.507	2.163	1.805	1.483	1.635	1.8717	1.109	1.9833	1.15	1.601	0.5774	0.336	0.743	2.284	2.322	2.2972	1.563	1.988	2.285	1.733	1.741	1.56057	1.093	0.816	1.321	2.9313	3.019	2.911	2.449	2.4671	2.385	1.943	2.4419	2.2956	1.413	2.107
VIT_02s0012g00460	AT5G47020	unknown protein; FUNCTIONS IN: molecular_function unknown; INVOLVED IN: biological_process unknown; LOCATED IN: endomembrane system; EXPRESSED IN: 23 plant structures; EXPRESSED DURING: 13 growth stages; BEST Arabidopsis thaliana protein match is: u /.../ protein (TAIR:AT5G11700.2); Has 1807 Blast hits to 1807 proteins in 277 species: Archae - 0; Bacteria - 0; Metazoa - 736; Fungi - 347; Plants -…	3.2	2.7546	2.905	2.978	2.787	2.938	2.146	2.4	2.717	2.585	1.656	2.206	3.595	3.651	3.187	2.962	3.2144	3.059	2.9661	2.926	2.271	2.1028	1.597	1.813	3.058	2.973	3.105	2.605	2.682	2.646	2.425	2.376	2.7243	2.489	2.001	2.174	3.8621	3.69	3.537	3.379	2.9472	3.199	2.887	3.1071	3.196	2.558	2.095
VIT_18s0001g09580	AT5G43080	cyclin-dependent protein kinase 3;2 [Source:TAIR;Acc:AT1G47210]	1.2262	1.0859	1.344	0.843	0.94	1.066	0.58	0.703	0.546	1.115	0.402	0.72	1.525	1.313	0.944	1.144	1.1609	1.194	0.5322	1.086	-0.012	0.9046	0.648	0.497	0.886	0.732	0.3809	0.031	-0.621	0.679	-0.073	-0.039	-0.52918	-0.434	-0.254	-1.492	1.4275	1.621	1.509	0.913	1.0773	1.088	0.719	0.5739	0.6122	-0.349	0.265
VIT_10s0003g01310	AT1G29195	unknown protein; FUNCTIONS IN: molecular_function unknown; INVOLVED IN: biological_process unknown; LOCATED IN: chloroplast; EXPRESSED IN: 13 plant structures; EXPRESSED DURING: 4 anthesis, C globular stage, 4 leaf senescence stage, petal differenti /.../and expansion stage; BEST Arabidopsis thaliana protein match is: unknown protein (TAIR:AT2G30230.1); Has 180 Blast hits to 180 proteins in 14 sp…	3.2056	2.7546	3.047	2.607	2.866	2.85	2.5	2.202	2.031	2.454	1.762	2.106	3.484	2.86	3.588	3.498	2.9607	3.277	2.6537	3.397	2.46	2.5034	2.45	2.689	3.859	3.865	4.049	2.538	2.924	3.344	2.369	2.79	2.61581	2.48	2.555	2.29	3.107	3.005	3.319	2.108	2.7928	3.097	2.271	3.0379	2.1915	2.004	2.033
VIT_09s0002g04320	AT1G52230	photosystem I subunit H2 [Source:TAIR;Acc:AT1G52230]	5.0143	4.9315	4.861	4.807	4.657	4.594	4.657	4.245	4.228	4.654	4.058	3.669	4.3	4.662	4.464	3.785	3.9117	3.76	3.6941	3.888	3.67	3.5114	3.298	3.161	4.367	4.573	4.6436	3.719	4.163	4.172	3.99	3.794	3.92838	3.554	3.844	3.443	4.3081	4.015	4.448	3.959	3.8833	3.943	3.787	3.7648	3.6092	3.527	3.205
VIT_01s0244g00110	AT1G28100	unknown protein; Has 64 Blast hits to 64 proteins in 27 species: Archae - 0; Bacteria - 14; Metazoa - 0; Fungi - 6; Plants - 42; Viruses - 0; Other Eukaryotes - 2 (source: NCBI BLink). [Source:TAIR;Acc:AT1G28100]	2.8715	2.4731	2.511	2.379	2.645	2.096	1.424	1.518	1.688	2.015	1.194	1.462	3.107	2.714	2.589	2.624	2.7654	2.311	2.4078	2.338	2.06	1.1826	1.122	0.743	2.455	2.009	1.7302	1.866	1.597	1.778	1.603	1.149	1.38282	1.603	0.738	1.084	2.0359	2.253	1.611	1.429	1.9256	1.522	1.394	0.9867	1.7933	1.274	1.424
VIT_10s0003g04560	AT2G34680	Outer arm dynein light chain 1 protein [Source:TAIR;Acc:AT2G34680]	4.0718	4.1007	4.009	3.394	3.738	4.012	2.975	2.949	3.693	3.579	2.953	3.059	3.555	3.635	3.079	2.698	2.7961	2.794	2.7414	2.889	2.45	2.5708	2.348	1.967	3.161	2.829	2.9854	2.468	2.285	2.259	2.369	2.198	1.97868	1.789	2.168	2.113	3.026	2.94	2.996	2.344	2.5607	2.058	1.977	2.0936	1.929	2.004	2.083
VIT_02s0025g03250	AT1G33265	Transmembrane proteins 14C [Source:TAIR;Acc:AT1G33265]	1.8663	2.3316	1.914	1.772	1.912	1.708	0.621	1.294	1.359	1.587	0.612	0.556	2.287	2.044	2.209	2.03	2.0729	1.4	1.3316	1.669	1.203	0.7733	0.905	0.625	1.274	1.996	1.9731	1.292	1.135	1.851	1.46	0.893	1.13583	1.162	1.338	0.774	2.4625	2.253	2.265	1.736	2.1295	2.031	2.061	1.8641	1.745	1.457	1.913
VIT_08s0032g00470			5.2059	4.9978	5.397	4.84	5.32	5.022	4.388	4.169	4.36	4.707	3.835	4.023	5.112	5.264	4.919	4.667	5.0385	4.641	4.7029	4.599	4.435	4.1514	4.277	4.219	6.118	5.888	5.9506	6.028	5.367	5.984	5.62	5.651	4.83768	4.622	4.407	5.141	6.2283	6.326	6.164	5.789	6.0043	6.109	5.52	5.6681	5.8678	5.221	5.734
VIT_04s0008g05340			1.894	2.2126	1.696	1.839	1.912	1.44	1.33	1.167	1.238	1.467	1.008	1.033	1.866	1.876	2.096	1.878	1.6209	1.721	1.5556	1.691	1.05	0.5057	0.083	-0.684	0.496	0.404	1.1718	0.376	0.637	0.653	0.683	0.129	0.49673	0.027	0.197	-0.328	1.5484	1.336	2.005	1.038	1.0773	0.858	1.047	1.2809	1.2644	0.604	0.467
VIT_18s0041g00670	AT1G22540	Major facilitator superfamily protein [Source:TAIR;Acc:AT1G22540]	3.1607	2.9534	3.083	3.198	2.854	3.117	2.748	2.959	2.739	2.748	2.375	2.412	1.905	1.956	1.548	0.975	0.8167	0.306	0.3207	0.716	0.122	-0.8116	-0.473	-1.476	3.359	3.749	3.6937	3.253	3.481	3.554	3.063	3.057	3.20809	3.003	3.027	2.973	3.5624	3.59	3.703	3.498	3.3829	3.478	3.099	3.3984	2.8834	2.903	2.773
VIT_02s0012g01440			5.0895	4.7032	4.967	4.834	4.757	4.957	4.932	4.721	4.353	4.581	4.167	4.506	4.509	4.941	4.515	4.257	4.6342	4.386	4.3128	4.419	3.809	3.8063	3.684	3.708	4.805	5.087	4.8422	4.075	4.478	4.5	4.398	3.902	3.95089	3.711	3.599	3.222	4.1717	3.871	4.279	3.788	3.8258	3.787	3.441	3.4045	3.0646	2.607	2.278
VIT_07s0031g02310	AT4G35470	plant intracellular ras group-related LRR 5 [Source:TAIR;Acc:AT2G17440]	5.1088	5.8011	5.331	4.542	5.258	4.621	4.032	4.581	4.374	5.058	3.503	3.983	4.611	5.194	4.864	4.759	4.8847	4.522	4.4568	4.479	4.444	4.0651	4.077	4.136	4.445	4.829	4.6783	4.177	5.139	4.758	4.045	4.264	4.44334	3.76	3.718	3.931	4.9932	4.961	4.905	4.76	5.0554	4.924	4.402	4.4608	4.7085	4.21	4.297
VIT_18s0001g00290	AT1G20510	4-coumarate--CoA ligase-like 5 [Source:UniProtKB/Swiss-Prot;Acc:Q84P21]	5.5472	6.3249	5.829	5.477	5.907	5.32	4.8	4.677	4.997	5.636	4.668	4.1	4.858	4.793	4.597	4.414	4.615	4.576	4.4344	4.473	4.519	3.4217	3.717	3.597	4.838	4.781	5.0014	5.162	5.044	5.312	5.048	4.919	4.5033	4.039	4.111	4.387	5.0227	5.134	4.98	4.73	4.8606	4.665	4.186	4.3351	4.2964	3.347	4.578
VIT_14s0108g00810	AT3G28917	mini zinc finger 2 [Source:TAIR;Acc:AT3G28917]	9.3262	8.488	9.067	9.371	8.877	8.828	9.044	8.601	8.582	8.413	8.054	8.102	10.025	9.959	9.842	9.739	9.9526	9.765	9.2042	9.725	9.185	8.868	9.153	9.069	9.461	9.254	9.2866	9.279	8.582	8.819	8.917	8.878	8.29387	7.759	7.852	7.929	8.2495	8.398	8.463	7.985	8.3175	8.432	7.989	8.0898	8.1292	7.499	7.843
VIT_19s0090g00430	AT5G42300	Ubiquitin-like superfamily protein [Source:TAIR;Acc:AT3G45180]	7.4787	7.5779	7.45	7.419	7.526	7.218	7.066	6.77	6.708	7.063	6.533	6.419	7.647	7.503	7.596	7.686	7.4841	7.393	6.9865	7.314	7.203	6.3266	6.45	6.432	7.34	7.46	7.5119	7.22	7.087	7.266	7.153	7.034	6.80549	6.428	6.615	6.523	7.3818	7.273	7.253	6.981	7.1368	7.174	6.711	6.8545	6.8517	6.324	6.578
VIT_08s0007g02760	AT3G02875	Peptidase M20/M25/M40 family protein [Source:TAIR;Acc:AT3G02875]	5.2601	5.1723	5.662	5.21	5.448	5.444	5.083	5.157	4.738	5.027	4.695	4.715	5.78	5.702	6.084	5.888	5.5042	5.784	5.4246	5.699	5.313	5.1865	5.037	4.949	5.785	5.685	5.9147	4.814	5.151	5.631	5.006	5.213	4.91983	4.075	4.309	4.449	4.7701	4.58	4.829	4.45	4.6706	4.611	4.197	4.3668	4.2767	3.572	3.282
VIT_01s0011g04170	AT2G01180	phosphatidic acid phosphatase 1 [Source:TAIR;Acc:AT2G01180]	4.6786	4.8401	4.873	4.739	4.662	4.868	4.511	4.099	4.51	4.542	4.021	4.129	4.134	3.998	4.151	3.81	3.776	4.062	3.4703	3.997	3.153	2.9097	3.061	2.689	4.311	4.489	4.3793	3.93	4.046	4.212	4.03	3.798	3.74186	2.906	3.312	2.865	3.9215	4.067	4.235	4.01	3.9073	3.871	3.478	3.8569	3.7048	3.532	3.405
VIT_02s0025g03230	AT1G33250	Protein of unknown function (DUF604) [Source:TAIR;Acc:AT1G33250]	4.1965	3.9819	4.246	4.139	4.088	3.983	3.852	3.863	3.86	3.882	3.355	3.649	4.185	4.23	3.975	3.692	4.0228	3.644	3.3598	3.816	3.174	3.1314	3.162	3.277	4.559	4.187	3.8952	3.565	3.567	3.586	3.504	3.477	3.19738	2.906	2.943	2.962	3.1148	2.94	2.785	2.752	2.6581	2.695	2.214	2.0157	2.4935	2.047	2.095
VIT_00s0204g00170	AT5G47110	Chlorophyll A-B binding family protein [Source:TAIR;Acc:AT4G17600]	5.587	5.5419	5.627	5.512	5.548	5.492	5.358	5.132	5.063	5.215	5.03	4.556	5.731	5.621	5.525	5.396	5.4749	5.279	4.8184	5.245	4.765	3.9617	4.009	3.902	5.932	5.854	5.8945	5.544	5.674	5.633	5.5	5.331	5.22561	4.751	4.548	4.614	5.9164	5.962	5.994	5.952	5.8806	5.908	5.735	5.6858	5.7197	5.295	5.438
VIT_00s0264g00050	AT2G17710	unknown protein; Has 39 Blast hits to 39 proteins in 14 species: Archae - 0; Bacteria - 0; Metazoa - 0; Fungi - 0; Plants - 39; Viruses - 0; Other Eukaryotes - 0 (source: NCBI BLink). [Source:TAIR;Acc:AT2G17710]	5.8347	6.337	6.155	5.517	6.158	5.992	5.035	5.004	5.199	5.719	5.047	5.246	5.382	5.333	5.764	5.753	5.3945	5.279	5.0384	5.241	5.034	4.606	4.691	4.392	5.932	6.1	6.4089	5.322	5.287	5.696	5.068	5.178	4.99755	4.753	4.893	4.943	6.2588	6.28	6.286	6.016	5.9563	6.276	5.568	6.0658	5.8384	5.406	5.677
VIT_04s0008g00030	AT2G25770	Polyketide cyclase/dehydrase and lipid transport superfamily protein [Source:TAIR;Acc:AT2G25770]	1.8093	1.9251	1.402	1.531	1.482	1.11	0.941	0.65	0.58	0.975	0.364	0.759	1.698	1.82	1.804	2.001	1.9002	1.601	0.945	1.483	1.477	1.012	0.739	0.852	1.3	1.996	1.6797	1.396	1.405	1.649	1.277	0.656	1.3051	1.311	0.982	1.105	2.6686	2.717	2.442	2.471	2.4454	2.479	1.735	1.8992	2.0662	1.56	1.656
VIT_17s0000g03130	AT3G18215	Protein of unknown function, DUF599 [Source:TAIR;Acc:AT3G18215]	0.9902	1.3342	1.402	0.294	1.057	0.623	0.621	0.508	0.512	0.61	-0.446	0.269	0.627	0.751	0.19	-0.143	0.6251	-0.175	0.2877	-0.117	0.122	-0.449	-0.343	-0.684	0.355	0.699	1.0177	0.031	0.326	0.679	0.354	0.231	0.53127	0.336	0.344	-0.576	1.5013	0.982	1.008	0.945	1.0488	0.978	-0.401	-0.1429	0.4612	-0.207	-0.132
VIT_13s0064g00590	AT5G21080	Uncharacterized protein [Source:TAIR;Acc:AT5G21080]	4.2295	4.032	4.306	3.791	4.11	4.119	3.073	3.604	3.642	3.64	3.123	3.435	3.925	3.859	3.634	3.806	3.6724	3.42	3.5488	3.622	3.025	3.2785	3.252	3.505	4.181	4.32	4.1169	3.598	3.694	3.728	3.267	3.681	3.23977	3.25	2.759	3.085	4.2052	4.029	3.957	3.738	3.6476	3.641	3.283	3.4106	3.502	2.934	2.646
VIT_11s0016g00590	AT5G20740	Plant invertase/pectin methylesterase inhibitor superfamily protein [Source:TAIR;Acc:AT5G20740]	4.3765	4.6284	5.076	4.299	4.452	4.47	4.304	4.089	3.749	4.142	3.537	3.393	6.097	6.166	5.972	5.738	5.8142	5.612	5.1514	5.582	5.724	5.5013	5.47	5.261	5.551	5.626	6.1569	4.294	4.674	5.259	4.971	4.035	4.4066	4.562	4.587	3.925	5.9153	5.577	5.86	5.807	5.5035	5.542	5.173	5.3664	4.8057	4.715	3.814
VIT_11s0118g00530			1.961	2.2733	1.979	1.888	2.043	2.029	0.909	1.311	1.195	1.8	1.237	0.936	1.771	1.047	1.39	1.557	1.4957	1.079	0.9866	0.758	0.668	0.8184	0.981	0.887	1.536	1.838	1.9591	1.345	1.276	1.964	1.04	1.39	1.32492	0.591	1.21	0.8	1.2676	1.336	1.23	0.913	1.3108	1.115	0.449	0.4842	-0.0047	-0.207	0.08
VIT_06s0009g00970	AT3G44020	thylakoid lumenal P17.1 protein [Source:TAIR;Acc:AT3G44020]	1.1594	1.444	1.152	1.359	1.035	1.088	0.698	0.595	0.325	0.975	0.2	0.467	1.101	1.313	1.212	1.033	0.7557	0.887	0.5038	0.838	0.737	0.5598	0.215	0.305	1.048	1.678	1.8416	0.567	1.032	0.757	1.096	0.893	0.78136	0.254	0.308	0.605	1.8029	1.794	1.796	1.56	1.4908	1.398	1.26	1.2541	1.1943	-0.207	0.709
VIT_02s0154g00090	AT1G12240	Glycosyl hydrolases family 32 protein [Source:TAIR;Acc:AT1G62660]	5.8708	6.1793	5.907	5.516	5.775	5.655	5.779	5.143	5.599	5.929	5.035	4.925	4.912	5.207	4.71	4.482	4.8358	4.247	4.3532	4.29	4.296	4.2548	4.434	4.729	5.35	5.085	5.1432	4.366	4.089	4.383	4.027	3.879	3.71582	3.945	3.928	4.04	4.9543	4.931	4.773	4.615	4.5816	4.372	4.31	4.2356	4.162	3.713	4.375
VIT_19s0014g02740	AT3G15353	metallothionein 3 [Source:TAIR;Acc:AT3G15353]	11.0571	10.6339	10.935	10.692	10.742	10.796	10.472	10.255	10.171	10.317	10.116	9.945	11.429	10.812	11.327	11.243	10.9658	11.234	10.3807	11.184	10.325	10.183	10.21	10.429	9.998	10.202	10.5632	9.985	9.656	10.127	9.671	10.103	9.49483	9.134	9.314	9.452	8.3826	8.39	8.693	7.918	8.149	8.11	7.283	7.6322	7.6988	6.724	8.157
VIT_11s0016g05460	AT4G32330	TPX2 (targeting protein for Xklp2) protein family [Source:TAIR;Acc:AT4G32330]	4.0194	4.3325	3.845	3.658	4.221	3.859	2.879	3.055	3.239	3.649	2.564	3.299	3.358	3.241	2.889	3.166	2.8482	2.567	2.3128	2.53	2.265	1.6415	1.629	1.6	3.488	3.854	3.8878	3.225	3.327	3.565	3.321	3.24	3.4257	3.239	2.854	2.979	4.2699	4.05	3.758	3.476	3.6285	3.513	3.351	3.2431	3.4071	2.957	2.789
VIT_08s0007g02500	AT2G36000	Mitochondrial transcription termination factor family protein [Source:TAIR;Acc:AT2G36000]	2.0498	1.6597	1.616	1.755	1.515	1.778	1.203	1.223	1.034	1.29	0.015	1.341	1.905	1.52	1.73	1.517	1.2957	1.351	1.0271	1.053	1.009	1.0752	0.878	0.625	1.813	2.365	2.3733	1.396	2.002	1.863	1.768	1.775	1.74847	1.29	0.982	1.571	2.4251	2.179	2.374	2.282	2.0312	2.031	1.652	2.7125	2.0264	1.199	1.192
VIT_05s0020g02800	AT5G19150	pfkB-like carbohydrate kinase family protein [Source:TAIR;Acc:AT5G19150]	4.9904	5.0987	5.086	4.676	5.062	4.835	4.454	4.355	4.565	4.486	4.09	4.235	5.074	5.047	4.934	4.657	5.0401	4.75	4.4715	4.738	4.221	3.8826	3.938	3.952	5.777	5.68	5.7244	5.355	5.059	5.369	4.915	4.848	4.68304	4.363	4.388	4.48	4.9345	5.183	4.985	4.666	4.7097	4.841	4.347	4.524	4.6243	4.187	4.5
VIT_12s0134g00510	AT4G03280	photosynthetic electron transfer C [Source:TAIR;Acc:AT4G03280]	3.6119	3.8565	3.588	3.285	3.846	3.266	2.952	2.773	2.986	3.494	2.366	2.655	3.102	3.247	2.914	2.545	2.6273	2.619	2.3451	2.53	2.626	1.6581	1.875	1.621	4.05	4.19	4.2059	3.576	4.16	3.744	3.712	3.508	3.86547	3.612	3.711	3.556	4.054	4.18	3.988	4.014	3.9152	3.69	3.525	3.4167	3.6002	3.207	3.25
VIT_12s0034g01090	AT2G01070	Lung seven transmembrane receptor family protein [Source:TAIR;Acc:AT2G01070]	4.4248	4.3411	4.701	4.007	4.256	4.487	3.742	3.608	3.907	3.98	3.222	3.504	4.502	4.053	4.183	3.969	4.1168	3.928	3.8712	3.925	3.628	3.3287	3.385	3.377	4.614	4.437	4.546	4.133	3.972	4.225	3.726	3.806	3.64661	3.352	3.399	3.312	3.8574	4.133	3.873	3.747	3.708	3.983	3.519	3.7065	3.4628	3.142	3.271
VIT_16s0022g00640	AT5G62390	BAG family molecular chaperone regulator 7 [Source:UniProtKB/Swiss-Prot;Acc:Q9LVA0]	6.6183	6.6087	6.582	6.527	6.627	6.477	6.101	6.116	6.405	6.173	5.745	5.745	6.572	6.624	6.231	6.055	6.4376	6.084	5.7556	6.075	5.537	5.4622	5.462	5.623	6.919	6.701	6.3965	6.158	6.057	6.224	5.885	5.464	5.59774	5.466	5.011	5.283	6.9923	6.97	6.68	6.604	6.8612	6.775	6.345	6.0812	6.5707	5.938	6.202
VIT_18s0001g08090		indoleacetic acid-induced protein 8 [Source:TAIR;Acc:AT2G22670]	6.5471	6.4367	6.394	6.22	6.325	6.184	5.699	5.398	5.398	5.78	4.731	4.878	7.055	6.914	6.891	6.658	6.5311	6.638	6.2533	6.555	6.327	6.0314	5.968	6.065	6.41	6.197	6.5502	6.141	6.001	6.076	6.059	5.588	5.64385	5.248	5.418	5.216	5.9209	5.999	5.974	5.934	5.8705	5.763	5.527	5.5096	5.4241	5.235	5.121
VIT_12s0035g01960	AT2G02480	AAA-type ATPase family protein [Source:TAIR;Acc:AT2G02480]	2.2125	2.7966	2.555	1.755	2.553	2.339	1.354	1.983	2.203	2.275	1.416	1.846	2.726	2.98	2.568	2.044	2.4264	1.934	2.1755	2.016	1.507	2.028	1.705	2.105	2.372	2.333	2.6517	2.053	1.889	2.598	1.544	1.724	1.40161	1.446	1.131	1.66	3.1836	3.159	2.903	2.98	2.6861	2.738	2.43	2.5341	2.4339	2.17	1.768
VIT_05s0077g01070	AT3G17020	Adenine nucleotide alpha hydrolases-like superfamily protein [Source:TAIR;Acc:AT3G17020]	6.8585	6.7713	6.891	6.627	6.702	6.514	6.428	6.152	6.229	6.396	5.871	5.755	6.851	6.466	6.675	6.215	6.3395	6.367	5.6591	6.333	5.737	5.3503	5.356	5.364	6.093	5.962	6.1949	5.869	5.585	5.86	5.36	5.269	5.1855	4.695	4.795	5.034	6.1945	6.392	6.449	6.115	6.3303	6.087	5.848	6.0954	5.9012	5.385	6.015
VIT_18s0001g01130	AT1G20190	expansin 11 [Source:TAIR;Acc:AT1G20190]	10.8422	10.634	10.99	11.01	10.877	10.854	11.051	10.589	10.901	10.654	10.629	10.277	11.058	11.028	10.896	10.828	11.1161	10.67	10.4436	10.669	10.137	10.1075	10.184	10.29	11.301	11.2	10.8321	10.474	10.454	10.583	10.256	10.347	10.0629	9.692	9.592	9.561	11.2592	11.422	11.132	11.52	11.4834	11.29	11.166	10.8901	11.1833	10.59	10.76
VIT_12s0028g01090	AT3G10260	Reticulon family protein [Source:TAIR;Acc:AT3G10260]	5.3811	5.4527	5.47	5.309	5.354	5.199	5.227	4.88	4.973	5.072	5.028	4.825	5.463	5.275	5.51	5.121	5.0576	5.173	4.657	5.185	4.69	4.3423	4.541	4.422	5.061	4.687	5.0502	4.736	4.478	4.673	4.412	4.141	4.09929	3.768	3.898	3.761	4.6777	4.629	4.803	4.384	4.5285	4.294	3.918	4.1688	4.054	3.713	4.207
VIT_09s0002g02980			4.1713	4.6307	4.527	3.681	4.096	4.376	3.701	3.666	3.757	4.27	3.719	3.87	2.354	3.072	3.386	2.504	2.484	2.66	2.6472	2.772	2.465	2.0471	2.196	2.12	3.98	4.007	4.2324	3.399	3.491	3.886	3.166	3.145	3.24498	2.743	2.937	2.914	3.72	3.575	4.069	3.373	3.1075	2.852	2.061	2.9899	2.2844	1.765	2.155
VIT_01s0011g00110	AT2G03710	SEPALLATA 4	4.0535	4.5097	4.037	3.865	4.128	3.816	3.882	3.544	3.815	3.777	3.817	3.597	3.386	3.647	3.545	2.955	3.1447	3.089	2.8412	3.065	2.697	2.8852	2.618	2.659	3.175	3.465	3.7272	2.909	2.887	3.293	3.049	2.949	2.68648	2.358	2.309	2.561	3.2915	3.269	3.463	2.9	3.1006	2.899	2.617	3.0458	2.3067	2.271	2.402
VIT_12s0028g00140			3.2756	3.2049	3.579	2.933	3.252	3.056	2.511	2.53	2.423	2.782	2.266	2.624	2.689	2.66	2.262	2.059	2.2383	1.795	1.8543	1.964	1.33	1.8294	1.807	1.983	2.964	3.124	3.1976	2.71	2.613	2.946	2.425	2.431	2.29241	1.683	1.91	2.015	3.2278	2.776	3.062	2.46	2.284	2.587	1.775	2.4179	2.1176	1.694	1.737
VIT_12s0059g01560	AT1G04980	PDI-like 2-3 [Source:TAIR;Acc:AT2G32920]	5.7764	5.9804	5.967	5.483	5.956	5.55	5.138	5.055	5.422	5.548	5.104	4.671	6.117	6.14	5.69	5.549	5.8254	5.251	5.3105	5.378	5.401	4.5481	4.641	4.451	5.923	5.91	6.1631	5.556	5.532	5.722	5.404	5.146	5.14704	4.864	4.766	4.931	6.8519	6.736	6.373	6.668	6.4308	6.423	6.327	6.1853	6.1461	5.919	6.187
VIT_01s0026g01790	AT2G02790	IQ-domain 29 [Source:TAIR;Acc:AT2G02790]	2.7174	3.0607	2.763	1.872	2.682	2.53	1.953	2.096	2.235	2.565	2.066	2.192	2.711	2.737	2.458	2.193	1.9556	1.999	1.7002	1.891	1.416	1.2825	0.981	1.492	3.216	3.111	3.3667	2.503	2.657	3.052	2.581	2.483	2.3419	2.029	2.462	2.233	3.6297	3.804	3.771	3.509	3.3068	3.416	3.026	3.3737	3.19	2.942	2.719
VIT_17s0000g06440	AT1G74420	fucosyltransferase 3 [Source:TAIR;Acc:AT1G74420]	4.2933	4.3037	4.542	4.165	4.299	4.438	3.493	3.769	4.126	3.928	3.217	3.728	3.922	3.799	3.613	3.423	3.5428	3.277	3.0421	3.363	2.764	2.7208	2.762	2.689	4.352	4.163	3.9636	3.769	3.437	3.886	3.55	3.553	3.18115	2.851	2.977	3.101	3.0911	3.456	3.521	2.956	3.1814	3.277	3.018	3.3923	3.0112	2.507	2.45
VIT_05s0049g00970			6.7261	6.4715	6.662	6.519	6.599	6.345	6.183	5.789	6.261	6.029	5.2	5.868	6.709	6.267	6.698	6.682	6.5475	6.374	6.1432	6.437	5.805	5.3719	5.786	5.532	6.529	6.428	6.7201	6.063	5.842	6.076	5.854	5.977	5.46443	5.118	4.972	5.31	6.2641	6.247	6.483	6.002	6.342	6.235	5.762	5.9813	5.8837	5.455	5.775
VIT_12s0028g00310	AT3G59110	Protein kinase superfamily protein [Source:TAIR;Acc:AT3G59110]	3.7659	3.93	3.762	3.649	3.773	3.73	3.116	3.246	3.316	3.612	2.504	3.119	3.31	3.431	2.955	2.97	2.9875	2.619	2.997	2.565	2.635	2.028	1.793	1.72	4.088	4.268	4.2727	3.845	4.033	4.092	3.926	3.685	3.76018	3.782	3.412	3.848	3.5275	3.43	2.741	2.658	2.7756	2.669	2.228	2.0316	2.0921	1.712	1.606
VIT_11s0078g00430	AT3G10700	galacturonic acid kinase [Source:TAIR;Acc:AT3G10700]	3.042	3.6289	3.147	2.736	3.36	2.901	2.252	2.677	3.035	2.97	1.889	2.549	3.376	3.06	2.525	2.877	2.8186	2.361	2.3209	2.405	2.013	1.4254	1.613	1.492	2.898	3.358	2.9923	2.76	2.512	2.764	2.572	2.42	2.42692	2.542	2.438	2.336	3.3983	3.338	2.828	2.932	2.8099	2.755	2.515	2.2915	2.5877	2.247	2.267
VIT_05s0077g00410	AT3G17210	heat stable protein 1 [Source:TAIR;Acc:AT3G17210]	6.5852	6.6402	6.521	6.288	6.731	6.282	6.045	5.829	6.009	6.127	5.753	5.802	6.702	6.434	6.488	6.729	6.6936	6.271	6.2618	6.186	6.199	5.6527	5.788	5.591	6.774	6.842	6.6121	6.276	6.171	6.225	6.044	6.067	5.74665	5.624	5.706	5.66	6.5849	6.523	6.392	6.171	6.342	6.242	5.9	5.7617	5.9339	5.509	5.891
VIT_00s0615g00010	AT4G37990	elicitor-activated gene 3-2 [Source:TAIR;Acc:AT4G37990]	-0.5564	-0.174	0.388	-0.517	-0.347	-1.322	-0.834	-1.587	-1.021	-0.458	-0.924	-1.146	1.668	1.484	1.238	1.342	1.9691	1.194	1.4102	0.913	1.215	0.6457	0.585	0.625	-0.408	-0.469	-0.4508	-2.765	-1.873	-0.97	-3.459	-1.149	-2.22269	-1.633	-3.304	-2.586	1.2955	1.657	1.28	1.125	1.0488	1.522	0.981	1.2541	1.3742	0.524	1.302
VIT_03s0038g04680	AT4G39230	NmrA-like negative transcriptional regulator family protein [Source:TAIR;Acc:AT4G39230]	2.9527	2.5038	3.474	2.97	3.03	3.056	2.34	2.623	2.357	2.334	1.955	2.644	3.854	3.675	4.049	3.733	3.4782	3.649	3.0322	3.746	2.675	2.7444	2.798	2.728	5.061	5.098	5.1587	4.259	4.291	4.546	3.821	4.343	3.91209	3.461	3.428	3.582	5.9682	6.014	6.194	5.723	6.1478	6.234	5.693	5.8428	5.67	5.467	5.205
VIT_18s0001g12020	AT1G19350	Brassinosteroid signalling positive regulator (BZR1) family protein [Source:TAIR;Acc:AT1G19350]	2.9127	2.9233	3.176	2.7	2.847	2.962	2.456	2.086	2.181	2.705	1.792	2.045	3.003	3.288	2.889	2.565	2.7182	2.567	2.1574	2.378	2.067	2.0087	1.705	2.076	2.837	3.441	3.279	1.902	2.239	2.612	1.869	1.775	1.88829	1.86	1.812	1.476	3.2493	3.382	3.091	2.988	2.8434	2.747	2.639	2.8623	2.5319	2.319	1.913
VIT_07s0031g02250			4.2984	4.0633	4.393	4.091	4.351	4.083	4.028	3.719	3.716	3.855	3.516	3.004	4.873	4.956	4.884	5.147	4.9544	4.552	4.4344	4.638	4.768	4.1528	4.443	4.383	4.266	4.513	4.5945	3.93	3.625	4.131	3.467	3.602	3.33083	3.292	3.5	3.111	5.1504	5.326	5.043	5.009	5.2445	5.076	4.699	4.8272	5.0552	4.091	4.893
VIT_06s0004g05910			1.5207	1.5656	1.599	1.51	1.594	2.063	1.092	0.898	1.657	1.528	0.737	0.759	2.41	2.509	2.195	1.295	2.0089	1.493	1.2655	1.433	1.077	1.1711	0.824	1.375	2.864	2.561	2.3943	2.316	2.204	2.285	2.079	2.172	1.82007	1.29	1.248	1.392	2.2219	2.265	2.049	2.27	2.1021	1.9	1.368	1.7912	1.8852	1.12	1.656
VIT_05s0020g03370	AT4G14930	Survival protein SurE-like phosphatase/nucleotidase [Source:TAIR;Acc:AT4G14930]	5.0315	4.7403	5.232	4.788	4.894	4.706	4.382	4.176	4.028	4.463	3.741	3.987	5.1	5.03	4.956	4.944	4.8614	4.753	4.4268	4.779	4.317	3.8932	3.866	3.751	4.963	5.132	5.1385	4.46	4.436	4.833	4.401	4.484	4.02851	3.7	3.708	3.931	5.076	5.039	5.118	4.869	4.8829	4.961	4.616	4.7547	4.5906	4.361	4.3
VIT_14s0066g01410	AT3G01480	cyclophilin 38 [Source:TAIR;Acc:AT3G01480]	2.7706	2.4936	2.331	2.379	2.592	2.348	2.03	2.317	1.542	2.202	1.434	1.881	2.017	2.518	2.458	1.796	1.6209	1.777	1.4992	1.508	1.191	1.8221	1.613	1.621	1.446	1.853	2.0808	0.736	1.829	1.778	1.123	-0.039	1.65758	1.184	1.069	0.692	2.7414	2.655	2.803	2.426	2.3082	2.249	2.326	2.0157	1.9575	2.089	1.813
VIT_10s0116g01850	AT1G61900	unknown protein; FUNCTIONS IN: molecular_function unknown; INVOLVED IN: biological_process unknown; LOCATED IN: anchored to plasma membrane, plasma membrane, anchored to membrane; EXPRESSED IN: 23 plant structures; EXPRESSED DURING: 13 growth stages /.../ Arabidopsis thaliana protein match is: unknown protein (TAIR:AT2G30700.1); Has 65 Blast hits to 65 proteins in 12 species: Archae - 0; Bacteria…	3.9219	4.025	4.417	3.739	4.311	4.012	3.301	3.43	4.085	3.645	3.134	3.266	3.959	3.943	3.644	3.429	3.5338	3.251	3.2699	3.244	3.029	2.4613	2.395	2.272	3.931	3.869	3.7064	3.405	3.529	3.689	3.499	3.375	3.06806	2.809	2.791	2.944	3.7952	3.631	3.699	3.203	3.2948	3.394	2.803	3.3164	3.2546	2.973	2.727
VIT_07s0031g00790	AT4G37030	unknown protein; FUNCTIONS IN: molecular_function unknown; INVOLVED IN: biological_process unknown; LOCATED IN: endomembrane system; BEST Arabidopsis thaliana protein match is: unknown protein (TAIR:AT4G12680.1); Has 101 Blast hits to 99 proteins in /.../ecies: Archae - 0; Bacteria - 0; Metazoa - 0; Fungi - 0; Plants - 101; Viruses - 0; Other Eukaryotes - 0 (source: NCBI BLink). [Source:TAIR;Acc:…	2.9395	3.5817	2.984	2.568	3.207	2.869	2.146	2.106	2.442	2.955	2.441	2.376	2.364	2.31	2.837	2.328	1.9282	2.348	1.9095	2.338	1.782	1.901	1.613	1.662	1.9	2.256	2.524	2.021	2.156	2.148	1.277	1.67	1.70374	1.874	1.58	1.147	2.5692	2.673	2.475	2.257	2.3437	1.945	1.694	1.8641	1.9575	1.638	1.323
VIT_03s0091g00050	AT2G15230	lipase 1 [Source:TAIR;Acc:AT2G15230]	3.0482	3.26	3.187	2.878	3.069	2.856	2.364	2.595	2.386	2.807	2.356	2.471	2.628	2.804	2.63	2.734	2.4362	2.246	2.1845	2.267	2.206	1.4156	1.388	1.274	3.175	3.237	3.2846	2.873	3.105	2.837	2.867	2.677	2.84593	2.697	2.54	2.29	3.5097	3.275	3.062	3.128	3.0223	3.155	2.812	2.8712	2.8908	2.719	2.155
VIT_19s0014g01350	AT1G78815	Protein of unknown function (DUF640) [Source:TAIR;Acc:AT1G16910]	6.6989	6.7618	6.805	6.506	6.729	6.585	6.306	6.119	6.62	6.454	6.008	5.889	6.674	6.468	6.505	6.307	6.4901	6.126	5.8189	6.13	5.733	5.582	5.71	5.573	7.11	6.866	6.8235	6.345	6.079	6.345	6.001	6.032	5.69331	5.514	5.414	5.533	6.1692	6.17	6.14	5.949	6.1529	6	5.63	5.6307	5.9383	5.378	5.735
VIT_07s0104g01300			6.8439	6.6494	6.895	6.923	6.646	6.702	6.589	6.181	6.466	6.504	6.17	5.953	7.733	7.464	7.759	7.392	7.4432	7.49	6.448	7.571	6.633	6.2746	6.682	6.552	7.723	7.268	7.6909	7.203	6.774	7.149	6.888	6.642	6.54098	6.125	6.283	6.34	7.3405	7.451	7.762	7.268	7.591	7.528	7.118	7.4201	7.2144	6.806	7.103
VIT_14s0083g00690	AT3G02350	galacturonosyltransferase 9 [Source:TAIR;Acc:AT3G02350]	5.5912	5.9085	6.126	5.429	5.687	5.808	4.98	4.946	5.162	5.358	4.77	4.761	5.799	5.754	5.555	5.298	5.6993	5.508	5.2326	5.508	5.106	4.9326	4.921	5.124	5.94	5.985	5.8591	5.288	5.377	5.646	5.026	5.278	4.78318	4.368	4.381	4.634	5.4166	5.397	5.289	5.041	5.1064	5.122	4.519	4.6961	4.852	4.009	4.407
VIT_05s0049g00980			8.0522	7.8105	8.093	7.736	7.898	7.641	7.34	7.023	7.301	7.266	6.664	6.914	8.264	7.867	8.139	8.136	8.1329	7.887	7.5501	7.845	7.44	6.771	6.99	6.831	7.769	7.645	7.9518	7.366	7.115	7.48	7.19	7.261	6.82346	6.334	6.481	6.615	7.6891	7.73	7.835	7.424	7.6463	7.786	7.277	7.3098	7.4293	6.902	7.289
VIT_18s0001g08080			2.464	2.2493	2.149	1.872	2.098	1.909	1.121	1.049	1.034	1.313	0.324	0.641	3.027	2.691	2.872	2.515	2.0729	2.524	2.288	2.678	2.248	1.9957	2.108	1.999	2.029	2.162	2.5144	1.954	2.144	2.079	1.751	1.433	1.62596	1.37	1.373	1.356	2.0192	2.076	2.201	2.204	1.5324	2.237	1.469	1.4324	1.7613	1.499	1.023
VIT_07s0129g00640			2.9262	2.9681	3.17	2.673	2.917	2.684	2.456	2.486	2.287	2.807	2.504	2.363	2.54	2.999	2.525	2.244	2.6102	2.433	1.9416	2.253	1.638	2.0534	1.834	2.076	2.972	2.844	2.8009	2.085	2.132	2.435	2.174	2.211	1.92772	1.954	1.945	1.797	2.9923	3.114	2.894	2.78	2.6102	2.642	1.833	2.0629	2.4739	1.865	1.798
VIT_06s0061g00010	AT1G08520	ALBINA 1 [Source:TAIR;Acc:AT1G08520]	3.3821	3.3643	3.278	3.05	3.267	3.1	2.456	2.342	2.606	2.97	2.495	2.26	2.923	3.319	2.82	2.419	2.4934	2.501	2.3689	2.678	2.182	1.9626	1.705	1.701	2.746	2.447	2.5616	2.419	2.433	2.427	2.381	1.758	2.12156	1.832	2.098	1.716	3.1381	3.061	3.264	2.883	2.8434	2.755	2.257	2.7799	2.5693	2.295	2.166
VIT_00s0286g00140			3.0482	3.6382	3.394	2.645	2.947	3.022	2.422	2.455	2.357	3.123	2.255	2.326	2.747	3.407	3.187	2.256	2.6527	2.882	2.3209	2.7	2.571	1.901	1.965	1.641	2.783	2.946	2.9432	1.937	2.716	2.719	2.792	1.758	2.3419	1.927	2.098	1.601	2.7414	2.699	3.18	2.932	2.4123	2.406	2.366	2.3811	2.5413	2.089	1.64
VIT_05s0029g00690			2.4548	2.7966	2.785	2.199	2.821	2.262	1.838	1.883	2.067	2.239	1.416	1.736	2.506	2.172	2.399	2.504	2.2158	2.163	2.0138	1.999	1.601	1.25	1.443	0.743	2.347	2.561	2.8397	2.053	1.874	2.069	1.697	1.688	1.34448	1.249	1.504	1.265	2.8677	2.903	2.538	2.449	2.7581	2.678	2.17	2.3047	2.3287	1.782	1.967
VIT_02s0025g03240	AT1G33260	Protein kinase superfamily protein [Source:TAIR;Acc:AT4G10390]	2.5708	2.3202	2.237	2.274	2.496	2.647	1.889	1.646	2.055	2.085	1.942	1.677	2.364	2.269	2.153	2.515	2.193	1.901	1.8877	1.814	1.978	1.4732	1.807	1.351	2.534	2.386	2.5801	2.302	1.859	2.481	1.733	1.809	1.73372	1.228	1.338	1.284	1.8601	2.115	2.326	1.621	1.8617	1.79	1.288	1.8462	1.6609	0.978	1.499
VIT_09s0002g04250	AT3G16110	PDI-like 1-6 [Source:TAIR;Acc:AT3G16110]	4.7256	4.9106	4.815	4.343	4.842	4.538	4.122	4.232	4.488	4.346	4.07	4.252	4.222	4.416	4.193	3.868	3.99	3.855	3.6494	3.735	3.746	3.5675	3.421	3.359	4.75	4.666	4.708	3.985	4.04	4.292	4.073	3.563	3.59855	3.483	3.512	3.307	5.031	4.946	4.737	4.666	4.6135	4.652	3.918	4.2662	4.1122	3.983	3.761
VIT_07s0005g00010	AT2G47730	glutathione S-transferase phi 8 [Source:TAIR;Acc:AT2G47730]	4.5777	5.0228	4.931	4.368	4.651	4.809	4.426	4.258	4.318	4.791	4.686	3.817	3.813	3.762	3.49	3.279	3.3804	3.029	2.8804	3.023	3.29	2.4613	2.74	2.218	4.266	4.56	4.8985	4.214	4.214	4.535	4.135	4.323	4.05842	3.861	3.962	4.024	5.2357	5.078	5.102	5.121	4.944	5.213	4.779	5.0008	4.768	4.42	4.538
VIT_02s0012g01420	AT2G35410	RNA-binding (RRM/RBD/RNP motifs) family protein [Source:TAIR;Acc:AT2G35410]	2.7328	2.6018	2.71	2.498	2.718	2.311	1.768	1.738	2.079	2.263	1.397	1.236	1.956	2.408	2.005	1.956	1.6714	1.58	2.0437	1.794	1.822	1.1119	0.648	1.017	2.134	2.186	2.5523	1.732	2.423	2.039	2.436	1.741	2.01575	1.979	1.595	1.81	3.1985	2.969	2.862	2.725	2.868	2.615	2.243	2.4058	2.2731	2.295	1.798
VIT_18s0001g05710	AT1G78210	alpha/beta-Hydrolases superfamily protein [Source:TAIR;Acc:AT1G78210]	4.3814	4.5071	4.1	4.34	4.351	4.243	4.028	3.689	4.088	4.261	3.949	3.905	4.232	4.512	4.311	4.142	4.0985	3.985	3.7221	3.97	3.563	3.4483	3.216	3.296	3.389	3.47	3.6419	3.16	3.365	3.231	3.224	3.071	3.20275	3.058	2.955	3.127	5.0496	4.709	4.728	4.486	4.4572	4.099	3.863	3.6765	3.6879	3.226	3.482
VIT_04s0008g03610			2.7855	3.0258	2.997	2.718	2.529	2.797	1.921	2.238	2.405	2.356	1.848	1.933	2.74	2.941	2.589	2.652	2.6015	2.219	2.2023	2.296	1.985	1.844	1.597	1.739	2.988	3.208	3.0128	2.669	2.843	2.968	2.63	2.722	2.17715	2.203	2.245	2.048	3.2493	3.522	3.337	2.619	2.9702	3.084	2.285	2.7321	2.5693	2.377	2.278
VIT_01s0011g04160	AT2G01180	phosphatidic acid phosphatase 1 [Source:TAIR;Acc:AT2G01180]	4.5277	4.6191	4.606	4.48	4.501	4.423	4.368	3.903	4.357	4.285	3.831	3.718	3.966	4.147	4.333	3.798	3.7722	4.016	3.6751	3.952	3.474	3.1783	3.273	2.775	4.031	4.193	4.2411	3.798	3.897	3.994	3.765	3.498	3.67778	3.174	3.29	3.147	3.6569	3.844	3.98	3.47	3.6043	3.432	3.099	3.5218	3.3757	3.169	2.972
VIT_00s0220g00070	AT5G36890	beta glucosidase 42 [Source:TAIR;Acc:AT5G36890]	7.6568	7.7379	7.719	7.511	7.548	7.443	7.395	6.879	7.414	7.438	6.853	6.851	7.447	7.553	7.566	7.028	7.2875	7.216	7.0012	7.231	7.023	6.366	6.394	6.179	7.521	7.431	7.4901	6.74	6.852	6.881	6.766	6.45	6.45419	6.376	6.202	6.387	7.3271	7.509	7.363	7.37	7.1461	6.985	6.937	6.8584	7.0089	6.728	6.601
VIT_06s0080g00310	AT5G22460	alpha/beta-Hydrolases superfamily protein [Source:TAIR;Acc:AT3G03230]	6.8987	6.7258	7.06	6.87	6.861	6.817	6.534	6.292	6.257	6.404	5.811	6.016	6.519	6.653	6.55	6.498	6.4327	6.309	5.9384	6.351	5.79	4.9961	5.127	4.968	6.852	6.914	6.9191	6.308	6.434	6.581	6.43	6.286	6.1166	5.862	5.775	5.954	6.4548	6.526	6.329	6.406	6.3839	6.404	6.083	6.1291	6.2074	5.961	5.753
VIT_13s0156g00120	AT2G44310	Calcium-binding EF-hand family protein [Source:TAIR;Acc:AT2G44310]	5.9322	6.5497	6.116	5.714	6.271	5.82	5.9	5.515	5.593	6.213	5.591	5.107	6.073	5.949	6.165	6.132	5.9794	5.819	5.6421	5.856	5.755	5.2571	5.238	5.305	6.402	6.778	6.6415	5.737	5.727	6.163	5.823	5.917	5.57825	5.743	5.664	5.582	6.4101	6.436	6.347	6.158	6.2126	6.14	5.794	6.0026	5.6263	4.935	5.35
VIT_14s0083g01160		COBRA-like protein 2 precursor [Source:TAIR;Acc:AT3G29810]	7.6426	7.166	7.824	7.725	7.614	7.8	7.279	7.339	7.732	7.108	6.912	6.96	7.978	8.162	7.574	7.476	7.9644	7.402	7.3283	7.323	6.898	6.711	6.776	6.859	8.277	7.755	7.4382	7.669	7.371	7.578	7.357	7.259	6.86426	6.259	6.013	6.347	7.3152	7.365	7.268	7.024	7.3612	7.226	6.718	6.5949	7.1429	6.16	6.671
VIT_19s0014g02730	AT3G15352	Cytochrome C oxidase copper chaperone (COX17) [Source:TAIR;Acc:AT1G53030]	10.4108	10.0272	10.264	10.17	10.209	10.197	9.894	9.588	9.713	9.735	9.461	9.772	10.563	10.048	10.638	10.551	10.2499	10.526	9.8052	10.462	9.566	9.5408	9.666	9.796	9.517	9.657	9.8377	9.382	9.04	9.402	8.992	9.31	8.84949	8.569	8.844	8.808	7.8225	7.748	8.008	7.248	7.6581	7.416	6.655	6.9475	7.064	6.389	7.608
VIT_13s0019g05160	AT5G04360	limit dextrinase [Source:TAIR;Acc:AT5G04360]	3.7584	3.6926	3.621	3.32	3.731	3.436	2.766	3.277	3.017	3.416	3.016	3.318	2.916	3.454	2.963	2.483	2.6358	2.556	2.4078	2.554	1.83	1.6077	1.675	1.514	3.407	3.551	3.3826	3.152	3.161	3.118	3.255	2.473	2.97074	2.787	2.778	2.628	3.6242	3.59	3.516	3.156	3.3128	3.283	3.083	3.0614	2.9128	2.831	2.646
VIT_18s0001g01080	AT1G76020	Thioredoxin superfamily protein [Source:TAIR;Acc:AT1G76020]	6.3625	6.327	6.602	6.109	6.554	6.216	5.535	5.625	5.653	5.845	5.2	5.207	6.233	6.155	6.245	6.406	6.1515	5.858	5.8488	5.906	5.949	5.1576	5.267	4.97	6.594	6.799	6.8016	6.232	6.17	6.486	6.076	6.071	5.81659	5.519	5.49	5.537	6.6404	6.591	6.589	6.372	6.6246	6.611	6.188	6.2873	6.1752	5.86	5.863
VIT_09s0018g01240	AT1G78880	Ubiquitin-specific protease family C19-related protein [Source:TAIR;Acc:AT1G16860]	3.6036	3.6926	3.571	3.229	3.356	3.423	2.711	2.767	2.732	3.137	2.564	2.482	2.696	2.652	2.096	2.293	2.3766	1.884	1.7615	1.754	1.782	1.3352	1.122	1.469	2.837	2.798	3.0331	2.538	2.262	2.45	2.601	2.009	1.86139	1.789	2.034	1.91	3.5908	3.377	3.516	3.355	3.1348	2.805	3.035	2.761	2.8304	2.664	2.758
VIT_08s0007g05420	AT3G10220	tubulin folding cofactor B [Source:TAIR;Acc:AT3G10220]	2.6459	3.2419	2.871	2.558	2.86	2.72	2.075	2.211	2.347	2.485	1.902	2.076	3.124	2.947	2.881	2.811	2.6858	2.728	2.3046	2.267	2.067	2.1149	2.002	2.076	2.94	3.021	3.124	2.658	2.413	2.619	2.5	2.133	2.32231	1.803	1.898	1.957	3.4302	3.462	3.552	3.011	3.0726	3.168	2.85	2.7514	3.0112	2.558	2.679
VIT_01s0011g06200	AT1G66140	zinc finger protein 4 [Source:TAIR;Acc:AT1G66140]	2.0374	2.8293	2.16	1.823	1.985	1.858	1.229	1.205	0.88	2.275	0.879	1.124	0.426	0.972	0.695	0.096	0.6589	0.356	0.0727	0.438	-0.04	-0.956	-0.224	-0.789	1.739	1.807	1.8718	1.446	1.207	1.778	1.325	0.893	1.06686	1.39	1.111	0.852	1.9151	2.154	1.99	1.601	2.1829	2.017	1.493	1.9834	1.6435	0.716	0.997
VIT_08s0056g00500	AT3G08600	Protein of unknown function (DUF1191) [Source:TAIR;Acc:AT3G08600]	2.5005	2.7715	2.63	2.718	2.243	2.594	1.855	1.883	1.89	2.251	1.319	1.716	2.604	3.06	2.503	1.941	2.3038	1.951	1.6231	2.05	1.141	1.9491	1.72	1.536	2.82	2.676	2.5801	2.836	2.691	2.345	2.63	2.211	2.31241	1.652	1.423	1.674	2.4124	2.356	2.175	2.005	2.0166	2.125	1.852	2.0316	1.929	1.391	1.384
VIT_04s0008g05220	AT4G32410	cellulose synthase 10 [Source:TAIR;Acc:AT2G25540]	8.9379	8.6547	9.017	8.676	8.832	9.04	8.101	8.37	8.934	8.3	7.836	7.95	9.159	9.156	8.62	8.467	8.8758	8.417	8.5245	8.397	8.265	7.6615	7.822	7.833	9.433	8.956	8.9528	9.123	8.858	9.007	8.743	8.66	8.39096	8.12	8.008	8.283	8.9332	9.026	8.724	8.476	8.6081	8.772	8.171	8.1605	8.5189	7.904	8.292
VIT_15s0021g00220	AT3G60160	multidrug resistance-associated protein 9 [Source:TAIR;Acc:AT3G60160]	9.4143	9.0894	9.607	9.152	9.164	9.5	8.992	8.952	9.401	8.875	8.626	8.742	9.271	9.262	9.119	8.744	9.0985	9.06	8.9	9.104	8.692	8.6733	8.64	8.842	10.022	9.559	9.5936	8.95	8.936	9.342	8.803	8.98	8.40646	8.057	8.015	8.515	8.8445	8.75	8.882	8.834	8.3768	8.736	8.346	8.2961	8.1711	7.75	7.456
VIT_08s0058g01230			12.5338	12.9027	12.461	12.575	12.504	12.222	12.569	11.694	12.014	12.493	11.967	11.476	11.784	12.315	11.735	11.309	11.5528	11.376	11.2846	11.383	11.376	10.8151	11.006	10.758	11.973	12.161	12.0926	10.966	11.575	11.571	11.609	10.948	11.2795	11.175	10.931	10.843	12.6016	12.32	12.624	12.707	12.142	11.885	12.034	12.1298	11.5735	11.669	10.898
VIT_18s0072g00380		Abscisic stress ripening protein 2 (ASR2)	14.0553	13.7159	14.019	14.037	13.816	13.661	13.669	13.305	13.398	13.527	13.251	12.641	13.603	13.341	13.502	13.536	13.3851	13.365	12.9751	13.321	13.029	12.342	12.527	12.734	13.974	13.929	14.2363	13.703	13.797	13.74	13.595	13.637	13.5658	13.272	13.348	13.19	13.6028	13.625	13.803	13.593	13.6343	13.78	13.648	13.7024	13.3452	13.159	13.103
VIT_15s0046g03180	AT3G61260	Remorin family protein [Source:TAIR;Acc:AT2G45820]	8.9211	9.2599	9.184	8.871	9.138	8.991	8.7	8.325	9.22	8.715	8.332	8.121	8.705	8.404	8.576	8.806	8.6247	8.415	8.4935	8.438	8.116	7.6141	7.893	7.819	9.062	9.113	9.1598	8.448	8.545	8.683	8.255	8.56	8.01484	7.7	7.608	7.951	8.7655	8.776	8.806	8.508	8.9051	8.768	8.293	8.3351	8.4891	7.93	8.177
VIT_09s0002g04880	AT3G15940	UDP-Glycosyltransferase superfamily protein [Source:TAIR;Acc:AT3G15940]	3.7471	3.9338	3.755	3.476	3.849	3.374	2.467	3.168	3.26	3.256	2.654	3.051	3.627	3.806	3.123	2.908	3.3184	2.578	3.1741	2.997	2.948	1.844	1.953	2.177	2.855	3.06	3.105	2.76	2.973	2.918	2.74	1.905	2.48975	2.397	2.371	2.465	4.3815	4.43	4.199	3.572	3.9882	3.84	3.297	3.4287	3.7543	3.364	3.188
VIT_06s0009g00230	AT3G52060	Core-2/I-branching beta-1,6-N-acetylglucosaminyltransferase family protein [Source:TAIR;Acc:AT5G22070]	3.155	3.0044	3.496	3.036	2.767	3.29	2.624	2.392	2.606	2.623	2.054	1.773	3.096	2.722	3.034	2.707	2.8627	2.794	1.797	2.612	2.311	1.9491	1.807	2.076	3.389	3.4	3.5973	2.944	2.865	3.554	3.159	3.171	2.61581	2.368	2.509	2.38	3.067	2.637	2.903	2.832	2.8014	2.837	2.404	3.0536	2.3178	2.018	1.967
VIT_13s0064g00260			5.171	5.4289	4.965	4.799	5.071	5.004	4.276	4.023	4.529	4.856	4.058	4.268	4.175	4.072	4.52	4.674	4.0737	4.263	4.1483	4.363	3.843	3.1983	3.426	3.371	4	4.06	4.1138	4.177	4.12	4.244	3.96	3.798	3.75288	3.312	3.016	3.631	4.9211	4.785	4.98	4.584	4.6328	4.544	4.437	4.7499	4.6176	4.059	4.001
VIT_16s0050g00930	AT4G25640	detoxifying efflux carrier 35 [Source:TAIR;Acc:AT4G25640]	7.3091	7.5352	7.471	7.17	7.311	7.346	7.188	6.767	7.076	7.158	6.634	6.467	6.767	7.117	6.959	6.122	6.6027	6.553	6.1276	6.526	6.318	6.0358	5.932	5.81	7.545	7.495	7.802	7.097	6.879	7.402	7.12	6.73	6.42118	6.08	6.032	6.219	6.8555	6.791	7.273	6.991	6.5824	6.735	6.408	6.7864	6.4118	5.996	5.699
VIT_03s0038g01510			6.9445	7.5543	6.732	6.858	6.676	6.318	6.886	6.02	6.446	7.059	6.636	6.337	6.398	6.335	6.117	5.447	6.0825	5.656	5.3489	5.627	5.522	5.2198	5.484	5.238	7.107	6.323	7.1468	6.358	6.802	6.3	6.529	5.323	6.32232	6.335	6.674	5.562	7.974	7.855	8.413	8.307	7.9131	7.691	7.697	7.6781	7.5282	7.416	7.48
VIT_00s0259g00120	AT4G16370	oligopeptide transporter [Source:TAIR;Acc:AT4G16370]	3.2275	2.8534	2.984	2.948	2.718	2.684	2.72	2.581	2.307	2.782	2.101	2.247	3.587	3.525	3.101	2.643	2.9471	2.67	2.329	2.565	2.333	2.4895	2.594	2.619	2.872	3.014	3.2903	2.669	2.796	2.867	2.998	2.42	2.36123	2.406	2.118	2.372	3.8195	3.512	3.914	3.243	3.0655	3.008	3.059	3.0379	2.8304	2.683	2.56
VIT_05s0102g00090	AT2G43360	Radical SAM superfamily protein [Source:TAIR;Acc:AT2G43360]	3.9972	4.3008	4.206	3.778	4.04	4.075	3.814	3.374	3.681	4.031	3.403	3.239	3.81	4.275	4.037	3.674	3.9394	3.623	3.6067	3.535	3.375	3.0891	3.221	2.907	4.58	4.494	4.5577	4.395	3.875	4.158	4.162	4.091	3.55724	3.312	3.365	3.649	4.3652	4.283	4.562	4.222	4.1476	4.103	3.748	3.985	3.9655	3.658	3.706
VIT_07s0031g00680	AT4G37000	accelerated cell death 2 (ACD2) [Source:TAIR;Acc:AT4G37000]	4.0899	4.2802	3.97	3.943	3.869	3.852	3.638	3.548	3.385	3.712	3.195	3.246	3.732	3.647	3.922	3.969	3.4782	3.506	3.5207	3.709	3.486	2.7366	2.97	2.588	3.628	4.02	4.1606	3.334	3.612	3.642	3.545	3.446	3.34547	3.009	3.117	3.261	4.0084	3.791	4.051	3.774	3.4925	3.746	3.364	3.6966	3.0906	3.067	2.781
VIT_02s0033g01370	AT5G45380	solute:sodium symporters;urea transmembrane transporters [Source:TAIR;Acc:AT5G45380]	4.5904	5.1236	5.076	4.308	4.862	4.684	4.126	3.769	3.975	4.476	3.916	3.487	3.591	3.831	3.159	2.777	2.9403	2.775	2.8126	2.667	2.45	2.1682	2.228	2.232	3.814	4.108	4.2088	3.548	3.501	3.857	3.489	3.611	3.33083	3.028	3.234	3.312	5.88	5.942	6.172	5.609	5.6468	5.696	5.405	5.7593	5.4393	5.238	5.233
VIT_02s0025g03700	AT1G63430	leucine-rich repeat transmembrane protein kinase family protein [Source:TAIR;Acc:AT5G41180]	5.0654	5.2271	5.025	4.814	4.851	5.101	4.53	4.766	4.704	4.86	4.229	4.648	4.795	5.08	4.816	4.347	4.6945	4.715	4.4549	4.616	4.144	4.1819	4.018	4.054	4.521	4.912	4.9167	3.863	4.117	4.742	4.359	4.27	4.09063	3.836	3.913	4.026	4.7118	4.556	4.746	3.878	4.1205	4.007	3.311	3.8525	3.4528	3.195	3.012
VIT_18s0041g00680	AT1G10950	Transmembrane 9 superfamily member 1 [Source:UniProtKB/Swiss-Prot;Acc:Q940G0]	3.7125	3.8244	3.728	3.361	3.71	3.701	2.81	3.168	3.512	3.274	2.768	2.743	4.636	4.527	4.464	4.185	4.4585	4	4.0755	4.311	3.734	3.5091	3.597	3.607	3.996	4.145	3.8117	3.764	3.571	3.725	3.374	3.639	3.2961	3.185	3.038	3.379	4.7066	4.809	4.415	4.158	4.2511	4.214	3.922	3.8835	4.2131	3.649	3.746
VIT_08s0007g08200			6.0445	5.5332	5.87	6.012	5.69	5.876	5.325	5.211	5.391	5.122	4.841	4.765	5.937	6.023	5.873	5.616	5.7647	5.682	5.4037	5.675	4.953	4.9076	5.019	5.205	5.771	5.682	5.2335	5.219	5.514	5.078	5.008	5.096	5.1664	4.652	4.427	4.707	5.7024	5.768	5.517	5.256	5.4943	5.213	4.994	4.9702	5.3058	4.815	5.379
VIT_01s0011g04850	AT1G70950	TPX2 (targeting protein for Xklp2) protein family [Source:TAIR;Acc:AT1G70950]	5.244	5.594	5.07	4.977	5.353	5.201	4.7	4.984	5.251	5.111	4.836	4.876	4.959	4.959	4.656	4.648	4.7046	4.516	4.4678	4.584	4.17	3.3947	3.797	3.576	4.685	4.47	4.5553	4.199	4.023	4.427	4.181	4.261	3.79614	3.637	3.774	3.833	5.6972	5.47	5.37	5.114	5.2755	5.303	4.787	4.7184	4.8425	4.564	4.534
VIT_19s0014g03250			3.3673	3.808	3.575	2.528	3.528	2.998	2.387	2.736	2.915	3.063	2.018	2.705	2.666	2.269	2.435	2.575	2.2605	2.348	2.361	2.31	2.093	1.8147	1.69	1.3	2.793	3.08	2.9432	2.161	2.285	2.739	2.107	2.483	2.2823	2.48	2.371	2.194	3.0991	3.101	3.018	2.639	2.6768	2.651	2.339	2.8623	2.4339	2.234	1.967
VIT_01s0113g00470	AT1G69430	unknown protein; BEST Arabidopsis thaliana protein match is: unknown protein (TAIR:AT1G69430.1); Has 205 Blast hits to 204 proteins in 17 species: Archae - 0; Bacteria - 0; Metazoa - 0; Fungi - 0; Plants - 205; Viruses - 0; Other Eukaryotes - 0 (sou /.../CBI BLink). [Source:TAIR;Acc:AT1G26650]	1.7038	1.9251	1.495	1.404	1.887	1.845	1.092	0.92	1.398	1.508	0.852	0.936	1.591	1.701	1.069	1.673	1.5326	1.424	1.299	1.433	1.191	0.8331	1.312	0.625	1.848	1.968	1.7466	1.264	1.363	1.715	1.253	1.123	1.11321	0.918	1.303	0.995	2.0686	2.007	1.912	1.601	2.0018	1.635	1.172	1.4562	1.6079	0.82	1.023
VIT_14s0030g01930	AT5G49570	peptide-N-glycanase 1 [Source:TAIR;Acc:AT5G49570]	5.8131	5.7635	5.769	5.483	5.812	5.493	4.846	5.053	5.376	5.149	4.646	4.718	5.625	5.564	5.372	5.086	5.387	5.235	5.0273	5.143	4.892	4.2465	4.282	4.413	5.976	5.732	5.8227	5.757	5.604	5.776	5.682	5.269	5.37097	4.881	4.767	5.005	5.9486	6.005	6.068	5.776	5.8449	5.785	5.498	5.6057	5.6039	5.362	5.329
VIT_00s0316g00010		disease resistance family protein / LRR family protein [Source:TAIR;Acc:AT2G34930]	3.6651	3.8605	3.813	3.355	3.564	3.623	3.044	2.987	3.27	3.286	2.907	3.104	3.877	4.095	3.918	3.9	4.2857	3.629	3.8289	3.682	3.345	2.2744	2.494	2.679	4.453	4.151	4.0914	4.851	4.37	4.729	4.638	4.273	3.99487	3.034	3	3.46	3.1761	3.859	3.473	3.106	3.7919	3.632	2.723	3.3033	3.5957	2.183	3.171
VIT_18s0001g09140	AT3G03990	alpha/beta-Hydrolases superfamily protein [Source:TAIR;Acc:AT3G03990]	5.448	5.3422	5.296	5.271	5.087	5.134	4.846	4.471	4.449	4.95	4.373	3.883	4.394	4.159	4.327	3.768	3.8064	3.989	3.4703	4.064	3.498	3.3747	3.162	3.419	5.195	5.395	5.7004	4.693	4.866	5.21	4.771	4.596	4.72094	4.622	4.751	4.396	5.084	4.964	5.524	5.366	4.9187	5.263	4.816	5.3805	4.5584	4.281	4.424
VIT_12s0059g01180			4.2537	4.3382	4.291	3.958	4.251	4.027	3.421	3.398	3.53	3.677	3.32	3.292	4.038	3.781	4.123	3.976	3.7951	3.802	3.3598	3.811	3.399	3.1344	3.189	3.066	4.073	4.274	4.3446	3.96	3.702	3.994	3.765	3.676	3.46197	3.174	3.157	3.405	4.1022	4.123	3.969	3.882	3.4497	3.8	3.39	3.6714	3.3651	3.27	2.833
VIT_11s0037g00930	AT1G17890	NAD(P)-binding Rossmann-fold superfamily protein [Source:TAIR;Acc:AT1G17890]	4.9678	4.8137	5.025	4.63	4.808	4.684	4.224	4.376	4.05	4.418	3.936	3.794	5.229	5.053	4.948	4.829	4.8989	4.623	4.3005	4.492	4.406	4.0304	4.012	3.972	4.609	4.769	4.8725	4.429	4.343	4.721	4.359	4.317	4.11361	4.084	4.01	4.026	4.8429	4.764	4.544	4.308	4.3936	4.599	4.102	4.2829	4.2539	3.788	4.04
VIT_19s0015g01760	AT1G55670	photosystem I subunit G [Source:TAIR;Acc:AT1G55670]	3.6691	3.1798	3.278	3.527	3.118	2.986	2.952	2.965	2.246	2.918	2.136	2.192	3.984	4.368	3.871	4.282	3.8905	3.623	3.4256	3.811	3.598	3.3897	3.337	3.602	4.139	4.591	4.4513	3.604	4.286	3.953	3.791	3.835	3.97931	3.829	3.985	3.52	3.5566	3.388	3.873	3.343	3.4277	3.378	3.091	3.1874	2.7594	2.588	2.234
VIT_19s0090g00020	AT4G27060	ARM repeat superfamily protein [Source:TAIR;Acc:AT4G27060]	4.6239	4.4609	4.856	4.175	4.382	4.623	3.805	4.015	4.174	4.168	3.571	3.747	4.509	4.469	4.34	4.165	4.2362	4.085	3.9653	4.097	3.687	3.6384	3.426	3.34	4.793	4.743	4.7876	4.27	4.338	4.534	4.128	4.042	3.99487	3.592	3.715	3.582	4.1451	4.306	3.937	4.219	3.9464	4.079	3.807	3.9095	3.8372	3.485	3.375
VIT_15s0021g02670	AT1G65680	expansin B2 [Source:TAIR;Acc:AT1G65680]	4.8754	3.9225	4.342	5.385	4.006	4.623	5.69	4.514	4.257	4.481	3.9	3.155	5.089	4.409	5.076	4.816	4.6279	5.226	3.8029	5.172	4.283	3.0706	3.273	3.565	2.587	2.973	3.4393	2.77	2.604	2.807	2.766	1.98	2.20951	1.464	1.111	1.246	1.5714	1.811	2.134	2.27	2.2343	2.577	3.043	3.1945	2.6931	2.538	2.256
VIT_15s0048g02520	AT2G46800	zinc transporter of Arabidopsis thaliana [Source:TAIR;Acc:AT2G46800]	5.1695	5.4813	5.252	4.941	5.286	5.062	4.758	4.642	5.037	5.104	4.622	4.591	4.383	4.551	4.223	3.931	4.1558	3.824	3.8544	3.944	3.589	3.3697	3.462	3.396	5.153	5.265	5.2509	4.968	4.875	5.121	4.9	4.682	4.63421	4.241	4.366	4.332	5.3433	5.313	5.274	5.135	4.9708	5.005	4.683	4.6986	4.5231	4.21	4.281
VIT_11s0078g00420			1.9478	2.2493	2.126	1.381	2.054	1.708	0.909	1.41	1.379	1.817	0.676	1.153	1.943	2.161	1.483	1.496	1.4579	1.424	1.4254	1.27	1.05	0.2445	0.709	0.356	1.83	1.968	1.3545	1.345	1.299	1.621	1.564	1.013	1.22295	1.351	0.96	1.018	2.1163	2.322	1.706	1.86	1.3108	1.56	0.759	0.9867	1.6258	1.065	1.237
VIT_05s0062g00850		Auxin-responsive family protein [Source:TAIR;Acc:AT4G12980]	8.1919	7.9482	8.23	8.132	8.107	8.093	7.857	7.895	7.897	7.73	7.315	7.369	8.556	8.403	8.406	8.578	8.5187	8.35	8.3129	8.362	8.207	7.6722	7.86	7.855	8.363	8.229	8.0416	7.631	7.634	7.687	7.484	7.693	7.27524	6.934	6.86	7.021	7.9173	7.958	7.929	7.652	7.8558	7.828	7.364	7.3631	7.6882	6.87	7.05
VIT_07s0005g02410	AT3G62030	rotamase CYP 4 [Source:TAIR;Acc:AT3G62030]	4.4224	4.7186	4.441	4.204	4.555	4.255	3.84	3.583	3.811	3.943	3.559	3.239	4.371	4.411	4.45	4.063	4.0098	4.066	3.7824	4.035	3.736	3.3772	3.394	3.408	4.58	4.712	4.7288	4.235	4.536	4.481	4.138	3.989	4.18586	3.983	3.868	3.609	4.5445	4.536	4.675	4.519	4.3181	4.508	4.39	4.4401	4.2908	4.178	4.068
VIT_04s0044g01750	AT4G35460	NADPH-dependent thioredoxin reductase B [Source:TAIR;Acc:AT4G35460]	6.1544	5.9285	6.426	6.064	5.939	6.095	5.648	5.388	5.306	5.6	5.154	4.83	5.861	5.956	5.708	5.548	5.7598	5.524	5.2498	5.561	5.283	4.8068	5.007	4.897	6.197	6.099	6.3848	5.905	5.628	5.966	5.665	5.554	5.37692	4.938	4.952	5.019	6.2454	6.263	6.337	6.085	6.3027	6.14	5.914	6.0057	6.0451	5.654	5.999
VIT_19s0015g00230	AT1G55910	zinc transporter 11 precursor [Source:TAIR;Acc:AT1G55910]	4.8771	4.8055	5.166	4.741	5.008	5.029	4.325	4.059	4.293	4.337	3.824	3.654	4.345	4.668	4.385	4.01	4.4197	3.944	3.826	3.821	3.817	3.0983	3.107	2.973	4.951	4.618	4.9366	4.802	4.708	5.01	4.572	4.354	4.13342	3.371	4.004	3.797	4.0581	4.149	4.403	3.967	4.1375	3.935	3.56	3.7648	3.6578	3.3	3.568
VIT_06s0004g06540	AT5G58770	Undecaprenyl pyrophosphate synthetase family protein [Source:TAIR;Acc:AT5G58770]	4.5841	4.768	4.513	4.269	4.535	4.299	3.947	3.863	3.685	4.203	3.467	3.612	4.07	4.217	4.279	4.024	3.8251	4.043	3.7404	3.925	3.607	3.2292	3.129	2.949	3.91	4.387	4.6567	3.554	4.16	4.299	3.922	3.891	3.95407	3.322	3.732	3.52	4.2415	4.208	4.398	3.939	3.7034	4.161	3.643	4.2928	3.5911	3.587	3.025
VIT_01s0011g05850	AT1G14820	Sec14p-like phosphatidylinositol transfer family protein [Source:TAIR;Acc:AT1G14820]	4.2376	4.2623	4.246	4.191	4.259	4.044	3.931	4.121	3.818	4.002	3.896	3.848	3.173	3.472	3.241	3.519	3.1973	3.059	3.0617	3.229	3.149	2.2082	2.562	2.31	4.524	4.761	4.6326	4.228	4.105	4.246	4.048	3.955	3.89561	3.73	3.638	3.627	4.7874	4.694	4.831	4.615	4.6086	4.636	4.659	4.6861	4.5183	4.358	4.008
VIT_13s0084g00630	AT5G06970	Protein of unknown function (DUF810) [Source:TAIR;Acc:AT5G06970]	4.7159	4.6921	4.505	4.032	4.545	4.187	3.426	4.002	4.065	4.106	3.516	3.669	4.55	4.64	4.305	4.002	4.2278	4.043	4.0462	4.052	3.58	3.2541	3.205	3.147	4.564	4.178	4.1969	4.231	4.196	4.023	4.001	3.703	3.82775	3.645	3.646	3.794	4.8756	4.878	4.768	4.753	4.584	4.606	4.406	4.2829	4.5974	4.171	3.962
VIT_08s0007g07880	AT3G57790	Pectin lyase-like superfamily protein [Source:TAIR;Acc:AT3G57790]	5.1279	5.0784	5.247	4.937	5.157	4.914	4.898	4.792	4.655	4.846	4.714	4.386	4.816	4.743	4.638	4.442	4.578	4.398	4.1415	4.464	4.172	4.0682	4.097	4.389	5.1	5.066	5.177	4.652	4.933	4.846	4.628	4.334	4.80805	4.804	4.848	4.522	5.5558	5.412	5.644	5.373	5.1421	5.184	4.961	4.8249	4.8727	4.598	4.702
VIT_11s0016g00200	AT4G30960	SOS3-interacting protein 3 [Source:TAIR;Acc:AT4G30960]	8.7094	8.3282	8.689	8.679	8.432	8.514	8.579	8.392	8.119	8.244	8.123	7.758	9.56	9.632	9.329	9.442	9.585	9.326	8.987	9.277	9.094	9.1589	8.969	9.148	9.576	9.581	9.1684	8.729	8.831	8.829	8.615	8.557	8.39214	8.356	8.564	8.175	9.7127	9.807	9.462	9.573	9.596	9.534	9.383	9.0881	9.4678	8.952	9.163
VIT_19s0014g04860		Mitochondrial ATP synthase subunit G protein [Source:TAIR;Acc:AT2G19680]	5.6349	5.8998	5.562	5.46	5.747	5.359	5.345	4.984	5.328	5.334	4.921	4.938	5.745	5.584	5.739	5.584	5.6158	5.431	5.2604	5.381	5.176	4.7526	4.88	4.562	5.718	5.779	6.0131	5.662	5.437	5.645	5.48	5.301	5.21502	4.983	5.058	5.113	6.0868	6.181	6.068	5.792	5.9496	5.981	5.394	5.4882	5.7019	5.286	5.634
VIT_05s0077g01060	AT3G66658	aldehyde dehydrogenase 22A1 [Source:TAIR;Acc:AT3G66658]	5.088	4.8816	5.239	4.914	5.112	4.938	4.347	4.424	4.647	4.561	4.009	4.248	5.545	5.317	5.454	5.351	5.2594	5.389	5.0883	5.304	4.891	4.7766	4.672	4.726	5.2	5.176	5.2893	4.768	4.777	4.852	4.712	4.733	4.50765	4.122	4.032	4.27	5.0268	5.178	5.054	4.82	4.8042	4.825	4.443	4.4783	4.4844	4.168	4.155
VIT_04s0008g04490		unknown protein; FUNCTIONS IN: molecular_function unknown; INVOLVED IN: biological_process unknown; LOCATED IN: chloroplast; EXPRESSED IN: 23 plant structures; EXPRESSED DURING: 13 growth stages; BEST Arabidopsis thaliana protein match is: Protein o /.../own function (DUF581) (TAIR:AT2G25690.2); Has 35333 Blast hits to 34131 proteins in 2444 species: Archae - 798; Bacteria - 22429; Metazoa - 974;…	5.6753	5.2454	5.349	5.609	5.326	5.387	4.98	4.713	5.491	4.976	4.77	4.683	6.065	5.579	5.838	5.229	5.5215	5.798	5.1399	5.868	4.938	4.6964	4.605	4.766	5.479	5.054	5.2737	5.747	5.305	5.371	5.449	5.068	5.12741	4.747	4.548	4.803	5.1331	5.056	5.323	4.957	4.8127	4.882	4.762	4.9241	4.6109	4.403	4.216
VIT_15s0046g03590			3.8636	3.9263	3.724	3.909	3.823	3.852	3.455	3.378	3.863	3.559	3.07	3.368	3.501	3.236	3.556	3.434	3.2646	3.224	2.9292	3.336	2.553	2.1209	2.468	2.149	3.778	3.891	3.6852	3.754	3.585	3.487	3.424	3.582	3.36953	2.772	2.719	2.89	3.7149	4.063	3.758	3.509	3.6189	3.552	3.384	3.2499	3.4174	2.957	3.069
VIT_06s0004g06100	AT5G58900	Homeodomain-like transcriptional regulator [Source:TAIR;Acc:AT5G58900]	7.0896	6.8886	7.073	6.882	6.794	7.129	6.362	6.284	6.504	6.566	6.034	6.289	6.908	6.717	7.088	6.942	6.8201	6.936	6.5439	6.979	6.41	6.0808	6.069	6.163	7.384	7.724	7.5271	6.995	7.101	7.288	6.691	7.038	6.84164	6.496	6.337	6.525	6.8005	6.751	6.775	6.735	6.6905	6.805	6.63	6.8711	6.3805	6.099	5.841
VIT_10s0003g04480	AT2G34670	Protein of unknown function (DUF630 and DUF632) [Source:TAIR;Acc:AT2G34670]	3.6449	3.451	3.418	3.099	3.207	3.17	2.998	2.78	2.783	3.006	2.413	2.603	3.096	3.215	3.026	2.316	2.5752	2.619	2.0338	2.493	2.027	2.0783	2.175	1.983	3.237	2.967	2.9992	2.561	2.502	2.496	2.521	2.133	2.15517	1.774	1.945	1.797	2.9313	2.801	2.95	2.578	2.6102	2.469	2.228	2.3561	2.2502	2.004	1.899
VIT_07s0005g04710	AT2G20300	Protein kinase superfamily protein [Source:TAIR;Acc:AT2G20300]	3.3918	3.5178	3.518	2.886	3.134	3.246	2.315	2.334	2.46	2.933	2.018	2.436	3.453	3.458	3.343	2.97	3.0333	2.933	2.7353	2.842	2.538	2.5397	2.357	2.323	3.096	3.161	3.2331	2.205	2.473	2.849	2.5	2.296	2.18802	2.358	2.353	2.576	3.72	3.257	3.27	2.9	3.1212	3.084	2.617	2.9899	2.71	2.444	1.954
VIT_05s0094g00480	AT1G05710	basic helix-loop-helix (bHLH) DNA-binding superfamily protein [Source:TAIR;Acc:AT2G31730]	4.9646	4.8401	5.079	4.939	4.994	4.84	4.482	4.471	4.559	4.476	4.173	4.268	4.861	5.093	4.976	5.11	4.9796	4.741	4.6342	4.679	4.453	3.6959	4.092	3.783	5.235	5.364	5.522	5.361	5.149	5.308	5.113	5.131	4.92795	4.521	4.584	4.572	4.8894	4.882	4.899	4.192	4.7478	4.672	3.854	4.2252	4.3592	3.621	3.897
VIT_13s0064g00680			3.6571	3.9149	3.944	3.476	3.897	3.541	3.116	3.06	3.239	3.405	2.934	3.299	4.002	3.431	3.717	3.88	3.5873	3.544	3.3398	3.529	2.962	2.6183	2.88	2.793	3.23	3.601	3.7396	3.253	2.994	3.461	2.749	3.197	2.93248	2.712	2.706	2.846	3.8621	3.832	3.656	2.972	3.6943	3.538	3.145	3.5048	3.1597	2.728	3.147
VIT_17s0000g05540	AT5G62670	H(+)-ATPase 4 [Source:TAIR;Acc:AT3G47950]	8.548	8.3804	8.709	8.293	8.233	8.601	7.971	8.128	8.395	8.162	7.846	7.847	8.506	8.469	8.248	7.738	8.1173	8.158	7.6955	8.155	7.581	7.4126	7.408	7.522	8.661	8.378	8.5256	8.232	8.179	8.234	8.15	7.849	7.84223	7.442	7.376	7.309	8.0353	8.05	8.05	8.022	7.9853	7.991	8.014	7.9084	7.9059	7.614	7.437
VIT_18s0001g03080	AT1G21880	Peptidoglycan-binding LysM domain-containing protein [Source:TAIR;Acc:AT1G77630]	3.7992	3.8918	3.777	3.63	3.803	3.775	3.036	3.316	3.129	3.626	3.217	3.155	3.893	3.831	3.805	3.806	3.7291	3.39	3.4256	3.511	2.98	3.4266	3.061	3.29	4.091	4.417	4.0752	3.625	3.731	3.872	3.462	3.773	3.51471	3.433	3.303	3.37	4.1296	4.174	3.771	3.633	3.6571	3.816	3.324	3.4991	3.2943	2.927	2.524
VIT_05s0049g01480	AT2G33450	Ribosomal L28 family [Source:TAIR;Acc:AT2G33450]	3.1664	3.3754	3.047	2.862	3.267	2.463	2.634	2.53	2.17	2.613	2.169	2.3	3.146	3.142	2.906	2.844	2.5304	2.433	2.1298	2.209	2.248	1.5817	1.613	1.641	2.802	3.22	3.1177	2.205	2.74	2.984	2.611	2.631	2.70929	2.65	2.486	2.584	3.3459	3.081	3.307	3.041	2.9239	3.123	2.723	2.9061	2.6237	2.354	2.506
VIT_06s0004g05960			5.6101	6.1341	5.538	5.497	5.838	5.396	5.646	5.156	5.36	5.638	5.312	5.06	5.34	5.44	4.864	4.378	5.0873	4.398	4.1135	4.269	4.327	4.1528	4.092	4.175	5.937	5.807	6.0616	5.623	5.592	5.703	5.523	5.167	5.41094	5.259	5.217	4.802	6.3414	6.215	6.581	6.284	6.1537	6.163	5.944	5.9885	5.9605	5.669	5.765
VIT_09s0018g00400	AT1G73060	Low PSII Accumulation 3 [Source:TAIR;Acc:AT1G73060]	1.974	2.0274	1.914	1.755	1.61	1.778	1.447	1.328	1.173	1.881	1.104	1.485	1.684	1.52	1.941	1.762	1.2073	0.921	1.1047	1.27	0.864	0.9593	0.739	0.705	1.423	1.573	1.779	1.088	1.276	1.297	0.823	0.796	1.09022	0.591	0.913	0.925	1.0878	1.267	1.096	1.068	1.0198	1.115	0.981	1.3073	0.9034	0.099	0.175
VIT_10s0003g03500	AT2G34560	P-loop containing nucleoside triphosphate hydrolases superfamily protein [Source:TAIR;Acc:AT2G34560]	5.6633	5.5257	5.9	5.629	5.738	5.864	5.337	5.606	5.759	5.333	5.153	5.2	5.412	5.496	5.268	5.5	5.368	5.141	5.1662	5.149	4.775	4.642	4.617	4.578	5.712	5.738	5.6021	5.01	5.029	5.28	4.806	5.094	4.74137	4.536	4.307	4.396	5.7637	5.67	5.571	5.417	5.4143	5.533	5.195	5.1881	5.2905	4.977	4.931
VIT_18s0001g12480	AT1G47330	CBS domain-containing protein with a domain of unknown function (DUF21) [Source:TAIR;Acc:AT1G47330]	6.7837	7.0553	7.109	6.694	7.098	6.675	6.162	6.412	6.44	6.59	5.725	6.021	6.547	6.671	6.316	6.372	6.3284	6.098	6.2974	6.168	5.993	5.4202	5.448	5.272	6.553	6.602	6.4281	6.292	6.541	6.422	6.182	6.292	6.07842	5.689	5.641	5.879	7.256	7.151	7.031	6.74	6.948	6.864	6.396	6.4019	6.6183	6.21	6.174
VIT_07s0129g00290	AT4G37550	Acetamidase/Formamidase family protein [Source:TAIR;Acc:AT4G37550]	4.2564	4.3496	3.974	3.889	4.06	3.842	3.08	3.272	3.244	3.734	2.972	3.028	3.993	3.759	3.983	3.613	3.6348	3.708	3.2529	3.616	3.362	2.5883	2.798	2.444	3.693	3.955	4.012	3.788	3.996	3.815	3.914	3.402	3.59038	3.497	3.591	3.396	4.3913	4.332	4.395	4.113	4.288	4.276	3.931	3.9393	3.8788	3.64	3.444
VIT_10s0003g00420	AT2G33860	Transcriptional factor B3 family protein / auxin-responsive factor AUX/IAA-related [Source:TAIR;Acc:AT2G33860]	5.2264	5.3164	5.236	4.807	4.992	5.19	4.218	4.408	4.367	4.658	3.866	4.419	4.896	5.338	4.628	4.077	4.5714	4.401	4.3128	4.363	4.187	4.1601	3.886	3.893	5.322	5.143	5.1354	4.894	4.888	5.07	5.194	4.56	4.54193	4.168	4.278	4.348	4.8214	4.685	4.808	4.416	4.4972	4.314	3.863	4.1287	4.1311	3.713	3.519
VIT_02s0033g00240			3.1203	2.9681	3.257	2.779	2.971	2.654	2.226	2.384	2.137	2.722	2.296	2.471	2.446	2.427	2.209	1.813	2.1814	1.621	1.5694	1.794	1.845	1.5375	1.862	1.375	2.478	2.376	2.9289	2.205	2.262	2.577	2.007	2.172	1.96611	1.941	2.149	1.73	3.1985	3.19	2.988	2.629	2.9852	2.921	2.479	2.7986	2.6675	2.209	2.372
VIT_19s0027g00380	AT1G56000	FAD/NAD(P)-binding oxidoreductase family protein [Source:TAIR;Acc:AT1G55980]	3.312	3.3474	3.147	3.146	3.356	2.986	2.542	2.637	2.59	2.696	1.942	2.135	2.804	2.941	2.828	2.555	2.6102	2.163	2.3128	2.193	2.2	1.376	1.513	1.108	2.737	3.105	3.1428	2.503	2.916	3.006	2.601	2.631	2.30244	2.462	2.429	2.423	3.4551	3.061	3.2	2.916	2.9625	2.738	2.682	2.2239	2.5507	2.209	2.155
VIT_17s0000g09840			8.3306	8.201	8.131	7.957	8.204	7.954	7.499	7.44	7.522	7.824	7.333	7.101	8.171	8.017	7.711	7.587	7.868	7.175	6.9868	7.157	7.106	6.3748	6.504	6.409	8.41	8.293	8.3133	8.202	7.933	8.177	7.915	7.642	7.66325	7.498	7.42	7.557	8.8174	8.841	8.447	8.579	8.7188	8.518	8.255	8.2492	8.351	7.863	8.409
VIT_02s0236g00040	AT4G17070	peptidyl-prolyl cis-trans isomerases [Source:TAIR;Acc:AT4G17070]	1.974	1.9551	1.966	1.609	1.887	1.679	1.063	0.92	1.238	1.313	0.644	0.969	1.866	1.732	1.652	1.616	1.5326	1.275	1.1784	0.949	1.064	0.5057	0.852	0.404	2.06	2.301	2.1442	1.954	1.751	1.964	1.417	1.652	1.62596	1.482	1.356	1.492	3.4238	3.382	3.429	3.121	3.3829	3.123	2.86	2.9061	2.9629	2.847	2.743
VIT_01s0011g04450	AT1G15170	MATE efflux family protein [Source:TAIR;Acc:AT1G15170]	4.9984	4.8894	5.316	5.168	4.839	5.14	4.721	4.532	4.866	4.637	4.03	4.14	4.893	4.831	4.688	4.3	4.6107	4.392	4.3169	4.24	4.302	3.8026	3.79	3.765	4.975	4.543	4.9508	4.404	4.263	4.626	4.27	4.215	3.78545	3.558	3.52	3.864	4.1141	4.34	4.3	3.667	4.0251	4.129	3.453	3.7648	3.5682	3.282	3.449
VIT_03s0091g00240	AT4G34260	1,2-alpha-L-fucosidases [Source:TAIR;Acc:AT4G34260]	4.8823	4.5046	5.153	4.625	4.733	4.972	4.164	4.296	4.516	4.312	4.116	4.115	5.231	5.442	4.685	4.748	5.0608	4.422	4.7626	4.461	4.15	4.0682	3.953	3.923	5.705	5.609	5.2737	5.117	5.038	5.114	4.946	5.026	4.69832	4.236	4.098	4.44	5.1656	5.28	5.054	4.886	5.0767	5.038	4.477	4.5014	4.6702	4.2	4.129
VIT_08s0007g03110	AT3G52610	unknown protein; Has 68 Blast hits to 67 proteins in 21 species: Archae - 0; Bacteria - 11; Metazoa - 0; Fungi - 0; Plants - 55; Viruses - 0; Other Eukaryotes - 2 (source: NCBI BLink). [Source:TAIR;Acc:AT3G52610]	6.0871	5.8368	6.097	5.797	5.907	5.752	5.404	5.341	5.192	5.572	5.248	5.142	5.337	5.513	5.297	4.948	5.148	4.686	4.4951	4.852	4.446	3.7627	3.835	3.819	5.806	5.982	5.9683	5.295	5.751	5.638	5.332	5.205	5.58956	5.53	5.351	5.4	6.2544	6.084	6.011	6.245	6.0245	5.787	5.887	5.8707	5.7658	5.557	5.576
VIT_17s0000g00410			4.2984	4.4238	4.349	4.207	4.134	4.394	4.147	4.097	4.31	3.909	3.8	3.664	4.809	4.878	4.879	4.774	4.7813	4.889	4.7819	5.107	4.5	4.3525	4.477	4.755	4.791	4.898	4.8441	4.411	4.747	4.727	4.453	4.469	4.23384	3.801	3.718	3.852	5.2231	5.313	5.145	5.183	4.9187	5.042	4.811	4.964	4.9998	4.586	4.324
VIT_01s0010g03890			2.6702	2.5339	2.438	2.274	2.537	2.213	1.469	0.729	1.542	2.001	1.416	0.868	2.643	2.782	2.67	1.846	2.3664	2.076	1.299	1.91	1.707	1.0503	0.981	1.166	3.401	3.136	3.4494	3.114	3.13	3.284	3.424	3.112	2.95809	3.009	2.866	2.95	3.6406	3.542	4.062	3.47	3.3999	3.478	3.409	3.3548	3.3383	3.195	3.141
VIT_06s0004g01160	AT1G50480	P-loop containing nucleoside triphosphate hydrolases superfamily protein [Source:TAIR;Acc:AT2G12280]	6.2459	6.0093	6.181	5.977	6.12	5.899	5.452	5.491	5.488	5.691	5.22	5.235	5.102	5.523	5.108	4.643	5.0224	4.715	4.5586	4.63	4.432	3.516	3.721	3.449	6.2	6.089	6.2216	5.993	5.831	5.951	5.651	5.649	5.61696	5.201	5.307	5.474	5.9972	6.065	5.979	5.704	5.7923	5.8	5.575	5.7095	5.7218	5.452	5.552
VIT_02s0025g01270	AT1G64355	unknown protein; FUNCTIONS IN: molecular_function unknown; INVOLVED IN: biological_process unknown; LOCATED IN: chloroplast; EXPRESSED IN: 23 plant structures; EXPRESSED DURING: 13 growth stages; CONTAINS InterPro DOMAIN/s: Protein of unknown functi /.../3593 (InterPro:IPR021995); Has 301 Blast hits to 301 proteins in 96 species: Archae - 0; Bacteria - 143; Metazoa - 0; Fungi - 0; Plants - 44; Vi…	2.9461	3.266	2.871	2.813	3.129	2.601	2.29	2.317	2.337	2.823	1.792	1.998	2.506	2.767	2.458	2.452	2.11	2.272	2.2285	2.067	2.067	1.2718	1.167	0.625	2.284	3.028	3.2036	2.855	3.067	2.952	2.818	2.799	2.80416	2.444	2.494	2.465	3.4857	3.398	3.282	2.972	3.258	2.994	2.869	3.0141	2.6588	2.719	2.402
VIT_07s0005g03630			3.6811	3.9451	3.72	3.254	3.916	3.529	2.81	3.1	3.427	3.598	2.638	2.988	3.488	3.252	3.318	3.333	3.3078	3.021	3.0021	2.917	2.735	2.4941	2.502	2.629	3.602	3.658	3.5465	3.225	3.143	3.306	2.479	3.022	2.78282	2.912	2.548	3.008	3.876	4.001	3.744	3.541	3.6897	3.614	3.205	3.5985	3.4727	2.973	3.1
VIT_19s0085g00880	AT1G79440	aldehyde dehydrogenase 5F1 [Source:TAIR;Acc:AT1G79440]	7.4729	7.3384	7.321	7.075	7.101	6.908	6.603	6.335	6.467	6.821	6.18	6.085	7.241	7.346	7.044	6.634	7.0569	6.67	6.3467	6.634	6.363	5.8986	5.915	5.773	7.591	7.265	7.5627	7.271	7.141	7.189	7.068	6.595	6.74653	6.425	6.522	6.574	7.7113	7.766	7.71	7.691	7.515	7.523	7.314	7.2672	7.3111	7.039	7.246
VIT_11s0016g02520	AT4G29520	LOCATED IN: endoplasmic reticulum, plasma membrane; EXPRESSED IN: 23 plant structures; EXPRESSED DURING: 14 growth stages; CONTAINS InterPro DOMAIN/s: Saposin B (InterPro:IPR008139); Has 137 Blast hits to 137 proteins in 50 species: Archae - 2; Bact /.../ 0; Metazoa - 41; Fungi - 10; Plants - 36; Viruses - 0; Other Eukaryotes - 48 (source: NCBI BLink). [Source:TAIR;Acc:AT4G29520]	4.2854	4.7186	4.502	4.081	4.638	4.203	3.705	3.75	4.085	4.146	3.467	3.607	3.972	3.744	4.123	4.26	3.8618	3.797	3.7735	3.622	3.797	2.7009	2.951	2.649	4.409	4.58	4.9859	4.442	4.351	4.468	4.185	4.118	4.11361	4.125	4.01	4.092	5.1751	5.132	4.735	4.833	4.8274	4.946	4.396	4.7926	4.5997	4.335	4.196
VIT_06s0004g05230	AT3G46780	plastid transcriptionally active 16 [Source:TAIR;Acc:AT3G46780]	5.289	5.0193	5.065	4.971	4.994	5.067	4.482	4.392	4.586	4.705	4.317	4.169	4.888	5.247	4.932	4.447	4.4048	4.38	4.2046	4.442	4.167	3.5587	3.403	3.443	4.865	4.962	4.8874	4.408	4.866	4.818	4.469	4.343	4.65786	4.131	4.119	4.316	4.7776	4.829	4.957	4.714	4.84	4.67	4.519	4.6861	4.6916	4.266	4.292
VIT_07s0104g00090	AT4G09820	basic helix-loop-helix (bHLH) DNA-binding superfamily protein [Source:TAIR;Acc:AT4G09820]	6.2249	6.243	6.429	5.894	5.9	6.261	5.42	5.315	5.54	5.861	5.595	5.261	5.589	5.271	6.187	5.455	5.3214	5.735	5.0931	5.736	5.266	5.0292	4.958	5.015	6.152	6.024	6.4108	5.382	5.582	5.991	5.289	5.309	5.30262	4.968	4.97	5.049	6.0152	6.016	6.401	6.304	5.7836	6.051	5.663	6.1493	5.6613	5.358	5.239
VIT_01s0137g00650	AT1G26355	SPIRAL1-like1 [Source:TAIR;Acc:AT1G26355]	3.2437	3.5427	3.231	3.015	3.544	3.062	3.006	2.887	3.124	2.933	3.046	2.836	3.941	3.852	3.845	3.927	3.7488	3.598	3.4666	3.309	3.589	2.4423	2.594	2.31	3.828	4.265	4.1169	3.788	3.727	3.912	3.699	3.672	3.50605	3.536	3.473	3.472	4.5474	4.395	4.26	4.088	4.2035	4.296	3.753	3.6714	4.1435	3.736	3.931
VIT_11s0016g00210			4.2403	3.7915	4.322	3.943	4.023	4.145	3.927	4.102	4.01	3.794	3.81	3.374	5.106	5.077	4.847	4.903	5.0718	4.83	4.7745	4.828	4.547	4.6524	4.627	4.653	5.08	4.95	4.4933	4.284	4.38	4.316	4.232	4.032	3.95725	3.857	3.868	3.552	5.448	5.533	5.159	5.375	5.0429	5.257	5.074	4.711	5.2464	4.772	4.638
VIT_05s0062g00740		UDP-Glycosyltransferase superfamily protein [Source:TAIR;Acc:AT4G14090]	3.8065	3.9636	3.697	3.901	3.667	3.445	3.515	3.656	3.071	3.535	3.022	3.312	3.505	3.759	3.254	3.185	3.2646	2.838	3.192	3.057	2.658	3.0675	3.095	3.133	4.675	4.287	4.7163	3.694	4.076	4.397	3.703	3.847	3.91209	3.376	3.794	3.388	4.6182	4.671	4.79	4.489	4.5362	4.296	3.958	4.2458	4.1893	3.347	3.666
VIT_18s0122g00140	AT1G76660	FUNCTIONS IN: molecular_function unknown; INVOLVED IN: biological_process unknown; LOCATED IN: plasma membrane; EXPRESSED IN: 22 plant structures; EXPRESSED DURING: 13 growth stages; BEST Arabidopsis thaliana protein match is: hydroxyproline-rich gl /.../tein family protein (TAIR:AT5G52430.1); Has 353 Blast hits to 231 proteins in 60 species: Archae - 0; Bacteria - 6; Metazoa - 57; Fungi - 22; Pl…	5.8203	5.6211	5.874	5.659	5.682	5.689	5.23	5.206	5.446	5.394	4.797	5.12	5.84	5.9	5.659	5.525	5.5733	5.478	5.3328	5.482	5.05	4.9058	4.967	4.794	6.055	5.925	5.7098	5.485	5.508	5.772	5.285	5.338	5.23481	4.943	4.798	4.998	5.6681	5.659	5.67	5.436	5.4406	5.323	5.274	5.2792	5.1307	4.878	4.828
VIT_08s0007g08190	AT5G52630	mitochondrial RNAediting factor 1 [Source:TAIR;Acc:AT5G52630]	1.9478	1.6778	1.859	1.264	1.448	1.332	0.876	1.167	1.259	1.088	0.644	1.001	2.052	1.805	1.767	1.691	1.7041	1.777	1.2139	1.211	1.296	1.4542	1.231	1.221	2.134	2.174	2.1318	1.54	2.181	1.491	1.544	1.741	1.52673	1.331	1.488	1.187	1.7023	1.761	1.743	1.207	1.5928	1.774	1.231	1.3586	1.3313	1.12	0.644
VIT_17s0000g00430		basic helix-loop-helix (bHLH) DNA-binding superfamily protein [Source:TAIR;Acc:AT5G50915]	10.0659	10.1418	10.134	10.272	10.065	10.168	10.077	9.693	10.033	9.991	9.669	9.605	10.136	10.116	10.245	10.184	10.1303	10.194	10.0274	10.212	9.661	9.6781	9.706	9.776	10.297	10.437	10.237	9.807	10.059	10.005	9.657	9.709	9.65876	9.022	9.077	9.115	10.3157	10.313	10.264	10.379	10.3332	10.179	10.175	10.1233	10.1816	9.732	9.667
VIT_00s0322g00030	AT2G22900	Galactosyl transferase GMA12/MNN10 family protein [Source:TAIR;Acc:AT2G22900]	8.7735	8.7173	8.722	8.571	8.745	8.526	8.514	8.096	8.579	8.505	8.331	7.772	8.531	8.354	8.33	8.361	8.534	8.201	8.1145	8.152	8.204	7.5011	7.696	7.831	8.559	8.42	8.7992	8.079	7.926	8.245	8.137	7.938	7.70947	7.626	7.621	7.534	8.3403	8.392	8.512	8.507	8.3421	8.434	8.276	8.2252	8.0082	7.66	7.883
VIT_10s0003g02590	AT4G18060	SH3 domain-containing protein [Source:TAIR;Acc:AT4G18060]	4.0959	4.5046	4.243	4.017	4.292	3.943	3.89	3.725	4.097	4.016	3.629	3.458	4.07	3.963	3.845	3.627	3.936	3.592	3.6559	3.541	3.332	3.086	3.146	3.096	4.095	4.175	4.0188	3.939	3.711	3.757	3.515	3.341	3.40722	3.196	3.281	3.024	4.1941	4.286	4.108	3.987	3.8873	3.729	3.67	3.4702	3.6447	3.511	3.59
VIT_01s0011g03060	AT1G25570	Di-glucose binding protein with Leucine-rich repeat domain [Source:TAIR;Acc:AT1G25570]	3.8065	3.8325	3.977	3.366	4.071	3.737	2.784	3.018	3.017	3.315	2.79	2.845	4.07	3.937	3.746	3.574	3.7488	3.566	3.5029	3.377	3.205	3.0168	2.873	3.044	3.658	4.007	3.8767	3.749	3.283	3.625	3.499	3.282	3.00801	2.892	3.043	3.068	4.3319	4.343	4.297	3.899	4.0324	3.924	3.66	3.7311	3.7745	3.353	3.314
VIT_03s0038g03940	AT4G35300	tonoplast monosaccharide transporter2 [Source:TAIR;Acc:AT4G35300]	8.427	8.0398	8.511	8.537	8.252	8.478	8.06	8.024	8.542	7.931	7.767	7.472	8.68	8.843	8.423	8.02	8.7841	8.276	8.19	8.256	7.875	7.9327	7.835	8.178	9.199	8.645	8.2667	8.447	8.117	8.309	8.236	8.468	7.69097	7.56	7.258	7.775	7.4024	7.502	7.319	7.326	7.5928	7.409	7.252	6.7992	7.4961	6.635	7.206
VIT_07s0197g00250	AT5G66900	Disease resistance protein (CC-NBS-LRR class) family [Source:TAIR;Acc:AT5G66900]	4.6444	4.8076	4.729	4.462	4.755	4.611	4.083	4.162	4.372	4.374	3.649	3.959	4.591	4.518	4.37	4.37	4.4964	4.24	4.371	4.283	3.914	3.6066	3.714	3.613	3.805	3.945	3.7999	3.699	3.647	3.86	3.23	3.625	3.41649	2.642	2.854	3.013	3.9914	3.917	3.753	3.503	3.7215	3.733	3.255	3.2968	3.4225	2.987	3.255
VIT_01s0026g02070	AT1G26940	Cyclophilin-like peptidyl-prolyl cis-trans isomerase family protein [Source:TAIR;Acc:AT1G26940]	3.2329	2.9681	3.003	2.909	3.305	2.907	2.511	2.463	2.747	2.65	2.441	2.121	3.157	3.283	2.837	2.794	2.8555	2.361	2.3209	2.689	2.282	1.6415	1.597	1.469	3.334	3.283	3.307	3.232	3.007	3.348	3.159	2.704	2.67108	2.584	2.614	2.568	3.5738	3.976	3.753	3.587	3.3886	3.547	3.168	3.092	3.4776	3.102	3.309
VIT_06s0004g05280	AT2G29260	NAD(P)-binding Rossmann-fold superfamily protein [Source:TAIR;Acc:AT2G29260]	2.1565	2.5731	2.341	1.684	2.592	2.161	1.003	1.518	1.559	1.833	1.194	1.982	1.742	1.392	2.125	2.001	1.6379	1.642	1.8086	1.381	1.077	0.8764	0.739	0.78	1.9	2.162	2.4556	1.494	2.204	2.32	1.523	1.633	1.88829	1.586	1.55	1.873	3.0425	2.833	2.845	2.415	2.3784	2.529	1.871	2.2239	2.0662	2.033	1.606
VIT_13s0156g00140	AT3G60080	RING/U-box superfamily protein [Source:TAIR;Acc:AT3G60080]	4.6341	4.3411	4.87	4.516	4.686	4.501	4.465	4.278	3.85	4.261	3.876	3.633	4.659	4.608	4.553	4.32	4.3568	4.276	3.8232	4.031	3.977	3.6918	3.699	3.859	4.945	5.222	4.8837	4.34	4.655	4.737	4.336	4.282	4.27264	4.078	3.931	3.94	4.2734	4.283	4.135	3.983	4.3002	4.192	3.643	4.0371	3.6315	3.516	3.649
VIT_08s0056g00080	AT2G38650	galacturonosyltransferase 7 [Source:TAIR;Acc:AT2G38650]	6.2085	6.0472	6.368	6.035	5.971	6.334	5.798	6.008	6.012	5.75	5.245	5.928	6.182	6.256	6.428	6.219	6.2103	6.26	6.053	6.275	5.825	5.683	5.661	5.707	6.43	6.472	6.5432	6.101	6.024	6.414	5.776	5.939	5.73002	5.531	5.426	5.532	5.5398	5.538	5.351	5.123	5.1218	5.404	4.837	5.2145	5.032	4.708	4.486
VIT_07s0031g01660		cytochrome P450, family 96, subfamily A, polypeptide 9 [Source:TAIR;Acc:AT4G39480]	3.472	3.266	3.35	3.113	3.212	2.907	2.853	2.798	3.158	3.021	2.53	2.799	4.502	4.373	4.409	4.326	4.1168	4.267	3.9936	4.339	3.998	3.5341	3.613	3.643	3.505	3.596	3.4494	2.969	3.381	3.088	2.923	2.84	2.87312	2.453	2.087	2.363	4.9565	4.683	4.513	4.848	4.5716	4.665	4.418	4.5629	4.3511	4.148	3.769
VIT_06s0061g00150		RNA-binding (RRM/RBD/RNP motifs) family protein [Source:TAIR;Acc:AT3G21100]	4.0929	3.7663	3.928	3.748	3.8	4.006	3.058	3.205	3.158	3.603	2.88	3.305	4.18	4.306	3.819	3.45	3.7331	3.522	2.9868	3.329	2.68	2.5262	2.602	2.336	3.276	3.713	3.7272	2.986	3.338	3.34	3.435	3.092	2.98327	3.046	3.059	3.203	4.0743	3.828	3.671	3.556	3.5994	3.351	3.422	3.4045	3.3219	3.162	2.972
VIT_06s0009g00660			0.3957	0.6083	0.18	0.143	0.192	-0.338	-0.539	-0.263	-0.315	0.173	-0.515	-0.669	0.353	0.077	0.695	0.04	-0.0076	-0.039	-0.1348	-0.194	-0.676	-0.5221	-0.615	-0.586	-0.176	0.319	0.6138	0.522	0.95	0.285	0.102	0.075	0.09636	0.027	0.033	-0.963	0.8823	0.982	0.673	0.315	0.5774	0.584	0.449	-0.0732	0.2	0.043	0.029
VIT_11s0016g04020			4.4553	4.7722	4.5	4.074	4.505	4.161	4.098	3.975	4.059	4.082	3.993	4.051	4.419	4.496	4.579	4.598	4.4917	4.466	4.0264	4.543	3.803	3.8193	3.876	4.096	4.453	4.462	4.8054	4.148	4.073	4.23	4.016	3.955	3.81027	3.749	3.751	3.505	4.5561	4.497	4.557	4.375	4.2635	4.261	4.009	3.985	4.2043	3.875	4.087
VIT_08s0058g00870	AT5G01750	Protein of unknown function (DUF567) [Source:TAIR;Acc:AT3G16900]	7.3763	7.3136	7.328	7.26	7.378	7.04	7.048	6.69	6.846	7.103	6.787	6.447	7.056	6.85	7.015	6.881	6.9789	6.748	6.4131	6.74	6.451	6.035	6.15	6.22	7.032	7.029	7.1672	7.033	6.846	6.929	6.733	6.693	6.5884	6.301	6.311	6.425	7.2591	7.385	7.418	7.109	7.2085	7.146	6.851	6.8667	6.9257	6.541	6.894
VIT_00s0204g00040	AT4G17050	ureidoglycine aminohydrolase [Source:TAIR;Acc:AT4G17050]	3.5654	3.4137	3.681	3.547	3.67	3.646	3.38	3.095	3.27	3.274	2.753	3.059	3.107	2.954	2.774	3.036	2.7182	2.445	2.5876	2.656	2.398	1.7541	2.131	1.579	3.745	3.569	3.7801	3.16	3.08	3.413	3.198	3.092	2.5667	2.626	2.622	3.074	3.3592	3.263	3.033	2.771	3.3483	3.097	2.733	2.7986	2.6761	2.075	2.119
VIT_06s0004g05650	AT5G59080	unknown protein; FUNCTIONS IN: molecular_function unknown; INVOLVED IN: response to oxidative stress; LOCATED IN: chloroplast; EXPRESSED IN: 18 plant structures; EXPRESSED DURING: 9 growth stages; BEST Arabidopsis thaliana protein match is: unknown /.../n (TAIR:AT3G46880.1); Has 1807 Blast hits to 1807 proteins in 277 species: Archae - 0; Bacteria - 0; Metazoa - 736; Fungi - 347; Plants - 385; Vi…	6.4566	6.3929	5.913	6.395	6.466	5.918	6.885	7.039	6.394	6.653	6.241	6.8	6.439	6.389	6.203	6.269	6.15	5.914	5.9183	5.981	5.38	6.5255	6.455	6.709	7.412	7.342	7.2416	6.49	6.55	6.869	6.708	6.154	6.43151	6.8	6.7	5.937	7.6518	7.787	7.941	7.489	7.4842	7.187	6.926	6.7019	6.751	6.435	6.334
VIT_18s0001g05530	AT1G35720	annexin 1 [Source:TAIR;Acc:AT1G35720]	8.0119	8.1702	7.68	7.724	8.322	7.413	7.544	7.581	7.919	7.648	7.346	7.504	8.724	8.408	8.431	8.317	8.3358	8.196	7.7746	8.127	7.699	7.1898	7.289	7.261	7.82	7.332	7.7036	7.37	7.26	7.53	7.033	6.442	7.00417	6.7	6.478	6.663	8.7658	8.766	8.836	8.593	8.5886	8.709	8.42	8.401	8.3793	8.063	8.145
VIT_13s0019g02040	AT3G55550	Concanavalin A-like lectin protein kinase family protein [Source:TAIR;Acc:AT3G55550]	5.0221	5.0595	4.922	4.918	5.121	4.929	4.406	4.459	4.597	4.69	4.164	4.489	4.792	5.029	5.194	4.994	5.0889	4.643	4.776	4.913	4.826	4.4284	4.507	4.607	4.88	4.988	5.0519	5.072	4.757	5.16	4.595	4.88	4.76334	4.426	4.144	4.407	5.6748	5.701	5.683	5.379	5.4406	5.935	5.037	5.8016	5.401	4.798	5.246
VIT_13s0067g00140	AT2G40815	Calcium-dependent lipid-binding (CaLB domain) family protein [Source:TAIR;Acc:AT2G40815]	4.9597	4.6629	5.135	5.03	4.964	4.923	4.771	4.744	4.861	4.681	4.451	4.443	5.512	5.668	5.33	4.974	5.4144	5.143	4.8054	5.172	4.404	4.6504	4.635	4.856	5.585	5.335	5.1602	5.018	4.81	4.787	4.771	4.592	4.33018	4.07	3.913	4.057	4.6182	4.572	4.651	4.396	4.6159	4.364	4.226	4.0722	4.3592	3.846	4.017
VIT_03s0091g00670			2.8854	2.8692	2.054	2.955	2.454	1.75	3.482	3.594	2.598	2.79	2.685	2.827	3.295	3.472	3.034	2.419	2.8555	2.524	1.9095	2.223	1.935	2.9339	2.718	2.649	3.161	2.322	2.5429	2.205	2.042	2.232	2.658	2.009	2.09871	2.246	2.525	1.476	2.7516	2.969	3.004	2.762	2.7928	2.479	2.257	2.2377	1.9145	1.833	1.842
VIT_10s0003g04040	AT2G34620	Mitochondrial transcription termination factor family protein [Source:TAIR;Acc:AT2G34620]	2.694	2.8927	2.71	2.709	2.623	2.32	1.985	1.883	1.994	2.516	1.762	2.178	2.489	2.36	2.288	1.926	1.9143	1.918	1.5277	1.814	1.507	1.1711	1.613	1.221	2.523	2.701	2.7447	2.146	2.262	2.442	2.147	2.024	2.32231	2.328	2.217	2.174	2.5919	2.473	2.811	2.426	2.2593	2.469	2.077	2.0936	2.0398	1.747	2.007
VIT_08s0007g00420			3.7771	4.2259	4.118	3.893	4.11	3.922	3.613	3.629	3.547	3.859	3.295	3.155	3.714	3.876	3.392	3.146	3.1973	3.082	3.0617	3.122	2.751	2.3222	2.703	2.639	4.181	3.876	4.0086	4.253	3.686	3.886	4.02	3.538	3.61071	3.271	3.206	3.284	4.0417	4.077	4.189	3.613	3.708	3.405	3.234	3.3357	3.4923	2.995	3.632
VIT_05s0049g00280		2-oxoglutarate (2OG) and Fe(II)-dependent oxygenase superfamily protein [Source:TAIR;Acc:AT1G06650]	4.6505	4.6787	4.544	4.737	4.592	4.52	4.072	4.072	4.225	4.291	3.845	4.158	3.595	3.904	3.679	3.569	3.6641	3.297	2.9661	3.244	3.042	2.1797	2.578	2.12	5.311	5.377	5.2276	5.186	5.168	5.238	5.053	4.955	4.82032	4.469	4.373	4.686	5.0537	4.974	5.019	4.822	4.9556	4.813	4.501	4.7011	4.6287	4.278	4.232
VIT_09s0018g02130	AT3G21180	autoinhibited Ca(2+)-ATPase 9 [Source:TAIR;Acc:AT3G21180]	6.5378	6.7133	6.646	6.134	6.523	6.262	5.743	5.968	6.212	6.259	5.836	6.08	6.517	6.464	6.456	6.146	6.196	6.477	6.3327	6.483	6.122	5.7397	5.693	5.639	6.423	6.445	6.5201	6.03	6.038	6.224	6.076	6.052	5.81045	5.526	5.223	5.556	6.0266	6.186	6.238	6.111	5.6373	5.896	5.725	5.8652	5.6274	5.431	5.212
VIT_08s0007g01290	AT5G02030	POX (plant homeobox) family protein [Source:TAIR;Acc:AT5G02030]	5.8338	5.7624	5.876	5.77	5.599	5.738	5.697	5.572	5.328	5.658	5.209	5.399	5.865	6.215	5.76	5.363	5.7685	5.602	5.2487	5.627	5.127	5.2646	5.046	5.211	5.412	5.286	5.3308	4.899	4.729	4.948	5.016	4.402	4.46807	4.293	4.415	3.99	5.2625	5.343	5.229	4.756	4.9896	4.768	4.425	4.4928	4.5207	4.204	4.19
VIT_09s0002g05660	AT1G80310	sulfate transmembrane transporters [Source:TAIR;Acc:AT1G80310]	4.6865	4.3037	4.645	4.63	4.511	4.619	4.112	4.436	4.168	4.38	4.021	3.992	5.726	5.838	5.616	5.316	5.6276	5.374	4.997	5.511	5.032	4.7623	4.845	4.964	4.798	4.842	5.1785	4.463	4.454	4.856	4.364	4.507	4.25983	4.304	4.126	4.182	5.1254	5.169	5.095	4.917	5.0644	5.112	4.67	4.9368	4.8038	4.275	4.589
VIT_09s0002g03340		oxidative stress 3 [Source:TAIR;Acc:AT5G56550]	0.1878	0.221	-1.338	0.294	0.232	-0.829	0.098	1.186	-0.254	0.492	-0.087	1.755	-0.881	1.43	-0.258	-0.352	-0.7534	-1.663	-0.227	-0.658	-0.918	1.5103	0.768	1.6	1.579	1.536	1.8868	0.27	1.184	0.782	0.046	0.075	1.01898	1.093	1.58	0.068	2.4376	2.4	3.026	2.875	2.6486	2.651	2.326	2.43	1.712	1.391	1.404
VIT_11s0037g00340	AT2G17265	homoserine kinase, putative / HSK, putative [Source:TAIR;Acc:AT4G35295]	4.3342	4.2503	4.299	4.184	3.956	4.124	3.818	3.769	3.547	3.991	3.305	3.119	4.538	4.46	4.427	4.091	4.2194	4.066	3.5243	3.912	3.873	3.6898	3.593	3.538	4.135	3.976	4.2555	3.868	3.838	4.018	3.964	3.558	3.69312	3.312	3.369	3.392	3.9613	4.067	3.976	3.742	3.8216	4.049	3.616	3.8116	3.8062	3.22	3.59
VIT_17s0000g03800			3.5305	3.9488	3.81	3.517	3.699	3.423	3.409	3.095	2.915	3.437	2.63	2.412	3.844	4.072	4.13	4.088	3.7644	4.02	3.6	3.97	3.763	3.1403	3.38	3.303	3.346	3.7	3.8952	2.909	3.621	3.551	3.198	3.252	3.38378	2.965	3.157	3.041	3.7805	3.672	3.735	3.686	3.2703	3.812	3.428	3.5441	3.1535	3.122	2.869
VIT_13s0019g00470			2.4266	1.6414	1.979	2.225	1.823	2.429	1.855	1.632	2.079	1.881	1.416	1.462	2.216	2.031	1.957	2.244	1.7673	1.515	1.7852	1.946	1.05	1.2825	1.629	0.986	1.917	1.357	1.1222	0.923	1.159	1.092	0.951	0.416	0.49673	0.557	0.445	0.747	1.4021	1.118	1.509	1.406	1.6507	0.858	1.202	1.0505	1.043	0.786	0.644
VIT_15s0046g03600			5.7736	5.4448	5.426	6.387	5.752	5.703	5.256	5.222	6.362	5.181	5.038	4.793	5.228	4.943	5.033	4.789	5.1346	5.112	5.1167	5.174	4.833	3.8737	3.988	4.035	5.381	4.988	4.2783	5.228	5.118	4.729	4.997	5.542	4.62824	3.99	3.778	4.559	4.6455	4.424	4.656	4.444	4.6423	4.488	4.434	4.3125	4.2739	3.887	4.19
VIT_02s0012g00580	AT4G18030	S-adenosyl-L-methionine-dependent methyltransferases superfamily protein [Source:TAIR;Acc:AT4G18030]	7.6984	7.5851	7.754	7.543	7.66	7.691	7.224	7.206	7.47	7.306	6.971	7.15	7.497	7.521	7.161	7.061	7.3776	7.135	6.9743	7.03	6.86	6.4627	6.47	6.522	7.928	7.836	7.78	7.319	7.323	7.494	7.376	7.245	6.98366	6.684	6.667	6.901	7.7512	7.734	7.506	7.401	7.4369	7.455	7.146	7.1304	7.2779	6.879	6.885
VIT_19s0014g02980	AT5G53760	Seven transmembrane MLO family protein [Source:TAIR;Acc:AT1G26700]	5.9095	6.1201	6.308	5.836	6.167	6.057	5.659	5.566	6.183	5.762	5.657	5.415	5.64	5.654	5.313	5.379	5.5352	5.127	5.5154	5.152	5.114	4.6514	4.763	4.67	6.536	6.514	6.3762	6.209	6.029	6.205	6.078	6.142	5.8563	5.552	5.428	5.563	6.4656	6.657	6.524	6.249	6.4016	6.307	6.035	6.0137	6.1691	5.752	5.848
VIT_01s0011g06330	AT2G01910	microtubule-associated protein 65-7 [Source:TAIR;Acc:AT1G14690]	4.4829	4.4944	4.533	3.893	4.155	4.552	3.796	3.833	4.146	4.276	3.845	3.848	3.847	4.121	3.884	3.461	3.5155	3.654	3.3114	3.699	3.205	3.1104	2.839	3.005	3.759	3.938	4.1606	3.348	3.442	3.679	3.321	3.145	3.40722	3.371	3.424	3.298	4.0084	3.836	3.708	3.454	3.1814	3.168	2.831	3.1442	2.9769	2.728	2.621
VIT_07s0005g00940	AT2G47500	P-loop nucleoside triphosphate hydrolases superfamily protein with CH (Calponin Homology) domain [Source:TAIR;Acc:AT2G47500]	2.5361	2.2126	2.409	2.237	1.769	2.32	1.803	2.046	1.956	1.912	1.434	1.864	2.628	2.967	2.514	1.941	2.1697	2.456	2.1111	2.431	1.545	2.4848	2.05	2.105	2.639	2.221	1.9731	1.494	1.734	1.997	1.786	1.367	1.32492	0.836	1.111	0.925	2.0523	1.949	1.813	1.517	2.0166	1.93	1.715	1.7533	1.8852	1.478	0.831
VIT_04s0044g01850			6.6266	6.5686	6.681	6.334	6.59	6.432	6.258	6.127	6.208	6.275	6.179	5.86	4.964	5.141	4.966	4.526	4.5647	4.527	4.2351	4.543	4.024	3.7059	3.728	3.708	6.526	6.392	6.3926	5.928	6.128	5.994	5.778	5.682	5.90074	5.686	5.71	5.717	5.3383	5.256	5.228	5.151	5.1046	4.933	4.64	4.4928	4.768	4.401	4.308
VIT_13s0101g00100	AT2G38710	AMMECR1 family [Source:TAIR;Acc:AT2G38710]	6.5536	6.4334	6.718	6.391	6.615	6.315	6.005	6.08	6.2	6.059	5.453	5.584	6.471	6.259	6.247	6.418	6.2343	5.979	6.1124	6.139	6.162	5.3869	5.612	5.258	6.965	7.043	6.8674	6.529	6.579	6.52	6.378	6.705	6.32293	6.275	6.109	6.292	6.4307	6.487	6.464	6.138	6.2722	6.195	5.947	5.9024	6.003	5.726	5.637
VIT_05s0124g00530	AT2G43200	S-adenosyl-L-methionine-dependent methyltransferases superfamily protein [Source:TAIR;Acc:AT2G43200]	3.1203	2.7631	3.059	2.762	2.947	2.856	2.159	2.247	2.395	2.379	1.889	2.26	1.993	2.455	1.786	1.17	1.8717	1.351	1.5556	0.838	1.516	1.124	1.369	1.221	2.335	2.354	2.5048	2.561	2.329	2.872	2.591	2.452	2.13285	1.789	1.825	2.224	3.0991	3.42	3.401	2.78	2.9161	2.615	2.312	2.5889	2.5968	1.897	2.497
VIT_11s0016g03100	AT4G29120	6-phosphogluconate dehydrogenase family protein [Source:TAIR;Acc:AT4G29120]	7.421	6.8769	7.287	7.221	6.971	7.104	6.799	6.685	6.322	6.636	6.112	6.086	7.641	7.472	7.631	7.704	7.5486	7.385	7.0119	7.421	7.088	6.4703	6.718	6.599	7.476	7.438	7.5357	7.103	6.974	7.15	7.012	6.819	6.61984	6.286	6.331	6.271	7.8234	7.865	7.804	7.843	8.0228	7.967	7.742	7.8421	7.7291	7.284	7.614
VIT_01s0011g06550	AT2G01980	sodium proton exchanger, putative (NHX7) (SOS1) [Source:TAIR;Acc:AT2G01980]	4.9888	4.7869	5.042	4.799	4.844	4.75	4.263	4.434	4.343	4.473	4.108	4.282	4.905	5.044	4.712	4.576	4.5736	4.371	4.2286	4.445	3.843	3.7799	3.664	3.549	4.971	4.855	4.8268	4.601	4.403	4.673	4.585	4.042	4.16951	4.033	3.822	3.916	5.0516	5.153	5.1	4.921	4.9069	4.819	4.627	4.7523	4.7313	4.49	4.37
VIT_15s0046g03700	AT4G00560	NAD(P)-binding Rossmann-fold superfamily protein [Source:TAIR;Acc:AT4G00560]	3.5567	3.745	3.633	3.223	3.742	3.304	3.13	2.932	2.861	3.262	2.775	2.905	3.173	3.215	2.855	3.014	2.8914	2.65	2.3531	2.31	2.387	2.1028	2.289	1.883	3.051	3.173	2.9645	2.827	2.639	2.776	2.658	2.695	2.55835	2.378	2.273	2.423	3.8621	3.824	3.5	3.306	3.3772	3.498	2.923	2.9402	3.2315	2.919	2.932
VIT_05s0051g00440	AT4G13590	Uncharacterized protein family (UPF0016) [Source:TAIR;Acc:AT4G13590]	5.4538	5.798	5.547	5.364	5.432	5.417	5.291	5.212	5.325	5.497	5.082	5.103	5.055	5.442	5.161	5.065	5.1012	4.896	4.8083	4.828	4.624	4.4429	4.356	4.395	5.361	5.402	5.1633	4.842	4.951	4.936	4.917	4.608	4.67534	4.591	4.476	4.274	5.6641	5.642	5.442	5.454	5.3905	5.206	4.994	5.0621	5.1291	4.95	4.583
VIT_02s0025g02370			2.7556	2.99	2.671	2.508	2.873	2.617	1.921	2.116	2.203	2.322	1.718	1.697	2.481	1.956	2.535	2.555	2.1221	2.232	1.8086	2.178	2.1	1.376	1.793	1.469	2.467	2.766	2.7282	2.205	2.473	2.311	1.963	1.951	2.19881	1.992	1.624	2.113	2.8769	2.776	2.828	2.629	2.7044	2.747	2.326	2.3306	2.1302	2.17	2.155
VIT_18s0001g08260	AT5G49650	xylulose kinase-2 [Source:TAIR;Acc:AT5G49650]	6.404	6.1251	6.455	6.179	6.349	6.193	6.021	6.13	5.787	6.024	5.615	5.71	6.103	6.004	6.1	6.15	6.0075	6.087	5.8275	6.169	5.61	5.5293	5.526	5.498	6.275	6.491	6.3676	5.701	6.126	5.942	5.736	5.672	6.02791	5.563	5.587	5.067	5.8926	5.844	6.046	5.873	5.732	5.796	5.79	5.7629	5.3319	5.424	5.017
VIT_13s0067g02060	AT3G56130	biotin/lipoyl attachment domain-containing protein [Source:TAIR;Acc:AT3G56130]	4.7729	5.3731	5.022	4.475	5.038	4.778	4.211	4.206	4.542	4.757	4.075	4.077	5.128	4.791	4.827	4.983	4.7306	4.605	4.5378	4.687	4.487	3.8984	3.981	3.919	4.821	5.113	5.3004	4.734	4.693	5.012	4.519	4.492	4.54616	4.458	4.398	4.605	5.0017	5.294	5.041	4.8	4.9382	4.815	4.495	4.6961	4.6442	4.204	4.387
VIT_07s0005g05850	AT4G13200	unknown core plastoglobule protein	5.0299	5.1627	4.899	4.69	5.09	4.536	4.332	4.302	4.114	4.66	4.221	3.947	4.722	4.67	4.582	4.61	4.4799	4.474	4.0038	4.329	4.131	3.5045	3.514	3.384	4.564	4.878	4.8479	4.466	4.812	4.586	4.423	4.205	4.56504	4.453	4.43	4.295	5.2048	5.186	5.133	5.166	5.1885	5.119	4.909	4.7643	4.8174	4.87	4.745
VIT_02s0087g00160			4.0749	4.4049	3.954	3.939	4.266	3.822	3.504	3.469	3.468	3.802	3.36	3.299	3.925	3.725	3.875	4.165	3.8655	3.76	3.5243	3.616	3.852	2.6928	2.805	2.629	3.697	3.938	3.9062	3.872	3.727	3.842	3.721	3.721	3.65446	3.286	3.558	3.516	4.2804	4.398	4.225	4.222	4.3241	4.154	4.118	4.1026	4.0172	3.658	4.03
VIT_11s0052g00430	AT5G57100	Nucleotide/sugar transporter family protein [Source:TAIR;Acc:AT5G57100]	4.9148	4.9068	5.224	4.719	4.912	5.076	4.301	4.438	4.8	4.644	4.194	4.311	4.755	4.483	4.719	4.714	4.674	4.703	4.371	4.519	4.106	4.0698	4.109	4.139	4.559	4.737	4.7595	4.035	4.246	4.425	3.862	4.299	4.05546	3.996	3.883	4.051	4.5416	4.262	4.04	4.106	4.1542	3.886	3.571	3.7065	3.6002	3.511	3.657
VIT_17s0000g00520	AT4G27760	NAD(P)-binding Rossmann-fold superfamily protein [Source:TAIR;Acc:AT5G53090]	5.455	5.5688	5.585	5.285	5.593	5.454	5.05	4.828	4.969	5.075	4.604	4.683	5.547	5.577	5.595	5.461	5.4534	5.494	5.1976	5.419	5.109	4.7908	4.923	4.839	5.679	5.618	5.6032	5.168	5.246	5.358	5.078	5.075	5.00832	4.782	4.673	4.623	5.4542	5.446	5.53	5.264	5.2031	5.228	5.027	5.0505	5.0032	4.768	4.749
VIT_09s0002g05180			6.7228	6.5692	6.475	6.572	6.48	6.224	6.217	5.866	5.952	6.067	5.701	5.722	6.151	6.344	6.175	6.145	6.2716	5.931	5.9143	5.853	5.83	5.3107	5.562	5.584	6.318	6.484	6.1438	5.867	6.121	5.892	5.753	5.718	5.74389	5.656	5.772	5.465	6.6011	6.59	6.503	6.408	6.4493	6.244	5.965	5.8484	5.9472	5.632	5.769
VIT_12s0142g00420			3.3273	3.6702	3.613	3.279	3.436	3.423	2.983	2.716	2.986	3.256	2.638	2.388	3.479	3.53	3.362	3.078	3.4203	3.162	2.9346	3.287	2.889	2.8603	2.839	2.981	3.845	3.924	4.0423	3.576	3.457	3.692	3.413	3.533	3.10866	2.837	2.829	2.896	3.6297	3.636	3.827	3.408	3.3366	3.478	3.345	3.2968	3.1098	2.719	2.918
VIT_04s0044g00280	AT5G09850	Transcription elongation factor (TFIIS) family protein [Source:TAIR;Acc:AT5G09850]	4.8115	5.0953	4.932	4.413	5.004	4.613	3.805	3.909	4.123	4.447	3.767	3.752	4.242	4.053	4.217	4.21	4.1676	3.911	3.8987	3.944	3.953	3.0581	3.211	3.096	5.117	5.259	5.0959	4.704	4.986	4.924	4.607	4.72	4.62224	4.397	4.276	4.348	5.4261	5.425	5.212	5.128	5.2382	5.018	4.804	4.8742	4.768	4.708	4.85
VIT_17s0000g03820	AT1G73885	unknown protein; FUNCTIONS IN: molecular_function unknown; INVOLVED IN: biological_process unknown; LOCATED IN: chloroplast thylakoid membrane, chloroplast; Has 37 Blast hits to 37 proteins in 13 species: Archae - 0; Bacteria - 0; Metazoa - 0; Fungi /.../Plants - 37; Viruses - 0; Other Eukaryotes - 0 (source: NCBI BLink). [Source:TAIR;Acc:AT1G73885]	2.8002	3.1015	2.646	2.655	2.76	2.727	2.489	2.256	1.93	2.757	1.98	1.933	3.027	2.894	3.159	3.112	2.8985	2.738	2.6407	3.073	2.747	2.5125	2.485	1.967	2.432	2.798	2.8625	2.176	2.732	2.489	2.065	2.107	2.46315	2.054	1.898	1.934	2.83	2.543	2.609	2.415	2.5302	2.587	2.228	2.5781	2.1794	2.157	1.828
VIT_03s0063g02290	AT1G11755	Undecaprenyl pyrophosphate synthetase family protein [Source:TAIR;Acc:AT1G11755]	3.0171	3.1411	2.965	2.804	3.058	2.975	2.159	2.463	2.287	2.506	1.82	2.471	2.904	2.881	2.514	2.624	2.6358	2.609	2.1934	2.656	2.02	1.7149	1.965	1.558	2.793	2.829	3.0922	2.679	2.732	2.57	2.713	2.185	2.42692	2.029	2.139	2.253	3.6569	3.779	4.051	3.657	3.5187	3.523	3.56	3.3033	3.5355	3.27	3.044
VIT_18s0001g11150	AT5G36210	alpha/beta-Hydrolases superfamily protein [Source:TAIR;Acc:AT5G36210]	5.6833	5.5382	5.472	5.312	5.405	5.303	4.916	5.052	4.631	5.085	4.504	4.832	5.911	6.025	5.902	5.399	5.6297	5.603	5.3998	5.687	5.251	4.6873	4.728	4.604	5.106	4.955	5.3578	4.686	5.098	5.014	4.95	4.469	4.81682	4.354	4.381	4.253	5.7423	5.592	5.842	5.387	5.1885	5.305	5.152	5.2658	5.1054	5.21	4.848
VIT_06s0004g00410	AT1G55360	Protein of Unknown Function (DUF239) [Source:TAIR;Acc:AT1G55360]	5.9974	5.963	6.298	5.414	5.868	5.912	5.182	5.231	5.32	5.617	4.906	5.375	6.015	6.075	5.814	5.747	5.8593	5.626	5.605	5.71	5.346	5.6228	5.514	5.678	5.623	5.819	6.1148	4.972	4.977	5.464	5.035	4.932	4.63818	4.694	4.795	4.69	6.0422	6.02	6.052	5.423	5.5776	5.653	5.042	5.5308	5.1416	4.88	4.804
VIT_18s0001g14230	AT1G47840	hexokinase 3 [Source:TAIR;Acc:AT1G47840]	4.6403	4.1566	4.354	4.596	4.186	4.385	4.26	3.854	3.832	3.998	3.542	3.447	4.757	4.847	4.638	4.335	4.508	4.522	4.0239	4.393	4.012	3.7297	3.918	3.841	4.146	3.973	4.142	4.263	4.22	3.945	3.971	3.729	3.94769	3.746	3.718	3.613	3.8147	3.879	3.861	3.643	3.4551	3.571	3.453	3.5824	3.6836	3.33	3.594
VIT_13s0067g02570	AT2G40540	potassium transporter 2 [Source:TAIR;Acc:AT2G40540]	6.6737	6.4414	6.596	6.357	6.463	6.389	6.037	6.012	5.858	6.127	5.612	5.801	6.362	6.462	6.24	5.878	6.1276	5.975	5.6964	6.051	5.501	5.2802	5.232	5.327	6.474	6.571	6.559	6.185	6.219	6.263	6.13	5.643	5.98104	5.742	5.542	5.546	6.1777	6.322	5.952	5.866	5.9185	5.899	5.664	5.5626	5.6207	5.301	5.298
VIT_06s0009g01930	AT5G21170	5'-AMP-activated protein kinase beta-2 subunit protein [Source:TAIR;Acc:AT5G21170]	5.125	4.8096	5.042	4.801	5.096	4.938	4.313	4.621	4.405	4.616	4.055	3.959	5.581	5.326	5.228	5.639	5.2718	5.216	5.2272	5.101	5.043	4.3512	4.597	4.645	5.456	5.309	5.5268	5.041	5.208	5.169	4.913	4.923	4.96159	4.793	4.949	4.718	5.6289	5.567	5.701	5.53	5.4677	5.569	5.357	5.3459	5.2919	5.044	5.407
VIT_06s0004g02480	AT5G04250	Cysteine proteinases superfamily protein [Source:TAIR;Acc:AT5G04250]	3.0847	3.0258	2.965	2.636	3.018	2.85	2.015	2.096	2.125	2.368	1.558	2.287	3.496	3.283	3.152	3.297	2.8335	3.119	2.7951	2.908	2.382	2.6684	2.57	2.31	2.793	2.836	2.4656	2.342	2.132	2.362	2.323	2.147	1.99114	2.078	1.825	2.144	3.1304	3.184	3.105	2.734	3.2329	2.829	2.617	2.9653	2.5968	2.388	2.119
VIT_06s0004g08110			4.0257	4.2802	4.452	4.067	4.373	4.027	3.672	3.632	3.953	3.862	3.449	3.279	4.362	4.007	4.029	4.676	4.0485	4.047	4.2523	4.022	3.805	3.5182	3.523	3.483	3.773	3.916	3.9459	3.783	4.06	3.9	3.648	3.985	3.56142	3.196	3.262	3.536	4.2943	4.419	4.241	4.127	4.5666	4.276	3.94	3.9052	4.1833	3.485	3.836
VIT_08s0040g03320	AT2G37500	arginine biosynthesis protein ArgJ family [Source:TAIR;Acc:AT2G37500]	4.3741	3.6971	4.525	4.158	4.054	4.334	3.907	3.92	3.666	3.973	3.431	3.718	4.45	4.227	4.243	3.819	3.776	4.028	3.3318	3.898	3.072	3.2758	3.205	3.118	4.157	4.095	4.267	3.774	3.576	3.999	3.699	3.568	3.34547	3.135	3.147	3.198	3.7556	3.775	3.988	3.628	3.6571	3.808	3.472	3.7262	3.5866	3.341	3.136
VIT_11s0052g00710	AT5G20590	TRICHOME BIREFRINGENCE-LIKE 5 [Source:TAIR;Acc:AT5G20590]	4.7803	4.3382	4.722	4.685	4.492	4.605	4.728	4.261	4.436	4.481	4.24	4.187	4.773	4.544	4.858	4.685	4.6574	4.902	4.3432	4.883	4.338	3.9483	4.092	4.143	4.526	4.499	4.3951	4.239	4.237	4.059	3.937	4.144	4.11361	3.782	3.663	3.723	4.2908	4.199	4.206	4.245	4.2758	4.405	4.327	4.2148	4.1279	4.027	3.714
VIT_07s0005g02170	AT2G47115	unknown protein; FUNCTIONS IN: molecular_function unknown; INVOLVED IN: biological_process unknown; LOCATED IN: endomembrane system; BEST Arabidopsis thaliana protein match is: unknown protein (TAIR:AT1G10660.1); Has 35333 Blast hits to 34131 protei /.../2444 species: Archae - 798; Bacteria - 22429; Metazoa - 974; Fungi - 991; Plants - 531; Viruses - 0; Other Eukaryotes - 9610 (source: NCBI BLink…	6.644	6.5479	6.84	6.649	6.699	6.75	6.348	6.181	6.418	6.3	6.277	6.018	6.375	6.359	6.264	6.397	6.2462	6.106	5.7043	6.184	5.651	5.5276	5.581	5.563	6.987	6.871	6.8703	6.692	6.471	6.52	6.404	6.376	6.25092	5.925	6.069	5.916	6.9347	6.932	6.824	6.67	6.8561	6.655	6.39	6.4171	6.6503	6.213	6.354
VIT_11s0016g01330	AT2G31670	Stress responsive alpha-beta barrel domain protein [Source:TAIR;Acc:AT2G31670]	4.3984	4.3664	4.386	4.171	4.358	4.351	3.633	3.676	3.757	3.924	3.388	3.435	3.83	3.813	3.561	3.367	3.5338	3.133	3.0021	3.287	3.183	2.5926	2.665	2.699	4.209	4.104	4.1074	3.62	3.594	3.782	3.499	3.568	3.23454	3.152	3.352	3.132	3.9481	3.928	4.014	3.598	3.7527	3.581	3.145	3.4467	3.2774	2.987	2.862
VIT_10s0116g00100	AT4G22130	STRUBBELIG-receptor family 8 [Source:TAIR;Acc:AT4G22130]	5.2373	4.9797	5.334	4.979	5.055	5.512	4.02	4.4	5.114	4.494	3.752	4.352	5.392	5.19	5.108	5.034	4.9863	5.016	4.7231	5.009	4.468	4.2791	4.374	4.358	5.387	5.407	5.1494	5.177	4.951	5.251	5.044	5.236	4.49239	3.905	3.838	4.436	4.388	4.403	4.225	3.556	3.9769	4.333	3.397	3.9052	4.0704	3.381	3.303
VIT_06s0004g07850	AT5G58375	Methyltransferase-related protein [Source:TAIR;Acc:AT5G58375]	4.6885	4.5955	4.904	4.734	4.591	4.715	4.674	4.486	4.198	4.46	4.324	3.896	4.888	4.724	4.676	4.829	4.7066	4.477	4.3067	4.534	4.104	3.8322	3.892	4.004	4.803	4.928	4.9185	4.736	4.367	4.647	4.456	4.662	4.14741	4.09	3.934	4.004	4.7323	4.768	4.814	4.519	4.739	4.696	4.186	4.4401	4.313	3.709	4.227
VIT_01s0127g00230	AT1G60800	NSP-interacting kinase 3 [Source:TAIR;Acc:AT1G60800]	5.6267	5.3322	5.53	5.475	5.245	5.532	5.085	5.272	5.133	5.101	4.662	4.967	5.376	5.486	5.251	5.135	5.2105	5.17	4.9518	5.21	4.609	4.7728	4.672	4.85	5.225	5.104	5.2766	4.84	4.598	4.778	4.825	4.558	4.37367	4.117	4.093	4.17	4.6671	4.529	4.707	4.312	4.285	4.457	3.975	4.4251	4.0573	3.834	3.702
VIT_17s0000g02260	AT3G17940	Galactose mutarotase-like superfamily protein [Source:TAIR;Acc:AT3G17940]	6.8265	6.5312	6.725	6.657	6.861	6.414	6.262	6.072	5.863	6.156	5.57	5.79	6.634	6.545	6.42	6.34	6.4161	6.167	5.7366	6.185	5.674	5.0663	5.161	5.204	6.942	7.074	7.0553	7.114	6.964	6.959	6.795	6.732	6.68984	6.403	6.222	6.496	7.0156	7.099	7.147	7.061	6.9311	7.129	6.811	6.898	6.8142	6.678	6.762
VIT_06s0004g06610		rotamase CYP 7 [Source:TAIR;Acc:AT5G58710]	8.2451	8.0723	8.375	8.16	8.282	8.175	7.902	7.746	7.947	7.82	7.651	7.448	8.547	8.405	8.398	8.416	8.4094	8.265	8.0308	8.192	8.09	7.6096	7.737	7.63	8.433	8.408	8.5444	7.998	7.911	8.097	7.828	7.774	7.63176	7.563	7.392	7.514	8.387	8.339	8.244	8.291	8.2475	8.205	7.952	7.9186	7.9911	7.701	7.76
VIT_18s0001g00910			4.5344	4.0214	4.649	4.042	4.104	4.574	3.691	3.842	4.37	3.751	3.629	3.733	5.293	5.321	5.23	5.005	5.0796	5.177	4.8832	5.315	4.522	4.8308	4.694	4.819	4.551	4.108	4.1358	3.858	3.638	3.994	3.703	3.568	3.25535	3.094	2.908	3.111	4.5474	4.546	4.497	4.442	4.2354	4.186	4.078	4.1213	4.1373	3.663	3.73
VIT_04s0023g00160	AT1G79790	Haloacid dehalogenase-like hydrolase (HAD) superfamily protein [Source:TAIR;Acc:AT1G79790]	2.8002	3.1346	2.733	2.894	2.821	2.647	2.399	2.447	2.433	2.526	2.124	1.899	2.174	2.34	2.195	2.43	2.2158	2.12	1.8317	2.267	1.774	1.2718	1.21	1.3	2.577	2.758	2.6517	2.355	2.371	2.311	2.335	2.066	1.79186	1.818	1.8	1.992	2.3605	2.421	2.475	2.368	2.1829	2.469	1.814	2.21	2.0662	1.478	1.721
VIT_08s0007g03930	AT3G52940	Ergosterol biosynthesis ERG4/ERG24 family [Source:TAIR;Acc:AT3G52940]	3.0358	3.1148	3.289	3.153	3.156	3.045	2.634	2.748	2.947	2.623	2.356	2.665	3.813	3.897	3.551	3.356	3.5247	3.437	3.165	3.28	3.056	2.8386	2.784	2.629	3.792	3.729	3.7478	3.13	3.137	3.194	2.984	2.864	2.59147	2.368	2.362	2.214	4.651	4.678	4.649	4.61	4.7165	4.733	4.453	4.407	4.5397	4.398	4.39
VIT_05s0051g00650	AT1G04690	potassium channel beta subunit 1 [Source:TAIR;Acc:AT1G04690]	6.1458	6.3263	6.186	6.092	6.251	6.14	5.91	5.855	6.012	5.956	5.621	5.432	6.14	6.016	5.913	5.752	5.9267	5.634	5.4388	5.547	5.468	5.042	5.198	5.108	6.417	6.453	6.3238	6.292	6.094	6.16	6.105	6.102	5.8833	5.68	5.602	5.699	6.4409	6.479	6.262	6.165	6.3391	6.188	6.021	5.7806	6.1468	5.857	6.198
VIT_01s0011g03760			3.0482	3.1148	3.241	3.015	3.102	2.769	2.604	2.716	2.347	2.739	2.054	2.351	2.681	2.636	2.557	2.769	2.5394	2.479	2.5943	2.209	2.8	1.8799	2.185	2.09	3.27	3.48	3.5085	3.321	3.457	3.586	3.126	3.606	3.19199	2.434	2.778	3.079	3.2776	3.209	3.232	2.995	3.1483	3.063	2.682	3.03	2.9558	2.331	2.687
VIT_13s0019g04480	AT5G03300	adenosine kinase 2 [Source:TAIR;Acc:AT5G03300]	5.8967	6.0393	6.051	5.808	5.994	5.839	5.677	5.53	5.828	5.815	5.341	5.399	5.909	5.959	5.647	5.496	5.8123	5.447	5.3247	5.432	5.106	5.0833	5.042	5.112	6.305	6.236	5.9604	5.747	5.519	5.625	5.448	5.367	5.219	5.105	5.001	5.069	5.8661	6.053	5.782	5.562	5.7815	5.604	5.418	5.2958	5.6548	5.187	5.415
VIT_07s0031g02970	AT5G08660	Protein of unknown function (DUF668) [Source:TAIR;Acc:AT5G08660]	3.4254	3.5027	3.536	3.064	3.706	3.319	2.711	2.742	2.833	3.042	2.556	2.459	3.05	2.901	3.173	2.999	2.9126	2.757	2.723	2.742	2.548	2.028	2.185	2.105	3.346	3.475	3.5228	3.985	3.594	3.734	3.515	3.729	3.34547	2.872	2.96	3.298	3.8243	3.932	4.173	3.608	3.83	3.796	3.227	3.7115	3.6137	2.957	3.182
VIT_08s0007g05750	AT5G04060	S-adenosyl-L-methionine-dependent methyltransferases superfamily protein [Source:TAIR;Acc:AT5G04060]	4.8024	4.9106	4.909	4.658	4.734	4.86	4.414	4.451	4.723	4.507	4.17	4.301	4.214	4.358	3.967	4.006	4.1168	3.746	4.0038	3.766	3.484	3.02	3.157	3.237	4.252	4.287	4.3767	3.719	3.948	4.122	3.629	3.602	3.34547	3.391	3.457	3.488	4.8476	4.999	4.782	4.7	4.5666	4.716	4.36	4.4251	4.4447	4.207	4.108
VIT_14s0066g02250	AT3G28450	Leucine-rich repeat protein kinase family protein [Source:TAIR;Acc:AT3G28450]	5.4102	5.6604	5.614	5.12	5.501	5.265	4.693	4.908	4.932	5.097	4.589	4.503	5.566	5.64	5.365	5.207	5.5238	5.284	5.2583	5.265	5.046	4.399	4.593	4.559	5.122	5.106	5.1815	5.106	4.984	5.204	5.145	4.876	4.70212	4.346	4.624	4.625	5.415	5.453	5.428	5.177	5.2678	5.209	4.861	4.9452	5.0353	4.516	4.823
VIT_08s0007g07540	AT2G23840	HNH endonuclease [Source:TAIR;Acc:AT2G23840]	4.0474	4.4919	4.155	3.722	4.304	4.009	3.738	3.597	3.818	4.034	3.68	3.752	3.399	3.481	4.029	3.954	3.3497	3.587	3.6199	3.966	3.378	3.1667	3.001	3.371	3.132	3.808	3.9208	2.986	3.391	3.689	3.098	3.429	3.19199	2.926	2.937	2.95	4.3453	4.395	4.342	3.796	3.8793	4.089	3.627	4.076	3.4327	3.63	3.39
VIT_07s0031g03210	AT5G63650	SNF1-related protein kinase 2.9 [Source:TAIR;Acc:AT2G23030]	5.1582	5.2209	5.187	5.249	5.179	5.152	5.031	5.009	5.221	4.987	4.783	4.698	5.514	5.518	5.211	5.171	5.3305	5.141	4.9212	5.227	4.765	4.3031	4.57	4.705	5.247	5.249	4.9842	4.678	4.757	4.688	4.657	4.68	4.51629	4.61	4.296	4.415	5.3909	5.299	5.152	5.172	5.1421	5.082	4.906	4.6086	5.091	4.874	4.879
VIT_04s0008g02500	AT2G18910	hydroxyproline-rich glycoprotein family protein [Source:TAIR;Acc:AT2G18910]	5.349	5.3379	5.561	5.206	5.24	5.494	4.585	4.6	4.997	4.826	4.145	4.33	5.764	5.344	5.728	5.821	5.6308	5.538	5.4228	5.513	5.31	5.1168	5.346	5.065	5.195	5.198	5.3524	4.454	4.517	4.846	4.432	4.664	4.13342	4.03	4.325	4.065	4.7825	4.726	4.779	4.45	4.7345	4.556	4.367	4.4431	4.3457	4.056	4.011
VIT_13s0019g01010	AT1G52340	NAD(P)-binding Rossmann-fold superfamily protein [Source:TAIR;Acc:AT1G52340]	4.7042	4.6697	4.574	4.213	4.648	4.57	4.227	4.064	4.076	4.363	4.052	3.896	4.245	3.828	4.286	4.436	4.0862	4.089	3.8203	4.203	3.825	3.8267	3.54	3.746	4.139	4.487	4.3283	3.472	3.553	3.712	3.499	3.451	3.53187	3.452	3.299	2.902	3.9957	3.58	3.881	3.77	3.5796	3.863	3.49	3.2294	3.3757	3.376	3.037
VIT_13s0019g03280		GATA type zinc finger transcription factor family protein [Source:TAIR;Acc:AT3G55770]	5.2454	5.345	5.576	5.23	5.534	5.549	5.297	5.195	5.378	5.301	4.995	4.942	5.689	5.568	5.431	5.573	5.4267	5.308	5.3756	5.283	4.949	5.0514	5.006	5.171	5.828	5.974	5.7025	5.434	5.398	5.532	5.113	5.324	5.07715	4.877	4.733	4.835	5.1215	5.358	5.256	4.975	5.3531	5.031	4.842	4.9866	4.9386	4.556	4.806
VIT_11s0016g00100	AT4G16340	guanyl-nucleotide exchange factors;GTPase binding;GTP binding [Source:TAIR;Acc:AT4G16340]	4.9415	4.8178	4.509	4.377	4.731	4.341	3.653	4.309	4.028	4.191	3.641	4.062	5.039	5.076	4.462	4.188	4.4893	4.203	4.0875	4.359	3.875	3.6694	3.426	3.425	4.102	4.056	4.0785	4.094	4.181	4.109	4.297	3.69	3.91536	3.653	3.718	3.713	4.831	4.913	4.777	4.372	4.4077	4.544	4.215	4.2424	4.3538	4.128	3.81
VIT_11s0016g04860		PPPDE putative thiol peptidase family protein [Source:TAIR;Acc:AT4G17486]	5.6873	5.773	5.787	5.443	5.681	5.611	5.366	5.14	5.398	5.443	5.054	4.989	5.42	5.092	5.358	5.439	5.2663	5.136	5.0384	5.206	4.863	4.6431	4.685	4.645	5.511	5.315	5.4359	5.061	4.922	4.982	4.86	4.904	4.72468	4.557	4.837	4.619	6.1262	6.124	6.02	5.72	5.9486	5.709	5.555	5.3491	5.4853	5.25	5.585
VIT_13s0067g01690	AT2G40280	S-adenosyl-L-methionine-dependent methyltransferases superfamily protein [Source:TAIR;Acc:AT3G56080]	4.5344	4.2713	4.653	4.132	4.48	4.449	3.691	3.863	4.257	3.859	3.374	3.559	4.961	4.804	4.752	4.857	4.9527	4.466	4.5237	4.422	4.492	3.8413	4.057	3.902	4.764	4.566	4.6567	4.321	4.172	4.305	3.975	4.01	3.82427	3.645	3.569	3.804	4.8166	4.783	4.536	4.453	4.7233	4.571	4.386	4.3319	4.4371	3.975	4.207
VIT_12s0142g00360	AT3G58780	K-box region and MADS-box transcription factor family protein [Source:TAIR;Acc:AT2G42830]	8.0587	7.9803	8.289	7.992	8.012	8.136	7.884	7.699	7.911	7.783	7.531	7.469	7.75	7.607	7.742	7.486	7.5701	7.58	7.1995	7.556	7.169	6.8749	6.964	6.889	8.473	8.381	8.4736	7.841	7.907	8.053	7.642	7.691	7.56586	7.265	7.155	7.286	7.3708	7.422	7.696	7.314	7.4204	7.464	7.245	7.4433	7.169	6.977	6.92
VIT_14s0083g01050	AT5G15800	K-box region and MADS-box transcription factor family protein [Source:TAIR;Acc:AT5G15800]	4.9629	5.1897	5.173	5.047	5.062	4.873	4.896	4.59	5.008	4.808	4.65	4.512	4.755	4.533	4.905	4.46	4.4417	4.767	4.2544	4.618	4.223	4.3306	4.226	4.362	5.191	5.21	5.2188	4.869	4.71	4.883	4.774	4.653	4.43196	3.918	3.962	4.029	5.0185	5.175	5.247	4.907	5.1337	5.005	4.75	4.9198	4.8577	4.556	4.739
VIT_16s0050g02240	AT4G01150	unknown protein; FUNCTIONS IN: molecular_function unknown; INVOLVED IN: biological_process unknown; LOCATED IN: thylakoid, chloroplast thylakoid membrane, chloroplast, plastoglobule, chloroplast envelope; EXPRESSED IN: 23 plant structures; EXPRESSED /.../G: 14 growth stages; BEST Arabidopsis thaliana protein match is: unknown protein (TAIR:AT4G38100.1); Has 323 Blast hits to 323 proteins in 59 sp…	5.1567	5.5529	5.052	4.869	5.395	4.893	4.789	4.532	4.704	4.85	4.52	4.371	4.84	4.76	4.869	4.784	4.5824	4.641	4.5113	4.492	4.569	3.8044	3.876	3.859	4.728	4.781	5.0469	4.432	4.733	4.706	4.356	4.352	4.5692	4.193	4.398	4.167	5.4102	5.163	5.3	5.134	5.1012	5.115	4.772	4.872	4.788	4.697	4.934
VIT_00s0616g00020	AT4G17560	Ribosomal protein L19 family protein [Source:TAIR;Acc:AT5G47190]	4.4965	4.4893	4.466	4.26	4.442	4.248	3.873	3.836	3.818	4.027	3.489	3.362	4.517	4.769	4.693	4.717	4.3645	4.377	4.1506	4.336	4.104	3.8082	3.849	3.587	4.305	4.627	4.7995	4.137	4.426	4.46	4.22	4.294	4.19127	3.811	4.069	3.928	4.4607	4.395	4.454	4.261	4.2911	4.232	4.074	4.351	4.0172	3.749	3.564
VIT_09s0054g00790	AT3G20240	Mitochondrial substrate carrier family protein [Source:TAIR;Acc:AT3G20240]	2.9593	3.0116	2.898	2.829	2.63	2.609	2.828	2.581	2.678	2.669	2.306	2.15	3.348	3.44	3.152	2.585	2.7654	2.899	2.6729	2.783	2.327	3.1224	2.718	2.728	3.168	2.98	3.0597	2.679	2.631	2.751	2.801	2.704	2.39913	2.125	2.188	1.66	2.3338	2.533	2.853	2.568	2.5302	2.296	2.442	2.0783	1.929	2.018	1.571
VIT_04s0008g05180	AT5G11280	unknown protein; BEST Arabidopsis thaliana protein match is: unknown protein (TAIR:AT1G80200.1); Has 30201 Blast hits to 17322 proteins in 780 species: Archae - 12; Bacteria - 1396; Metazoa - 17338; Fungi - 3422; Plants - 5037; Viruses - 0; Other Eu /.../es - 2996 (source: NCBI BLink). [Source:TAIR;Acc:AT5G11280]	4.6885	4.939	4.689	4.603	4.975	4.69	4.476	4.386	4.78	4.623	4.397	4.265	4.126	3.947	3.922	4.077	3.8727	3.495	3.6846	3.403	3.436	3.0644	3.453	3.096	4.766	4.876	4.8403	4.53	4.375	4.477	4.294	4.249	4.08773	3.964	3.999	4.134	4.3552	4.312	4.118	4.084	4.0894	4.066	3.772	3.7456	3.7584	3.415	3.615
VIT_13s0019g04470	AT5G03300	adenosine kinase 2 [Source:TAIR;Acc:AT5G03300]	6.6567	7.0802	6.91	6.711	6.951	6.617	6.552	6.273	6.688	6.841	6.246	6.197	6.564	6.555	6.345	6.268	6.4688	6.137	6.1604	6.183	6.003	5.8228	5.883	5.845	6.841	6.891	6.6896	6.399	6.268	6.396	6.249	6.301	5.88163	5.84	5.655	5.905	7.0498	7.15	7.051	6.848	6.8577	6.782	6.553	6.5158	6.5856	6.184	6.444
VIT_19s0015g00970	AT5G55960	unknown protein; CONTAINS InterPro DOMAIN/s: Uncharacterised protein family UPF0118 (InterPro:IPR002549); Has 30201 Blast hits to 17322 proteins in 780 species: Archae - 12; Bacteria - 1396; Metazoa - 17338; Fungi - 3422; Plants - 5037; Viruses - 0; /.../ Eukaryotes - 2996 (source: NCBI BLink). [Source:TAIR;Acc:AT5G55960]	5.2073	4.9888	5.262	5.026	5.044	5.085	4.73	4.848	4.657	4.766	4.522	4.553	4.964	4.926	4.714	4.428	4.6678	4.62	4.4231	4.461	4.083	3.8431	3.997	4.02	5.076	5.138	4.9702	4.823	4.781	4.936	4.664	4.606	4.58984	4.304	4.134	4.154	5.1117	5.312	5.063	5.089	4.9746	5.042	4.844	4.9177	4.8463	4.653	4.561
VIT_04s0023g02050	AT2G18230	pyrophosphorylase 2 [Source:TAIR;Acc:AT2G18230]	9.0517	9.3791	9.039	8.976	9.227	8.768	8.8	8.45	8.708	8.968	8.525	8.19	8.827	8.783	8.926	9.114	8.9141	8.889	8.8013	8.877	8.649	8.2301	8.3	8.29	8.85	8.856	8.8546	8.53	8.454	8.47	8.506	8.401	8.353	8.15	8.227	8.057	9.8955	9.97	10.065	9.966	9.9259	9.922	9.84	9.7172	9.7651	9.537	9.656
VIT_07s0005g00420	AT2G47700	RING/U-box superfamily protein [Source:TAIR;Acc:AT2G47700]	4.4176	4.453	4.498	4.371	4.459	4.378	3.994	3.914	3.937	4.034	3.503	3.607	4.479	4.28	4.397	4.364	4.1966	4.24	3.9443	4.297	3.877	3.6342	3.518	3.538	4.232	4.347	4.4933	3.973	4.19	4.102	4.052	4.046	3.90552	3.483	3.599	3.552	4.2307	4.286	4.272	4.088	4.2227	4.158	4.11	4.0567	4.0474	3.858	3.84
VIT_14s0030g00340	AT3G05150	Major facilitator superfamily protein [Source:TAIR;Acc:AT3G05150]	4.8544	4.9315	4.811	4.454	5.01	4.699	4.001	4.227	4.403	4.437	4.052	4.343	5.34	5.053	5.602	5.734	5.2289	5.57	5.45	5.634	5.213	4.858	4.841	4.872	3.465	3.765	3.1613	3.16	3.567	3.393	3.006	3.165	3.27587	3.112	2.739	3.047	4.4358	4.752	4.251	4.155	4.2604	4	3.849	3.4991	4.0994	3.537	3.38
VIT_02s0012g00980	AT1G32550	2Fe-2S ferredoxin-like superfamily protein [Source:TAIR;Acc:AT1G32550]	2.3082	2.431	2.194	1.903	1.973	1.75	1.491	1.328	1.259	1.733	1.194	0.969	1.879	1.805	1.611	1.796	1.7673	1.4	1.142	1.458	1.363	1.0248	0.878	0.986	1.165	1.459	1.5358	1.371	1.384	1.476	1.202	1.096	1.20166	0.749	1.005	0.8	2.1006	2.204	2.148	2.005	1.9869	2.085	2.044	2.2648	1.9855	1.782	1.656
VIT_15s0046g01480	AT4G05400	copper ion binding [Source:TAIR;Acc:AT4G05400]	2.8505	2.8293	2.932	2.237	2.821	2.706	2.173	1.961	2.067	2.585	1.733	1.657	2.227	2.32	2.62	2.03	2.1814	2.191	1.7494	2.405	2.163	1.8294	1.675	1.621	2.587	2.782	2.9503	2.342	2.521	2.646	2.225	2.198	1.94063	1.76	1.825	1.969	3.1534	3.094	3.018	2.98	2.8517	2.906	2.538	2.9735	2.6588	2.607	2.402
VIT_12s0028g01100	AT1G06690	NAD(P)-Aldo/keto reductase core plastoglobule protein [Source:TAIR;Acc:AT1G06690]	3.8102	4.2713	4.126	3.653	3.94	3.934	3.449	3.311	3.576	3.636	3.355	3.312	3.579	4.089	3.863	3.651	3.3131	3.528	3.4739	3.547	3.22	3.2011	2.988	3.14	3.283	3.862	4.0323	2.572	3.255	3.554	2.792	2.73	3.1757	2.939	2.798	2.89	3.7952	3.527	3.78	3.691	3.2266	3.437	3.067	3.3357	3.1034	3.115	2.663
VIT_08s0056g01240			9.9923	9.9975	9.955	9.908	10.088	9.863	9.405	9.223	9.815	9.317	9.004	9.139	9.649	9.221	9.749	9.85	9.7033	9.67	9.5494	9.694	9.203	8.4905	8.861	8.736	9.313	9.538	9.614	9.279	9.181	9.435	9.111	9.377	8.73038	8.364	8.379	8.552	9.4708	9.391	9.14	9.24	9.3182	9.491	8.997	9.1541	9.1716	8.84	8.724
VIT_14s0108g01560	AT3G29320	Glycosyl transferase, family 35 [Source:TAIR;Acc:AT3G29320]	5.895	5.5892	5.962	5.628	5.459	5.846	5.664	5.411	5.226	5.413	5.154	5.527	5.785	6.13	5.75	4.863	5.6137	5.453	5.0727	5.441	4.87	5.1436	4.953	5.019	5.91	5.663	5.7864	5.292	5.241	5.294	5.113	4.399	4.83595	4.832	4.54	4.65	5.7686	5.611	5.624	5.703	5.3734	5.104	5.293	5.2775	5.2319	5.136	4.783
VIT_08s0007g08230	AT2G41890	curculin-like (mannose-binding) lectin family protein / PAN domain-containing protein [Source:TAIR;Acc:AT2G41890]	3.8318	3.6611	3.673	3.667	3.374	3.585	3.778	3.298	3.27	3.474	3.004	3.104	3.422	3.319	3.123	3.236	3.3393	3.029	2.8804	3.294	2.68	2.4518	2.395	2.556	2.996	2.851	2.9574	2.248	2.568	2.533	2.775	2.473	2.38975	2.181	2.012	2.204	3.2846	2.918	3.112	2.94	2.8014	2.764	2.754	2.4772	2.7349	1.799	2.083
VIT_04s0069g00770	AT4G31600	UDP-N-acetylglucosamine (UAA) transporter family [Source:TAIR;Acc:AT4G31600]	5.7127	5.9369	5.894	5.793	5.658	5.911	5.625	5.561	5.604	5.562	5.238	5.334	5.428	6.178	5.468	5.456	5.8684	5.585	5.3409	5.511	5.019	5.2191	5.217	5.407	6.125	5.995	5.8909	5.526	5.496	5.722	5.566	5.392	5.18956	5.072	4.733	4.979	5.2554	5.272	5.407	5.028	5.0855	4.948	4.685	4.7714	4.774	4.436	4.392
VIT_00s0259g00160	AT5G47630	mitochondrial acyl carrier protein 3 [Source:TAIR;Acc:AT5G47630]	3.3967	3.5228	3.214	3.106	3.436	3.111	2.433	2.602	2.655	2.925	1.916	2.412	3.21	3.142	3.034	3.333	3.0007	2.556	2.7774	2.612	2.784	1.6247	2.027	1.492	3.425	3.569	3.2036	2.827	3.155	2.924	2.758	2.956	2.6788	2.712	2.502	2.996	4.3945	4.277	3.972	4.137	4.1067	3.775	3.9	3.4227	3.93	3.557	3.514
VIT_18s0001g02610			3.2913	3.1798	3.345	3.092	3.3	3.276	3.102	2.943	2.947	2.863	2.685	2.685	3.833	3.96	3.512	3.139	3.776	2.997	3.1514	3.065	3.089	2.7089	2.976	2.512	3.612	3.48	3.5371	3.496	3.155	3.409	3.446	2.941	2.90639	2.584	2.555	2.741	4.3453	4.411	4.122	4.073	4.33	4.183	3.927	3.9181	4.1803	3.858	3.935
VIT_10s0116g01640	AT1G11820	O-Glycosyl hydrolases family 17 protein [Source:TAIR;Acc:AT1G11820]	5.7001	5.7194	5.916	5.575	5.602	5.75	5.285	5.132	5.552	5.438	5.15	4.971	5.729	5.576	5.533	5.441	5.4157	5.438	5.173	5.452	5.099	5.1958	5.046	5.13	5.856	5.705	5.7734	5.342	5.357	5.529	5.135	5.07	4.90014	4.682	4.689	4.652	5.3163	5.232	5.489	5.177	4.984	5.133	4.745	5.0505	4.9296	4.566	4.634
VIT_00s0184g00050	AT5G48660	B-cell receptor-associated protein 31-like [Source:TAIR;Acc:AT3G07190]	3.3624	3.5672	3.617	3.185	3.347	3.36	2.92	2.976	3.065	3.117	2.67	2.905	3.409	3.334	3.166	3.085	3.2591	2.738	2.9077	3.023	2.613	2.8852	2.866	2.588	3.147	3.47	3.5882	2.891	2.82	2.895	2.875	2.514	2.32231	2.147	2.264	2.3	3.2776	3.31	3.187	3.048	3.2074	3.174	2.923	3.0536	2.5968	2.476	2.469
VIT_05s0020g02030	AT3G06350	dehydroquinate dehydratase, putative / shikimate dehydrogenase, putative [Source:TAIR;Acc:AT3G06350]	5.3787	5.4632	5.508	5.075	5.484	5.37	4.93	4.943	5.149	4.985	4.812	4.737	5.184	5.134	5.119	4.998	4.821	4.844	4.6144	4.869	4.459	4.2202	4.259	4.118	5.434	5.358	5.3908	5.184	5.091	5.186	4.979	4.757	4.84112	4.668	4.585	4.545	4.7997	4.966	5.174	4.861	4.785	4.696	4.696	4.7643	4.6464	4.581	4.488
VIT_07s0005g00410	AT1G02850	beta glucosidase 11 [Source:TAIR;Acc:AT1G02850]	7.0727	7.0687	7.423	7.011	7.082	7.18	6.88	6.566	6.97	6.843	6.763	6.602	6.402	6.458	6.371	5.712	6.2798	6.074	5.9177	6.024	5.538	5.5825	5.73	5.659	7.61	7.32	7.4017	7.171	6.864	7.272	6.947	6.827	6.46372	6.079	5.999	6.326	6.4763	6.69	7.014	6.426	6.4869	6.345	6.065	6.3144	6.2448	5.893	6.212
VIT_00s0204g00070			2.277	2.343	2.419	2.147	2.065	2.161	1.731	1.788	1.778	2.029	1.488	1.881	1.668	1.776	1.527	1.796	1.7041	1.493	1.1603	1.381	1.239	0.6457	0.648	0.705	2.148	2.1	2.4656	2.005	2.107	2.186	2.174	1.825	1.43848	1.5	1.356	1.66	2.1473	2.265	2.02	1.621	2.0166	1.839	1.342	1.9335	1.7774	1.413	1.323
VIT_16s0039g02000	AT3G03010	Peptidyl-tRNA hydrolase II (PTH2) family protein [Source:TAIR;Acc:AT3G03010]	5.571	5.7677	5.64	5.232	5.55	5.41	5.05	4.864	5.072	5.094	4.888	4.633	5.936	5.651	5.876	5.82	5.8282	5.661	5.3736	5.672	5.403	4.9747	5.048	4.826	5.517	5.511	5.8178	5.434	5.294	5.449	5.357	5.16	4.99136	4.793	4.907	4.856	5.9453	6.012	5.979	5.736	5.7804	5.875	5.475	5.5433	5.6483	5.168	5.586
VIT_18s0086g00690	AT1G34270	Exostosin family protein [Source:TAIR;Acc:AT1G34270]	3.5524	3.6055	3.389	3.438	3.685	3.441	2.887	3.149	3.141	3.175	2.804	2.862	4.275	4.298	4.002	4.207	4.2776	3.797	3.9522	3.846	3.74	3.3646	3.351	3.425	3.906	3.627	3.7148	3.478	3.244	3.583	3.049	3.369	3.11437	2.83	2.629	2.944	4.6209	4.803	4.6	4.649	4.5641	4.505	4.373	4.1688	4.4116	4.038	4.316
VIT_12s0028g01150	AT3G59030	MATE efflux family protein [Source:TAIR;Acc:AT3G59030]	5.1467	5.576	5.57	4.965	5.458	5.308	5.042	4.962	5.029	5.438	5.369	5.467	4.177	4.346	4.566	4.235	4.0893	4.302	4.0038	4.161	4.005	3.7434	3.653	3.663	5.424	5.46	5.8871	4.908	4.86	5.313	5.08	4.951	4.82555	4.843	5.147	4.542	5.4465	5.499	5.658	5.486	5.2112	5.237	4.886	5.1097	4.9224	4.576	4.559
VIT_17s0000g02210	AT3G17880	tetraticopeptide domain-containing thioredoxin [Source:TAIR;Acc:AT3G17880]	3.653	4.053	3.532	2.985	3.81	3.251	2.748	3.024	3.089	3.361	2.894	3.02	3.422	3.393	3.572	3.297	3.3341	3.19	3.0714	3.215	3.383	2.6766	2.769	2.373	3.308	3.636	3.668	2.926	3.209	3.275	2.851	2.823	3.10293	2.743	2.926	2.814	4.1335	3.871	3.753	3.696	3.4605	3.547	3.311	3.2499	3.2197	3.226	3.037
VIT_02s0025g04750			2.3686	1.8944	2.091	2.274	1.997	2.213	1.378	1.659	1.105	1.715	0.906	1.29	2.454	2.552	2.525	2.351	2.3867	2.149	1.9416	1.999	1.724	1.25	1.597	1.326	3.02	3.191	3.4241	2.9	2.595	3.161	2.639	2.926	2.48975	2.192	2.198	2.224	3.7506	3.939	4.058	3.724	4.1408	4.093	3.594	3.8966	3.9228	3.448	3.603
VIT_19s0090g00560	AT4G26940	Galactosyltransferase family protein [Source:TAIR;Acc:AT4G26940]	6.3883	6.1689	6.73	6.177	6.417	6.466	5.944	5.914	6.192	5.812	5.709	5.641	6.178	6.141	5.859	5.859	5.9919	5.695	5.8311	5.674	5.541	5.314	5.384	5.3	6.509	6.393	6.2529	5.937	5.879	6.073	5.713	5.817	5.52995	5.461	5.337	5.618	7.005	7.02	6.657	6.714	6.7513	6.751	6.408	6.3497	6.6607	6.242	6.392
VIT_04s0008g06640	AT5G25100	Endomembrane protein 70 protein family [Source:TAIR;Acc:AT5G25100]	5.5838	5.5357	5.833	5.499	5.534	5.993	5.035	5.366	5.832	5.286	5.032	5.207	6.019	5.747	5.238	5.414	5.5974	5.081	5.3257	5.107	4.923	4.8326	4.857	4.968	6.166	5.789	5.7593	5.483	5.278	5.5	5.16	5.29	4.75423	4.583	4.593	4.895	5.378	5.547	5.061	5.015	5.1983	5.086	4.809	4.7714	5.1693	4.637	5.066
VIT_12s0055g00710	AT5G57190	Phosphatidylserine decarboxylase proenzyme 2 [Source:UniProtKB/Swiss-Prot;Acc:F4KAK5]	4.0288	3.9892	4.043	3.824	4.08	3.812	3.283	3.526	3.538	3.332	3.111	3.232	4.273	4.101	4.033	3.872	4.0548	3.956	3.9041	3.865	3.755	3.2431	3.226	3.126	4.427	4.163	4.2812	4.083	3.842	4.036	3.744	3.477	3.41186	3.405	3.086	3.48	4.6182	4.979	4.801	4.43	4.7278	4.711	4.193	4.2252	4.4547	3.934	4.241
VIT_07s0031g00330	AT5G67130	PLC-like phosphodiesterases superfamily protein [Source:TAIR;Acc:AT5G67130]	5.5559	5.5357	5.812	5.165	5.58	5.501	5.035	4.926	4.992	5.149	4.904	4.898	4.177	4.017	3.926	4.149	3.9966	3.793	3.8516	3.846	3.725	3.7336	3.691	3.708	5.487	5.652	5.5816	4.814	5.018	5.092	4.716	4.673	4.80805	4.818	4.671	4.699	5.4182	5.167	5.107	5.112	4.9575	4.996	4.737	4.7785	4.6529	4.695	4.593
VIT_14s0171g00390	AT5G14280	TRAM, LAG1 and CLN8 (TLC) lipid-sensing domain containing protein [Source:TAIR;Acc:AT3G27270]	3.8741	3.9636	4.073	3.808	3.974	3.785	3.894	3.886	3.697	3.794	3.403	3.532	4.287	4.589	4.155	4.081	4.5736	3.989	3.6687	3.992	3.67	3.8468	3.797	3.968	4.205	4.211	4.4311	4.185	3.875	4.272	3.91	4.042	3.70072	3.566	3.599	3.388	3.9786	3.894	3.731	3.618	3.9425	3.672	3.364	3.3485	3.4377	2.839	3.176
VIT_00s0203g00040	AT4G21450	PapD-like superfamily protein [Source:TAIR;Acc:AT4G21450]	6.4744	6.8118	6.583	6.174	6.754	6.507	5.885	5.977	6.196	6.312	5.863	5.79	6.247	6.149	6.293	6.254	6.1269	6.187	6.2313	6.108	6.114	5.2909	5.477	5.332	6.057	6.318	6.4886	6.036	6.102	6.349	6.04	6.08	5.84433	5.653	5.691	5.737	6.5265	6.494	6.572	6.288	6.3442	6.429	6.052	6.1692	6.1227	5.778	5.97
VIT_06s0009g02800	AT5G19473	RPM1-interacting protein 4 (RIN4) family protein [Source:TAIR;Acc:AT5G19473]	3.3574	3.1214	3.107	3.085	2.959	3.016	2.478	2.588	2.647	3.117	2.18	2.516	3.027	2.846	3.019	2.962	2.9126	2.784	2.453	2.803	2.36	1.9957	2.108	2.09	3.371	3.243	3.4138	3.267	2.945	2.946	3.006	2.554	2.73175	2.358	2.533	2.748	3.3919	3.31	3.563	3.3	3.7215	3.378	3.051	3.3228	3.0515	2.927	2.925
VIT_13s0064g01270	AT5G26880	AGAMOUS-like 26 [Source:TAIR;Acc:AT5G26880]	5.0268	5.2975	4.944	4.894	4.976	4.756	4.721	4.503	4.538	4.822	4.402	4.298	4.552	4.707	4.587	4.875	4.54	4.469	4.44	4.564	4.316	3.9617	3.95	3.893	4.934	5.141	5.1995	4.404	4.94	4.843	4.65	4.725	4.72841	4.769	4.724	4.67	5.4038	5.361	5.217	5.235	4.9934	5.026	4.779	4.8453	4.6221	4.632	4.52
VIT_11s0016g05420	AT5G35410	Protein kinase superfamily protein [Source:TAIR;Acc:AT5G35410]	6.2098	5.8716	6.443	6.048	6.19	6.285	6.075	6.186	6.321	5.8	6.067	5.831	6.42	6.178	6.285	6.281	6.2966	6.279	6.0761	6.257	5.856	5.8474	5.825	5.898	6.313	6.153	6.2031	5.805	5.809	5.96	5.578	5.687	5.62398	5.498	5.297	5.348	6.0504	6.158	6.14	5.801	5.9007	5.968	5.705	5.6398	5.7176	5.349	5.479
VIT_00s0734g00030	AT3G49720	unknown protein; FUNCTIONS IN: molecular_function unknown; INVOLVED IN: biological_process unknown; LOCATED IN: chloroplast thylakoid membrane, Golgi apparatus, plasma membrane, membrane; EXPRESSED IN: 25 plant structures; EXPRESSED DURING: 15 growt /.../es; BEST Arabidopsis thaliana protein match is: unknown protein (TAIR:AT5G65810.1); Has 64 Blast hits to 64 proteins in 11 species: Archae - 0; …	3.4159	3.7059	3.828	3.47	3.872	3.747	3.374	3.465	3.7	3.463	3.206	3.134	3.677	3.706	3.331	3.856	3.4876	3.347	3.3988	3.35	3.149	2.9643	3.262	3.036	3.859	3.924	3.7022	3.204	3.261	3.565	3.049	3.397	2.99569	2.978	2.798	3.002	3.3789	3.477	3.14	2.908	3.3942	3.161	2.822	2.761	3.2079	2.259	2.703
VIT_19s0014g03370	AT5G54400	S-adenosyl-L-methionine-dependent methyltransferases superfamily protein [Source:TAIR;Acc:AT5G54400]	4.4987	4.4944	4.635	4.287	4.49	4.74	4.105	3.54	4.645	4.109	3.76	3.177	4.292	3.849	4.283	4.242	4.1908	4.186	3.9601	4.203	4.388	3.5675	3.732	3.613	4.89	4.704	5.1023	4.297	4.34	4.61	4.034	4.582	3.95089	3.951	3.694	4.175	4.3848	3.913	3.78	4.109	3.8549	3.883	3.6	3.779	3.381	3.214	2.89
VIT_12s0055g01100	AT2G22230	Thioesterase superfamily protein [Source:TAIR;Acc:AT2G22230]	3.4348	3.8525	3.743	3.285	3.61	3.492	3.102	3.168	3.255	3.349	2.839	2.88	3.348	3.278	3.593	3.559	3.3131	3.483	3.1096	3.28	2.784	2.6766	2.932	2.802	3.884	4.098	4.0086	3.604	3.585	3.785	3.316	3.375	3.43941	3.169	3	3.222	3.3919	3.636	3.452	3.3	3.6237	3.458	2.941	3.3923	3.0841	2.887	3.081
VIT_13s0019g04300	AT2G37190	Ribosomal protein L11 family protein [Source:TAIR;Acc:AT3G53430]	4.2268	4.5471	4.354	4.213	4.206	4.14	3.935	3.8	3.815	4.171	3.715	3.218	4.092	4.023	3.858	3.728	3.936	3.608	3.0122	3.616	3.272	3.486	3.293	3.449	4.442	4.596	4.56	4.114	4.13	4.209	3.89	3.929	3.93485	3.793	3.813	3.586	4.5121	4.596	4.42	4.41	4.4105	4.288	3.983	4.1026	4.1026	3.64	3.958
VIT_10s0003g01640	AT4G18810	NAD(P)-binding Rossmann-fold superfamily protein [Source:TAIR;Acc:AT4G18810]	5.0684	5.1787	5.226	4.881	5.054	5.15	4.645	4.552	4.854	4.718	4.416	4.324	4.843	5.03	4.823	4.428	4.5033	4.541	4.536	4.709	4.293	3.7969	4	3.944	4.871	4.946	4.9366	4.57	4.837	4.91	4.456	4.523	4.31787	3.961	3.928	4.214	5.2713	5.216	5.402	5.121	4.984	4.971	4.724	4.9805	4.8482	4.676	4.431
VIT_18s0001g05800	AT1G78240	S-adenosyl-L-methionine-dependent methyltransferases superfamily protein [Source:TAIR;Acc:AT1G78240]	8.4021	8.3761	8.684	8.305	8.526	8.435	8.027	8.14	8.249	8.112	7.924	7.994	8.458	8.692	8.276	8.163	8.5208	8.214	8.1935	8.234	7.956	7.7118	7.834	7.778	9.013	8.889	8.7435	8.442	8.497	8.675	8.374	8.353	8.30965	8.051	7.914	8.034	8.839	8.771	8.561	8.465	8.6773	8.667	8.248	8.366	8.4136	8.164	8.04
VIT_15s0048g01410	AT3G61050	Calcium-dependent lipid-binding (CaLB domain) family protein [Source:TAIR;Acc:AT3G61050]	7.5239	7.5704	7.816	7.586	7.593	7.693	7.605	7.253	7.636	7.379	7.144	7.02	7.268	7.239	7.188	7.018	7.0664	7.117	6.9518	7.129	6.777	6.4258	6.502	6.639	7.533	7.39	7.4184	6.89	6.865	7.103	6.889	6.848	6.62134	6.427	6.325	6.453	6.8948	6.854	7.059	7.055	6.7678	6.881	6.711	6.643	6.6811	6.339	6.221
VIT_05s0020g04610			3.0296	3.0044	2.829	2.626	2.841	3.045	2.045	2.508	2.367	2.722	2.066	2.424	3.823	4.127	3.836	3.697	3.741	3.437	3.6526	3.442	3.438	2.8746	3.055	3.059	2.09	1.912	2.761	1.607	2.068	2.214	1.836	1.322	1.79186	1.409	1.519	1.508	4.7923	5.051	5.104	4.771	4.8626	4.876	4.513	5.0008	4.776	4.194	4.543
VIT_07s0005g03570	AT3G54690	Sugar isomerase (SIS) family protein [Source:TAIR;Acc:AT3G54690]	3.8318	3.6792	3.81	3.889	4.08	3.806	3.338	3.268	3.521	3.469	3.034	2.836	3.75	3.93	3.318	3.39	3.6558	3.133	3.2487	2.944	3.056	2.8202	2.805	3.005	3.935	3.816	3.6198	3.625	3.768	3.788	3.638	3.76	3.47533	2.912	3.172	3.208	3.876	3.532	3.372	3.492	3.4978	3.345	3.091	3.1515	3.3109	2.831	3.293
VIT_06s0004g06110	AT3G47000	Glycosyl hydrolase family protein [Source:TAIR;Acc:AT3G47050]	4.9448	4.9942	5.05	4.603	4.897	5.003	4.058	4.353	4.377	4.612	4.046	4.371	4.726	4.638	4.584	4.269	4.494	4.27	4.1182	4.251	3.96	3.6425	3.548	3.466	4.63	4.896	4.7184	4.17	4.401	4.481	4.239	4.167	4.14741	3.98	4.069	3.967	4.831	4.875	4.714	4.475	4.4327	4.53	4.354	4.3793	4.3724	4.08	4.182
VIT_04s0079g00200	AT5G37020	auxin response factor 8 [Source:TAIR;Acc:AT5G37020]	5.0669	5.2887	5.07	4.69	4.883	4.852	4.503	4.536	4.599	4.903	4.32	4.481	4.565	4.991	4.49	4.257	4.3798	4.263	4.2155	4.265	3.909	3.9634	3.79	3.76	4.711	4.718	4.9222	4.376	4.416	4.605	4.445	4.07	4.16401	4.051	4.004	4.089	5.2375	5.047	5.338	5.062	4.8064	5.003	4.974	5.0348	4.7043	4.75	4.279
VIT_12s0035g01930			4.4737	4.5691	4.332	4.544	4.715	4.218	4.224	3.827	4.241	3.87	3.722	3.761	4.435	4.328	4.495	4.578	4.5445	4.306	3.9123	4.121	3.993	3.5453	3.786	3.549	5.307	5.352	5.2114	4.874	4.714	4.825	4.756	4.572	4.41125	4.198	4.358	4.136	4.5357	4.544	4.429	4.28	4.6636	4.587	4.05	4.1724	4.3856	3.918	4.09
VIT_00s0499g00040	AT1G65470	chromatin assembly factor-1 (FASCIATA1) (FAS1) [Source:TAIR;Acc:AT1G65470]	3.9016	3.6474	3.918	3.812	3.813	3.906	3.432	3.488	3.495	3.773	3.105	3.417	3.079	2.98	2.784	3.211	2.9126	2.821	2.3923	2.612	2.366	2.3064	2.432	2.31	3.693	3.828	3.8503	3.508	3.407	3.686	3.267	3.363	3.23977	2.758	2.92	3.198	3.2635	3.178	3.173	3.085	3.0867	3.015	2.793	2.8354	2.8458	2.307	2.469
VIT_11s0016g05350			3.8531	3.8485	3.961	3.522	3.696	3.796	2.911	3.139	3.441	3.437	3.222	3.198	3.235	2.986	3.608	3.482	2.9742	3.126	2.9239	3.37	2.768	2.3583	2.376	2.409	3.482	3.504	3.7841	3.436	3.501	3.579	3.185	3.391	3.3932	2.823	2.902	3.147	3.9349	3.89	4.163	3.861	3.6758	3.742	3.422	3.8569	3.6092	3.324	3.434
VIT_13s0064g00030	AT5G13760	Plasma-membrane choline transporter family protein [Source:TAIR;Acc:AT5G13760]	6.8134	6.7865	6.999	6.781	6.666	6.834	6.772	6.43	6.615	6.693	6.471	6.216	6.736	6.685	6.587	6.424	6.6622	6.565	6.2443	6.638	6.224	6.0166	6.055	6.259	6.946	6.915	7.0693	6.649	6.611	6.711	6.64	6.426	6.21285	5.984	5.924	5.982	6.575	6.464	6.518	6.441	6.3117	6.273	6.113	6.2256	6.0941	5.707	5.875
VIT_06s0009g00210	AT3G22190	IQ-domain 5 [Source:TAIR;Acc:AT3G22190]	4.7042	4.8659	4.972	4.424	4.878	4.771	4.108	4.247	4.546	4.455	4.102	4.089	4.457	4.277	4.436	4.303	4.1259	4.096	4.0827	4.085	3.953	3.4021	3.506	3.25	4.791	5	5.0436	4.528	4.555	4.849	4.475	4.523	4.53344	4.361	4.255	4.422	4.7169	4.61	4.771	4.481	4.4077	4.542	4.156	4.5738	4.2767	3.964	4.164
VIT_15s0024g00820	AT5G17640	Protein of unknown function (DUF1005) [Source:TAIR;Acc:AT5G17640]	7.3849	7.5249	7.428	7.245	7.352	7.391	7.119	7.17	7.383	7.188	6.98	6.711	7.092	6.996	6.881	7.257	7.0652	7.05	7.0715	7.054	6.854	6.6657	6.658	6.746	7.432	7.495	7.2943	6.976	7.093	7.112	6.844	6.983	6.68314	6.595	6.612	6.587	7.1999	7.143	7.242	6.723	7.024	6.924	6.424	6.661	6.581	6.162	6.213
VIT_11s0016g02280	AT2G26080	Glycine dehydrogenase (decarboxylating) 2, mitochondrial [Source:UniProtKB/Swiss-Prot;Acc:O80988]	5.0593	5.0404	5.508	4.814	5.21	5.423	4.52	4.763	5.251	4.785	4.354	4.651	5.241	5.001	4.736	4.816	4.8758	4.419	4.4897	4.442	4.35	4.568	4.583	4.38	5.477	5.464	5.446	5.212	4.807	5.06	4.782	4.964	4.22596	4.395	4.037	4.614	4.5002	4.691	4.342	4.021	4.1442	4.052	3.797	3.7016	4.0638	3.663	3.734
VIT_13s0019g04360	AT2G39000	Acyl-CoA N-acyltransferases (NAT) superfamily protein [Source:TAIR;Acc:AT2G39000]	3.8879	4.232	4.112	3.757	4.02	3.849	3.482	3.08	3.095	3.686	2.867	2.644	3.281	3.078	3.572	3.697	3.3025	3.56	3.2867	3.416	3.356	2.4895	2.688	2.076	3.308	3.924	4.3527	3.175	3.306	3.803	3.385	3.408	3.32592	2.906	3.29	3.188	4.1451	3.887	3.906	3.84	3.7439	3.859	3.441	3.7695	3.2546	3.404	3.287
VIT_14s0108g00850	AT1G26880	Ribosomal protein L34e superfamily protein [Source:TAIR;Acc:AT1G26880]	6.3121	6.5149	6.31	6.259	6.325	6.118	5.923	5.657	5.788	6.135	5.687	5.519	6.382	6.28	6.344	6.154	6.1291	6.067	5.705	5.95	5.779	5.5259	5.57	5.488	6.865	6.755	6.8279	6.784	6.517	6.567	6.526	6.378	6.16347	5.973	6.013	6.137	6.9507	6.924	6.919	6.712	6.8785	6.714	6.461	6.4966	6.6094	6.148	6.554
VIT_06s0009g01710			4.6845	4.4556	4.782	4.658	4.731	4.621	4.291	4.15	4.412	4.27	4	4.039	4.848	4.616	4.7	4.859	4.7832	4.471	4.4078	4.492	4.213	3.8967	4.06	3.893	4.869	4.747	4.5922	4.542	4.319	4.439	4.229	4.288	3.94769	3.84	3.595	3.836	4.8476	4.841	4.73	4.582	4.6589	4.549	4.3	4.2594	4.4672	3.972	4.207
VIT_15s0046g01410	AT2G46300	unknown protein; FUNCTIONS IN: molecular_function unknown; INVOLVED IN: biological_process unknown; LOCATED IN: cellular_component unknown; BEST Arabidopsis thaliana protein match is: unknown protein (TAIR:AT4G01110.1); Has 30201 Blast hits to 17322 /.../ins in 780 species: Archae - 12; Bacteria - 1396; Metazoa - 17338; Fungi - 3422; Plants - 5037; Viruses - 0; Other Eukaryotes - 2996 (source: NC…	5.2237	4.4185	4.864	5.348	4.697	5.056	5.09	4.939	5.057	4.757	4.466	4.268	5.472	5.399	5.339	5.355	5.3539	5.426	4.7262	5.351	5.091	4.673	4.777	4.759	5.388	5.287	5.1463	4.966	4.961	4.868	5.028	4.979	4.75605	4.626	4.231	4.498	4.2874	4.126	4.076	4.318	3.8216	4.073	4.204	4.0292	4.2072	3.601	3.38
VIT_07s0129g01110	AT5G67250	VIER F-box proteine 2 [Source:TAIR;Acc:AT3G50080]	5.4304	5.7389	5.874	5.328	5.387	5.613	4.867	4.745	4.796	5.279	4.6	4.54	5.201	5.265	5.356	4.853	5.145	5.18	4.692	5.152	4.926	4.5268	4.715	4.513	5.102	5.115	5.2232	4.887	4.714	5.18	4.612	4.858	4.49895	3.974	4.323	4.43	4.8142	4.777	4.829	4.442	4.7165	4.549	4.258	4.487	4.4672	4.091	4.357
VIT_08s0056g00150	AT5G01020	Protein kinase superfamily protein [Source:TAIR;Acc:AT5G01020]	5.3059	5.2484	5.262	5.068	5.087	5.211	4.813	4.724	5.022	4.937	4.804	4.54	4.689	4.423	4.327	4.181	4.0924	4.066	3.6591	3.966	3.469	3.3365	3.173	3.036	4.535	4.72	4.5762	3.969	4.027	4.119	3.858	3.818	3.76382	3.704	3.272	3.613	4.3783	4.221	4.297	4.12	4.1239	4.129	3.859	4.1796	3.8936	3.792	3.674
VIT_18s0001g11260	AT2G26510	Xanthine/uracil permease family protein [Source:TAIR;Acc:AT2G26510]	8.1004	8.194	8.43	7.885	8.138	8.141	7.638	7.446	7.606	7.888	7.27	7.31	8.062	7.925	7.937	7.938	7.9144	7.841	7.6753	7.852	7.558	7.2542	7.405	7.384	8.434	8.365	8.3188	7.802	7.742	7.977	7.753	7.67	7.43628	7.248	7.238	7.226	7.5909	7.664	7.872	7.732	7.7349	7.689	7.497	7.4804	7.4391	7.185	7.247
VIT_19s0090g00810	AT4G26900	HIS HF [Source:TAIR;Acc:AT4G26900]	3.1144	3.3246	2.978	2.718	3.124	2.81	2.433	2.334	2.442	2.496	2.224	2.313	3.225	3.114	2.837	2.614	2.8914	2.567	2.5672	2.53	2.553	1.9287	2.131	1.621	3.688	3.47	3.6809	3.673	3.629	3.529	3.653	3.112	3.19738	3.234	3.294	3.289	3.8714	3.69	3.532	3.514	3.4333	3.384	2.803	3.2499	3.3491	2.797	3.182
VIT_00s0375g00050			2.6541	3.0258	2.694	2.598	2.584	2.455	2.553	2.367	2.423	2.125	2.336	2.22	2.098	2.115	2.249	2.595	2.4166	1.493	1.6099	1.381	1.574	1.1477	1.388	1.108	2.176	2.075	2.2518	2.342	2.392	2.268	1.715	2.107	1.67313	1.699	1.609	1.688	2.2219	2.708	2.35	1.958	2.3554	2.188	1.994	1.8462	2.0662	1.712	1.737
VIT_07s0005g01390	AT1G56340	calreticulin 1b [Source:TAIR;Acc:AT1G09210]	4.8151	4.7889	4.756	4.485	4.892	4.683	3.986	4.025	4.111	4.349	3.821	4.169	4.937	4.701	4.843	4.812	4.4846	4.497	4.3291	4.525	4.263	3.9261	3.957	3.868	4.647	4.659	4.9597	4.439	4.411	4.534	4.239	4.202	4.14741	3.948	3.794	4.081	5.2748	5.182	5.179	4.878	4.9952	4.959	4.701	4.7832	4.6979	4.45	4.4
VIT_19s0015g00690		RPM1-interacting protein 4 (RIN4) family protein [Source:TAIR;Acc:AT5G55850]	6.5863	6.6704	6.591	6.285	6.664	6.249	6.269	5.967	6.439	6.197	6.178	5.937	6.441	6.048	6.607	6.665	6.3862	6.303	6.064	6.273	5.995	5.8342	5.942	5.855	6.288	6.19	6.3428	6.079	5.909	6.015	5.732	5.849	5.64385	5.492	5.602	5.46	6.6136	6.659	6.578	6.357	6.6058	6.522	6.161	6.1611	6.3022	6.058	6.374
VIT_09s0002g01550	AT5G13640	phospholipid:diacylglycerol acyltransferase [Source:TAIR;Acc:AT5G13640]	5.5548	5.3717	5.48	5.054	5.433	5.219	4.382	4.792	4.51	4.872	4.284	4.52	5.248	5.145	5.067	5.022	4.9863	4.97	4.9662	5.033	4.879	4.4993	4.572	4.527	5.104	5.025	5.1815	4.989	4.926	4.988	4.963	4.801	4.8394	4.595	4.731	4.643	5.7206	5.563	5.33	5.297	5.089	5.35	5.029	4.8226	5.0602	4.653	4.621
VIT_06s0009g03450	AT5G12330	Lateral root primordium (LRP) protein-related [Source:TAIR;Acc:AT5G12330]	6.1145	6.2208	6.081	5.925	5.776	6.058	5.833	5.567	5.597	5.973	5.587	5.363	5.996	6.106	5.936	5.728	5.8952	5.736	5.3558	5.736	5.47	5.2079	5.368	5.363	5.39	5.416	5.6111	4.849	4.816	5.376	5.089	4.936	4.7059	4.846	4.983	4.614	6.0636	6.099	6.228	5.98	5.9145	5.999	5.492	5.9946	5.5892	4.994	5.356
VIT_08s0056g00570	AT5G01950	Leucine-rich repeat protein kinase family protein [Source:TAIR;Acc:AT3G53590]	3.8138	3.6149	3.967	3.476	3.735	3.585	2.87	3.386	3.26	3.448	3.1	3.493	3.639	3.655	3.404	2.97	3.3078	3.052	2.7535	2.926	2.538	2.5969	2.562	2.775	3.931	4.222	4.0654	4.242	3.795	4.292	4.236	3.764	3.59038	3.596	3.352	3.681	4.4201	4.502	4.572	4.077	4.2067	4.273	3.707	4.2895	3.7543	3.421	3.395
VIT_07s0005g02820	AT4G01610	Cysteine proteinases superfamily protein [Source:TAIR;Acc:AT1G02305]	8.4633	8.3005	8.54	8.274	8.528	8.232	8.086	7.944	8.085	8.044	7.874	7.72	9.076	8.971	9.026	8.975	9.0406	8.818	8.7142	8.79	8.708	8.2043	8.352	8.282	8.814	8.781	8.8947	8.717	8.527	8.601	8.464	8.444	8.28044	8.049	8.16	8.144	8.7417	8.809	8.749	8.641	8.5609	8.641	8.328	8.2512	8.4539	8.107	8.376
VIT_11s0052g00890	AT5G57410	Afadin/alpha-actinin-binding protein [Source:TAIR;Acc:AT5G57410]	4.0319	4.2713	4.192	3.845	4.046	4.124	3.421	3.544	3.797	3.955	3.31	3.548	3.718	3.508	3.649	3.554	3.3184	3.437	3.4369	3.184	3.098	2.6848	2.805	2.609	3.586	3.785	4.012	3.288	3.52	3.692	3.473	3.523	3.28096	3.276	3.191	3.208	3.8852	4.015	3.941	3.71	3.5135	3.808	3.566	3.6561	3.675	3.376	3.335
VIT_11s0149g00270			5.0016	4.8855	4.771	4.669	4.818	4.733	4.394	4.41	4.57	4.699	4.395	4.556	4.915	4.392	5.165	4.978	4.494	4.929	4.321	5.056	4.256	3.8322	3.895	4.081	4.456	4.578	4.7514	4.35	4.429	4.435	4.276	4.34	4.17771	3.912	3.937	3.958	4.0622	3.939	4.183	3.814	4.0288	4.142	3.927	4.3222	3.7543	3.501	3.532
VIT_18s0001g05480	AT1G78150	unknown protein; BEST Arabidopsis thaliana protein match is: unknown protein (TAIR:AT1G78150.2); Has 145 Blast hits to 144 proteins in 16 species: Archae - 0; Bacteria - 0; Metazoa - 0; Fungi - 0; Plants - 145; Viruses - 0; Other Eukaryotes - 0 (sou /.../CBI BLink). [Source:TAIR;Acc:AT1G35780]	3.7659	3.8203	4.124	3.537	3.84	3.826	3.374	3.205	3.158	3.608	2.92	3.082	3.89	4.077	3.572	3.637	3.8509	3.455	3.3114	3.377	3.287	3.2731	3.211	3.347	4.424	4.435	4.608	3.826	3.923	4.046	3.894	3.611	3.41186	3.302	3.339	3.294	3.7656	3.84	3.91	3.696	3.708	3.664	3.543	3.5497	3.4327	3.276	3.637
VIT_15s0046g02860	AT4G20960	Cytidine/deoxycytidylate deaminase family protein [Source:TAIR;Acc:AT4G20960]	3.3222	3.5278	3.579	3.022	3.436	3.328	2.542	2.643	2.709	2.933	2.564	2.614	3.044	3.159	3.116	3.255	3.09	2.865	2.7535	3.015	2.71	2.2417	2.511	2.205	3.118	3.627	3.6463	2.73	2.773	3.314	2.562	2.748	2.75385	2.593	2.726	2.44	3.602	3.414	3.547	3.361	3.2765	3.488	3.067	3.4467	3.196	2.831	2.551
VIT_00s0260g00060	AT3G25220	FK506-binding protein 15 kD-1 [Source:TAIR;Acc:AT3G25220]	5.8122	5.8824	5.839	5.76	5.896	5.668	5.57	5.384	5.588	5.52	5.268	5.12	6.059	5.74	5.911	5.936	5.8086	5.638	5.3409	5.569	5.303	4.9496	5.122	4.951	6.179	6.116	6.226	5.939	5.778	5.827	5.718	5.699	5.58649	5.372	5.378	5.351	5.7586	5.844	6.04	5.693	5.6889	5.682	5.499	5.4458	5.5627	5.264	5.414
VIT_02s0025g03480	AT1G63640	P-loop nucleoside triphosphate hydrolases superfamily protein with CH (Calponin Homology) domain [Source:TAIR;Acc:AT1G63640]	4.3418	4.4687	4.527	4.152	4.335	4.48	3.783	4.077	4.681	4.089	4.03	3.996	4.397	4.306	4.165	4.135	4.013	4.203	4.1112	4.203	3.728	3.9193	3.835	3.828	4.132	4.06	4.085	3.744	3.594	3.753	3.255	3.635	3.46644	3.255	2.96	3.294	4.0252	3.983	3.976	3.525	3.2703	3.672	3.29	3.2902	3.3704	3.149	3.25
VIT_14s0006g02840	AT5G38360	alpha/beta-Hydrolases superfamily protein [Source:TAIR;Acc:AT5G38360]	1.3108	1.2154	1.105	1.083	1.341	1.44	0.496	0.014	0.44	0.788	0.063	0.512	1.421	0.997	1.46	0.944	1.113	0.817	0.7653	1.086	0.54	0.391	0.552	-0.249	0.451	0.63	0.6838	0.214	0.49	0.625	-0.886	0.019	-0.15504	-0.023	-0.011	-0.328	0.9541	1.219	0.673	0.846	1.1594	0.546	0.759	0.9867	0.7489	0.396	0.54
VIT_01s0150g00350			7.2822	7.0605	7.275	7.057	7.124	7.163	6.644	6.701	6.834	6.746	6.243	6.418	7.257	7.229	7.404	7.343	7.2523	7.395	7.2182	7.391	7.015	6.953	6.913	7.111	7.195	7.321	7.2208	6.971	7.108	7.054	6.773	7.049	6.85874	6.649	6.509	6.676	7.1468	7.139	7.069	7.073	6.8951	7.008	6.858	6.7118	6.8019	6.611	6.432
VIT_03s0017g01660	AT5G41920	GRAS family transcription factor [Source:TAIR;Acc:AT5G41920]	3.5654	3.7915	3.657	3.297	3.587	3.792	3.102	2.992	3.169	3.388	3.082	2.539	3.062	3.148	2.82	2.992	2.9195	2.578	2.5041	2.589	2.847	2.348	2.494	2.297	3.663	3.713	3.8841	3.099	3.386	3.536	3.112	3.258	2.94534	2.802	3.027	2.92	3.4111	3.047	3.226	3.048	2.9852	2.66	2.958	3.0614	2.6761	2.4	2.382
VIT_08s0007g01920	AT2G38090	Duplicated homeodomain-like superfamily protein [Source:TAIR;Acc:AT2G38090]	4.3443	4.3182	4.464	3.988	4.091	4.353	3.77	3.892	3.904	4.096	3.665	4.066	4.123	3.953	3.942	3.835	3.697	3.851	3.3872	3.746	3.264	3.4907	3.417	3.371	4.185	4.467	4.3311	3.367	3.396	3.883	3.396	3.602	3.48858	3.337	3.272	3.052	3.6515	3.542	3.583	3.268	3.4388	3.432	3.115	3.4526	3.1161	2.98	3.044
VIT_09s0002g02290	AT1G72990	beta-galactosidase 17 [Source:TAIR;Acc:AT1G72990]	4.5167	4.5248	4.699	4.287	4.459	4.489	3.982	3.942	4.176	4.079	3.55	3.835	4.55	4.721	4.447	4.204	4.5033	4.328	3.9522	4.336	3.961	3.8413	3.725	3.855	4.572	4.491	4.5577	4.565	4.246	4.403	4.297	4.039	4.01026	3.676	3.694	3.845	4.7576	4.995	5	4.744	4.6868	4.663	4.373	4.6271	4.5254	4.248	4.448
VIT_02s0012g00140	AT2G35190	novel plant snare 11 [Source:TAIR;Acc:AT2G35190]	4.8133	4.7889	4.845	4.662	4.684	5.03	3.927	4.028	4.702	4.267	3.821	3.963	4.579	4.721	4.415	4.172	4.4295	4.206	4.0994	4.311	3.584	3.8967	3.876	4.043	4.198	3.955	3.835	3.719	3.629	3.791	3.159	3.694	3.18658	2.932	3.147	3.183	4.0662	4.093	3.857	3.792	3.7034	3.775	3.459	3.6302	3.7904	3.511	3.686
VIT_05s0049g00390		2-oxoglutarate (2OG) and Fe(II)-dependent oxygenase superfamily protein [Source:TAIR;Acc:AT1G06620]	3.6244	3.6474	3.566	3.537	3.688	3.383	3.137	3.034	3.202	3.13	2.914	2.939	3.056	3.278	2.963	2.924	2.8985	2.545	2.4678	2.861	2.465	1.6581	2.153	2.149	2.534	2.354	2.6517	2.882	2.732	2.783	2.572	2.544	2.51586	1.967	2.108	1.898	3.1985	3.12	3.337	2.648	3.0655	3.029	2.905	3.0536	2.7513	2.331	2.743
VIT_16s0100g00730	AT5G52180	LOCATED IN: endomembrane system; EXPRESSED IN: 22 plant structures; EXPRESSED DURING: 13 growth stages; CONTAINS InterPro DOMAIN/s: Transmembrane protein 161AB, predicted (InterPro:IPR019395); Has 82 Blast hits to 82 proteins in 35 species: Archae - /.../cteria - 0; Metazoa - 47; Fungi - 0; Plants - 33; Viruses - 0; Other Eukaryotes - 2 (source: NCBI BLink). [Source:TAIR;Acc:AT5G52180]	3.7584	3.5178	3.951	3.639	3.667	3.744	3.362	3.378	3.445	3.388	2.853	3.239	3.782	3.614	3.75	3.651	3.737	3.664	3.5418	3.564	3.264	3.357	3.317	3.377	4.421	4.381	4.4638	4.159	4.172	4.146	3.953	3.859	3.77467	3.583	3.244	3.571	3.9999	3.961	3.957	3.844	4.054	3.972	3.549	3.6714	3.8179	3.353	3.532
VIT_02s0109g00230	AT1G32090	early-responsive to dehydration stress protein (ERD4) [Source:TAIR;Acc:AT1G32090]	8.2652	8.214	8.094	8.129	8.255	7.996	7.825	7.853	8.224	7.977	7.748	7.799	7.761	7.764	7.909	7.901	7.8053	7.751	7.7988	7.776	7.451	7.2122	7.196	7.375	8.115	8.342	8.0625	8.029	8.125	8.031	7.863	8.003	7.97481	7.973	7.637	7.884	8.4534	8.423	8.261	8.485	8.2685	8.262	8.251	7.9857	8.0537	7.758	7.644
VIT_03s0063g02490			5.0048	5.1187	5.12	4.622	4.726	5.019	4.807	4.576	4.793	5.087	4.728	4.455	4.201	4.58	4.364	3.839	4.2639	3.96	3.6655	3.979	4.076	3.7932	3.74	3.855	4.702	4.79	5.0991	4.678	4.613	4.783	4.691	4.343	4.41356	4.078	4.126	4.157	6.3704	6.539	6.537	6.228	6.3325	6.363	5.997	6.1365	5.9962	5.491	5.833
VIT_14s0066g00960	AT5G40370	Glutaredoxin family protein [Source:TAIR;Acc:AT5G40370]	8.6991	8.2358	8.68	8.575	8.541	8.457	8.455	8.097	7.972	8.157	7.832	8.079	8.9	8.869	8.768	8.789	8.8543	8.535	8.2761	8.459	8.391	7.8826	7.945	7.911	8.21	8.251	8.3212	7.884	7.756	8.029	7.805	7.797	7.53879	7.175	7.523	7.315	7.9512	8.174	8.261	7.972	8.2218	8.183	8.115	8.1441	7.9373	7.727	7.961
VIT_05s0020g01470	AT3G16565	alanine-tRNA ligases;nucleic acid binding;ligases, forming aminoacyl-tRNA and related compounds;nucleotide binding;ATP binding [Source:TAIR;Acc:AT3G16565]	4.6964	4.9409	4.747	4.472	4.86	4.546	4.468	4.252	4.403	4.529	4.153	3.922	4.084	3.933	4.21	4.01	3.8436	3.96	3.6	3.898	3.563	3.5587	3.417	3.663	4.852	4.788	5.0014	4.321	4.561	4.652	4.273	4.255	4.14183	3.808	3.825	3.703	4.659	4.612	4.777	4.419	4.416	4.568	4.186	4.3027	4.1651	3.887	4.26
VIT_00s0841g00020			1.3108	1.24	1.548	1.215	0.916	1.235	1.033	1.426	1.259	1.242	0.676	0.599	1.508	1.164	0.656	1.342	0.8167	1.248	0.8124	1.508	1.064	0.5057	0.679	0.78	1.446	1.554	1.3545	0.475	0.978	1.297	1.04	0.893	0.75237	0.487	0.272	0.605	1.0555	0.83	0.947	0.945	0.9291	1.263	0.178	0.6987	0.7489	-0.14	0.029
VIT_01s0011g01630	AT2G35110	transcription activators [Source:TAIR;Acc:AT2G35110]	6.0833	5.9407	6.086	5.602	5.907	5.907	5.398	5.736	5.864	5.756	5.365	5.543	6.091	6.109	6.032	5.572	5.7043	5.642	5.3166	5.722	5.157	5.1837	4.95	5.128	5.702	5.67	5.9399	5.804	5.573	5.803	5.486	5.494	5.41672	5.132	5.012	5.236	5.8754	5.814	5.833	5.58	5.4157	5.736	5.448	5.7364	5.5084	5.366	5.092
VIT_07s0151g00460	AT1G03090	methylcrotonyl-CoA carboxylase alpha chain, mitochondrial / 3-methylcrotonyl-CoA carboxylase 1 (MCCA) [Source:TAIR;Acc:AT1G03090]	3.7584	3.6611	3.99	3.486	3.752	3.612	3.178	3.642	3.004	3.432	3.28	3.331	3.944	3.969	3.959	3.594	3.5383	3.689	3.1096	3.633	2.984	2.927	2.769	3.111	4.035	3.934	4.2118	3.812	3.83	4.064	3.783	3.543	3.74922	3.447	3.813	3.418	3.4918	3.707	3.906	3.331	3.2009	3.694	2.993	3.3611	3.0515	2.973	2.959
VIT_06s0004g07130	AT5G58490	NAD(P)-binding Rossmann-fold superfamily protein [Source:TAIR;Acc:AT5G58490]	6.4972	6.2068	6.612	6.329	6.318	6.332	6.126	6.029	5.793	6	5.516	5.609	6.498	6.27	6.465	6.496	6.2648	6.264	5.8203	6.396	5.867	5.8388	5.82	5.746	6.557	6.521	6.7887	5.831	5.851	6.219	5.834	5.833	5.54483	5.522	5.493	5.471	6.0928	6.072	6.339	5.905	6.1318	6.157	5.789	5.9217	5.8153	5.635	5.545
VIT_14s0006g01410	AT1G66430	pfkB-like carbohydrate kinase family protein [Source:TAIR;Acc:AT1G66430]	4.7198	4.9833	4.695	4.435	4.826	4.385	3.97	4.079	4.12	4.36	3.661	3.852	4.406	4.568	4.385	4.275	4.2776	4.15	4.0536	4.218	4.028	3.3722	3.548	3.309	4.479	4.676	4.6932	4.42	4.385	4.504	4.443	4.291	4.19127	3.999	3.996	4.078	4.9803	4.811	4.85	4.464	4.5865	4.698	4.354	4.4956	4.4844	4.187	3.972
VIT_18s0001g06520	AT4G09020	isoamylase 3 [Source:TAIR;Acc:AT4G09020]	5.8194	5.7486	5.817	5.544	5.672	5.68	5.177	5.31	5.469	5.386	5.013	5.214	6.216	5.907	6.107	5.84	5.8657	5.921	5.6695	6.041	5.499	5.0593	4.981	4.943	6.057	5.839	6.0292	5.679	5.675	5.771	5.684	5.565	5.51816	5.331	5.217	5.412	5.5886	5.644	5.848	5.697	5.5114	5.714	5.514	5.5153	5.3892	5.379	4.936
VIT_06s0004g00040	AT2G32080	purin-rich alpha 1 [Source:TAIR;Acc:AT2G32080]	5.9725	6.0816	5.987	5.675	5.96	5.6	5.339	5.235	5.398	5.535	5.147	4.971	6.017	5.87	5.847	5.498	5.7925	5.542	5.2228	5.541	5.361	4.9887	5.122	4.889	6.121	5.904	6.0367	5.926	5.758	5.775	5.727	5.522	5.47556	5.27	5.508	5.257	6.3972	6.591	6.4	6.224	6.3753	6.249	6.015	6.0619	6.1827	5.914	6.313
VIT_13s0067g01000	AT3G11200	alfin-like 1 [Source:TAIR;Acc:AT5G05610]	5.1044	5.1834	5.321	5.053	5.258	5.049	4.835	4.512	4.873	4.791	4.484	4.377	5.739	5.329	5.361	5.421	5.5042	5.211	5.1073	5.285	5.281	4.9377	5.074	4.951	5.051	4.943	5.0386	4.439	4.34	4.683	4.362	4.196	4.00719	3.79	4.032	3.82	5.1234	5.319	5.298	4.919	5.0608	4.988	4.557	4.6734	4.9368	4.323	4.91
VIT_05s0020g01850			6.0856	6.0833	6.106	5.945	5.984	5.984	6.056	5.919	5.712	5.992	5.699	5.589	5.927	6.021	5.667	5.484	5.6789	5.556	5.0799	5.544	4.975	5.0833	5.034	5.031	5.638	5.762	5.7275	5.108	5.018	5.324	5.189	4.757	4.90837	5.028	5.048	4.61	5.5355	5.616	5.578	5.486	5.3805	5.333	5.211	5.1522	5.0975	4.886	4.835
VIT_12s0142g00570			3.3374	3.254	3.446	3.159	3.453	3.138	2.819	2.84	2.954	3.103	2.79	2.714	2.277	2.34	1.989	2.001	2.325	1.999	1.843	2.016	1.766	1.4542	1.705	1.248	4.084	4.271	4.298	3.46	3.539	3.821	3.657	3.563	3.30611	3.327	3.496	3.339	3.6352	3.425	3.307	3.255	3.2703	3.317	3.091	2.8444	2.9699	2.831	2.595
VIT_03s0088g00410			3.5261	3.7748	3.977	3.326	3.681	3.719	2.836	3.075	3.095	3.338	2.947	3.02	3.518	3.856	3.468	3.172	3.2971	3.036	3.133	2.861	3.111	2.8276	2.791	2.847	3.884	4.129	3.9949	3.673	3.768	3.848	3.58	3.578	3.52332	3.327	3.211	3.452	4.1101	4.036	3.806	3.747	3.6664	3.576	3.549	3.533	3.5636	3.562	3.303
VIT_12s0057g01210	AT2G04410	RPM1-interacting protein 4 (RIN4) family protein [Source:TAIR;Acc:AT2G04410]	7.1291	6.9036	7.168	7.068	6.974	6.961	6.855	6.663	6.683	6.582	6.469	6.373	7.325	7.136	7.327	7.381	7.2807	7.152	6.8966	7.062	6.908	6.7053	6.792	6.716	7.434	7.345	7.3814	7.127	6.968	7.004	6.849	6.856	6.66088	6.612	6.599	6.633	7.0281	7.159	7.091	6.927	7.2101	6.988	6.76	6.7149	6.8859	6.487	6.785
VIT_00s2125g00010	AT4G22756	sterol-4alpha-methyl oxidase 1-1 [Source:TAIR;Acc:AT4G12110]	3.3918	3.2897	3.579	3.166	3.324	3.3	2.766	2.987	2.861	3.097	2.597	2.685	3.021	2.774	2.756	2.555	2.8627	2.524	2.423	2.405	2.5	2.1388	2.062	2.588	3.147	2.987	3.0597	2.69	2.788	3.132	2.731	2.911	2.47207	2.434	2.454	2.768	4.2978	4.242	4.132	4.158	3.779	4.316	3.743	3.8344	3.8899	3.722	3.5
VIT_16s0098g00870	AT5G24520	Transducin/WD40 repeat-like superfamily protein [Source:TAIR;Acc:AT5G24520]	5.4666	5.1992	5.48	5.448	5.257	5.396	5.251	5.072	5.094	5.232	5.045	4.72	5.528	5.573	5.361	5.191	5.4083	5.236	4.9583	5.197	5.086	4.642	4.556	4.841	5.548	5.564	5.5736	5.371	5.282	5.449	5.279	5.278	5.17598	5.065	5.042	4.931	5.5544	5.582	5.442	5.305	5.5562	5.471	5.22	5.2489	5.1949	4.764	5.065
VIT_04s0023g01030	AT4G36860	LIM domain-containing protein [Source:TAIR;Acc:AT4G36860]	7.0628	7.2125	7.115	6.977	7.002	7.023	6.726	6.766	6.673	6.78	6.343	6.517	7.08	7.21	7.133	6.898	7.0318	6.968	6.6363	6.982	6.604	6.4298	6.442	6.434	6.603	6.663	6.8623	6.428	6.518	6.607	6.507	6.357	6.37735	6.123	6.203	6.04	6.6846	6.837	6.879	6.431	6.5428	6.613	6.357	6.4232	6.2741	6.211	6.097
VIT_06s0004g04530	AT3G46510	plant U-box 13 [Source:TAIR;Acc:AT3G46510]	7.012	7.0194	6.997	6.747	7.045	6.607	6.301	6.351	6.327	6.647	6.087	6.02	7.066	7.216	6.899	6.906	7.0913	6.814	6.8188	6.79	6.874	6.164	6.191	6.231	6.579	6.578	6.5815	6.471	6.547	6.672	6.368	6.316	6.37141	6.018	6.237	6.124	7.2662	7.328	7.214	7.049	7.1776	7.184	6.771	6.8131	6.8078	6.56	6.688
VIT_14s0068g00250	AT3G29400	exocyst subunit exo70 family protein E1 [Source:TAIR;Acc:AT3G29400]	4.7673	5.2439	4.991	4.828	5.029	4.757	4.454	4.635	4.584	4.82	4.248	4.252	4.787	5.111	4.487	4.332	4.7326	4.237	4.3924	4.373	4.048	3.7317	3.912	3.898	5.153	4.986	5.0781	5.026	4.771	5.156	4.896	4.77	4.55248	4.363	4.604	4.625	5.2519	5.256	5.121	4.774	4.984	4.823	4.528	4.6785	4.6529	4.381	4.615
VIT_08s0007g07700	AT3G12150	unknown protein; CONTAINS InterPro DOMAIN/s: Protein of unknown function DUF2048 (InterPro:IPR019149); Has 421 Blast hits to 334 proteins in 155 species: Archae - 2; Bacteria - 147; Metazoa - 215; Fungi - 0; Plants - 43; Viruses - 0; Other Eukaryote /.../ (source: NCBI BLink). [Source:TAIR;Acc:AT3G12150]	4.0566	3.7998	4.005	3.621	4.157	3.997	2.911	3.398	3.508	3.525	2.972	3.259	4.159	3.873	4.286	4.608	3.9733	4.118	4.319	4.081	4.002	3.5915	3.641	3.658	4.015	4.245	4.1788	3.739	3.857	4.232	3.316	3.978	3.68547	3.579	3.528	3.552	4.1641	4.443	4.125	3.943	4.2417	4.154	3.649	3.9138	3.8973	3.501	3.868
VIT_07s0031g00650		Protein of unknown function (DUF3223) [Source:TAIR;Acc:AT1G45230]	3.9486	4.1404	3.911	3.778	4.091	3.806	3.588	3.362	3.572	3.721	3.295	3.141	3.575	3.659	3.713	3.508	3.0838	3.257	3.4518	3.357	3.284	2.6436	2.893	2.699	3.617	3.952	4.0523	3.294	3.467	3.794	3.292	3.375	3.37905	3.14	3.137	3.242	4.1219	3.924	4.235	3.818	3.7439	3.808	3.702	3.9768	3.4874	3.532	3.287
VIT_14s0068g01150	AT1G08660	MALE GAMETOPHYTE DEFECTIVE 2 [Source:TAIR;Acc:AT1G08660]	3.5739	3.9338	3.86	3.085	3.759	3.751	2.944	3.139	3.341	3.332	2.846	2.818	4.032	3.485	4.234	4.266	3.701	3.649	3.9443	3.921	3.616	3.5363	3.621	3.5	3.901	3.913	3.9062	3.274	3.634	3.803	3.243	3.215	3.19738	3.094	3.049	2.985	4.1641	4.271	3.873	4.07	3.8425	4.046	3.763	3.8658	3.9264	3.552	3.42
VIT_09s0054g00930	AT1G50430	Ergosterol biosynthesis ERG4/ERG24 family [Source:TAIR;Acc:AT1G50430]	7.4729	7.4685	7.597	7.384	7.55	7.405	7.141	7.113	7.298	7.191	6.872	6.701	7.989	7.639	7.86	8.036	7.8899	7.809	7.6372	7.779	7.648	7.0878	7.269	7.264	7.87	7.851	7.9184	7.741	7.444	7.734	7.52	7.571	7.32869	7.115	7.11	7.306	7.75	7.887	7.818	7.532	7.6672	7.622	7.283	7.3257	7.4924	7.053	7.522
VIT_01s0011g03080	AT1G13270	methionine aminopeptidase 1C [Source:TAIR;Acc:AT3G25740]	3.6571	3.971	3.72	3.486	3.968	3.698	3.158	3.11	3.321	3.608	3.123	3.134	4.336	4.296	4.498	4.242	4.2165	4.096	4.0289	4.232	3.871	3.2541	3.313	3.133	3.976	4.234	4.3283	3.998	3.819	3.999	3.858	3.725	3.60667	3.129	3.335	3.339	4.2015	4.053	3.84	3.742	3.8466	3.828	3.514	3.7837	3.6271	3.469	3.277
VIT_14s0060g01580	AT1G09160	Protein phosphatase 2C family protein [Source:TAIR;Acc:AT1G09160]	7.0218	7.1688	7.264	6.959	7.17	7.122	6.798	6.702	7.074	6.845	6.523	6.435	6.539	6.519	6.5	6.343	6.4382	6.294	6.2943	6.253	6.047	6.0162	5.909	5.988	7.181	7.265	7.2503	6.87	6.834	7.012	6.598	6.736	6.60674	6.258	6.233	6.397	6.8689	6.965	6.904	6.536	6.5855	6.582	6.208	6.3087	6.4913	6	6.113
VIT_06s0004g05800	AT2G29525	Arabidopsis Inositol phosphorylceramide synthase 3 [Source:TAIR;Acc:AT2G29525]	4.8491	4.6943	5.038	4.98	4.863	5.036	4.721	4.543	4.751	4.583	4.307	4.443	4.498	4.474	4.671	4.546	4.5513	4.646	4.3591	4.781	4.011	3.9801	4.057	3.976	4.617	4.657	4.6545	4.121	3.979	4.324	4.138	4.186	3.72331	3.405	3.308	3.613	4.1296	3.979	4.378	3.886	3.9882	3.928	3.67	3.9809	3.7904	3.376	3.287
VIT_11s0016g01770	AT4G29810	MAP kinase/ ERK kinase 1 [Source:TAIR;Acc:AT4G26070]	5.938	6.0782	6.137	5.737	6.163	5.887	5.355	5.394	5.569	5.645	5.32	5.419	5.772	5.583	5.702	5.668	5.6571	5.42	5.45	5.553	5.398	5.2427	5.216	5.188	6.341	6.247	6.3482	6.183	5.968	6.339	5.988	5.881	5.62298	5.128	5.122	5.298	5.9908	6.054	6.281	5.75	5.939	5.879	5.523	5.7033	5.6667	5.284	5.608
VIT_10s0116g01260	AT1G11905	B-cell receptor-associated protein 31-like [Source:TAIR;Acc:AT1G11905]	3.7008	3.7103	3.669	3.481	3.859	3.549	3.264	3.386	3.223	3.41	3.07	2.582	4.002	3.799	3.717	3.927	3.8618	3.472	3.4849	3.294	3.453	2.8276	3.146	2.588	3.773	3.704	3.5512	3.739	3.452	3.558	3.356	3.408	3.00186	3.185	3.211	2.92	3.3919	3.694	3.413	2.988	3.4925	3.618	3.083	3.0768	3.1658	2.754	3.41
VIT_00s0357g00020	AT5G10160	Thioesterase superfamily protein [Source:TAIR;Acc:AT2G22230]	3.9715	3.9263	4.073	3.735	4.009	3.836	3.547	3.5	3.477	3.677	3.249	3.387	3.82	3.93	3.897	3.856	3.741	3.396	3.3677	3.655	3.278	3.2972	3.412	3.29	4.232	4.52	4.4183	3.96	4.013	4.193	3.765	3.781	3.76382	3.501	3.399	3.509	3.9957	3.95	4.018	3.638	3.863	3.871	3.459	3.7262	3.5911	3.398	3.39
VIT_07s0031g01700	AT5G64813	Light insensitive period1	4.177	4.3775	4.233	3.999	4.321	3.971	3.738	4.004	4.134	3.878	3.672	3.628	4.169	4.124	3.722	4.125	4.0831	3.824	3.8905	3.741	3.479	3.5915	3.523	3.555	4.192	4.037	3.9099	3.872	3.883	3.97	3.504	3.863	3.67392	3.528	3.547	3.443	4.0252	3.852	3.613	3.613	3.6897	3.586	3.168	3.2835	3.4578	3.239	3.324
VIT_13s0019g02330			6.4664	6.6028	6.544	6.23	6.648	6.392	6.114	6.047	6.238	6.293	6.059	5.95	6.53	6.567	6.163	6.106	6.4363	5.989	6.1059	5.952	6.156	5.7797	5.754	5.836	6.396	6.421	6.5153	6.009	6.166	6.197	5.951	5.765	5.82445	5.945	5.934	5.697	6.6593	6.66	6.409	6.253	6.4935	6.393	6.229	6.1456	6.1925	6.366	6.583
VIT_18s0001g05700	AT1G33700	Beta-glucosidase, GBA2 type family protein [Source:TAIR;Acc:AT1G33700]	4.8206	4.7595	5.113	4.683	4.722	4.904	4.194	4.426	4.384	4.36	4.369	4.371	5.154	5.2	4.978	4.653	4.9269	4.85	4.5603	4.826	4.307	3.8808	3.928	3.906	4.373	4.536	4.4688	4.163	4.108	4.292	3.914	3.69	3.94769	3.342	3.624	3.464	5.3112	5.283	5.043	5.017	4.9517	5.209	5.013	5.0602	4.9242	4.781	4.755
VIT_05s0094g01480	AT2G44040	Dihydrodipicolinate reductase, bacterial/plant [Source:TAIR;Acc:AT2G44040]	4.6051	4.791	4.729	4.331	4.801	4.64	4.143	4.114	4.298	4.41	3.987	4.031	4.47	4.626	4.605	4.46	4.3018	4.368	3.9782	4.265	3.914	4.024	3.978	3.755	4.358	4.603	4.7975	4.17	4.38	4.454	4.152	4.049	4.06138	3.885	4.034	3.794	4.8499	4.801	4.68	4.543	4.5336	4.716	4.272	4.4401	4.3804	4.216	4.144
VIT_11s0052g01710	AT5G57655	xylose isomerase family protein [Source:TAIR;Acc:AT5G57655]	7.981	7.6039	8.033	7.777	7.843	7.66	7.52	7.5	7.452	7.394	7.198	7.167	8.08	7.955	7.849	7.872	7.9586	7.85	7.6715	7.855	7.559	7.1227	7.312	7.331	8.177	8.022	8.1957	7.692	7.866	7.758	7.636	7.539	7.80057	7.632	7.408	7.349	7.8548	7.95	7.928	7.927	7.7562	7.826	7.81	7.7161	7.5778	7.544	7.489
VIT_17s0000g03270	AT3G18270	cytochrome P450, family 77, subfamily A, polypeptide 5 pseudogene [Source:TAIR;Acc:AT3G18270]	4.6806	4.6331	4.743	4.413	4.604	4.592	4.332	4.033	4.022	4.317	3.974	3.896	4.378	4.68	4.603	4.433	4.3282	4.488	4.0994	4.467	3.938	4.1112	4.231	4.054	4.624	4.693	4.5899	4.098	4.243	4.179	3.808	3.703	3.82078	3.779	3.681	3.579	4.2874	4.123	4.076	3.967	3.9152	3.89	3.936	3.6092	3.8973	3.834	3.742
VIT_00s0216g00070	AT3G07210	unknown protein; Has 97 Blast hits to 85 proteins in 31 species: Archae - 0; Bacteria - 14; Metazoa - 7; Fungi - 19; Plants - 37; Viruses - 0; Other Eukaryotes - 20 (source: NCBI BLink). [Source:TAIR;Acc:AT3G07210]	3.8282	3.9034	3.773	3.449	3.891	3.855	2.92	3.337	3.404	3.55	2.67	3.318	3.739	3.663	3.456	3.482	3.3445	2.973	3.2783	3.154	3.029	2.994	2.839	2.882	3.828	3.592	3.6242	3.182	3.365	3.389	2.801	3.071	2.85277	2.705	2.89	2.884	3.8433	3.698	3.407	3.514	3.5031	3.356	3.459	3.4467	3.3704	2.927	3.153
VIT_06s0004g01270	AT5G13000	glucan synthase-like 12 [Source:TAIR;Acc:AT5G13000]	7.7926	7.2261	7.631	7.334	7.299	7.47	6.971	7.194	7.43	7.01	6.888	6.913	8.034	7.892	7.836	7.415	7.7616	7.851	7.5876	7.857	7.425	7.1841	7.093	7.296	7.934	7.708	7.5951	7.389	7.456	7.49	7.269	7.123	7.11615	6.917	6.571	6.955	7.3818	7.46	7.294	7.136	6.9447	7.348	7.01	6.9924	7.1198	6.932	6.687
VIT_15s0021g01550	AT3G60320	Protein of unknown function (DUF630 and DUF632) [Source:TAIR;Acc:AT1G02110]	6.5552	6.3722	6.588	6.231	6.161	6.161	5.687	5.799	5.852	5.985	5.368	5.364	5.963	6.291	5.639	5.616	5.9137	5.494	5.6527	5.476	5.636	5.2667	5.269	5.341	6.133	6.173	6.2478	5.717	5.622	6.044	5.6	5.744	5.5041	5.396	5.389	5.657	5.6841	5.77	5.893	5.408	5.5726	5.575	5.211	5.5139	5.3735	5.163	5.518
VIT_12s0034g01860	AT1G71180	6-phosphogluconate dehydrogenase family protein [Source:TAIR;Acc:AT1G71180]	6.2672	5.95	6.459	6.149	6.069	6.097	5.674	5.651	5.522	5.719	5.434	5.177	6.14	6.042	6.005	5.858	5.7656	5.77	5.3479	5.691	5.571	5.2324	5.334	5.258	5.972	5.983	6.1164	5.775	5.752	5.808	5.588	5.74	5.61294	5.471	5.547	5.347	6.6872	6.61	6.457	6.473	6.5472	6.72	6.375	6.5059	6.4073	6.203	6.261
VIT_19s0090g00410	AT3G20410	calmodulin-domain protein kinase 9 [Source:TAIR;Acc:AT3G20410]	7.132	7.3108	7.301	6.636	7.387	6.847	6.397	6.647	6.552	6.878	6.387	6.43	7.294	7.209	7.105	7.335	7.1974	7.042	7.2326	7.02	6.918	6.5269	6.645	6.576	6.852	7.019	7.121	6.995	7.095	7.088	6.939	6.665	6.88486	6.821	6.731	6.567	7.33	7.585	7.398	7.164	7.3609	7.289	6.911	7.0051	7.0287	6.769	7.011
VIT_00s1403g00010	AT4G39790	Protein of unknown function (DUF630 and DUF632) [Source:TAIR;Acc:AT4G39790]	3.5305	3.26	3.365	3.254	3.247	3.261	3.137	3.172	2.921	3.014	2.67	2.939	2.446	2.921	3.087	2.34	2.6358	2.709	2.3768	2.762	2.1	2.7405	2.196	2.348	3.697	3.717	3.6331	3.274	3.137	3.437	3.063	3.203	2.85277	2.462	2.47	2.65	3.4551	3.349	3.473	3.026	3.3424	3.367	2.764	3.0996	2.9128	2.655	2.663
VIT_11s0016g01230	AT2G06050	oxophytodienoate-reductase 3 [Source:TAIR;Acc:AT2G06050]	5.9103	5.5357	5.949	5.805	5.793	5.735	5.451	5.278	5.199	5.344	5.123	4.87	6.027	5.889	5.922	5.709	5.7618	5.757	5.4294	5.787	5.415	4.9854	5.08	5.069	5.972	5.694	5.9497	5.9	5.679	5.758	5.756	5.644	5.52675	5.121	5.235	5.322	5.6289	5.654	5.763	5.567	5.5801	5.631	5.427	5.5857	5.4557	5.159	5.225
VIT_06s0004g00890	AT5G19860	Protein of unknown function, DUF538 [Source:TAIR;Acc:AT5G19860]	6.1764	6.0662	6.234	6.146	6.233	6.122	5.544	5.684	5.583	5.838	5.529	5.383	6.141	5.991	5.983	6.441	6.1648	5.763	5.8565	5.755	5.823	5.0577	5.354	5.091	6.651	6.778	6.68	6.667	6.465	6.599	6.333	6.381	6.30245	6.235	5.945	6.181	6.909	6.889	6.516	6.651	6.8494	6.774	6.482	6.5002	6.538	6.17	6.315
VIT_13s0019g04760	AT4G01220	rhamnogalacturonan xylosyltransferase 2 [Source:TAIR;Acc:AT4G01750]	3.6611	3.93	3.948	3.63	3.991	3.751	3.356	3.558	3.738	3.612	3.388	3.362	3.837	3.777	3.374	3.508	3.639	3.231	3.2487	3.535	3.196	3.2068	3.129	3.25	3.633	3.757	3.668	3.418	3.167	3.572	3.179	3.369	3.10293	2.958	2.752	3.047	3.5509	3.467	3.112	2.891	3.3068	3.136	2.793	2.5453	2.9769	2.719	2.586
VIT_04s0023g00350			4.5605	4.832	4.669	4.34	4.772	4.58	4.253	4.336	4.456	4.426	4.261	4.248	4.282	4.004	4.253	4.444	4.0831	4.125	4.0536	4.164	4.023	3.8044	3.765	3.801	4.046	4.287	4.267	3.835	4.089	4.109	3.57	4.144	4.03454	3.742	3.825	3.767	4.0084	3.979	3.918	3.667	3.6333	3.646	3.27	3.4167	3.4225	2.957	3.031
VIT_08s0105g00590	AT3G51820	UbiA prenyltransferase family protein [Source:TAIR;Acc:AT3G51820]	4.9792	4.5593	4.973	4.618	4.81	4.756	4.338	4.293	4.168	4.434	4.108	4.187	4.648	4.967	4.712	4.492	4.6427	4.398	4.2046	4.416	4.226	3.7434	3.828	3.658	4.575	4.578	4.8171	4.556	4.461	4.535	4.412	4.046	4.14462	3.857	3.913	4.004	5.415	5.471	5.515	5.277	5.446	5.462	5.169	5.3347	5.1524	4.986	5.043
VIT_15s0046g03580			2.7556	2.6018	2.932	2.718	2.479	2.837	2.2	2.116	2.433	2.356	2.113	1.881	2.364	1.969	2.262	2.114	1.8427	1.662	1.7002	1.669	1.319	0.8477	1.251	1.017	2.629	2.29	2.2747	2.48	2.361	2.419	2.212	1.98	2.07549	1.832	1.774	1.823	1.525	1.744	1.353	1.038	1.4478	1.419	0.449	1.1117	0.9034	0.853	0.997
VIT_07s0141g00540	AT5G48450	SKU5 similar 3 [Source:TAIR;Acc:AT5G48450]	3.6771	3.5912	3.492	3.496	3.629	3.557	3.014	3.333	3.404	3.201	3.01	3.141	3.987	3.979	3.479	3.669	3.7528	3.5	3.5729	3.302	3.559	3.0799	3.135	2.838	3.88	3.761	3.8039	3.571	3.768	3.712	3.467	3.346	3.52332	3.276	3.225	3.48	4.7092	4.539	4.297	4.492	4.3908	4.347	4.23	4.2183	4.0866	3.858	3.806
VIT_18s0072g00410	AT1G43580	Sphingomyelin synthetase family protein [Source:TAIR;Acc:AT1G43580]	3.5524	3.6702	3.536	3.411	3.575	3.323	2.928	2.846	2.96	3.219	2.504	2.624	3.916	4.017	3.823	3.892	3.7644	3.495	3.4849	3.57	3.443	3.1254	3.151	3.005	3.471	3.725	3.5605	3.334	3.375	3.421	3.435	3.222	3.11437	2.892	3.162	3.137	4.0459	4.025	4.146	3.907	3.9191	4.063	3.577	3.8253	3.6534	3.537	3.769
VIT_19s0090g01390			2.9194	2.7799	2.814	3.273	2.971	3.117	3.77	3.394	3.26	3.143	3.227	2.88	3.068	2.901	3.523	3.267	3.1387	3.432	2.6919	3.535	2.948	3.9261	3.617	4.154	3.175	3.161	3.6287	2.73	2.773	2.913	2.62	2.848	2.5667	2.593	2.607	2.457	1.2101	0.765	1.067	1.097	0.4085	0.04	-0.233	0.1177	-0.4523	-0.276	-1.063
VIT_02s0025g01200	AT4G11090	TRICHOME BIREFRINGENCE-LIKE 24 [Source:TAIR;Acc:AT4G23790]	5.2547	5.3106	5.375	5.331	5.225	5.294	4.898	4.763	4.935	5.032	4.634	4.638	4.771	4.832	4.539	4.45	4.6363	4.024	4.5077	4.308	4.122	3.4976	3.747	3.549	5.604	5.544	5.3443	5.292	5.069	5.204	5.01	4.974	4.87177	4.889	4.914	4.934	5.0939	5.03	4.799	4.798	4.7589	4.663	4.531	4.4008	4.5974	4.21	4.311
VIT_14s0128g00220	AT5G27430	Signal peptidase subunit [Source:TAIR;Acc:AT5G27430]	5.4654	5.5332	5.36	5.244	5.601	5.195	4.92	4.953	4.969	5.062	4.926	4.775	5.609	5.289	5.498	5.6	5.3081	5.121	5.1696	5.083	5.302	4.6535	4.722	4.635	5.4	5.58	5.7542	5.285	5.298	5.405	5.141	5.202	5.20034	5.113	5.009	4.989	6.0014	5.995	5.848	5.844	5.8283	5.879	5.546	5.6833	5.6329	5.369	5.524
VIT_08s0007g00530	AT2G37660	NAD(P)-binding Rossmann-fold superfamily protein [Source:TAIR;Acc:AT2G37660]	7.2011	7.4577	7.453	7.016	7.27	7.27	6.831	6.577	6.661	6.978	6.402	6.528	7.085	7.444	7.303	6.907	6.9515	6.985	6.9733	6.946	6.887	6.2665	6.272	6.003	7.163	7.272	7.5725	6.479	7	7.098	6.681	6.55	6.82825	6.524	6.655	6.548	7.1391	6.908	7.165	6.998	6.7425	6.771	6.73	6.7118	6.6503	6.788	6.345
VIT_14s0068g01120	AT5G13980	Glycosyl hydrolase family 38 protein [Source:TAIR;Acc:AT5G13980]	4.7023	4.8096	4.843	4.397	4.587	4.617	4.017	4.049	4.19	4.366	3.866	4.051	4.43	4.544	4.418	4.024	4.0292	4.196	4.1506	4.133	3.901	3.8737	3.902	3.81	5.274	5.207	5.3684	5.305	5.274	5.371	5.344	4.888	5.13445	4.83	4.783	4.588	5.2992	5.33	5.578	5.262	4.9802	4.979	4.832	5.1228	4.9314	4.706	4.727
VIT_06s0004g02890	AT5G60640	PDI-like 1-3 [Source:TAIR;Acc:AT3G54960]	5.9018	5.8989	6.017	5.786	5.931	5.929	5.267	5.508	5.665	5.573	5.144	5.374	6.109	6.022	5.982	5.824	5.753	5.649	5.5392	5.635	5.504	5.1414	5.148	5.16	6.167	6.127	6.0997	5.73	5.682	5.885	5.567	5.52	5.45883	5.414	5.073	5.359	6.3144	6.362	6.179	6.112	6.1587	6.166	5.911	5.9419	5.9267	5.632	5.76
VIT_01s0011g01640	AT1G71270	Vps52 / Sac2 family [Source:TAIR;Acc:AT1G71300]	5.6492	5.6996	5.751	5.499	5.552	5.602	5.285	5.257	5.469	5.273	5.085	5.099	5.162	5.161	5.119	4.791	4.8541	4.952	4.827	5.022	4.729	4.5392	4.499	4.448	5.706	5.683	5.6055	5.492	5.493	5.527	5.387	5.102	5.31134	5.107	4.953	5.095	5.3516	5.455	5.455	5.372	5.0411	5.106	4.835	5.0069	5.032	4.886	4.591
VIT_12s0059g02250	AT1G05190	Ribosomal protein L6 family [Source:TAIR;Acc:AT1G05190]	3.2329	3.1214	2.958	2.854	3.227	2.755	2.72	2.623	2.639	2.985	2.385	2.634	3.14	3.294	2.923	2.777	3.0651	2.719	2.7475	2.71	2.413	2.508	2.329	2.218	3.066	3.348	3.2677	2.864	3.306	3.093	3.084	2.964	3.15923	2.958	2.854	2.775	3.1458	3.292	2.958	2.815	2.9239	2.944	2.55	2.7705	2.5507	2.588	2.083
VIT_11s0016g00010	AT2G24220	purine permease 5 [Source:TAIR;Acc:AT2G24220]	3.978	3.9636	4.091	3.916	4.057	3.971	3.38	3.5	3.463	3.695	3.088	3.368	4.129	3.979	3.946	4.02	3.9187	3.522	3.7942	3.582	3.621	3.0296	3.101	3.133	4.095	4.205	4.0222	3.565	3.86	3.872	3.757	3.729	3.68547	3.604	3.496	3.48	4.1219	4.168	4.014	3.696	4.036	3.957	3.537	3.7213	3.7785	3.324	3.314
VIT_02s0154g00100	AT1G12230	Aldolase superfamily protein [Source:TAIR;Acc:AT1G12230]	4.5497	4.198	4.583	4.493	4.461	4.493	4.126	4.309	4.467	4.225	3.873	3.996	4.85	4.696	4.796	4.685	4.615	4.625	4.2458	4.685	4.083	3.8879	4.015	3.722	4.873	4.796	4.7796	4.46	4.491	4.534	4.367	4.23	4.20203	3.993	3.835	3.823	3.1458	3.547	3.14	3.229	3.0368	3.483	3.001	3.2769	3.0841	2.789	2.84
VIT_14s0036g00110			2.9788	3.0044	3.118	2.821	2.834	2.762	2.663	2.516	2.868	2.632	2.276	2.192	2.948	2.825	2.939	3.224	3.0962	2.766	2.453	2.71	2.76	2.4132	2.459	2.31	2.881	3.067	2.9715	2.73	2.665	2.907	2.458	2.64	2.51586	2.559	2.578	2.253	3.2635	3.321	3.153	3.128	3.2887	2.891	2.764	2.7514	2.9055	2.548	2.703
VIT_04s0008g05540	AT2G25430	epsin N-terminal homology (ENTH) domain-containing protein / clathrin assembly protein-related [Source:TAIR;Acc:AT2G25430]	5.7596	5.8408	5.743	5.457	5.569	5.714	5.066	5.335	5.546	5.494	5.169	4.927	5.967	5.782	5.604	5.268	5.4784	5.488	5.3176	5.451	5.475	4.958	4.848	4.865	5.816	5.598	5.811	5.732	5.57	5.644	5.687	5.4	5.46778	5.25	5.49	5.181	5.6012	5.411	5.416	5.343	5.1572	5.32	5.146	5.2005	5.0503	4.914	4.725
VIT_00s0551g00030		SecY protein transport family protein [Source:TAIR;Acc:AT1G78720]	6.1651	5.8135	6.141	6.02	6.137	6	5.937	5.717	5.994	5.821	5.55	5.475	6.647	6.458	6.503	6.578	6.4971	6.25	6.061	6.272	6.087	5.7166	6.029	5.698	6.601	6.479	6.6059	6.387	6.247	6.298	6.073	6.017	5.95423	5.824	5.638	5.751	6.5814	6.622	6.599	6.586	6.7042	6.56	6.407	6.3834	6.3753	6.007	6.373
VIT_06s0061g00810	AT2G27960	cyclin-dependent kinase-subunit 1 [Source:TAIR;Acc:AT2G27960]	6.0796	6.3963	6.135	6.105	6.343	6.027	5.885	5.792	6.019	6.003	5.635	5.808	5.829	5.952	5.881	5.963	5.8095	5.52	5.6241	5.463	5.624	4.9588	5.056	4.887	5.763	6.042	5.8534	5.503	5.675	5.598	5.533	5.455	5.45209	5.194	5.378	5.198	5.7193	5.61	5.43	5.395	5.4717	5.387	5.123	5.2075	5.1905	4.892	4.889
VIT_08s0007g00780	AT5G02120	one helix protein [Source:TAIR;Acc:AT5G02120]	4.6626	5.0104	4.529	4.591	4.634	4.389	4.473	4.119	4.348	4.388	4.243	4.147	4.061	4.127	4.193	3.823	3.8473	3.923	3.6033	3.948	3.639	3.4217	3.361	3.384	3.773	4.242	4.2924	3.466	3.996	3.964	3.555	3.639	3.67392	3.112	3.361	3.289	4.3652	4.39	4.505	4.182	4.2758	4.235	3.936	3.9931	3.9192	3.766	3.345
VIT_01s0127g00360	AT1G10650	SBP (S-ribonuclease binding protein) family protein [Source:TAIR;Acc:AT1G10650]	4.1399	4.1727	4.304	4.266	4.204	4.373	3.939	3.871	4.16	4.069	3.672	3.694	4.156	4.121	4.23	4.132	4.2666	4.051	3.9068	4.101	3.831	3.5341	3.657	3.741	4.49	4.254	4.3311	4.741	4.154	4.458	4.321	4.285	4.01941	3.501	3.531	3.852	3.3392	3.446	3.675	3.498	3.3424	3.161	3.263	3.1731	3.5165	2.797	3.255
VIT_11s0016g04850	AT5G20060	alpha/beta-Hydrolases superfamily protein [Source:TAIR;Acc:AT5G20060]	5.3664	5.5603	5.564	5.267	5.767	5.312	5.197	4.846	5.152	5.255	4.917	4.754	5.308	5.244	5.251	5.252	5.2005	5.201	4.8873	5.141	4.974	4.7927	4.86	4.7	5.35	5.484	5.4038	4.869	4.931	5.123	4.687	4.82	4.72841	4.514	4.47	4.402	5.6814	5.65	5.657	5.617	5.51	5.548	5.373	5.3089	5.2362	5.236	5.142
VIT_00s0259g00070	AT4G16380	Heavy metal transport/detoxification superfamily protein [Source:TAIR;Acc:AT4G16380]	4.8367	4.8501	4.895	4.885	4.704	5.06	4.716	4.229	4.41	4.772	4.194	4.443	4.201	4.227	4.014	4.201	4.3873	3.779	3.8174	3.87	3.811	3.5542	3.691	3.5	5.433	5.381	5.0991	4.704	4.531	4.598	4.53	4.399	4.19397	4.293	4.064	4.026	4.0783	4.155	4.01	4.123	4.4271	3.972	3.849	3.6406	3.7503	3.668	3.661
VIT_04s0159g00050	AT5G32470	Haem oxygenase-like, multi-helical [Source:TAIR;Acc:AT5G32470]	4.6051	4.4372	4.622	4.314	4.523	4.493	4.028	4.276	4.251	4.203	3.774	3.959	4.648	4.498	4.43	4.185	4.3151	4.365	4.1688	4.422	4.073	3.8156	3.842	3.703	4.591	4.381	4.5739	4.324	4.184	4.307	4.108	3.985	4.04951	3.999	3.859	3.946	4.5846	4.58	4.521	4.589	4.5181	4.452	4.36	4.1938	4.4295	4.005	3.907
VIT_18s0001g11140	AT5G36210	alpha/beta-Hydrolases superfamily protein [Source:TAIR;Acc:AT5G36210]	5.703	5.6455	5.54	5.531	5.559	5.495	5.28	5.113	5.152	5.31	4.957	5.003	4.781	4.878	4.95	4.291	4.6801	4.769	4.3251	4.701	4.128	4.1747	4.114	4.024	5.627	5.327	5.5172	5.629	5.445	5.488	5.584	5.146	5.18821	4.822	4.863	4.985	5.0959	5.365	5.64	5.114	5.089	5.181	4.909	5.0149	5.0765	4.811	4.755
VIT_16s0050g01000	AT5G52540	Protein of unknown function (DUF819) [Source:TAIR;Acc:AT5G52540]	2.0862	2.8212	2.475	2.274	2.488	2.272	1.889	1.426	1.968	2.454	1.703	1.636	1.684	1.969	1.957	1.846	1.3791	1.918	1.3948	1.532	1.384	1.0376	1.425	0.887	2.014	1.982	2.6341	1.919	1.844	2.007	1.836	1.706	1.70374	1.57	1.761	1.757	2.2928	2.229	2.559	2.122	2.0312	1.989	1.756	2.1674	2.053	1.435	1.462
VIT_06s0004g02380	AT5G19440	NAD(P)-binding Rossmann-fold superfamily protein [Source:TAIR;Acc:AT1G51410]	6.6567	6.4552	6.787	6.624	6.706	6.693	6.582	6.444	6.505	6.392	6.127	6.366	6.941	6.761	7.005	6.642	6.7047	6.705	6.166	6.611	6.132	5.94	6.095	5.786	6.937	6.644	6.867	6.786	6.382	6.745	6.528	6.399	6.14546	5.739	5.801	6.076	6.9955	7.141	7.29	6.703	7.0417	7.007	6.561	6.7417	6.754	6.316	6.534
VIT_02s0033g01410	AT3G23640	heteroglycan glucosidase 1 [Source:TAIR;Acc:AT3G23640]	5.702	5.8328	5.712	5.421	5.671	5.506	5.035	5.157	5.41	5.427	5.075	5.017	5.245	5.295	4.988	4.793	4.9165	4.848	4.7246	4.818	4.544	4.3627	4.22	4.182	5.548	5.388	5.4257	5.54	5.277	5.251	5.409	5.089	5.13586	4.957	4.919	5.085	5.3009	5.45	5.442	5.22	5.0873	5.136	4.972	5.0109	5.1086	4.862	4.864
VIT_00s0759g00010	AT5G08280	hydroxymethylbilane synthase [Source:TAIR;Acc:AT5G08280]	3.2056	3.6008	3.17	2.894	3.347	2.969	2.784	2.887	2.847	2.977	2.521	2.634	3.251	3.339	3.109	2.652	2.8914	2.747	2.7535	2.721	2.514	2.3684	2.459	2.12	3.315	3.528	3.6723	3.152	3.37	3.137	3.077	3.105	3.2961	2.978	3.335	3.122	3.5908	3.292	3.446	3.337	3.1075	3.3	3.107	3.03	2.9128	3.039	2.758
VIT_01s0011g02990		NAC (No Apical Meristem) domain transcriptional regulator superfamily protein [Source:TAIR;Acc:AT1G25580]	5.161	5.0919	5.234	5.072	5.087	5.103	4.85	4.654	4.738	4.665	4.416	4.622	4.985	4.799	4.646	4.636	4.7444	4.741	4.3352	4.489	4.218	4.2845	4.063	4.263	4.989	4.867	4.8422	4.481	4.351	4.401	4.341	4.056	4.11646	3.76	3.868	3.66	4.7118	4.665	4.742	4.527	4.3851	4.462	4.215	4.3668	4.1833	4.056	3.985
VIT_07s0031g02010	AT1G43130	like COV 2 [Source:TAIR;Acc:AT1G43130]	5.1044	5.0578	5.285	5.111	5.102	5.362	4.952	4.849	5.075	4.976	4.857	4.676	5.034	4.864	4.803	4.915	4.7147	4.571	4.477	4.679	4.373	4.4187	4.486	4.371	5.446	5.238	5.2173	4.977	4.847	5.038	4.68	4.725	4.52917	4.19	4.386	4.236	4.4009	4.453	4.383	4.216	4.2697	4.279	3.873	4.0683	4.162	3.863	4.017
VIT_14s0171g00130	AT3G01850	Aldolase-type TIM barrel family protein [Source:TAIR;Acc:AT1G63290]	4.4413	4.4661	4.301	4.102	4.444	4.064	4.076	3.911	3.985	4.159	3.807	3.618	4.455	4.487	4.403	4.358	4.2612	4.129	3.9705	4.218	4.029	4.0557	4.092	3.984	4.272	4.609	4.3714	4.242	4.28	4.391	4.101	4	4.12213	3.98	3.835	3.955	4.3285	4.665	4.309	4.134	4.1708	4.151	3.953	3.9095	3.976	3.736	3.769
VIT_06s0004g03660			6.069	6.27	6.179	5.523	6.26	6.184	5.498	5.326	5.476	5.798	5.308	5.396	5.707	5.263	5.802	5.999	5.397	5.653	5.6233	5.631	5.62	5.2524	5.292	5.207	5.596	6.131	6.294	5.504	5.726	6.034	5.156	5.598	5.53209	5.327	5.38	5.629	5.9823	6.059	6.032	5.817	5.7815	5.982	5.724	6.0257	5.6384	5.392	5.41
VIT_18s0089g00340	AT1G71360	Galactose-binding protein [Source:TAIR;Acc:AT1G71360]	5.8338	6.0985	5.955	5.701	5.984	5.772	5.445	5.458	5.75	5.799	5.332	5.454	5.933	5.63	5.575	5.552	5.5996	5.549	5.8382	5.568	5.552	5.2107	5.223	5.219	5.409	5.203	5.3129	5.134	5.257	4.998	5.116	4.793	5.05655	4.825	4.721	4.795	4.9995	4.843	4.953	4.909	4.7412	4.634	4.734	4.6086	4.6551	4.474	4.357
VIT_05s0051g00940	AT3G58170	BET1P/SFT1P-like protein 14A [Source:TAIR;Acc:AT3G58170]	4.7003	4.83	4.608	4.48	4.759	4.592	4.161	4.138	4.251	4.343	4.03	4.118	4.689	4.585	4.731	4.82	4.6085	4.552	4.3905	4.448	4.459	3.9834	4.009	3.872	4.562	4.594	4.8517	4.513	4.403	4.53	4.461	4.396	4.24429	4.187	4.255	4.129	4.8825	4.954	4.978	4.807	4.8626	4.855	4.627	4.538	4.7457	4.546	4.617
VIT_07s0005g00690		Ribosomal protein L18e/L15 superfamily protein [Source:TAIR;Acc:AT2G47570]	5.1381	5.5554	5.145	5.163	5.196	5.165	5.108	4.871	4.83	5.214	4.961	4.593	5.085	5.004	5.086	4.948	5.0481	4.762	4.6505	4.838	4.648	4.7014	4.457	4.508	4.768	4.885	4.8249	4.606	4.529	4.626	4.475	4.477	4.27774	4.187	4.294	4.305	5.5281	5.675	5.433	5.416	5.5537	5.337	5.154	5.0909	5.2039	5.012	5.277
VIT_14s0108g01510	AT5G15460	membrane-anchored ubiquitin-fold protein 2 [Source:TAIR;Acc:AT5G15460]	4.1283	4.5421	4.249	4.2	4.515	4.177	3.878	3.945	4.303	3.894	3.665	3.78	4.626	4.437	4.592	4.822	4.6553	4.383	4.6095	4.507	4.279	3.7666	4.181	3.837	4.121	3.927	3.9172	4.098	3.857	3.953	3.667	4.014	3.75288	3.571	3.253	3.791	4.4912	4.4	4.521	3.975	4.4734	4.244	3.992	3.8162	4.1833	3.879	4.087
VIT_12s0028g01330	AT3G25660	Amidase family protein [Source:TAIR;Acc:AT3G25660]	3.4395	3.336	3.518	3.285	3.161	3.149	2.711	2.937	2.678	2.871	2.723	2.424	2.884	3.054	2.589	2.34	2.584	2.336	2.2628	2.518	2.087	1.8657	1.848	2.045	3.488	3.49	3.6937	3.301	3.396	3.284	3.286	3.015	3.27587	3.1	3.091	2.926	3.2205	3.159	3.219	3.203	2.8599	3.18	2.993	2.9486	2.8304	2.558	2.804
VIT_14s0066g01030	AT5G17410	Spc97 / Spc98 family of spindle pole body (SBP) component [Source:TAIR;Acc:AT5G17410]	4.1543	4.0425	4.322	4.021	4.165	4.135	3.873	3.906	4.088	4.146	3.692	3.718	4.27	4.077	4.186	4.01	3.887	3.873	3.7313	4.137	3.402	3.8808	3.695	3.668	4.219	4.328	4.1758	3.868	4.017	4.112	3.8	3.729	3.74922	3.419	3.258	3.405	3.9125	3.997	4.125	3.979	3.7833	3.804	3.691	3.793	3.5308	3.49	3.37
VIT_00s0455g00040	AT5G47780	galacturonosyltransferase 4 [Source:TAIR;Acc:AT5G47780]	6.1869	6.0756	6.32	6.324	6.083	6.173	5.95	5.953	6.176	5.906	5.594	5.74	6.66	6.823	6.515	6.532	6.7602	6.436	6.5443	6.5	6.285	6.1136	6.228	6.224	6.433	6.554	6.3394	6.271	6.264	6.285	6.197	6.234	6.05709	5.884	5.6	5.948	5.9876	5.911	5.914	5.791	5.937	5.746	5.614	5.4867	5.8045	5.28	5.378
VIT_07s0104g01370	AT3G62970	zinc finger (C3HC4-type RING finger) family protein [Source:TAIR;Acc:AT3G62970]	3.3869	3.7621	3.637	3.308	3.773	3.419	3.38	3.105	3.196	3.292	3.07	3.036	3.505	3.631	3.38	3.373	3.3131	3.169	3.0811	3.229	2.926	2.7287	2.494	2.556	3.638	3.909	3.7761	3.06	3.327	3.569	3.192	3.209	2.99569	2.984	2.994	3.116	3.9613	3.924	3.937	3.657	3.735	3.567	3.441	3.7115	3.4628	3.448	3.176
VIT_13s0073g00170	AT5G03540	exocyst subunit exo70 family protein A1 [Source:TAIR;Acc:AT5G03540]	7.9381	7.7511	8.133	7.797	7.962	8.04	7.627	7.711	7.967	7.64	7.636	7.526	7.989	7.7	7.766	7.833	7.7324	7.743	7.7271	7.764	7.513	7.3414	7.431	7.444	7.888	7.766	7.752	7.53	7.527	7.602	7.308	7.446	7.25148	6.948	6.882	7.075	7.6059	7.672	7.628	7.411	7.4085	7.492	7.214	7.3115	7.3539	7.023	7.164
VIT_06s0004g04160			3.4254	3.4925	3.418	3.26	3.532	3.28	2.887	3.119	2.819	2.97	2.88	2.79	3.422	3.594	3.228	3.279	3.5062	3.021	3.133	3.015	3.082	2.6969	2.688	2.523	3.256	3.13	3.4035	3.341	2.987	3.31	3.385	2.956	2.94534	2.978	2.785	2.973	3.72	3.724	3.685	3.318	3.2517	3.057	3.067	2.9486	3.0515	2.887	3.153
VIT_13s0047g00940	AT5G19440	NAD(P)-binding Rossmann-fold superfamily protein [Source:TAIR;Acc:AT1G09510]	1.6234	1.7133	1.859	1.531	1.875	1.524	1.354	1.186	1.195	1.403	0.612	1.263	1.575	1.67	1.341	1.616	1.4957	1.537	1.3316	1.647	1.215	1.012	0.981	0.253	1.917	1.897	2.181	1.752	1.597	1.621	1.394	1.576	1.43848	1.139	1.356	1.339	2.6253	2.421	2.485	2.46	2.3082	2.163	2.108	2.1529	1.929	2.117	1.885
VIT_03s0038g03640	AT4G38370	Phosphoglycerate mutase family protein [Source:TAIR;Acc:AT4G38370]	3.7164	3.9562	3.685	3.791	4.126	3.577	3.356	3.422	3.534	3.574	3.243	3.067	3.963	3.88	3.863	4.132	3.8798	3.765	3.7942	3.61	3.687	3.3156	3.412	3.013	3.23	3.574	3.5371	3.454	3.197	3.331	3.327	3.057	2.98327	2.823	2.955	2.834	3.9743	3.82	3.593	3.556	3.6381	3.637	3.351	3.2431	3.4071	3.264	3.37
VIT_00s0179g00100			6.7218	6.7808	6.674	6.312	6.572	6.441	6.487	6.477	6.264	6.565	6.199	6.366	6.667	6.749	6.658	6.383	6.5765	6.665	6.3093	6.684	6.207	6.5421	6.214	6.524	6.491	6.888	6.7134	6.383	6.418	6.528	6.341	6.261	6.34373	6.281	6.211	6.129	6.5463	6.563	6.464	6.165	6.207	6.267	6.04	6.0257	5.8451	5.848	5.588
VIT_04s0023g01270	AT4G36790	Major facilitator superfamily protein [Source:TAIR;Acc:AT4G36790]	3.5083	3.3073	3.389	3.279	3.495	3.347	3.044	3.008	3.202	3.035	2.978	2.862	3.24	3.412	3.049	2.861	3.0838	2.821	2.7595	2.971	2.387	2.6766	2.61	2.629	3.673	3.441	3.2272	3.531	3.261	3.572	3.385	3.363	2.96443	2.705	2.785	2.7	3.7354	3.95	4.021	3.724	3.7746	3.699	3.566	3.4933	3.5496	3.245	3.298
VIT_11s0016g03960			5.7661	5.7804	5.928	5.389	5.702	5.813	5.279	5.404	5.549	5.571	5.039	5.131	5.643	5.683	5.492	5.403	5.3081	5.542	5.5172	5.414	5.135	5.1085	5.049	4.955	5.851	5.822	5.6694	5.236	5.256	5.445	5.089	5.16	5.19361	4.884	4.89	5.002	5.2483	5.256	5.119	4.951	4.9108	4.825	4.789	4.6166	4.6064	4.5	4.397
VIT_18s0072g00970	AT3G27925	DegP protease 1 [Source:TAIR;Acc:AT3G27925]	4.0749	3.8365	4.058	4.057	3.8	4.055	3.657	3.669	3.576	3.98	3.715	3.521	3.436	3.824	3.693	3.456	3.2591	3.495	3.1786	3.429	3.159	3.2153	2.938	3.147	3.736	3.737	3.9172	3.301	3.562	3.715	3.385	3.523	3.49734	3.292	3.191	3.188	3.6132	3.377	3.762	3.21	3.0655	3.493	3.01	3.6966	3.097	2.973	2.497
VIT_18s0001g12560	AT1G75220	Major facilitator superfamily protein [Source:TAIR;Acc:AT1G19450]	6.0149	5.8528	6.145	6.11	6.055	6.008	5.838	5.838	5.884	5.738	5.639	5.5	5.978	6.138	5.812	5.767	5.9819	5.756	5.6791	5.785	5.487	5.3919	5.517	5.482	6.133	6.03	5.7348	5.777	5.702	5.636	5.629	5.579	5.39344	5.289	5.301	5.254	6.1777	6.316	6.14	6.081	6.1529	6.075	5.742	5.7473	6.0217	5.567	5.892
VIT_15s0021g00500	AT2G13560	NAD-dependent malic enzyme 1 [Source:TAIR;Acc:AT2G13560]	6.8514	6.7028	7.051	6.714	6.914	6.947	6.312	6.389	6.604	6.437	6.126	6.174	6.235	6.202	6.043	5.919	5.9507	5.848	5.7011	5.899	5.532	5.3251	5.321	5.244	6.342	6.287	6.3529	6.067	5.805	6.099	5.912	5.938	5.70848	5.472	5.422	5.611	5.9758	6.021	6.016	5.896	5.9409	5.967	5.789	5.926	5.9131	5.761	5.714
VIT_10s0003g00890	AT5G45930	magnesium chelatase i2 [Source:TAIR;Acc:AT5G45930]	4.7236	4.8758	4.509	4.586	4.764	4.594	4.353	4.432	4.429	4.426	4.075	4.1	4.999	5.243	5.097	4.829	4.8041	4.771	4.5638	4.738	4.585	4.3215	4.259	4.168	4.764	4.974	4.9945	4.36	4.832	4.813	4.565	4.442	4.74137	4.576	4.631	4.385	4.963	5.002	5.034	4.854	4.9421	4.905	4.711	4.6633	4.6702	4.608	4.448
VIT_18s0122g00710	AT2G33630	NAD(P)-binding Rossmann-fold superfamily protein [Source:TAIR;Acc:AT2G33630]	4.7447	4.6629	4.883	4.446	4.786	4.756	4.035	4.216	4.283	4.194	3.968	4.204	4.278	4.446	4.25	3.987	4.185	3.811	3.8145	3.921	3.954	3.7647	3.514	3.643	5.038	5.01	4.9755	4.683	4.557	4.893	4.472	4.543	4.39258	4.078	4.21	4.118	4.8686	5.004	4.983	4.846	4.9632	4.876	4.699	4.769	4.766	4.544	4.518
VIT_05s0049g00760			14.7287	14.2607	14.642	15.324	14.817	14.752	14.904	14.778	14.624	14.456	14.431	14.319	15.332	15.233	15.311	15.678	15.4032	15.423	15.2389	15.431	15.175	14.4759	14.634	14.95	15.412	15.584	15.4508	15.435	15.524	15.369	15.297	15.558	15.3384	15.194	14.625	15.192	15.1645	15.059	14.985	15.058	15.2553	15.13	15.115	15.0299	14.9804	14.682	14.53
VIT_18s0001g13920	AT3G27230	S-adenosyl-L-methionine-dependent methyltransferases superfamily protein [Source:TAIR;Acc:AT3G27230]	4.9198	5.2975	5.165	4.763	5.112	4.843	4.332	4.505	4.623	4.854	4.211	4.207	5.102	5.211	4.907	5.051	5.2948	4.717	4.8126	4.809	5.078	4.3254	4.617	4.279	4.823	5.141	5.0732	4.78	4.809	5.028	4.771	4.778	4.66565	4.501	4.398	4.586	5.597	5.45	5.119	5.142	5.3297	5.376	4.94	5.0169	5.1738	4.896	4.854
VIT_00s0259g00200			4.0099	4.292	3.967	3.853	4.046	4.058	3.653	3.551	3.681	3.76	3.529	3.381	3.789	3.795	3.884	3.646	3.7875	3.923	3.5695	3.704	3.323	3.1254	2.988	2.89	3.425	3.679	3.9424	3.411	3.548	3.725	3.236	3.635	3.40256	3.07	3.312	3.28	3.9829	3.936	4.196	3.724	3.3999	3.913	3.6	3.5716	3.6921	3.48	3.314
VIT_19s0014g02670	AT1G53050	Protein kinase superfamily protein [Source:TAIR;Acc:AT1G53050]	5.5241	5.3633	5.57	5.242	5.209	5.516	5.009	4.94	4.938	5.065	4.684	4.73	5.267	5.368	5.182	5.009	5.1789	5.002	4.9132	5.007	4.615	4.8354	4.601	4.771	5.367	5.085	5.201	4.835	4.947	5.029	4.908	4.744	4.78139	4.501	4.552	4.536	4.93	4.991	4.925	4.996	4.8085	4.916	4.68	4.7306	4.7293	4.539	4.474
VIT_06s0009g02790	AT5G12200	pyrimidine 2 [Source:TAIR;Acc:AT5G12200]	7.0719	6.82	7.09	6.854	6.91	6.81	6.43	6.379	6.535	6.541	6.198	6.177	7.259	7.171	7.212	6.894	7.0366	6.972	6.6877	6.952	6.63	6.2161	6.326	6.263	7.333	7.07	7.3144	7.13	7.035	7.184	7.065	6.797	6.86849	6.565	6.564	6.639	7.2565	7.4	7.454	7.351	7.3569	7.387	7.303	7.3658	7.2591	7.063	7.079
[truncated: 1,076 more rows]
[truncated: 61 more columns]
