# Supplementary material for: The common transcriptional subnetworks of the grape berry skin in the late stages of ripening
Source: BMC Plant Biol. 2017 May 30;17:94. doi: 10.1186/s12870-017-1043-1 (PMC5450095; doi:10.1186/s12870-017-1043-1)
Supplement: Supplementary file 5 — Statistical results from gene set enrichment analysis of the DEGs using BinGO (XLSX 271 kb). [file 12870_2017_1043_MOESM5_ESM.xlsx]

## Sheet: AllDEGs.bgo
File created with bingo (c) on Jan 3, 2017 at 2:32:09 PM
ontology: namespace
curator: bingo
Selected ontology file : bundle://113.0:1/data/GO_Full
Selected annotation file : /Users/grantrcramer/Desktop/BinGOFileV2EnsemblPlantsGO062516mod copy.txt
Discarded evidence codes :
Overrepresentation
Selected statistical test : Hypergeometric test
Selected correction : Benjamini & Hochberg False Discovery Rate (FDR) correction
Selected significance level : 0.05
Testing option : Use whole annotation as reference set
The selected cluster :
VIT_05S0020G00790	VIT_08S0040G00270	VIT_00S0304G00010	VIT_18S0001G07430	VIT_11S0016G02020	VIT_00S0414G00030	VIT_07S0005G06480	VIT_08S0007G03980	VIT_08S0007G00470	VIT_05S0062G00740	VIT_06S0004G05280	VIT_07S0031G03210	VIT_17S0000G05370	VIT_19S0085G00880	VIT_06S0004G06130	VIT_11S0016G05520	VIT_16S0039G00690	VIT_15S0046G01880	VIT_09S0002G00920	VIT_17S0000G00910	VIT_02S0025G03690	VIT_15S0046G01400	VIT_14S0030G01220	VIT_09S0002G06690	VIT_18S0001G08770	VIT_04S0008G00030	VIT_18S0072G00170	VIT_18S0001G00810	VIT_07S0031G03220	VIT_06S0004G03090	VIT_00S0207G00210	VIT_12S0035G00690	VIT_18S0001G03080	VIT_13S0047G01130	VIT_02S0025G02370	VIT_15S0046G01410	VIT_18S0117G00230	VIT_18S0001G11910	VIT_12S0035G01520	VIT_03S0038G00850	VIT_18S0001G07890	VIT_11S0016G01150	VIT_13S0019G00700	VIT_09S0002G03170	VIT_01S0011G04400	VIT_17S0000G09750	VIT_01S0010G00630	VIT_05S0062G00720	VIT_13S0019G05160	VIT_06S0004G08330
VIT_16S0098G01700	VIT_04S0023G01450	VIT_18S0001G03990	VIT_04S0023G03630	VIT_16S0022G00640	VIT_03S0017G02160	VIT_01S0010G02030	VIT_10S0003G02120	VIT_08S0007G07540	VIT_05S0029G01350	VIT_18S0001G11140	VIT_08S0105G00470	VIT_18S0001G12470	VIT_11S0052G01370	VIT_14S0108G00430	VIT_05S0102G00480	VIT_06S0009G03420	VIT_13S0067G02690	VIT_00S0259G00120	VIT_18S0001G00490	VIT_03S0017G02170	VIT_10S0003G01280	VIT_14S0006G00520	VIT_18S0001G05700	VIT_11S0065G00160	VIT_14S0036G00110	VIT_09S0002G04830	VIT_12S0028G00310	VIT_11S0016G00760	VIT_09S0002G00470	VIT_18S0001G12460	VIT_08S0105G00460	VIT_05S0102G00470	VIT_11S0118G00420	VIT_07S0197G00250	VIT_06S0009G02120	VIT_06S0009G03450	VIT_14S0066G01030	VIT_15S0045G00310	VIT_01S0011G06260	VIT_13S0019G04620	VIT_11S0065G00130	VIT_13S0019G02440	VIT_04S0008G06580	VIT_12S0035G01090	VIT_05S0094G01390	VIT_18S0001G11120	VIT_14S0171G00180	VIT_06S0004G03440	VIT_05S0020G02070
VIT_17S0000G09840	VIT_12S0028G02180	VIT_01S0010G00510	VIT_07S0031G02250	VIT_16S0098G00350	VIT_02S0012G01140	VIT_13S0073G00630	VIT_15S0046G01770	VIT_11S0052G00730	VIT_12S0028G03060	VIT_13S0067G02900	VIT_11S0016G01270	VIT_18S0001G05110	VIT_11S0016G03450	VIT_14S0036G00930	VIT_01S0011G05850	VIT_01S0011G00160	VIT_10S0116G01540	VIT_01S0011G03670	VIT_16S0098G01230	VIT_04S0008G05800	VIT_06S0004G06030	VIT_14S0006G02280	VIT_02S0025G00080	VIT_06S0004G08210	VIT_11S0016G05620	VIT_12S0059G00490	VIT_00S0551G00030	VIT_05S0020G00460	VIT_13S0067G00730	VIT_08S0007G02540	VIT_05S0020G03970	VIT_15S0048G00750	VIT_17S0000G09860	VIT_08S0007G00360	VIT_08S0058G01050	VIT_09S0002G04130	VIT_05S0051G00940	VIT_15S0046G01750	VIT_18S0001G05570	VIT_12S0028G03480	VIT_09S0002G01090	VIT_07S0005G00860	VIT_14S0066G00960	VIT_03S0063G00540	VIT_03S0063G01870	VIT_09S0002G04120	VIT_12S0059G02250	VIT_02S0025G02200	VIT_03S0017G01660
VIT_03S0038G04450	VIT_14S0036G00470	VIT_00S0337G00010	VIT_05S0102G00590	VIT_05S0077G01460	VIT_09S0002G01440	VIT_01S0137G00250	VIT_04S0023G01110	VIT_01S0137G00210	VIT_01S0010G02370	VIT_19S0015G00690	VIT_10S0003G03110	VIT_08S0007G07440	VIT_13S0067G03440	VIT_00S0227G00200	VIT_12S0028G02640	VIT_18S0001G13660	VIT_06S0004G04650	VIT_03S0038G02240	VIT_00S0204G00040	VIT_00S0586G00010	VIT_16S0050G00390	VIT_07S0104G01590	VIT_08S0007G05250	VIT_19S0090G00130	VIT_14S0066G02250	VIT_06S0004G01140	VIT_08S0056G01520	VIT_04S0023G03780	VIT_08S0007G07430	VIT_03S0091G00670	VIT_09S0002G00570	VIT_08S0040G00800	VIT_15S0046G02160	VIT_07S0031G01700	VIT_08S0058G00640	VIT_00S0616G00020	VIT_02S0154G00580	VIT_06S0004G03310	VIT_06S0004G06820	VIT_02S0154G00100	VIT_16S0050G00380	VIT_06S0009G02020	VIT_02S0154G00500	VIT_14S0066G01370	VIT_04S0008G04020	VIT_04S0008G06680	VIT_02S0087G00680	VIT_07S0005G02120	VIT_15S0048G00370
VIT_00S1682G00010	VIT_05S0049G00480	VIT_08S0007G03760	VIT_09S0018G00400	VIT_00S0499G00040	VIT_09S0018G01740	VIT_06S0004G06390	VIT_07S0005G01800	VIT_02S0012G00160	VIT_02S0025G03470	VIT_18S0001G10830	VIT_06S0080G00250	VIT_03S0038G01950	VIT_13S0067G00610	VIT_13S0064G01190	VIT_08S0007G05930	VIT_00S0389G00020	VIT_01S0011G01140	VIT_01S0150G00040	VIT_10S0116G00560	VIT_16S0050G00830	VIT_07S0005G00940	VIT_13S0019G05390	VIT_04S0008G03750	VIT_06S0009G02800	VIT_09S0002G04250	VIT_04S0023G00820	VIT_11S0037G00090	VIT_18S0001G05480	VIT_02S0025G03480	VIT_02S0025G02150	VIT_14S0060G02360	VIT_15S0046G00300	VIT_18S0122G00710	VIT_06S0061G00350	VIT_13S0074G00190	VIT_17S0000G00720	VIT_08S0007G01520	VIT_12S0034G01090	VIT_18S0072G00380	VIT_08S0007G09000	VIT_05S0020G04950	VIT_10S0003G01980	VIT_14S0083G00690	VIT_01S0026G01400	VIT_02S0012G00140	VIT_18S0089G00340	VIT_14S0108G01060	VIT_12S0142G00570	VIT_12S0034G01080
VIT_14S0036G00370	VIT_05S0020G03170	VIT_18S0001G11350	VIT_01S0010G01390	VIT_11S0052G01120	VIT_13S0067G02000	VIT_18S0001G09040	VIT_07S0005G01390	VIT_16S0039G00920	VIT_01S0146G00060	VIT_01S0011G01630	VIT_17S0000G03430	VIT_06S0004G08070	VIT_07S0005G03570	VIT_03S0180G00160	VIT_15S0048G01340	VIT_08S0040G00910	VIT_05S0020G03180	VIT_05S0051G00330	VIT_03S0038G02340	VIT_01S0113G00470	VIT_15S0046G02010	VIT_03S0038G01490	VIT_06S0004G04950	VIT_11S0016G01400	VIT_06S0004G05800	VIT_08S0056G00570	VIT_19S0015G00300	VIT_06S0009G03240	VIT_02S0025G00820	VIT_19S0090G00430	VIT_06S0004G00590	VIT_13S0047G00510	VIT_01S0011G01640	VIT_01S0011G02970	VIT_04S0008G05480	VIT_01S0011G00790	VIT_00S0415G00050	VIT_07S0031G00790	VIT_18S0122G01140	VIT_01S0011G06090	VIT_07S0031G02970	VIT_03S0038G02350	VIT_15S0021G00500	VIT_05S0102G01120	VIT_07S0005G03110	VIT_09S0002G07290	VIT_19S0014G01850	VIT_11S0037G01400	VIT_04S0023G01270
VIT_06S0009G01840	VIT_13S0101G00520	VIT_14S0128G00230	VIT_03S0038G00720	VIT_05S0020G01570	VIT_11S0016G04130	VIT_11S0016G05460	VIT_06S0080G00390	VIT_05S0102G00700	VIT_17S0000G00830	VIT_08S0007G00540	VIT_17S0000G09640	VIT_02S0033G00240	VIT_15S0024G00820	VIT_14S0006G02470	VIT_09S0018G01870	VIT_16S0050G00930	VIT_12S0059G01170	VIT_07S0191G00210	VIT_05S0020G04610	VIT_17S0000G00860	VIT_10S0116G00410	VIT_18S0117G00390	VIT_09S0002G03490	VIT_05S0049G01650	VIT_10S0003G01640	VIT_06S0004G05380	VIT_11S0016G05420	VIT_00S0357G00020	VIT_08S0040G02750	VIT_14S0060G01190	VIT_06S0061G00240	VIT_12S0142G00670	VIT_17S0000G01700	VIT_00S0349G00060	VIT_13S0019G00850	VIT_07S0130G00130	VIT_08S0032G01210	VIT_04S0008G02500	VIT_16S0050G00910	VIT_02S0025G02470	VIT_09S0002G05660	VIT_14S0128G00220	VIT_08S0040G01890	VIT_08S0007G00190	VIT_01S0127G00230	VIT_11S0016G04160	VIT_11S0016G05010	VIT_00S0181G00100	VIT_08S0007G01040
VIT_16S0100G00730	VIT_03S0091G00410	VIT_18S0001G13870	VIT_04S0159G00050	VIT_18S0164G00070	VIT_16S0022G01430	VIT_14S0081G00440	VIT_19S0090G01650	VIT_14S0066G00260	VIT_03S0038G04610	VIT_07S0104G01300	VIT_13S0019G04300	VIT_07S0005G04560	VIT_15S0048G01000	VIT_12S0028G01990	VIT_13S0084G00800	VIT_04S0079G00260	VIT_18S0001G11200	VIT_12S0034G01860	VIT_14S0068G01100	VIT_14S0068G00250	VIT_14S0066G01120	VIT_01S0026G02070	VIT_11S0052G00190	VIT_00S0220G00080	VIT_07S0031G00650	VIT_05S0094G01480	VIT_03S0038G00270	VIT_00S0313G00040	VIT_12S0035G00970	VIT_08S0007G05080	VIT_02S0087G00400	VIT_10S0003G05590	VIT_13S0019G05210	VIT_08S0007G02800	VIT_05S0051G00650	VIT_04S0008G00770	VIT_07S0129G00640	VIT_15S0021G02670	VIT_18S0001G12510	VIT_07S0141G00800	VIT_06S0061G00150	VIT_10S0116G00500	VIT_01S0011G03060	VIT_05S0020G02340	VIT_14S0083G00080	VIT_05S0049G00770	VIT_13S0019G04360	VIT_09S0002G01600	VIT_08S0007G00610
No annotations were retrieved for the following entities:
VIT_18S0001G03990	VIT_00S0204G00070	VIT_00S0304G00010	VIT_18S0001G07430	VIT_13S0019G00960	VIT_01S0011G04300	VIT_11S0118G00560	VIT_04S0008G04060	VIT_19S0014G01350	VIT_13S0019G04760	VIT_05S0029G01350	VIT_03S0038G04680	VIT_08S0105G00470	VIT_11S0052G01370	VIT_01S0011G02910	VIT_04S0008G03760	VIT_06S0004G05960	VIT_03S0038G01050	VIT_14S0030G01220	VIT_18S0001G08080	VIT_03S0038G00640	VIT_18S0001G08770	VIT_18S0001G00370	VIT_11S0016G03240	VIT_18S0001G02790	VIT_10S0003G01280	VIT_13S0019G02330	VIT_01S0011G04310	VIT_04S0043G00250	VIT_00S0187G00160	VIT_13S0064G00680	VIT_11S0065G00160	VIT_14S0036G00110	VIT_07S0104G00910	VIT_02S0025G02370	VIT_06S0004G02320	VIT_15S0046G01410	VIT_00S0337G00010	VIT_04S0008G01910	VIT_05S0102G00590	VIT_09S0002G01560	VIT_05S0077G01460	VIT_09S0002G01440	VIT_00S0204G00170	VIT_17S0119G00070	VIT_18S0001G07890	VIT_18S0001G05110	VIT_00S0375G00050	VIT_13S0019G04620	VIT_04S0008G05010
VIT_19S0090G00270	VIT_17S0000G02850	VIT_06S0004G00990	VIT_10S0116G00020	VIT_13S0019G00470	VIT_08S0007G07450	VIT_07S0031G01240	VIT_15S0048G01750	VIT_05S0029G00690	VIT_07S0129G00610	VIT_05S0049G00840	VIT_18S0001G12020	VIT_06S0004G02480	VIT_05S0102G01080	VIT_08S0040G00620	VIT_15S0021G01550	VIT_11S0052G00010	VIT_02S0012G00090	VIT_15S0046G00120	VIT_00S1194G00020	VIT_09S0002G04870	VIT_06S0080G00310	VIT_18S0001G03890	VIT_16S0050G01170	VIT_08S0007G07920	VIT_16S0022G01830	VIT_18S0001G07210	VIT_17S0000G06200	VIT_09S0054G01690	VIT_01S0011G06580	VIT_17S0000G06680	VIT_10S0003G03300	VIT_05S0029G00120	VIT_00S0734G00030	VIT_09S0018G02110	VIT_19S0014G03190	VIT_05S0102G00660	VIT_13S0067G02310	VIT_06S0080G00320	VIT_03S0017G00990	VIT_06S0004G00410	VIT_06S0004G00890	VIT_03S0038G01510	VIT_01S0011G04850	VIT_18S0001G05600	VIT_01S0011G00370	VIT_01S0011G03760	VIT_04S0023G00350	VIT_11S0016G04190	VIT_01S0026G00290
GO-ID	p-value	corr p-value	x	n	X	N	Description	Genes in test set
44464	2.2547e-21	3.5195e-18	816	8207	1617	20871	cell part	VIT_08S0040G00270	VIT_04S0008G03770	VIT_00S0414G00030	VIT_05S0049G01350	VIT_19S0014G04860	VIT_08S0007G00470	VIT_06S0004G06130	VIT_16S0039G00690	VIT_09S0002G00920	VIT_11S0016G03100	VIT_12S0035G01790	VIT_02S0025G03690	VIT_12S0059G01240	VIT_11S0016G02270	VIT_10S0116G00100	VIT_07S0031G03220	VIT_06S0004G03090	VIT_00S0207G00210	VIT_14S0068G00940	VIT_19S0177G00140	VIT_03S0038G00610	VIT_03S0038G00850	VIT_11S0016G01150	VIT_13S0019G00700	VIT_01S0011G04400	VIT_08S0007G03760	VIT_17S0000G09750	VIT_09S0018G00400	VIT_13S0019G05160	VIT_09S0002G04020	VIT_07S0151G00460	VIT_06S0080G00250	VIT_06S0061G01410	VIT_00S0389G00020	VIT_01S0011G01140	VIT_18S0072G01000	VIT_07S0005G00940	VIT_10S0071G01100	VIT_04S0008G03750	VIT_04S0023G00820	VIT_02S0025G03480	VIT_02S0025G02150
5623	2.2547e-21	3.5195e-18	816	8207	1617	20871	cell	VIT_08S0040G00270	VIT_04S0008G03770	VIT_00S0414G00030	VIT_05S0049G01350	VIT_19S0014G04860	VIT_08S0007G00470	VIT_06S0004G06130	VIT_16S0039G00690	VIT_09S0002G00920	VIT_11S0016G03100	VIT_12S0035G01790	VIT_02S0025G03690	VIT_12S0059G01240	VIT_11S0016G02270	VIT_10S0116G00100	VIT_07S0031G03220	VIT_06S0004G03090	VIT_00S0207G00210	VIT_14S0068G00940	VIT_19S0177G00140	VIT_03S0038G00610	VIT_03S0038G00850	VIT_11S0016G01150	VIT_13S0019G00700	VIT_01S0011G04400	VIT_08S0007G03760	VIT_17S0000G09750	VIT_09S0018G00400	VIT_13S0019G05160	VIT_09S0002G04020	VIT_07S0151G00460	VIT_06S0080G00250	VIT_06S0061G01410	VIT_00S0389G00020	VIT_01S0011G01140	VIT_18S0072G01000	VIT_07S0005G00940	VIT_10S0071G01100	VIT_04S0008G03750	VIT_04S0023G00820	VIT_02S0025G03480	VIT_02S0025G02150
5575	6.5947e-18	6.8629e-15	839	8708	1617	20871	cellular_component	VIT_08S0040G00270	VIT_04S0008G03770	VIT_00S0414G00030	VIT_05S0049G01350	VIT_19S0014G04860	VIT_08S0007G00470	VIT_06S0004G06130	VIT_16S0039G00690	VIT_09S0002G00920	VIT_11S0016G03100	VIT_12S0035G01790	VIT_02S0025G03690	VIT_12S0059G01240	VIT_11S0016G02270	VIT_10S0116G00100	VIT_07S0031G03220	VIT_06S0004G03090	VIT_00S0207G00210	VIT_14S0068G00940	VIT_19S0177G00140	VIT_03S0038G00610	VIT_03S0038G00850	VIT_11S0016G01150	VIT_13S0019G00700	VIT_01S0011G04400	VIT_08S0007G03760	VIT_17S0000G09750	VIT_09S0018G00400	VIT_13S0019G05160	VIT_09S0002G04020	VIT_07S0151G00460	VIT_06S0080G00250	VIT_06S0061G01410	VIT_00S0389G00020	VIT_01S0011G01140	VIT_18S0072G01000	VIT_07S0005G00940	VIT_10S0071G01100	VIT_04S0008G03750	VIT_04S0023G00820	VIT_02S0025G03480	VIT_02S0025G02150
5737	2.1211e-15	1.6555e-12	409	3712	1617	20871	cytoplasm	VIT_08S0040G00270	VIT_04S0008G03770	VIT_05S0049G01350	VIT_19S0014G04860	VIT_05S0020G02850	VIT_19S0085G00520	VIT_06S0004G07100	VIT_06S0004G06130	VIT_02S0025G03570	VIT_09S0002G00920	VIT_11S0016G03100	VIT_02S0025G03690	VIT_12S0059G00270	VIT_18S0001G10730	VIT_03S0097G00550	VIT_13S0101G00100	VIT_14S0060G02260	VIT_12S0028G02180	VIT_12S0028G01090	VIT_07S0031G02010	VIT_15S0046G01770	VIT_11S0052G00730	VIT_15S0046G02860	VIT_18S0001G10720	VIT_19S0177G00140	VIT_03S0038G00610	VIT_11S0016G01150	VIT_11S0016G03450	VIT_14S0036G00930	VIT_09S0018G00400	VIT_10S0116G01540	VIT_16S0098G01230	VIT_04S0008G05800	VIT_14S0083G00110	VIT_13S0019G05160	VIT_00S0880G00020	VIT_09S0002G04020	VIT_11S0016G04530	VIT_07S0151G00460	VIT_06S0009G00970	VIT_06S0080G00250	VIT_06S0061G01410
44444	1.148e-14	7.1679e-12	373	3347	1617	20871	cytoplasmic part	VIT_06S0009G01130	VIT_16S0050G02240	VIT_08S0040G00270	VIT_16S0022G00640	VIT_04S0008G03770	VIT_17S0000G03990	VIT_05S0049G01350	VIT_19S0014G04860	VIT_18S0001G06900	VIT_13S0019G01010	VIT_05S0020G02850	VIT_13S0019G01260	VIT_02S0012G00980	VIT_18S0001G11140	VIT_06S0004G07100	VIT_06S0004G06130	VIT_18S0001G12470	VIT_08S0105G00590	VIT_04S0044G01790	VIT_09S0002G00920	VIT_11S0016G03100	VIT_12S0059G00270	VIT_13S0067G02450	VIT_18S0001G10730	VIT_03S0097G00550	VIT_05S0102G00120	VIT_13S0067G00150	VIT_18S0001G00490	VIT_13S0101G00100	VIT_14S0060G02260	VIT_19S0090G01320	VIT_14S0068G01120	VIT_12S0028G02180	VIT_13S0064G00440	VIT_12S0028G01090	VIT_07S0031G02010	VIT_11S0016G00760	VIT_18S0001G12460	VIT_14S0036G00470	VIT_18S0072G00970	VIT_08S0105G00460	VIT_06S0004G02680
44424	2.218e-14	1.1541e-11	562	5543	1617	20871	intracellular part	VIT_08S0040G00270	VIT_12S0035G01420	VIT_04S0008G03770	VIT_05S0049G01350	VIT_07S0005G06360	VIT_19S0014G04860	VIT_05S0020G02850	VIT_19S0085G00520	VIT_18S0001G00910	VIT_06S0004G07100	VIT_06S0004G06130	VIT_01S0026G00230	VIT_16S0039G00690	VIT_02S0025G03570	VIT_09S0002G00920	VIT_11S0016G03100	VIT_12S0035G01790	VIT_02S0025G03690	VIT_12S0059G00270	VIT_18S0001G10730	VIT_03S0097G00550	VIT_13S0101G00100	VIT_14S0060G02260	VIT_11S0016G02270	VIT_12S0028G02180	VIT_12S0028G01090	VIT_07S0031G02010	VIT_16S0098G00350	VIT_13S0073G00630	VIT_00S0207G00210	VIT_15S0046G01770	VIT_11S0052G00730	VIT_15S0046G02860	VIT_18S0001G10720	VIT_19S0177G00140	VIT_03S0038G00610	VIT_11S0016G01270	VIT_11S0016G01150	VIT_13S0019G00700	VIT_11S0016G03450	VIT_01S0011G04400	VIT_14S0036G00930
5622	1.0229e-13	4.5622e-11	581	5813	1617	20871	intracellular	VIT_08S0040G00270	VIT_12S0035G01420	VIT_04S0008G03770	VIT_05S0049G01350	VIT_07S0005G06360	VIT_19S0014G04860	VIT_05S0020G02850	VIT_19S0085G00520	VIT_18S0001G00910	VIT_06S0004G07100	VIT_06S0004G06130	VIT_01S0026G00230	VIT_16S0039G00690	VIT_02S0025G03570	VIT_09S0002G00920	VIT_11S0016G03100	VIT_12S0035G01790	VIT_02S0025G03690	VIT_12S0059G00270	VIT_18S0001G10730	VIT_03S0097G00550	VIT_13S0101G00100	VIT_14S0060G02260	VIT_11S0016G02270	VIT_12S0028G02180	VIT_12S0028G01090	VIT_07S0031G03220	VIT_07S0031G02010	VIT_16S0098G00350	VIT_13S0073G00630	VIT_00S0207G00210	VIT_15S0046G01770	VIT_11S0052G00730	VIT_15S0046G02860	VIT_18S0001G10720	VIT_19S0177G00140	VIT_03S0038G00610	VIT_11S0016G01270	VIT_11S0016G01150	VIT_13S0019G00700	VIT_11S0016G03450	VIT_01S0011G04400
9987	3.588e-13	1.4002e-10	892	9720	1617	20871	cellular process	VIT_08S0040G00270	VIT_13S0019G01810	VIT_04S0008G03770	VIT_00S0414G00030	VIT_05S0049G01350	VIT_07S0005G06480	VIT_19S0014G04860	VIT_07S0031G03210	VIT_19S0085G00880	VIT_06S0004G06130	VIT_08S0007G08190	VIT_16S0039G00690	VIT_02S0025G01270	VIT_09S0002G00920	VIT_11S0016G03100	VIT_02S0025G03690	VIT_05S0020G00560	VIT_09S0002G06690	VIT_13S0156G00640	VIT_10S0116G00100	VIT_18S0072G00170	VIT_18S0001G00810	VIT_06S0004G03090	VIT_07S0031G02130	VIT_00S0207G00210	VIT_06S0009G01930	VIT_14S0068G00940	VIT_18S0001G11910	VIT_19S0177G00140	VIT_03S0038G00610	VIT_13S0019G00700	VIT_01S0011G04400	VIT_08S0007G03760	VIT_09S0018G00400	VIT_13S0019G05160	VIT_09S0002G04020	VIT_07S0151G00460	VIT_02S0025G03470	VIT_06S0080G00250	VIT_03S0038G01950	VIT_13S0064G01190	VIT_06S0061G01410
43231	7.1974e-13	2.4261e-10	427	4058	1617	20871	intracellular membrane-bounded organelle	VIT_08S0040G00270	VIT_12S0035G01420	VIT_04S0008G03770	VIT_19S0014G04860	VIT_05S0020G02850	VIT_19S0085G00520	VIT_18S0001G00910	VIT_06S0004G06130	VIT_01S0026G00230	VIT_16S0039G00690	VIT_09S0002G00920	VIT_12S0035G01790	VIT_12S0059G00270	VIT_18S0001G10730	VIT_11S0016G02270	VIT_12S0028G02180	VIT_12S0028G01090	VIT_07S0031G02010	VIT_16S0098G00350	VIT_13S0073G00630	VIT_15S0046G01770	VIT_11S0052G00730	VIT_15S0046G02860	VIT_18S0001G10720	VIT_19S0177G00140	VIT_03S0038G00610	VIT_11S0016G01270	VIT_11S0016G01150	VIT_13S0019G00700	VIT_01S0011G04400	VIT_08S0007G03760	VIT_09S0018G00400	VIT_10S0116G01540	VIT_16S0098G01230	VIT_04S0008G05800	VIT_14S0083G00110	VIT_13S0019G05160	VIT_09S0002G04020	VIT_11S0016G04530	VIT_06S0009G00970	VIT_06S0080G00250	VIT_12S0057G01020
43227	7.7708e-13	2.4261e-10	427	4060	1617	20871	membrane-bounded organelle	VIT_08S0040G00270	VIT_12S0035G01420	VIT_04S0008G03770	VIT_19S0014G04860	VIT_05S0020G02850	VIT_19S0085G00520	VIT_18S0001G00910	VIT_06S0004G06130	VIT_01S0026G00230	VIT_16S0039G00690	VIT_09S0002G00920	VIT_12S0035G01790	VIT_12S0059G00270	VIT_18S0001G10730	VIT_11S0016G02270	VIT_12S0028G02180	VIT_12S0028G01090	VIT_07S0031G02010	VIT_16S0098G00350	VIT_13S0073G00630	VIT_15S0046G01770	VIT_11S0052G00730	VIT_15S0046G02860	VIT_18S0001G10720	VIT_19S0177G00140	VIT_03S0038G00610	VIT_11S0016G01270	VIT_11S0016G01150	VIT_13S0019G00700	VIT_01S0011G04400	VIT_08S0007G03760	VIT_09S0018G00400	VIT_10S0116G01540	VIT_16S0098G01230	VIT_04S0008G05800	VIT_14S0083G00110	VIT_13S0019G05160	VIT_09S0002G04020	VIT_11S0016G04530	VIT_06S0009G00970	VIT_06S0080G00250	VIT_12S0057G01020
5886	1.4169e-12	4.0214e-10	126	857	1617	20871	plasma membrane	VIT_18S0001G05530	VIT_08S0007G00190	VIT_11S0016G05250	VIT_01S0127G00230	VIT_16S0022G00640	VIT_05S0094G00800	VIT_04S0008G02040	VIT_17S0000G04200	VIT_08S0007G08350	VIT_18S0072G01150	VIT_10S0003G04540	VIT_16S0022G01690	VIT_08S0007G00470	VIT_13S0019G01260	VIT_18S0001G11260	VIT_05S0051G00650	VIT_09S0018G02130	VIT_06S0009G01640	VIT_14S0060G01580	VIT_14S0068G00410	VIT_05S0102G00120	VIT_13S0067G02570	VIT_19S0014G02970	VIT_02S0033G01370	VIT_01S0011G03060	VIT_08S0040G00380	VIT_19S0015G00740	VIT_11S0016G04570	VIT_14S0066G00250	VIT_12S0028G02180	VIT_13S0064G00440	VIT_14S0006G00520	VIT_18S0001G05700	VIT_02S0012G01140	VIT_14S0068G00940	VIT_01S0137G00250	VIT_18S0001G10720	VIT_12S0059G01970	VIT_15S0045G00310	VIT_18S0001G08100	VIT_18S0001G00860	VIT_19S0015G00690
44281	3.2381e-12	8.4244e-10	322	2908	1617	20871	small molecule metabolic process	VIT_18S0166G00320	VIT_04S0008G03770	VIT_05S0049G01350	VIT_07S0005G06480	VIT_19S0014G04980	VIT_19S0014G04860	VIT_07S0104G00230	VIT_13S0019G01010	VIT_05S0020G02850	VIT_13S0019G01260	VIT_02S0012G00980	VIT_19S0085G00880	VIT_06S0004G06130	VIT_18S0001G12470	VIT_08S0105G00590	VIT_04S0044G01790	VIT_08S0040G01920	VIT_09S0018G02130	VIT_14S0108G00430	VIT_11S0016G03100	VIT_06S0061G01080	VIT_12S0059G00270	VIT_03S0097G00550	VIT_13S0067G02570	VIT_18S0001G00490	VIT_14S0060G02260	VIT_19S0090G01320	VIT_11S0016G04570	VIT_14S0068G01120	VIT_05S0124G00530	VIT_17S0000G09840	VIT_18S0001G00810	VIT_13S0064G00440	VIT_11S0016G00760	VIT_16S0098G00350	VIT_14S0036G00470	VIT_18S0072G00970	VIT_08S0105G00460	VIT_11S0052G00730	VIT_15S0046G02860	VIT_18S0001G10720	VIT_01S0137G00210
16020	5.3086e-12	1.2749e-09	399	3789	1617	20871	membrane	VIT_04S0008G03770	VIT_00S0414G00030	VIT_18S0072G01150	VIT_19S0014G04860	VIT_08S0007G00470	VIT_09S0002G00920	VIT_14S0030G00490	VIT_12S0059G00270	VIT_12S0059G01240	VIT_02S0033G01370	VIT_08S0040G00380	VIT_01S0011G01280	VIT_11S0016G04570	VIT_10S0116G00100	VIT_12S0028G02180	VIT_12S0028G01090	VIT_05S0020G01530	VIT_07S0031G03220	VIT_06S0004G03090	VIT_05S0062G00850	VIT_02S0012G01140	VIT_13S0073G00630	VIT_00S0207G00210	VIT_14S0068G00940	VIT_18S0001G10720	VIT_12S0028G03060	VIT_03S0038G00850	VIT_17S0000G09750	VIT_10S0116G01540	VIT_08S0007G02790	VIT_16S0098G01230	VIT_04S0008G04710	VIT_00S0483G00010	VIT_06S0004G08210	VIT_09S0002G04020	VIT_00S0551G00030	VIT_06S0080G00250	VIT_12S0057G01020	VIT_01S0011G01140	VIT_05S0020G03970	VIT_18S0072G01000	VIT_00S0813G00010
44422	3.0621e-11	6.3733e-09	248	2148	1617	20871	organelle part	VIT_16S0050G02240	VIT_05S0049G01350	VIT_19S0014G04860	VIT_05S0020G02850	VIT_19S0085G00520	VIT_13S0019G01260	VIT_06S0004G06130	VIT_18S0001G12470	VIT_01S0026G00230	VIT_08S0105G00590	VIT_16S0039G00690	VIT_12S0059G00270	VIT_13S0067G02450	VIT_05S0102G00120	VIT_13S0067G00150	VIT_19S0090G01320	VIT_14S0068G01120	VIT_12S0028G01090	VIT_07S0031G02010	VIT_09S0002G04830	VIT_13S0073G00630	VIT_14S0036G00470	VIT_18S0072G00970	VIT_15S0046G02860	VIT_18S0001G10720	VIT_01S0137G00210	VIT_19S0177G00140	VIT_07S0005G05850	VIT_07S0005G04400	VIT_14S0066G01030	VIT_11S0016G01270	VIT_13S0019G00700	VIT_15S0045G00310	VIT_01S0011G04400	VIT_13S0019G02440	VIT_09S0018G00400	VIT_10S0116G01540	VIT_16S0098G01230	VIT_00S0227G00200	VIT_13S0019G05160	VIT_05S0094G01390	VIT_09S0002G04020
44446	3.0621e-11	6.3733e-09	248	2148	1617	20871	intracellular organelle part	VIT_16S0050G02240	VIT_05S0049G01350	VIT_19S0014G04860	VIT_05S0020G02850	VIT_19S0085G00520	VIT_13S0019G01260	VIT_06S0004G06130	VIT_18S0001G12470	VIT_01S0026G00230	VIT_08S0105G00590	VIT_16S0039G00690	VIT_12S0059G00270	VIT_13S0067G02450	VIT_05S0102G00120	VIT_13S0067G00150	VIT_19S0090G01320	VIT_14S0068G01120	VIT_12S0028G01090	VIT_07S0031G02010	VIT_09S0002G04830	VIT_13S0073G00630	VIT_14S0036G00470	VIT_18S0072G00970	VIT_15S0046G02860	VIT_18S0001G10720	VIT_01S0137G00210	VIT_19S0177G00140	VIT_07S0005G05850	VIT_07S0005G04400	VIT_14S0066G01030	VIT_11S0016G01270	VIT_13S0019G00700	VIT_15S0045G00310	VIT_01S0011G04400	VIT_13S0019G02440	VIT_09S0018G00400	VIT_10S0116G01540	VIT_16S0098G01230	VIT_00S0227G00200	VIT_13S0019G05160	VIT_05S0094G01390	VIT_09S0002G04020
10817	3.8139e-11	7.4419e-09	40	163	1617	20871	regulation of hormone levels	VIT_06S0061G00010	VIT_00S0313G00040	VIT_19S0014G02740	VIT_19S0090G01650	VIT_08S0007G05060	VIT_08S0007G06390	VIT_12S0034G01090	VIT_08S0007G02030	VIT_10S0116G01540	VIT_10S0003G00330	VIT_17S0000G05070	VIT_08S0058G00590	VIT_08S0007G03930	VIT_05S0029G00180	VIT_14S0108G00430	VIT_00S0357G00020	VIT_03S0088G01290	VIT_12S0059G01320	VIT_09S0054G00930	VIT_11S0037G01410	VIT_11S0016G04570	VIT_06S0061G01410	VIT_12S0057G01020	VIT_12S0028G02140	VIT_05S0029G00420	VIT_13S0064G00440	VIT_10S0003G02590	VIT_18S0072G01000	VIT_09S0018G01870	VIT_11S0016G00200	VIT_11S0016G00100	VIT_02S0154G00080	VIT_10S0003G00420	VIT_05S0102G00090	VIT_18S0001G13230	VIT_11S0016G01230	VIT_04S0044G01620	VIT_13S0073G00170	VIT_08S0040G00980	VIT_03S0038G00270
9056	1.7308e-10	3.1786e-08	199	1661	1617	20871	catabolic process	VIT_18S0166G00320	VIT_04S0008G03770	VIT_07S0005G06360	VIT_19S0014G04980	VIT_10S0003G04540	VIT_05S0020G02850	VIT_02S0012G00980	VIT_19S0085G00880	VIT_06S0004G06130	VIT_08S0105G00590	VIT_04S0044G01790	VIT_08S0040G01920	VIT_14S0108G00430	VIT_11S0016G03100	VIT_06S0061G01080	VIT_12S0059G00270	VIT_05S0102G00120	VIT_18S0001G00490	VIT_14S0060G02260	VIT_19S0090G01320	VIT_11S0016G04570	VIT_12S0028G02180	VIT_13S0064G00440	VIT_18S0001G05700	VIT_11S0016G00400	VIT_18S0072G00970	VIT_08S0105G00460	VIT_18S0001G03080	VIT_11S0052G00730	VIT_12S0059G01250	VIT_12S0028G03060	VIT_14S0036G00930	VIT_10S0116G01540	VIT_01S0011G03670	VIT_12S0057G01030	VIT_12S0028G02640	VIT_13S0019G05160	VIT_19S0014G01800	VIT_06S0004G03440	VIT_12S0142G00610	VIT_07S0151G00460	VIT_04S0044G01410
9628	3.1957e-10	5.1631e-08	128	948	1617	20871	response to abiotic stimulus	VIT_18S0001G05530	VIT_06S0009G01130	VIT_00S0313G00040	VIT_16S0022G00640	VIT_04S0008G02040	VIT_17S0000G03990	VIT_17S0000G04200	VIT_08S0007G07540	VIT_13S0019G01010	VIT_08S0007G05880	VIT_10S0003G00330	VIT_13S0019G01260	VIT_11S0016G00630	VIT_03S0091G00680	VIT_03S0091G00200	VIT_14S0108G00430	VIT_08S0058G01300	VIT_12S0059G00270	VIT_05S0102G00120	VIT_03S0088G01290	VIT_16S0013G00860	VIT_14S0060G02260	VIT_19S0090G01320	VIT_01S0011G00110	VIT_07S0130G00310	VIT_13S0019G04240	VIT_07S0129G00410	VIT_04S0008G00660	VIT_08S0007G00610	VIT_14S0128G00840	VIT_15S0046G01770	VIT_11S0052G00730	VIT_04S0044G01840	VIT_06S0061G01590	VIT_16S0098G01840	VIT_19S0014G02740	VIT_15S0045G00310	VIT_07S0104G00090	VIT_11S0016G03450	VIT_06S0004G00040	VIT_10S0116G01780	VIT_08S0007G00530
43229	3.212e-10	5.1631e-08	462	4641	1617	20871	intracellular organelle	VIT_08S0040G00270	VIT_12S0035G01420	VIT_04S0008G03770	VIT_05S0049G01350	VIT_19S0014G04860	VIT_05S0020G02850	VIT_19S0085G00520	VIT_18S0001G00910	VIT_06S0004G06130	VIT_01S0026G00230	VIT_16S0039G00690	VIT_09S0002G00920	VIT_12S0035G01790	VIT_12S0059G00270	VIT_18S0001G10730	VIT_11S0016G02270	VIT_12S0028G02180	VIT_12S0028G01090	VIT_07S0031G02010	VIT_16S0098G00350	VIT_13S0073G00630	VIT_15S0046G01770	VIT_11S0052G00730	VIT_15S0046G02860	VIT_18S0001G10720	VIT_19S0177G00140	VIT_03S0038G00610	VIT_11S0016G01270	VIT_11S0016G01150	VIT_13S0019G00700	VIT_01S0011G04400	VIT_08S0007G03760	VIT_09S0018G00400	VIT_10S0116G01540	VIT_16S0098G01230	VIT_04S0008G05800	VIT_14S0083G00110	VIT_13S0019G05160	VIT_09S0002G04020	VIT_11S0016G04530	VIT_07S0151G00460	VIT_06S0009G00970
65008	3.3075e-10	5.1631e-08	104	718	1617	20871	regulation of biological quality	VIT_18S0001G05530	VIT_00S0313G00040	VIT_04S0008G03770	VIT_18S0001G06900	VIT_10S0003G00330	VIT_09S0018G02130	VIT_14S0108G00430	VIT_03S0088G01290	VIT_11S0016G04570	VIT_13S0064G00440	VIT_06S0004G03090	VIT_13S0019G04240	VIT_04S0008G00660	VIT_08S0007G00610	VIT_14S0108G00040	VIT_06S0061G01590	VIT_19S0014G02740	VIT_06S0004G00040	VIT_10S0116G01780	VIT_14S0068G01090	VIT_08S0007G02030	VIT_10S0003G04560	VIT_10S0116G01540	VIT_14S0083G01160	VIT_08S0058G00590	VIT_18S0001G14230	VIT_09S0002G04020	VIT_14S0108G01020	VIT_08S0007G01290	VIT_07S0104G01070	VIT_06S0061G01410	VIT_12S0057G01020	VIT_08S0007G02540	VIT_05S0029G00420	VIT_18S0072G01000	VIT_11S0016G00100	VIT_18S0122G01320	VIT_09S0002G04250	VIT_13S0073G00170	VIT_14S0128G00020	VIT_19S0015G01760	VIT_18S0001G01130
43226	3.5318e-10	5.2505e-08	462	4644	1617	20871	organelle	VIT_08S0040G00270	VIT_12S0035G01420	VIT_04S0008G03770	VIT_05S0049G01350	VIT_19S0014G04860	VIT_05S0020G02850	VIT_19S0085G00520	VIT_18S0001G00910	VIT_06S0004G06130	VIT_01S0026G00230	VIT_16S0039G00690	VIT_09S0002G00920	VIT_12S0035G01790	VIT_12S0059G00270	VIT_18S0001G10730	VIT_11S0016G02270	VIT_12S0028G02180	VIT_12S0028G01090	VIT_07S0031G02010	VIT_16S0098G00350	VIT_13S0073G00630	VIT_15S0046G01770	VIT_11S0052G00730	VIT_15S0046G02860	VIT_18S0001G10720	VIT_19S0177G00140	VIT_03S0038G00610	VIT_11S0016G01270	VIT_11S0016G01150	VIT_13S0019G00700	VIT_01S0011G04400	VIT_08S0007G03760	VIT_09S0018G00400	VIT_10S0116G01540	VIT_16S0098G01230	VIT_04S0008G05800	VIT_14S0083G00110	VIT_13S0019G05160	VIT_09S0002G04020	VIT_11S0016G04530	VIT_07S0151G00460	VIT_06S0009G00970
44237	8.9663e-10	1.2724e-07	721	7834	1617	20871	cellular metabolic process	VIT_12S0134G00420	VIT_08S0040G00270	VIT_13S0019G01810	VIT_12S0035G01420	VIT_04S0008G03770	VIT_00S0414G00030	VIT_05S0049G01350	VIT_07S0005G06360	VIT_07S0005G06480	VIT_19S0014G04980	VIT_19S0014G04860	VIT_05S0020G02850	VIT_07S0031G03210	VIT_06S0004G07100	VIT_19S0085G00880	VIT_06S0004G06130	VIT_08S0007G08190	VIT_01S0026G00230	VIT_16S0039G00690	VIT_02S0025G03570	VIT_02S0025G01270	VIT_11S0016G03100	VIT_14S0068G00810	VIT_02S0025G03690	VIT_12S0059G00270	VIT_03S0097G00550	VIT_05S0020G00560	VIT_18S0086G00710	VIT_14S0060G02260	VIT_15S0046G03700	VIT_09S0002G06690	VIT_11S0016G03480	VIT_13S0156G00640	VIT_11S0016G04570	VIT_05S0124G00530	VIT_17S0000G09840	VIT_10S0116G00100	VIT_18S0072G00170	VIT_18S0001G00810	VIT_12S0028G02180	VIT_16S0098G00350	VIT_07S0031G02130
32502	2.8284e-09	3.8392e-07	194	1664	1617	20871	developmental process	VIT_11S0016G02020	VIT_04S0008G03770	VIT_05S0049G01350	VIT_07S0005G06480	VIT_19S0014G04980	VIT_11S0016G00630	VIT_02S0012G00980	VIT_08S0105G00590	VIT_06S0080G00900	VIT_09S0018G02130	VIT_03S0091G00200	VIT_14S0108G00430	VIT_02S0025G03690	VIT_12S0059G00270	VIT_13S0067G02570	VIT_18S0001G00490	VIT_14S0060G02260	VIT_01S0011G01280	VIT_11S0016G04570	VIT_18S0001G07200	VIT_13S0064G00440	VIT_06S0004G03090	VIT_07S0031G02010	VIT_08S0105G00460	VIT_11S0052G00730	VIT_18S0117G00230	VIT_06S0009G03450	VIT_12S0028G03060	VIT_07S0005G04400	VIT_15S0045G00310	VIT_11S0016G03450	VIT_06S0004G00040	VIT_01S0011G04400	VIT_08S0007G03760	VIT_17S0000G09750	VIT_10S0003G04560	VIT_17S0000G01350	VIT_10S0116G01540	VIT_04S0008G05800	VIT_18S0001G13660	VIT_06S0004G08210	VIT_16S0050G00390
6807	8.4011e-09	1.0928e-06	346	3387	1617	20871	nitrogen compound metabolic process	VIT_06S0009G01130	VIT_04S0023G01450	VIT_08S0040G00270	VIT_18S0166G00320	VIT_13S0019G01810	VIT_12S0035G01420	VIT_04S0008G03770	VIT_19S0014G04860	VIT_07S0104G00230	VIT_13S0019G01010	VIT_11S0016G00630	VIT_02S0012G00980	VIT_19S0085G00880	VIT_06S0004G06130	VIT_08S0007G08190	VIT_01S0026G00230	VIT_08S0105G00590	VIT_04S0044G01790	VIT_09S0018G02130	VIT_03S0091G00200	VIT_16S0039G00690	VIT_02S0025G03570	VIT_14S0108G00430	VIT_11S0016G03100	VIT_14S0068G00810	VIT_02S0025G03690	VIT_12S0059G00270	VIT_13S0067G02450	VIT_03S0097G00550	VIT_13S0067G02570	VIT_13S0067G02690	VIT_13S0067G00150	VIT_14S0060G02260	VIT_09S0002G06690	VIT_19S0090G01320	VIT_14S0068G01120	VIT_13S0064G00440	VIT_18S0001G08090	VIT_09S0002G00470	VIT_18S0072G00970	VIT_06S0061G01190	VIT_01S0137G00250
7275	9.6001e-09	1.1989e-06	184	1583	1617	20871	multicellular organismal development	VIT_01S0127G00230	VIT_00S0313G00040	VIT_11S0016G02020	VIT_17S0000G04440	VIT_04S0008G03770	VIT_04S0008G02040	VIT_05S0049G01350	VIT_07S0005G06480	VIT_19S0014G04980	VIT_08S0007G08230	VIT_10S0003G00330	VIT_17S0000G09330	VIT_11S0016G00630	VIT_02S0012G00980	VIT_08S0105G00590	VIT_06S0080G00900	VIT_09S0018G02130	VIT_03S0091G00200	VIT_14S0108G00430	VIT_08S0058G01300	VIT_02S0025G03690	VIT_12S0059G00270	VIT_13S0067G02570	VIT_18S0001G00490	VIT_17S0000G00990	VIT_14S0060G02260	VIT_02S0025G02400	VIT_11S0016G04570	VIT_18S0001G05660	VIT_18S0001G07200	VIT_01S0011G00110	VIT_07S0130G00310	VIT_13S0064G00440	VIT_06S0004G03090	VIT_07S0031G02010	VIT_03S0091G01020	VIT_04S0008G00660	VIT_08S0105G00460	VIT_06S0004G03130	VIT_12S0134G00160	VIT_16S0098G00870	VIT_11S0052G00730
34641	1.4415e-08	1.6844e-06	336	3288	1617	20871	cellular nitrogen compound metabolic process	VIT_06S0009G01130	VIT_04S0023G01450	VIT_08S0040G00270	VIT_18S0166G00320	VIT_13S0019G01810	VIT_12S0035G01420	VIT_04S0008G03770	VIT_19S0014G04860	VIT_07S0104G00230	VIT_13S0019G01010	VIT_11S0016G00630	VIT_02S0012G00980	VIT_06S0004G06130	VIT_08S0007G08190	VIT_01S0026G00230	VIT_08S0105G00590	VIT_04S0044G01790	VIT_09S0018G02130	VIT_03S0091G00200	VIT_16S0039G00690	VIT_02S0025G03570	VIT_14S0108G00430	VIT_11S0016G03100	VIT_14S0068G00810	VIT_02S0025G03690	VIT_12S0059G00270	VIT_13S0067G02450	VIT_03S0097G00550	VIT_13S0067G02570	VIT_13S0067G02690	VIT_13S0067G00150	VIT_14S0060G02260	VIT_09S0002G06690	VIT_19S0090G01320	VIT_14S0068G01120	VIT_13S0064G00440	VIT_18S0001G08090	VIT_09S0002G00470	VIT_18S0072G00970	VIT_06S0061G01190	VIT_01S0137G00250	VIT_15S0046G02860
5829	1.4567e-08	1.6844e-06	87	606	1617	20871	cytosol	VIT_18S0001G05530	VIT_06S0009G01130	VIT_08S0007G00190	VIT_00S0313G00040	VIT_07S0005G00180	VIT_17S0000G02260	VIT_07S0005G02640	VIT_14S0066G00960	VIT_08S0007G09000	VIT_14S0081G00700	VIT_13S0019G01010	VIT_15S0048G01980	VIT_07S0031G02560	VIT_00S0220G00070	VIT_18S0001G11140	VIT_04S0044G01790	VIT_11S0016G03100	VIT_03S0097G00550	VIT_05S0102G00120	VIT_13S0156G00120	VIT_09S0002G02100	VIT_17S0000G04910	VIT_06S0004G05900	VIT_13S0101G00100	VIT_08S0007G03690	VIT_14S0060G02260	VIT_06S0004G02910	VIT_18S0001G07960	VIT_09S0054G01600	VIT_07S0005G02630	VIT_12S0028G02180	VIT_13S0019G00590	VIT_06S0004G07130	VIT_09S0018G01870	VIT_18S0001G13870	VIT_06S0004G08220	VIT_03S0038G03640	VIT_06S0004G02680	VIT_11S0052G00730	VIT_16S0098G01760	VIT_01S0137G00250	VIT_04S0159G00050
44271	3.7569e-08	4.189e-06	96	705	1617	20871	cellular nitrogen compound biosynthetic process	VIT_18S0001G05530	VIT_06S0009G01130	VIT_08S0007G00190	VIT_00S0313G00040	VIT_13S0064G00030	VIT_19S0015G01760	VIT_04S0008G02040	VIT_03S0091G00080	VIT_19S0014G04860	VIT_14S0066G01410	VIT_13S0019G01010	VIT_10S0003G00890	VIT_06S0004G06130	VIT_08S0105G00590	VIT_04S0008G00770	VIT_09S0018G02130	VIT_14S0068G00810	VIT_12S0059G00270	VIT_13S0067G02450	VIT_03S0097G00550	VIT_13S0067G02570	VIT_03S0088G01290	VIT_19S0090G01320	VIT_14S0068G01120	VIT_13S0047G00510	VIT_14S0006G01410	VIT_07S0005G00210	VIT_12S0034G01080	VIT_10S0003G04350	VIT_19S0014G00350	VIT_02S0012G00530	VIT_09S0018G01870	VIT_02S0012G01420	VIT_05S0020G04080	VIT_13S0019G04480	VIT_18S0072G00410	VIT_18S0001G13870	VIT_06S0004G05230	VIT_18S0001G12780	VIT_03S0038G02230	VIT_05S0077G01060	VIT_05S0062G00010
9069	5.4148e-08	5.8293e-06	34	160	1617	20871	serine family amino acid metabolic process	VIT_18S0001G05530	VIT_01S0137G00210	VIT_00S0313G00040	VIT_13S0064G00030	VIT_11S0016G02280	VIT_19S0015G01760	VIT_10S0116G01780	VIT_07S0005G02640	VIT_10S0116G01540	VIT_00S0759G00010	VIT_08S0105G00590	VIT_12S0028G02000	VIT_04S0008G00770	VIT_00S0357G00020	VIT_12S0059G00270	VIT_04S0044G01410	VIT_00S0194G00120	VIT_03S0088G01290	VIT_18S0089G01170	VIT_18S0001G07960	VIT_07S0005G00070	VIT_14S0068G01120	VIT_12S0035G01950	VIT_14S0006G01410	VIT_07S0005G02410	VIT_10S0003G04350	VIT_09S0018G01870	VIT_00S0227G00110	VIT_15S0046G02160	VIT_12S0034G02380	VIT_03S0038G02230	VIT_18S0001G05040	VIT_08S0040G00980	VIT_00S0125G00280
48869	6.6006e-08	6.869e-06	79	550	1617	20871	cellular developmental process	VIT_00S0313G00040	VIT_08S0007G06370	VIT_18S0001G01130	VIT_14S0068G01150	VIT_06S0004G01270	VIT_04S0008G03770	VIT_01S0011G01630	VIT_00S0742G00030	VIT_13S0084G00630	VIT_05S0020G04950	VIT_15S0048G01980	VIT_10S0003G00330	VIT_17S0000G09330	VIT_11S0016G00630	VIT_07S0031G02680	VIT_08S0105G00590	VIT_06S0080G00900	VIT_09S0018G02130	VIT_03S0091G00200	VIT_14S0108G00430	VIT_12S0059G00270	VIT_17S0000G00990	VIT_14S0060G02260	VIT_06S0004G02910	VIT_01S0011G01280	VIT_19S0014G02810	VIT_01S0011G00110	VIT_08S0032G01110	VIT_13S0019G00590	VIT_04S0023G01380	VIT_06S0004G03090	VIT_02S0154G00080	VIT_10S0003G00420	VIT_06S0004G08220	VIT_04S0008G00660	VIT_01S0026G02200	VIT_06S0004G03130	VIT_11S0016G05730	VIT_16S0098G00870	VIT_06S0061G01590	VIT_16S0098G01840	VIT_08S0040G00980
6534	8.2651e-08	8.2629e-06	27	112	1617	20871	cysteine metabolic process	VIT_18S0001G05530	VIT_01S0137G00210	VIT_00S0313G00040	VIT_13S0064G00030	VIT_19S0015G01760	VIT_10S0116G01780	VIT_07S0005G02640	VIT_10S0116G01540	VIT_00S0759G00010	VIT_08S0105G00590	VIT_12S0028G02000	VIT_00S0357G00020	VIT_12S0059G00270	VIT_04S0044G01410	VIT_00S0194G00120	VIT_03S0088G01290	VIT_18S0089G01170	VIT_07S0005G00070	VIT_14S0068G01120	VIT_14S0006G01410	VIT_07S0005G02410	VIT_10S0003G04350	VIT_00S0227G00110	VIT_15S0046G02160	VIT_18S0001G05040	VIT_08S0040G00980	VIT_00S0125G00280
6732	8.4693e-08	8.2629e-06	58	361	1617	20871	coenzyme metabolic process	VIT_06S0009G01130	VIT_19S0015G01760	VIT_01S0146G00060	VIT_01S0150G00190	VIT_12S0034G01090	VIT_14S0066G01410	VIT_06S0004G07380	VIT_02S0012G00980	VIT_06S0004G06130	VIT_08S0105G00590	VIT_08S0007G03930	VIT_05S0029G00180	VIT_11S0016G03100	VIT_12S0059G00270	VIT_12S0059G02250	VIT_11S0016G04570	VIT_07S0141G00390	VIT_06S0004G01160	VIT_07S0005G00210	VIT_12S0028G02180	VIT_13S0064G00440	VIT_12S0057G00940	VIT_10S0003G04940	VIT_11S0016G00760	VIT_18S0072G00970	VIT_06S0004G05230	VIT_18S0001G13230	VIT_08S0040G00980	VIT_19S0177G00340	VIT_05S0094G00820	VIT_08S0007G06390	VIT_12S0057G01550	VIT_12S0057G01030	VIT_14S0006G02240	VIT_00S0759G00010	VIT_07S0031G00680	VIT_13S0019G05160	VIT_12S0142G00610	VIT_00S0357G00020	VIT_04S0044G01410	VIT_12S0034G01860	VIT_09S0054G00930
44272	9.0128e-08	8.5267e-06	47	267	1617	20871	sulfur compound biosynthetic process	VIT_18S0001G05530	VIT_01S0137G00210	VIT_19S0177G00140	VIT_00S0313G00040	VIT_13S0064G00030	VIT_19S0015G01760	VIT_10S0116G01780	VIT_03S0091G00080	VIT_10S0116G00530	VIT_10S0116G01540	VIT_00S0759G00010	VIT_06S0004G06130	VIT_13S0019G05160	VIT_08S0105G00590	VIT_12S0028G02000	VIT_11S0206G00110	VIT_00S0357G00020	VIT_12S0059G00270	VIT_04S0044G01410	VIT_00S0194G00120	VIT_13S0067G02570	VIT_03S0088G01290	VIT_18S0089G01170	VIT_07S0005G00070	VIT_14S0068G01120	VIT_12S0035G01950	VIT_08S0056G00150	VIT_14S0006G01410	VIT_07S0005G00210	VIT_07S0005G02410	VIT_08S0007G02540	VIT_10S0003G04350	VIT_06S0004G07130	VIT_05S0020G04080	VIT_18S0072G00410	VIT_18S0072G00970	VIT_18S0001G13870	VIT_05S0102G00090	VIT_00S0227G00110	VIT_06S0004G05230	VIT_15S0046G02160	VIT_03S0038G02230
9411	1.1496e-07	1.0326e-05	21	74	1617	20871	response to UV	VIT_13S0064G01260	VIT_00S0313G00040	VIT_08S0007G05060	VIT_07S0104G00090	VIT_01S0011G00110	VIT_08S0007G02030	VIT_04S0008G02380	VIT_14S0066G01630	VIT_07S0031G02560	VIT_10S0003G00330	VIT_17S0000G05070	VIT_07S0129G00410	VIT_02S0154G00080	VIT_12S0028G02000	VIT_03S0091G00200	VIT_14S0128G00840	VIT_14S0108G00430	VIT_00S0357G00020	VIT_13S0067G00570	VIT_08S0040G00980	VIT_03S0038G00270
6694	1.1576e-07	1.0326e-05	25	100	1617	20871	steroid biosynthetic process	VIT_18S0001G05530	VIT_18S0122G00710	VIT_08S0007G06390	VIT_08S0007G08470	VIT_08S0007G00530	VIT_12S0034G01090	VIT_16S0098G01230	VIT_13S0019G01260	VIT_08S0007G03930	VIT_05S0029G00180	VIT_01S0137G00180	VIT_09S0054G00930	VIT_03S0038G02920	VIT_11S0037G01410	VIT_11S0016G04570	VIT_12S0057G01020	VIT_18S0001G00810	VIT_13S0064G00440	VIT_10S0003G02590	VIT_18S0072G01000	VIT_02S0012G02530	VIT_11S0016G00100	VIT_05S0102G00090	VIT_18S0001G13230	VIT_08S0040G00980
19344	1.2045e-07	1.0446e-05	26	107	1617	20871	cysteine biosynthetic process	VIT_18S0001G05530	VIT_01S0137G00210	VIT_00S0313G00040	VIT_13S0064G00030	VIT_19S0015G01760	VIT_10S0116G01780	VIT_10S0116G01540	VIT_00S0759G00010	VIT_08S0105G00590	VIT_12S0028G02000	VIT_00S0357G00020	VIT_12S0059G00270	VIT_04S0044G01410	VIT_00S0194G00120	VIT_03S0088G01290	VIT_18S0089G01170	VIT_07S0005G00070	VIT_14S0068G01120	VIT_14S0006G01410	VIT_07S0005G02410	VIT_10S0003G04350	VIT_00S0227G00110	VIT_15S0046G02160	VIT_18S0001G05040	VIT_08S0040G00980	VIT_00S0125G00280
44282	1.3741e-07	1.1595e-05	118	945	1617	20871	small molecule catabolic process	VIT_18S0166G00320	VIT_04S0023G01610	VIT_04S0008G03770	VIT_04S0008G02040	VIT_18S0076G00380	VIT_19S0014G04980	VIT_05S0020G02850	VIT_08S0007G05880	VIT_02S0012G00980	VIT_19S0085G00880	VIT_06S0004G06130	VIT_03S0038G03990	VIT_08S0105G00590	VIT_04S0044G01790	VIT_08S0040G01920	VIT_14S0108G00430	VIT_11S0016G03100	VIT_06S0061G01080	VIT_12S0059G00270	VIT_18S0001G00490	VIT_08S0007G03690	VIT_14S0060G02260	VIT_19S0090G01320	VIT_13S0064G00440	VIT_02S0087G00770	VIT_18S0001G14360	VIT_03S0180G00070	VIT_18S0072G00970	VIT_08S0105G00460	VIT_18S0001G08250	VIT_11S0052G00730	VIT_07S0151G00770	VIT_12S0057G01550	VIT_19S0177G00300	VIT_04S0008G01170	VIT_10S0116G01540	VIT_12S0057G01030	VIT_07S0031G00680	VIT_13S0019G04590	VIT_08S0058G00590	VIT_12S0028G02640	VIT_13S0019G05160
8202	1.4707e-07	1.2083e-05	26	108	1617	20871	steroid metabolic process	VIT_18S0001G05530	VIT_18S0122G00710	VIT_08S0007G06390	VIT_08S0007G08470	VIT_08S0007G00530	VIT_12S0034G01090	VIT_16S0098G01230	VIT_13S0019G01260	VIT_08S0007G03930	VIT_05S0029G00180	VIT_01S0137G00180	VIT_09S0054G00930	VIT_03S0038G02920	VIT_11S0037G01410	VIT_11S0016G04570	VIT_12S0057G01020	VIT_18S0001G00810	VIT_13S0064G00440	VIT_10S0003G02590	VIT_18S0072G01000	VIT_02S0012G02530	VIT_11S0016G00100	VIT_05S0102G00090	VIT_18S0001G13230	VIT_01S0137G00290	VIT_08S0040G00980
9416	1.6505e-07	1.2942e-05	69	468	1617	20871	response to light stimulus	VIT_00S0313G00040	VIT_04S0008G02040	VIT_17S0000G05450	VIT_05S0020G04950	VIT_08S0007G05880	VIT_15S0048G01980	VIT_07S0031G02560	VIT_10S0003G00330	VIT_11S0016G00630	VIT_15S0048G01340	VIT_03S0091G00680	VIT_03S0091G00200	VIT_14S0108G00430	VIT_06S0004G02890	VIT_12S0059G00270	VIT_03S0038G01810	VIT_06S0004G02910	VIT_19S0090G01320	VIT_09S0002G04590	VIT_01S0011G00110	VIT_07S0130G00310	VIT_08S0007G00780	VIT_12S0028G02140	VIT_07S0005G04490	VIT_19S0014G00350	VIT_12S0057G00940	VIT_13S0019G04240	VIT_07S0129G00410	VIT_02S0154G00080	VIT_04S0008G00660	VIT_06S0004G05230	VIT_08S0007G00610	VIT_14S0128G00840	VIT_12S0059G02260	VIT_11S0052G00730	VIT_06S0061G01590	VIT_16S0098G01840	VIT_08S0040G00980	VIT_13S0064G01260	VIT_07S0005G03110	VIT_08S0007G05060	VIT_07S0104G00090
6396	1.6582e-07	1.2942e-05	87	639	1617	20871	RNA processing	VIT_18S0001G07830	VIT_11S0037G00130	VIT_08S0007G00190	VIT_04S0023G01450	VIT_08S0040G00270	VIT_13S0074G00190	VIT_17S0000G04440	VIT_06S0004G01270	VIT_04S0008G02040	VIT_14S0081G00700	VIT_14S0066G01410	VIT_17S0000G05450	VIT_13S0019G05210	VIT_17S0000G09330	VIT_01S0026G00230	VIT_08S0105G00590	VIT_16S0039G00690	VIT_09S0002G04360	VIT_09S0002G04000	VIT_02S0025G03690	VIT_12S0059G00270	VIT_12S0059G02250	VIT_14S0068G00410	VIT_13S0067G02570	VIT_13S0067G02690	VIT_06S0004G02910	VIT_12S0057G01320	VIT_00S0227G00060	VIT_13S0019G00590	VIT_02S0012G01420	VIT_18S0072G00410	VIT_18S0001G13870	VIT_06S0004G05230	VIT_12S0055G00770	VIT_05S0077G01060	VIT_14S0108G00040	VIT_06S0061G01590	VIT_01S0137G00250	VIT_14S0060G02290	VIT_11S0016G03290	VIT_01S0137G00210	VIT_13S0019G00700
9536	1.7266e-07	1.3148e-05	144	1219	1617	20871	plastid	VIT_18S0001G05530	VIT_16S0050G02240	VIT_08S0040G00270	VIT_08S0007G06290	VIT_04S0008G03770	VIT_18S0001G06900	VIT_02S0012G00980	VIT_18S0001G11140	VIT_06S0004G06130	VIT_08S0105G00590	VIT_04S0008G00770	VIT_12S0059G00270	VIT_13S0067G02450	VIT_03S0088G01290	VIT_13S0067G00150	VIT_02S0025G02400	VIT_19S0090G01320	VIT_18S0001G05660	VIT_17S0000G02250	VIT_12S0057G01320	VIT_10S0003G02890	VIT_12S0028G02180	VIT_10S0003G04940	VIT_10S0003G01310	VIT_13S0067G02060	VIT_02S0012G01420	VIT_14S0036G00470	VIT_18S0072G00970	VIT_00S0313G00020	VIT_16S0098G01840	VIT_18S0001G12500	VIT_15S0046G02860	VIT_01S0137G00210	VIT_19S0177G00140	VIT_07S0005G05850	VIT_07S0005G04400	VIT_11S0016G01150	VIT_18S0001G00860	VIT_10S0003G04040	VIT_08S0007G00530	VIT_11S0118G00260	VIT_12S0057G01550
9070	1.7897e-07	1.3303e-05	27	116	1617	20871	serine family amino acid biosynthetic process	VIT_18S0001G05530	VIT_01S0137G00210	VIT_00S0313G00040	VIT_13S0064G00030	VIT_19S0015G01760	VIT_10S0116G01780	VIT_10S0116G01540	VIT_00S0759G00010	VIT_08S0105G00590	VIT_12S0028G02000	VIT_00S0357G00020	VIT_12S0059G00270	VIT_04S0044G01410	VIT_00S0194G00120	VIT_03S0088G01290	VIT_18S0089G01170	VIT_07S0005G00070	VIT_14S0068G01120	VIT_14S0006G01410	VIT_07S0005G02410	VIT_10S0003G04350	VIT_09S0018G01870	VIT_00S0227G00110	VIT_15S0046G02160	VIT_18S0001G05040	VIT_08S0040G00980	VIT_00S0125G00280
30154	2.0707e-07	1.5034e-05	66	443	1617	20871	cell differentiation	VIT_00S0313G00040	VIT_08S0007G06370	VIT_14S0068G01150	VIT_04S0008G03770	VIT_01S0011G01630	VIT_13S0084G00630	VIT_05S0020G04950	VIT_15S0048G01980	VIT_10S0003G00330	VIT_17S0000G09330	VIT_11S0016G00630	VIT_08S0105G00590	VIT_06S0080G00900	VIT_09S0018G02130	VIT_03S0091G00200	VIT_14S0108G00430	VIT_12S0059G00270	VIT_17S0000G00990	VIT_14S0060G02260	VIT_06S0004G02910	VIT_01S0011G01280	VIT_19S0014G02810	VIT_01S0011G00110	VIT_08S0032G01110	VIT_13S0019G00590	VIT_04S0023G01380	VIT_06S0004G03090	VIT_02S0154G00080	VIT_10S0003G00420	VIT_06S0004G08220	VIT_01S0026G02200	VIT_06S0004G03130	VIT_16S0098G00870	VIT_06S0061G01590	VIT_16S0098G01840	VIT_08S0040G00980	VIT_04S0069G00770	VIT_06S0009G03450	VIT_08S0007G05060	VIT_07S0104G00090	VIT_06S0004G00040	VIT_01S0011G04400
9507	2.1611e-07	1.5334e-05	137	1150	1617	20871	chloroplast	VIT_18S0001G05530	VIT_16S0050G02240	VIT_08S0040G00270	VIT_18S0001G06900	VIT_02S0012G00980	VIT_18S0001G11140	VIT_06S0004G06130	VIT_08S0105G00590	VIT_04S0008G00770	VIT_12S0059G00270	VIT_13S0067G02450	VIT_03S0088G01290	VIT_13S0067G00150	VIT_02S0025G02400	VIT_19S0090G01320	VIT_18S0001G05660	VIT_17S0000G02250	VIT_12S0057G01320	VIT_10S0003G02890	VIT_12S0028G02180	VIT_10S0003G04940	VIT_10S0003G01310	VIT_13S0067G02060	VIT_02S0012G01420	VIT_14S0036G00470	VIT_18S0072G00970	VIT_00S0313G00020	VIT_16S0098G01840	VIT_18S0001G12500	VIT_15S0046G02860	VIT_01S0137G00210	VIT_19S0177G00140	VIT_07S0005G05850	VIT_07S0005G04400	VIT_18S0001G00860	VIT_10S0003G04040	VIT_08S0007G00530	VIT_11S0118G00260	VIT_12S0057G01550	VIT_10S0003G03070	VIT_09S0018G00400	VIT_10S0116G01540
9057	2.2792e-07	1.5813e-05	72	500	1617	20871	macromolecule catabolic process	VIT_16S0050G00380	VIT_17S0000G04440	VIT_04S0008G03770	VIT_07S0005G06360	VIT_05S0029G00210	VIT_00S0220G00070	VIT_15S0048G01340	VIT_07S0141G00240	VIT_07S0005G00730	VIT_04S0069G00760	VIT_12S0059G00270	VIT_09S0002G00320	VIT_17S0000G04910	VIT_18S0001G00490	VIT_14S0060G02260	VIT_06S0004G02910	VIT_03S0038G00720	VIT_11S0016G04570	VIT_13S0019G04910	VIT_12S0028G02140	VIT_13S0019G03150	VIT_18S0072G00970	VIT_07S0031G01880	VIT_06S0004G08220	VIT_08S0105G00460	VIT_04S0044G01000	VIT_03S0038G02230	VIT_11S0052G00730	VIT_12S0059G01250	VIT_08S0040G00980	VIT_18S0001G06520	VIT_11S0016G03290	VIT_12S0028G03060	VIT_17S0000G05430	VIT_08S0007G00530	VIT_14S0036G00930	VIT_04S0023G03690	VIT_00S0301G00110	VIT_04S0008G01170	VIT_01S0011G03670	VIT_05S0094G00300	VIT_05S0051G00590
97	2.5217e-07	1.7115e-05	34	170	1617	20871	sulfur amino acid biosynthetic process	VIT_18S0001G05530	VIT_01S0137G00210	VIT_00S0313G00040	VIT_13S0064G00030	VIT_19S0015G01760	VIT_10S0116G01780	VIT_03S0091G00080	VIT_10S0116G01540	VIT_00S0759G00010	VIT_08S0105G00590	VIT_12S0028G02000	VIT_00S0357G00020	VIT_12S0059G00270	VIT_04S0044G01410	VIT_00S0194G00120	VIT_13S0067G02570	VIT_03S0088G01290	VIT_18S0089G01170	VIT_07S0005G00070	VIT_14S0068G01120	VIT_08S0056G00150	VIT_14S0006G01410	VIT_07S0005G02410	VIT_08S0007G02540	VIT_10S0003G04350	VIT_05S0020G04080	VIT_18S0072G00410	VIT_18S0001G13870	VIT_00S0227G00110	VIT_15S0046G02160	VIT_05S0077G01060	VIT_18S0001G05040	VIT_08S0040G00980	VIT_00S0125G00280
9825	3.861e-07	2.4867e-05	15	43	1617	20871	multidimensional cell growth	VIT_00S0313G00040	VIT_19S0090G01650	VIT_18S0001G01130	VIT_01S0011G01630	VIT_08S0007G02030	VIT_10S0003G00330	VIT_17S0000G05070	VIT_02S0154G00080	VIT_14S0108G00430	VIT_00S0357G00020	VIT_06S0004G04610	VIT_14S0108G01020	VIT_04S0079G00420	VIT_08S0040G00980	VIT_03S0038G00270
42180	3.9535e-07	2.4867e-05	150	1300	1617	20871	cellular ketone metabolic process	VIT_18S0001G05530	VIT_06S0004G01510	VIT_00S0313G00040	VIT_13S0064G00030	VIT_04S0008G03770	VIT_04S0008G02040	VIT_19S0014G04980	VIT_07S0104G00230	VIT_13S0019G01010	VIT_13S0019G01260	VIT_02S0012G00980	VIT_06S0004G06130	VIT_08S0105G00590	VIT_08S0040G01920	VIT_04S0008G00770	VIT_02S0012G00580	VIT_06S0061G01080	VIT_12S0059G00270	VIT_13S0067G02570	VIT_03S0088G01290	VIT_18S0001G00490	VIT_11S0037G00340	VIT_14S0060G02260	VIT_18S0001G07960	VIT_14S0068G01120	VIT_08S0007G03330	VIT_10S0003G04940	VIT_03S0180G00070	VIT_11S0016G00760	VIT_02S0012G01420	VIT_05S0020G04080	VIT_14S0036G00470	VIT_08S0105G00460	VIT_05S0077G01060	VIT_11S0052G00730	VIT_07S0151G00770	VIT_01S0137G00210	VIT_07S0005G04400	VIT_10S0116G01780	VIT_08S0007G00530	VIT_12S0057G01550	VIT_10S0003G03070
9653	3.9724e-07	2.4867e-05	94	721	1617	20871	anatomical structure morphogenesis	VIT_07S0005G05510	VIT_00S0313G00040	VIT_08S0007G06370	VIT_18S0001G01130	VIT_14S0068G01150	VIT_04S0008G03770	VIT_05S0049G01350	VIT_01S0011G01630	VIT_00S0742G00030	VIT_17S0000G05570	VIT_08S0007G08230	VIT_13S0084G00630	VIT_14S0066G01410	VIT_05S0020G04950	VIT_15S0048G01980	VIT_10S0003G00330	VIT_02S0012G00980	VIT_08S0105G00590	VIT_07S0031G00540	VIT_09S0018G02130	VIT_03S0091G00200	VIT_14S0108G00430	VIT_09S0002G04360	VIT_08S0058G01300	VIT_12S0059G00270	VIT_04S0079G00200	VIT_14S0108G01680	VIT_12S0059G01320	VIT_03S0038G01810	VIT_11S0016G04570	VIT_18S0001G07200	VIT_12S0028G02140	VIT_18S0001G01700	VIT_13S0019G00590	VIT_06S0004G03090	VIT_02S0154G00080	VIT_10S0003G00420	VIT_06S0004G08220	VIT_04S0008G00660	VIT_06S0004G05230	VIT_01S0026G02200	VIT_18S0001G09140
44248	3.9825e-07	2.4867e-05	140	1194	1617	20871	cellular catabolic process	VIT_18S0166G00320	VIT_04S0023G01610	VIT_17S0000G04440	VIT_04S0008G03770	VIT_04S0008G02040	VIT_07S0005G06360	VIT_18S0076G00380	VIT_19S0014G04980	VIT_10S0003G04540	VIT_08S0007G05880	VIT_07S0141G00240	VIT_19S0085G00880	VIT_04S0044G01790	VIT_08S0040G01920	VIT_14S0108G00430	VIT_06S0061G01080	VIT_04S0069G00760	VIT_05S0102G00120	VIT_18S0001G00490	VIT_08S0007G03690	VIT_14S0060G02260	VIT_19S0090G01320	VIT_08S0007G03330	VIT_12S0028G02180	VIT_13S0064G00440	VIT_18S0001G05700	VIT_02S0087G00770	VIT_11S0016G00400	VIT_18S0001G14360	VIT_03S0180G00070	VIT_13S0019G03150	VIT_18S0072G00970	VIT_08S0105G00460	VIT_18S0001G08250	VIT_11S0052G00730	VIT_07S0151G00770	VIT_11S0016G03290	VIT_17S0000G05430	VIT_14S0036G00930	VIT_04S0008G01170	VIT_10S0116G01540	VIT_01S0011G03670
6066	5.0144e-07	3.0696e-05	90	685	1617	20871	alcohol metabolic process	VIT_18S0001G05530	VIT_16S0050G00380	VIT_01S0146G00060	VIT_11S0037G00930	VIT_17S0000G02260	VIT_01S0150G00190	VIT_12S0034G01090	VIT_08S0007G09000	VIT_14S0066G01410	VIT_05S0020G02850	VIT_08S0007G05880	VIT_07S0031G02560	VIT_13S0019G01260	VIT_02S0012G00980	VIT_06S0004G06130	VIT_03S0038G03990	VIT_08S0105G00590	VIT_08S0007G03930	VIT_02S0012G00580	VIT_05S0029G00180	VIT_11S0016G03100	VIT_12S0059G00270	VIT_12S0059G02250	VIT_19S0085G00600	VIT_06S0004G05900	VIT_14S0060G02260	VIT_06S0004G02910	VIT_11S0016G04570	VIT_14S0068G01120	VIT_14S0006G01410	VIT_13S0064G00440	VIT_12S0057G00940	VIT_02S0012G01420	VIT_18S0072G00970	VIT_06S0004G08220	VIT_06S0004G05230	VIT_18S0001G13230	VIT_08S0040G00980	VIT_15S0021G00500	VIT_18S0001G10720	VIT_19S0177G00340	VIT_06S0061G00010
9314	5.301e-07	3.1827e-05	72	511	1617	20871	response to radiation	VIT_00S0313G00040	VIT_04S0008G02040	VIT_17S0000G05450	VIT_05S0020G04950	VIT_08S0007G05880	VIT_15S0048G01980	VIT_07S0031G02560	VIT_10S0003G00330	VIT_11S0016G00630	VIT_15S0048G01340	VIT_03S0091G00680	VIT_03S0091G00200	VIT_14S0108G00430	VIT_06S0004G02890	VIT_12S0059G00270	VIT_03S0038G01810	VIT_06S0004G02910	VIT_19S0090G01320	VIT_09S0002G04590	VIT_01S0011G00110	VIT_07S0130G00310	VIT_08S0007G00780	VIT_12S0028G02140	VIT_07S0005G04490	VIT_19S0014G00350	VIT_12S0057G00940	VIT_13S0019G04240	VIT_07S0129G00410	VIT_02S0154G00080	VIT_04S0008G00660	VIT_06S0004G05230	VIT_08S0007G00610	VIT_14S0128G00840	VIT_12S0059G02260	VIT_11S0052G00730	VIT_06S0061G01590	VIT_16S0098G01840	VIT_08S0040G00980	VIT_13S0064G01260	VIT_07S0005G03110	VIT_08S0007G05060	VIT_07S0104G00090
32501	5.5527e-07	3.2709e-05	191	1753	1617	20871	multicellular organismal process	VIT_01S0127G00230	VIT_00S0313G00040	VIT_11S0016G02020	VIT_17S0000G04440	VIT_00S0286G00140	VIT_04S0008G03770	VIT_04S0008G02040	VIT_05S0049G01350	VIT_17S0000G04200	VIT_07S0005G06480	VIT_19S0014G04980	VIT_08S0007G08230	VIT_10S0003G00330	VIT_17S0000G09330	VIT_11S0016G00630	VIT_03S0091G00680	VIT_02S0012G00980	VIT_08S0105G00590	VIT_06S0080G00900	VIT_09S0018G02130	VIT_03S0091G00200	VIT_14S0108G00430	VIT_08S0058G01300	VIT_02S0025G03690	VIT_12S0059G00270	VIT_13S0067G02570	VIT_18S0001G00490	VIT_17S0000G00990	VIT_14S0060G02260	VIT_02S0025G02400	VIT_11S0016G04570	VIT_18S0001G05660	VIT_18S0001G07200	VIT_01S0011G00110	VIT_07S0130G00310	VIT_13S0064G00440	VIT_06S0004G03090	VIT_07S0031G02010	VIT_03S0091G01020	VIT_04S0008G00660	VIT_08S0105G00460	VIT_06S0004G03130
48856	6.0583e-07	3.5026e-05	155	1363	1617	20871	anatomical structure development	VIT_01S0127G00230	VIT_00S0313G00040	VIT_11S0016G02020	VIT_17S0000G04440	VIT_04S0008G03770	VIT_05S0049G01350	VIT_07S0005G06480	VIT_19S0014G04980	VIT_08S0007G08230	VIT_10S0003G00330	VIT_02S0012G00980	VIT_08S0105G00590	VIT_09S0018G02130	VIT_03S0091G00200	VIT_14S0108G00430	VIT_08S0058G01300	VIT_12S0059G00270	VIT_13S0067G02570	VIT_18S0001G00490	VIT_02S0025G02400	VIT_11S0016G04570	VIT_18S0001G05660	VIT_18S0001G07200	VIT_01S0011G00110	VIT_13S0064G00440	VIT_06S0004G03090	VIT_03S0091G01020	VIT_04S0008G00660	VIT_08S0105G00460	VIT_12S0134G00160	VIT_16S0098G00870	VIT_11S0052G00730	VIT_14S0108G00040	VIT_06S0061G01590	VIT_16S0098G01840	VIT_04S0069G00770	VIT_18S0117G00230	VIT_11S0016G03290	VIT_06S0009G03450	VIT_12S0028G03060	VIT_19S0014G02740	VIT_07S0005G04400
16126	7.633e-07	4.3328e-05	19	69	1617	20871	sterol biosynthetic process	VIT_18S0001G05530	VIT_09S0054G00930	VIT_11S0016G04570	VIT_08S0007G06390	VIT_12S0057G01020	VIT_12S0034G01090	VIT_13S0064G00440	VIT_10S0003G02590	VIT_18S0072G01000	VIT_16S0098G01230	VIT_13S0019G01260	VIT_02S0012G02530	VIT_11S0016G00100	VIT_08S0007G03930	VIT_05S0102G00090	VIT_18S0001G13230	VIT_05S0029G00180	VIT_01S0137G00180	VIT_08S0040G00980
16043	8.8895e-07	4.9559e-05	187	1721	1617	20871	cellular component organization	VIT_18S0001G07830	VIT_18S0001G05530	VIT_02S0025G01420	VIT_01S0127G00230	VIT_00S0313G00040	VIT_12S0035G01420	VIT_04S0023G01610	VIT_04S0008G03770	VIT_04S0008G02040	VIT_05S0049G01350	VIT_07S0005G06480	VIT_08S0007G05880	VIT_10S0003G00330	VIT_13S0019G01260	VIT_11S0016G00630	VIT_07S0141G00240	VIT_01S0026G00230	VIT_08S0105G00590	VIT_09S0018G02130	VIT_03S0091G00200	VIT_02S0025G01270	VIT_09S0002G00920	VIT_14S0108G00430	VIT_06S0061G01080	VIT_08S0058G01300	VIT_12S0059G00270	VIT_14S0068G00410	VIT_16S0013G00860	VIT_18S0001G00490	VIT_17S0000G00990	VIT_14S0060G02260	VIT_19S0090G01320	VIT_11S0016G04570	VIT_14S0068G01120	VIT_18S0001G05660	VIT_12S0057G01320	VIT_01S0011G06330	VIT_06S0004G03090	VIT_18S0001G14360	VIT_02S0012G01420	VIT_13S0073G00630	VIT_07S0129G00410
7020	1.0093e-06	5.5281e-05	13	35	1617	20871	microtubule nucleation	VIT_16S0022G01430	VIT_01S0127G00230	VIT_11S0016G04570	VIT_14S0068G01120	VIT_14S0068G01150	VIT_10S0003G02590	VIT_10S0003G00330	VIT_13S0019G04030	VIT_11S0016G00100	VIT_05S0102G00090	VIT_00S0227G00110	VIT_09S0002G00920	VIT_03S0038G02230
5975	1.0834e-06	5.8317e-05	183	1682	1617	20871	carbohydrate metabolic process	VIT_00S0313G00040	VIT_17S0000G02260	VIT_00S0414G00030	VIT_19S0014G03250	VIT_00S0469G00050	VIT_07S0031G02480	VIT_07S0104G00230	VIT_05S0020G02850	VIT_08S0007G05880	VIT_10S0003G00330	VIT_02S0012G00980	VIT_06S0004G06130	VIT_03S0038G03990	VIT_08S0105G00590	VIT_02S0012G00580	VIT_14S0108G00430	VIT_11S0016G03100	VIT_12S0059G00270	VIT_03S0088G01290	VIT_14S0060G02260	VIT_15S0046G03700	VIT_11S0016G03480	VIT_11S0016G04570	VIT_14S0068G01120	VIT_13S0019G04910	VIT_07S0005G00410	VIT_02S0033G01410	VIT_14S0006G00520	VIT_02S0012G01420	VIT_18S0072G00970	VIT_12S0134G00160	VIT_18S0001G08370	VIT_12S0059G01250	VIT_02S0025G02770	VIT_04S0044G01720	VIT_11S0118G00420	VIT_12S0028G03060	VIT_07S0005G04400	VIT_10S0116G01780	VIT_08S0007G00530	VIT_12S0057G01550	VIT_19S0177G00300
44238	1.2128e-06	6.0801e-05	729	8247	1617	20871	primary metabolic process	VIT_12S0134G00420	VIT_08S0040G00270	VIT_13S0019G01810	VIT_12S0035G01420	VIT_04S0008G03770	VIT_00S0414G00030	VIT_05S0049G01350	VIT_07S0005G06360	VIT_07S0005G06480	VIT_19S0014G04980	VIT_19S0014G04860	VIT_07S0031G02480	VIT_08S0007G00470	VIT_05S0020G02850	VIT_07S0031G03210	VIT_06S0004G07100	VIT_19S0085G00880	VIT_06S0004G06130	VIT_08S0007G08190	VIT_01S0026G00230	VIT_16S0039G00690	VIT_02S0025G03570	VIT_11S0016G03100	VIT_14S0068G00810	VIT_02S0025G03690	VIT_12S0059G00270	VIT_03S0097G00550	VIT_05S0020G00560	VIT_18S0086G00710	VIT_14S0060G02260	VIT_15S0046G03700	VIT_09S0002G06690	VIT_11S0016G03480	VIT_13S0156G00640	VIT_11S0016G04570	VIT_10S0116G00100	VIT_18S0072G00170	VIT_18S0001G00810	VIT_12S0028G02180	VIT_07S0031G02130	VIT_02S0012G01140	VIT_15S0046G01770
9506	1.2553e-06	6.0801e-05	45	274	1617	20871	plasmodesma	VIT_18S0001G05530	VIT_08S0007G00190	VIT_16S0022G01430	VIT_07S0005G05510	VIT_16S0022G00640	VIT_12S0059G01970	VIT_18S0001G02440	VIT_08S0007G05060	VIT_18S0001G00860	VIT_04S0008G02040	VIT_17S0000G04200	VIT_13S0084G00630	VIT_16S0022G01690	VIT_10S0003G04560	VIT_08S0007G00470	VIT_03S0038G03270	VIT_07S0141G00540	VIT_12S0028G02540	VIT_18S0001G11260	VIT_05S0051G00650	VIT_09S0002G04020	VIT_12S0028G03770	VIT_02S0109G00230	VIT_11S0016G05840	VIT_14S0068G00410	VIT_19S0014G02970	VIT_16S0050G00390	VIT_19S0014G03400	VIT_05S0020G01570	VIT_14S0066G00250	VIT_11S0118G00590	VIT_12S0028G02180	VIT_01S0011G01480	VIT_10S0116G01850	VIT_13S0064G00440	VIT_09S0002G00330	VIT_09S0002G00130	VIT_18S0072G00410	VIT_02S0154G00080	VIT_06S0004G08220	VIT_12S0059G02260	VIT_13S0073G00170
30054	1.2553e-06	6.0801e-05	45	274	1617	20871	cell junction	VIT_18S0001G05530	VIT_08S0007G00190	VIT_16S0022G01430	VIT_07S0005G05510	VIT_16S0022G00640	VIT_12S0059G01970	VIT_18S0001G02440	VIT_08S0007G05060	VIT_18S0001G00860	VIT_04S0008G02040	VIT_17S0000G04200	VIT_13S0084G00630	VIT_16S0022G01690	VIT_10S0003G04560	VIT_08S0007G00470	VIT_03S0038G03270	VIT_07S0141G00540	VIT_12S0028G02540	VIT_18S0001G11260	VIT_05S0051G00650	VIT_09S0002G04020	VIT_12S0028G03770	VIT_02S0109G00230	VIT_11S0016G05840	VIT_14S0068G00410	VIT_19S0014G02970	VIT_16S0050G00390	VIT_19S0014G03400	VIT_05S0020G01570	VIT_14S0066G00250	VIT_11S0118G00590	VIT_12S0028G02180	VIT_01S0011G01480	VIT_10S0116G01850	VIT_13S0064G00440	VIT_09S0002G00330	VIT_09S0002G00130	VIT_18S0072G00410	VIT_02S0154G00080	VIT_06S0004G08220	VIT_12S0059G02260	VIT_13S0073G00170
55044	1.2553e-06	6.0801e-05	45	274	1617	20871	symplast	VIT_18S0001G05530	VIT_08S0007G00190	VIT_16S0022G01430	VIT_07S0005G05510	VIT_16S0022G00640	VIT_12S0059G01970	VIT_18S0001G02440	VIT_08S0007G05060	VIT_18S0001G00860	VIT_04S0008G02040	VIT_17S0000G04200	VIT_13S0084G00630	VIT_16S0022G01690	VIT_10S0003G04560	VIT_08S0007G00470	VIT_03S0038G03270	VIT_07S0141G00540	VIT_12S0028G02540	VIT_18S0001G11260	VIT_05S0051G00650	VIT_09S0002G04020	VIT_12S0028G03770	VIT_02S0109G00230	VIT_11S0016G05840	VIT_14S0068G00410	VIT_19S0014G02970	VIT_16S0050G00390	VIT_19S0014G03400	VIT_05S0020G01570	VIT_14S0066G00250	VIT_11S0118G00590	VIT_12S0028G02180	VIT_01S0011G01480	VIT_10S0116G01850	VIT_13S0064G00440	VIT_09S0002G00330	VIT_09S0002G00130	VIT_18S0072G00410	VIT_02S0154G00080	VIT_06S0004G08220	VIT_12S0059G02260	VIT_13S0073G00170
5911	1.2553e-06	6.0801e-05	45	274	1617	20871	cell-cell junction	VIT_18S0001G05530	VIT_08S0007G00190	VIT_16S0022G01430	VIT_07S0005G05510	VIT_16S0022G00640	VIT_12S0059G01970	VIT_18S0001G02440	VIT_08S0007G05060	VIT_18S0001G00860	VIT_04S0008G02040	VIT_17S0000G04200	VIT_13S0084G00630	VIT_16S0022G01690	VIT_10S0003G04560	VIT_08S0007G00470	VIT_03S0038G03270	VIT_07S0141G00540	VIT_12S0028G02540	VIT_18S0001G11260	VIT_05S0051G00650	VIT_09S0002G04020	VIT_12S0028G03770	VIT_02S0109G00230	VIT_11S0016G05840	VIT_14S0068G00410	VIT_19S0014G02970	VIT_16S0050G00390	VIT_19S0014G03400	VIT_05S0020G01570	VIT_14S0066G00250	VIT_11S0118G00590	VIT_12S0028G02180	VIT_01S0011G01480	VIT_10S0116G01850	VIT_13S0064G00440	VIT_09S0002G00330	VIT_09S0002G00130	VIT_18S0072G00410	VIT_02S0154G00080	VIT_06S0004G08220	VIT_12S0059G02260	VIT_13S0073G00170
43436	1.2659e-06	6.0801e-05	146	1283	1617	20871	oxoacid metabolic process	VIT_18S0001G05530	VIT_06S0004G01510	VIT_00S0313G00040	VIT_13S0064G00030	VIT_04S0008G03770	VIT_04S0008G02040	VIT_19S0014G04980	VIT_07S0104G00230	VIT_13S0019G01010	VIT_13S0019G01260	VIT_02S0012G00980	VIT_06S0004G06130	VIT_08S0105G00590	VIT_08S0040G01920	VIT_04S0008G00770	VIT_02S0012G00580	VIT_06S0061G01080	VIT_12S0059G00270	VIT_13S0067G02570	VIT_03S0088G01290	VIT_18S0001G00490	VIT_11S0037G00340	VIT_14S0060G02260	VIT_18S0001G07960	VIT_14S0068G01120	VIT_08S0007G03330	VIT_03S0180G00070	VIT_02S0012G01420	VIT_05S0020G04080	VIT_14S0036G00470	VIT_08S0105G00460	VIT_05S0077G01060	VIT_11S0052G00730	VIT_07S0151G00770	VIT_01S0137G00210	VIT_07S0005G04400	VIT_10S0116G01780	VIT_08S0007G00530	VIT_12S0057G01550	VIT_10S0003G03070	VIT_09S0018G00400	VIT_10S0116G01540
19752	1.2659e-06	6.0801e-05	146	1283	1617	20871	carboxylic acid metabolic process	VIT_18S0001G05530	VIT_06S0004G01510	VIT_00S0313G00040	VIT_13S0064G00030	VIT_04S0008G03770	VIT_04S0008G02040	VIT_19S0014G04980	VIT_07S0104G00230	VIT_13S0019G01010	VIT_13S0019G01260	VIT_02S0012G00980	VIT_06S0004G06130	VIT_08S0105G00590	VIT_08S0040G01920	VIT_04S0008G00770	VIT_02S0012G00580	VIT_06S0061G01080	VIT_12S0059G00270	VIT_13S0067G02570	VIT_03S0088G01290	VIT_18S0001G00490	VIT_11S0037G00340	VIT_14S0060G02260	VIT_18S0001G07960	VIT_14S0068G01120	VIT_08S0007G03330	VIT_03S0180G00070	VIT_02S0012G01420	VIT_05S0020G04080	VIT_14S0036G00470	VIT_08S0105G00460	VIT_05S0077G01060	VIT_11S0052G00730	VIT_07S0151G00770	VIT_01S0137G00210	VIT_07S0005G04400	VIT_10S0116G01780	VIT_08S0007G00530	VIT_12S0057G01550	VIT_10S0003G03070	VIT_09S0018G00400	VIT_10S0116G01540
6082	1.323e-06	6.2288e-05	146	1284	1617	20871	organic acid metabolic process	VIT_18S0001G05530	VIT_06S0004G01510	VIT_00S0313G00040	VIT_13S0064G00030	VIT_04S0008G03770	VIT_04S0008G02040	VIT_19S0014G04980	VIT_07S0104G00230	VIT_13S0019G01010	VIT_13S0019G01260	VIT_02S0012G00980	VIT_06S0004G06130	VIT_08S0105G00590	VIT_08S0040G01920	VIT_04S0008G00770	VIT_02S0012G00580	VIT_06S0061G01080	VIT_12S0059G00270	VIT_13S0067G02570	VIT_03S0088G01290	VIT_18S0001G00490	VIT_11S0037G00340	VIT_14S0060G02260	VIT_18S0001G07960	VIT_14S0068G01120	VIT_08S0007G03330	VIT_03S0180G00070	VIT_02S0012G01420	VIT_05S0020G04080	VIT_14S0036G00470	VIT_08S0105G00460	VIT_05S0077G01060	VIT_11S0052G00730	VIT_07S0151G00770	VIT_01S0137G00210	VIT_07S0005G04400	VIT_10S0116G01780	VIT_08S0007G00530	VIT_12S0057G01550	VIT_10S0003G03070	VIT_09S0018G00400	VIT_10S0116G01540
51186	1.3367e-06	6.2288e-05	74	543	1617	20871	cofactor metabolic process	VIT_06S0009G01130	VIT_10S0116G01920	VIT_19S0015G01760	VIT_01S0146G00060	VIT_01S0150G00190	VIT_12S0034G01090	VIT_14S0066G01410	VIT_06S0004G07380	VIT_10S0003G00890	VIT_02S0012G00980	VIT_06S0004G06130	VIT_08S0105G00590	VIT_08S0007G03930	VIT_05S0029G00180	VIT_11S0016G03100	VIT_14S0068G00810	VIT_12S0059G00270	VIT_12S0059G02250	VIT_13S0067G02450	VIT_11S0016G04570	VIT_10S0116G01910	VIT_07S0141G00390	VIT_06S0004G01160	VIT_07S0005G00210	VIT_08S0007G03330	VIT_12S0028G02180	VIT_13S0064G00440	VIT_19S0014G00350	VIT_12S0057G00940	VIT_10S0003G04940	VIT_11S0016G00760	VIT_02S0012G01420	VIT_18S0072G00970	VIT_06S0004G05230	VIT_18S0001G13230	VIT_08S0040G00980	VIT_19S0177G00340	VIT_06S0061G00010	VIT_05S0094G00820	VIT_01S0127G00450	VIT_08S0007G06390	VIT_08S0007G00530
16132	1.4241e-06	6.4612e-05	15	47	1617	20871	brassinosteroid biosynthetic process	VIT_09S0054G00930	VIT_11S0037G01410	VIT_11S0016G04570	VIT_08S0007G06390	VIT_12S0057G01020	VIT_12S0034G01090	VIT_13S0064G00440	VIT_10S0003G02590	VIT_18S0072G01000	VIT_11S0016G00100	VIT_08S0007G03930	VIT_05S0102G00090	VIT_18S0001G13230	VIT_05S0029G00180	VIT_08S0040G00980
44435	1.428e-06	6.4612e-05	93	732	1617	20871	plastid part	VIT_18S0001G05530	VIT_16S0050G02240	VIT_07S0005G00180	VIT_19S0015G01760	VIT_01S0150G00190	VIT_14S0066G01410	VIT_03S0180G00160	VIT_06S0004G07380	VIT_08S0040G00910	VIT_06S0004G06130	VIT_12S0028G01330	VIT_08S0105G00590	VIT_04S0008G00770	VIT_09S0002G04360	VIT_11S0016G05840	VIT_12S0059G00270	VIT_12S0059G02250	VIT_13S0067G02450	VIT_14S0108G01560	VIT_11S0016G01400	VIT_03S0088G01290	VIT_13S0067G00150	VIT_14S0171G00310	VIT_19S0090G01320	VIT_17S0000G03820	VIT_14S0006G01410	VIT_07S0141G00390	VIT_08S0007G00780	VIT_10S0003G04350	VIT_12S0057G00940	VIT_09S0018G01870	VIT_02S0012G01420	VIT_14S0036G00470	VIT_05S0051G00440	VIT_18S0072G00970	VIT_18S0001G13870	VIT_06S0004G05230	VIT_18S0001G12780	VIT_00S0313G00020	VIT_18S0001G12500	VIT_15S0046G02860	VIT_12S0055G00490
44283	1.7018e-06	7.59e-05	127	1087	1617	20871	small molecule biosynthetic process	VIT_18S0001G05530	VIT_06S0004G01510	VIT_08S0007G00190	VIT_00S0313G00040	VIT_13S0064G00030	VIT_04S0008G03770	VIT_04S0008G02040	VIT_19S0014G04980	VIT_19S0014G04860	VIT_07S0104G00230	VIT_13S0019G01010	VIT_13S0019G01260	VIT_02S0012G00980	VIT_06S0004G06130	VIT_08S0105G00590	VIT_04S0008G00770	VIT_09S0018G02130	VIT_12S0059G00270	VIT_03S0097G00550	VIT_13S0067G02570	VIT_03S0088G01290	VIT_14S0060G02260	VIT_19S0090G01320	VIT_14S0068G01120	VIT_13S0064G00440	VIT_10S0003G04940	VIT_05S0020G04080	VIT_13S0019G04480	VIT_05S0077G01060	VIT_16S0098G01840	VIT_15S0046G02860	VIT_01S0137G00210	VIT_19S0177G00140	VIT_07S0104G00090	VIT_10S0116G01780	VIT_08S0007G00530	VIT_12S0057G01550	VIT_10S0003G03070	VIT_04S0008G02380	VIT_09S0018G00400	VIT_10S0116G01540	VIT_06S0004G06030
7010	1.7691e-06	7.7792e-05	47	295	1617	20871	cytoskeleton organization	VIT_16S0050G00380	VIT_16S0022G01430	VIT_06S0009G03450	VIT_01S0127G00230	VIT_19S0090G01230	VIT_08S0007G06370	VIT_14S0066G01030	VIT_08S0007G05060	VIT_14S0068G01150	VIT_06S0004G01270	VIT_05S0049G01350	VIT_01S0011G01630	VIT_14S0068G01090	VIT_13S0084G00630	VIT_08S0007G02030	VIT_05S0049G00980	VIT_10S0003G04560	VIT_10S0003G00330	VIT_13S0019G04030	VIT_00S0227G00200	VIT_03S0091G00200	VIT_09S0002G00920	VIT_18S0001G11220	VIT_18S0001G11200	VIT_11S0037G00480	VIT_15S0046G03520	VIT_07S0104G01070	VIT_14S0060G02260	VIT_06S0004G02910	VIT_11S0016G04570	VIT_14S0068G01120	VIT_00S0333G00070	VIT_10S0003G02590	VIT_01S0011G06330	VIT_05S0020G03090	VIT_11S0016G00100	VIT_06S0004G08220	VIT_05S0102G00090	VIT_15S0021G01130	VIT_00S0227G00110	VIT_11S0016G03210	VIT_03S0038G02230
44434	1.8249e-06	7.913e-05	91	716	1617	20871	chloroplast part	VIT_18S0001G05530	VIT_16S0050G02240	VIT_07S0005G00180	VIT_19S0015G01760	VIT_01S0150G00190	VIT_14S0066G01410	VIT_03S0180G00160	VIT_06S0004G07380	VIT_08S0040G00910	VIT_06S0004G06130	VIT_12S0028G01330	VIT_08S0105G00590	VIT_04S0008G00770	VIT_09S0002G04360	VIT_11S0016G05840	VIT_12S0059G00270	VIT_12S0059G02250	VIT_13S0067G02450	VIT_14S0108G01560	VIT_11S0016G01400	VIT_03S0088G01290	VIT_13S0067G00150	VIT_14S0171G00310	VIT_19S0090G01320	VIT_17S0000G03820	VIT_14S0006G01410	VIT_07S0141G00390	VIT_08S0007G00780	VIT_10S0003G04350	VIT_12S0057G00940	VIT_09S0018G01870	VIT_02S0012G01420	VIT_14S0036G00470	VIT_05S0051G00440	VIT_18S0072G00970	VIT_18S0001G13870	VIT_06S0004G05230	VIT_18S0001G12780	VIT_18S0001G12500	VIT_15S0046G02860	VIT_12S0055G00490	VIT_18S0001G06520
6139	1.8585e-06	7.9481e-05	276	2750	1617	20871	nucleobase, nucleoside, nucleotide and nucleic acid metabolic process	VIT_04S0023G01450	VIT_08S0040G00270	VIT_18S0166G00320	VIT_13S0019G01810	VIT_12S0035G01420	VIT_19S0014G04860	VIT_07S0104G00230	VIT_11S0016G00630	VIT_02S0012G00980	VIT_06S0004G06130	VIT_08S0007G08190	VIT_01S0026G00230	VIT_08S0105G00590	VIT_04S0044G01790	VIT_09S0018G02130	VIT_03S0091G00200	VIT_16S0039G00690	VIT_02S0025G03570	VIT_14S0108G00430	VIT_11S0016G03100	VIT_14S0068G00810	VIT_02S0025G03690	VIT_12S0059G00270	VIT_03S0097G00550	VIT_13S0067G02570	VIT_13S0067G02690	VIT_13S0067G00150	VIT_14S0060G02260	VIT_09S0002G06690	VIT_19S0090G01320	VIT_18S0001G08090	VIT_09S0002G00470	VIT_18S0072G00970	VIT_06S0061G01190	VIT_01S0137G00250	VIT_01S0137G00210	VIT_03S0038G00610	VIT_13S0019G00700	VIT_15S0045G00310	VIT_01S0011G04400	VIT_08S0007G03760	VIT_04S0008G06580
16129	1.9237e-06	8.0078e-05	15	48	1617	20871	phytosteroid biosynthetic process	VIT_09S0054G00930	VIT_11S0037G01410	VIT_11S0016G04570	VIT_08S0007G06390	VIT_12S0057G01020	VIT_12S0034G01090	VIT_13S0064G00440	VIT_10S0003G02590	VIT_18S0072G01000	VIT_11S0016G00100	VIT_08S0007G03930	VIT_05S0102G00090	VIT_18S0001G13230	VIT_05S0029G00180	VIT_08S0040G00980
16131	1.9237e-06	8.0078e-05	15	48	1617	20871	brassinosteroid metabolic process	VIT_09S0054G00930	VIT_11S0037G01410	VIT_11S0016G04570	VIT_08S0007G06390	VIT_12S0057G01020	VIT_12S0034G01090	VIT_13S0064G00440	VIT_10S0003G02590	VIT_18S0072G01000	VIT_11S0016G00100	VIT_08S0007G03930	VIT_05S0102G00090	VIT_18S0001G13230	VIT_05S0029G00180	VIT_08S0040G00980
16125	2.4316e-06	9.8805e-05	19	74	1617	20871	sterol metabolic process	VIT_18S0001G05530	VIT_09S0054G00930	VIT_11S0016G04570	VIT_08S0007G06390	VIT_12S0057G01020	VIT_12S0034G01090	VIT_13S0064G00440	VIT_10S0003G02590	VIT_18S0072G01000	VIT_16S0098G01230	VIT_13S0019G01260	VIT_02S0012G02530	VIT_11S0016G00100	VIT_08S0007G03930	VIT_05S0102G00090	VIT_18S0001G13230	VIT_05S0029G00180	VIT_01S0137G00180	VIT_08S0040G00980
44425	2.4369e-06	9.8805e-05	255	2517	1617	20871	membrane part	VIT_16S0022G00640	VIT_00S0414G00030	VIT_10S0003G04540	VIT_19S0014G04860	VIT_08S0007G00470	VIT_13S0019G01260	VIT_18S0001G11260	VIT_08S0105G00590	VIT_09S0018G02130	VIT_09S0002G00920	VIT_14S0108G00430	VIT_14S0030G00490	VIT_13S0067G02570	VIT_02S0033G01370	VIT_08S0040G00380	VIT_01S0011G01280	VIT_11S0016G04570	VIT_03S0017G02170	VIT_10S0116G00100	VIT_12S0028G02180	VIT_13S0064G00440	VIT_12S0028G01090	VIT_14S0006G00520	VIT_18S0001G05700	VIT_05S0020G01530	VIT_07S0031G03220	VIT_06S0004G03090	VIT_05S0062G00850	VIT_09S0002G04830	VIT_13S0073G00630	VIT_00S0207G00210	VIT_08S0058G00740	VIT_01S0137G00250	VIT_12S0028G03060	VIT_01S0137G00210	VIT_07S0005G04400	VIT_13S0019G02440	VIT_17S0000G09750	VIT_10S0003G04560	VIT_16S0098G01230	VIT_13S0067G03440	VIT_05S0094G01390
96	2.5469e-06	0.00010175	39	229	1617	20871	sulfur amino acid metabolic process	VIT_18S0001G05530	VIT_01S0137G00210	VIT_00S0313G00040	VIT_13S0064G00030	VIT_19S0015G01760	VIT_04S0008G03770	VIT_10S0116G01780	VIT_03S0091G00080	VIT_07S0005G02640	VIT_10S0116G01540	VIT_00S0759G00010	VIT_08S0105G00590	VIT_12S0028G02000	VIT_00S0357G00020	VIT_12S0059G00270	VIT_04S0044G01410	VIT_00S0194G00120	VIT_13S0067G02570	VIT_03S0088G01290	VIT_18S0089G01170	VIT_07S0005G00070	VIT_11S0037G01410	VIT_14S0068G01120	VIT_12S0035G01950	VIT_08S0056G00150	VIT_14S0006G01410	VIT_07S0005G02410	VIT_08S0007G02540	VIT_10S0003G04350	VIT_05S0020G04080	VIT_18S0072G00410	VIT_18S0001G13870	VIT_00S0227G00110	VIT_15S0046G02160	VIT_03S0038G02230	VIT_05S0077G01060	VIT_18S0001G05040	VIT_08S0040G00980	VIT_00S0125G00280
16128	2.5748e-06	0.00010175	15	49	1617	20871	phytosteroid metabolic process	VIT_09S0054G00930	VIT_11S0037G01410	VIT_11S0016G04570	VIT_08S0007G06390	VIT_12S0057G01020	VIT_12S0034G01090	VIT_13S0064G00440	VIT_10S0003G02590	VIT_18S0072G01000	VIT_11S0016G00100	VIT_08S0007G03930	VIT_05S0102G00090	VIT_18S0001G13230	VIT_05S0029G00180	VIT_08S0040G00980
71555	2.8907e-06	0.00011281	55	373	1617	20871	cell wall organization	VIT_00S0313G00040	VIT_08S0007G06370	VIT_18S0001G01130	VIT_06S0004G01270	VIT_01S0011G01630	VIT_10S0003G00330	VIT_14S0083G00690	VIT_07S0005G00730	VIT_09S0018G02130	VIT_14S0108G00430	VIT_12S0059G00270	VIT_09S0002G00320	VIT_07S0005G02590	VIT_11S0016G03480	VIT_11S0016G04570	VIT_01S0150G00460	VIT_06S0004G03090	VIT_03S0038G04250	VIT_15S0048G01990	VIT_02S0154G00080	VIT_12S0134G00160	VIT_04S0044G01000	VIT_05S0062G00250	VIT_03S0038G02230	VIT_06S0061G01590	VIT_08S0040G00980	VIT_18S0001G06520	VIT_06S0009G03450	VIT_08S0007G05060	VIT_08S0007G00530	VIT_08S0007G02030	VIT_08S0007G07880	VIT_10S0003G04560	VIT_17S0000G05070	VIT_14S0083G01160	VIT_13S0019G05160	VIT_00S0583G00030	VIT_04S0044G01010	VIT_00S0357G00020	VIT_08S0056G00080	VIT_14S0108G01020	VIT_04S0079G00420
42446	3.2038e-06	0.00012226	21	89	1617	20871	hormone biosynthetic process	VIT_09S0054G00930	VIT_11S0037G01410	VIT_11S0016G04570	VIT_06S0061G01410	VIT_08S0007G06390	VIT_12S0057G01020	VIT_12S0034G01090	VIT_05S0029G00420	VIT_13S0064G00440	VIT_10S0003G02590	VIT_18S0072G01000	VIT_09S0018G01870	VIT_11S0016G00100	VIT_08S0058G00590	VIT_08S0007G03930	VIT_05S0102G00090	VIT_18S0001G13230	VIT_05S0029G00180	VIT_11S0016G01230	VIT_08S0040G00980	VIT_03S0088G01290
9888	3.2111e-06	0.00012226	62	440	1617	20871	tissue development	VIT_07S0005G05510	VIT_01S0127G00230	VIT_00S0313G00040	VIT_08S0007G06370	VIT_17S0000G04440	VIT_04S0008G03770	VIT_01S0011G01630	VIT_13S0084G00630	VIT_05S0020G04950	VIT_15S0048G01980	VIT_10S0003G00330	VIT_03S0091G00200	VIT_14S0108G00430	VIT_08S0058G01300	VIT_04S0079G00200	VIT_14S0108G01680	VIT_13S0067G02570	VIT_12S0059G01320	VIT_03S0038G01810	VIT_06S0004G02910	VIT_11S0016G04570	VIT_01S0011G00110	VIT_02S0154G00080	VIT_06S0004G08220	VIT_12S0134G00160	VIT_03S0038G02230	VIT_16S0098G00870	VIT_14S0108G00040	VIT_06S0061G01590	VIT_16S0098G01840	VIT_08S0040G00980	VIT_04S0069G00770	VIT_18S0164G00070	VIT_06S0009G03450	VIT_19S0090G01650	VIT_08S0007G05060	VIT_07S0104G00090	VIT_06S0004G00040	VIT_14S0068G01090	VIT_08S0007G02030	VIT_10S0003G04560	VIT_17S0000G01350
10015	3.3659e-06	0.00012661	30	157	1617	20871	root morphogenesis	VIT_06S0009G03450	VIT_12S0028G03060	VIT_00S0313G00040	VIT_19S0014G02740	VIT_08S0007G06370	VIT_08S0007G05060	VIT_06S0004G00040	VIT_04S0008G03770	VIT_01S0011G01630	VIT_08S0007G02030	VIT_10S0003G04560	VIT_10S0116G01540	VIT_10S0003G00330	VIT_17S0000G05070	VIT_14S0108G00430	VIT_00S0357G00020	VIT_12S0059G01320	VIT_11S0037G01410	VIT_11S0016G04570	VIT_12S0057G01020	VIT_05S0020G03090	VIT_02S0154G00080	VIT_06S0004G08220	VIT_05S0020G03170	VIT_13S0073G00170	VIT_06S0061G01590	VIT_08S0040G00980	VIT_03S0038G00270	VIT_08S0040G01890	VIT_04S0069G00770
8361	3.5286e-06	0.00013115	39	232	1617	20871	regulation of cell size	VIT_00S0313G00040	VIT_19S0014G02740	VIT_19S0090G01650	VIT_08S0007G05060	VIT_18S0001G01130	VIT_06S0004G00040	VIT_14S0068G01150	VIT_08S0056G00500	VIT_04S0008G03770	VIT_01S0011G01630	VIT_08S0007G02030	VIT_10S0003G04560	VIT_10S0116G01540	VIT_10S0003G00330	VIT_17S0000G05070	VIT_14S0083G01160	VIT_00S0583G00030	VIT_09S0018G02130	VIT_14S0108G00430	VIT_00S0357G00020	VIT_06S0004G04610	VIT_14S0108G01020	VIT_04S0079G00420	VIT_12S0059G01320	VIT_02S0025G04920	VIT_19S0014G03400	VIT_11S0016G04570	VIT_12S0057G01020	VIT_01S0026G01140	VIT_06S0004G03090	VIT_05S0020G03090	VIT_02S0154G00080	VIT_06S0004G08220	VIT_04S0008G00660	VIT_11S0016G05730	VIT_13S0073G00170	VIT_08S0040G00980	VIT_03S0038G00270	VIT_08S0040G01890
44085	3.6005e-06	0.00013224	106	882	1617	20871	cellular component biogenesis	VIT_18S0001G07830	VIT_02S0025G01420	VIT_12S0035G01420	VIT_04S0008G03770	VIT_10S0003G00330	VIT_07S0141G00240	VIT_01S0026G00230	VIT_08S0105G00590	VIT_09S0018G02130	VIT_02S0012G00580	VIT_02S0025G01270	VIT_15S0046G01120	VIT_02S0025G03690	VIT_12S0059G00270	VIT_14S0068G00410	VIT_18S0001G00490	VIT_14S0060G02260	VIT_11S0016G03480	VIT_19S0090G01320	VIT_11S0016G04570	VIT_18S0001G05660	VIT_00S0227G00060	VIT_18S0001G14360	VIT_02S0012G01420	VIT_12S0134G00160	VIT_18S0001G08250	VIT_01S0137G00250	VIT_01S0137G00210	VIT_03S0038G00610	VIT_12S0059G01970	VIT_07S0005G04400	VIT_08S0056G01250	VIT_18S0001G09310	VIT_08S0007G00530	VIT_08S0007G05420	VIT_09S0018G00400	VIT_14S0083G01160	VIT_07S0031G00680	VIT_00S0880G00020	VIT_11S0037G00480	VIT_17S0000G01740	VIT_07S0104G01590
6790	3.6659e-06	0.00013308	51	339	1617	20871	sulfur metabolic process	VIT_18S0001G05530	VIT_00S0313G00040	VIT_13S0064G00030	VIT_19S0015G01760	VIT_04S0008G03770	VIT_03S0091G00080	VIT_07S0005G02640	VIT_06S0004G06130	VIT_08S0105G00590	VIT_11S0206G00110	VIT_12S0059G00270	VIT_13S0067G02570	VIT_03S0088G01290	VIT_14S0068G01120	VIT_14S0006G01410	VIT_07S0141G00390	VIT_07S0005G00210	VIT_10S0003G04350	VIT_06S0004G07130	VIT_05S0020G04080	VIT_18S0072G00410	VIT_18S0072G00970	VIT_18S0001G13870	VIT_06S0004G05230	VIT_03S0038G02230	VIT_11S0016G01770	VIT_05S0077G01060	VIT_08S0040G00980	VIT_01S0137G00210	VIT_19S0177G00140	VIT_10S0116G01780	VIT_10S0116G00530	VIT_10S0116G01540	VIT_00S0759G00010	VIT_13S0019G05160	VIT_12S0028G02000	VIT_00S0357G00020	VIT_04S0044G01410	VIT_00S0194G00120	VIT_18S0089G01170	VIT_07S0005G00070	VIT_11S0037G01410
44459	4.0093e-06	0.00014386	55	377	1617	20871	plasma membrane part	VIT_18S0001G05530	VIT_08S0007G00190	VIT_07S0005G05510	VIT_16S0022G00640	VIT_05S0094G00800	VIT_06S0004G01270	VIT_04S0008G02040	VIT_17S0000G04200	VIT_13S0084G00630	VIT_16S0022G01690	VIT_08S0007G00470	VIT_03S0038G03270	VIT_12S0028G02540	VIT_18S0001G11260	VIT_05S0051G00650	VIT_02S0109G00230	VIT_11S0016G05840	VIT_14S0068G00410	VIT_19S0014G02970	VIT_05S0020G01570	VIT_17S0000G00830	VIT_14S0066G00250	VIT_11S0118G00590	VIT_12S0028G02180	VIT_01S0011G01480	VIT_13S0064G00440	VIT_14S0006G00520	VIT_18S0072G00410	VIT_02S0154G00080	VIT_06S0004G08220	VIT_12S0059G02260	VIT_01S0137G00250	VIT_16S0022G01430	VIT_12S0059G01970	VIT_18S0001G02440	VIT_08S0007G05060	VIT_18S0001G00860	VIT_17S0000G09750	VIT_10S0003G04560	VIT_07S0141G00540	VIT_17S0000G05070	VIT_09S0002G04020
42445	4.055e-06	0.00014386	24	112	1617	20871	hormone metabolic process	VIT_09S0054G00930	VIT_06S0061G00010	VIT_11S0037G01410	VIT_11S0016G04570	VIT_06S0061G01410	VIT_08S0007G06390	VIT_12S0057G01020	VIT_12S0034G01090	VIT_05S0029G00420	VIT_13S0064G00440	VIT_10S0003G02590	VIT_18S0072G01000	VIT_09S0018G01870	VIT_11S0016G00100	VIT_08S0058G00590	VIT_08S0007G03930	VIT_10S0003G00420	VIT_05S0102G00090	VIT_18S0001G13230	VIT_05S0029G00180	VIT_11S0016G01230	VIT_04S0044G01620	VIT_08S0040G00980	VIT_03S0088G01290
32787	4.1217e-06	0.00014458	95	771	1617	20871	monocarboxylic acid metabolic process	VIT_16S0050G00380	VIT_06S0004G01510	VIT_00S0313G00040	VIT_04S0008G03770	VIT_01S0150G00190	VIT_00S2125G00010	VIT_07S0005G02640	VIT_19S0014G04980	VIT_07S0104G00230	VIT_14S0066G01410	VIT_13S0019G01010	VIT_07S0005G03570	VIT_13S0019G01260	VIT_02S0012G00980	VIT_06S0004G06130	VIT_08S0105G00590	VIT_08S0040G01920	VIT_02S0012G00580	VIT_06S0061G01080	VIT_12S0059G00270	VIT_12S0059G02250	VIT_03S0088G01290	VIT_18S0001G00490	VIT_14S0060G02260	VIT_06S0004G02910	VIT_19S0014G02810	VIT_06S0004G01160	VIT_19S0014G02370	VIT_10S0003G00150	VIT_08S0007G03330	VIT_12S0057G00940	VIT_09S0018G01870	VIT_02S0012G01420	VIT_14S0036G00470	VIT_12S0055G01100	VIT_06S0004G08220	VIT_08S0105G00460	VIT_11S0016G01770	VIT_11S0052G00730	VIT_07S0151G00770	VIT_08S0040G00980	VIT_19S0177G00340
9791	6.4337e-06	0.00022183	109	925	1617	20871	post-embryonic development	VIT_01S0127G00230	VIT_11S0016G02020	VIT_04S0008G02040	VIT_05S0049G01350	VIT_07S0005G06480	VIT_19S0014G04980	VIT_08S0007G08230	VIT_10S0003G00330	VIT_11S0016G00630	VIT_02S0012G00980	VIT_03S0091G00200	VIT_14S0108G00430	VIT_08S0058G01300	VIT_02S0025G02400	VIT_18S0001G05660	VIT_18S0001G07200	VIT_01S0011G00110	VIT_07S0130G00310	VIT_13S0064G00440	VIT_03S0091G01020	VIT_04S0008G00660	VIT_08S0105G00460	VIT_06S0004G03130	VIT_11S0052G00730	VIT_14S0108G00040	VIT_06S0061G01590	VIT_16S0098G01840	VIT_04S0069G00770	VIT_18S0117G00230	VIT_11S0016G03290	VIT_12S0028G03060	VIT_15S0045G00310	VIT_11S0016G03450	VIT_18S0001G00860	VIT_14S0068G01090	VIT_08S0007G02030	VIT_17S0000G01350	VIT_10S0116G01540	VIT_18S0001G13660	VIT_13S0067G00570	VIT_08S0007G01290	VIT_16S0050G00390
46394	6.6155e-06	0.00022183	78	607	1617	20871	carboxylic acid biosynthetic process	VIT_18S0001G05530	VIT_06S0004G01510	VIT_00S0313G00040	VIT_13S0064G00030	VIT_19S0015G01760	VIT_04S0008G02040	VIT_03S0091G00080	VIT_01S0150G00190	VIT_00S2125G00010	VIT_19S0014G04980	VIT_07S0104G00230	VIT_14S0066G01410	VIT_13S0019G01010	VIT_13S0019G01260	VIT_02S0012G00980	VIT_08S0105G00590	VIT_12S0059G00270	VIT_13S0067G02570	VIT_03S0088G01290	VIT_14S0068G01120	VIT_19S0014G02810	VIT_14S0006G01410	VIT_12S0034G01080	VIT_10S0003G00150	VIT_10S0003G04350	VIT_09S0018G01870	VIT_05S0020G04080	VIT_18S0072G00410	VIT_18S0001G13870	VIT_12S0055G01100	VIT_03S0038G02230	VIT_11S0016G01770	VIT_05S0077G01060	VIT_08S0040G00980	VIT_03S0038G04490	VIT_01S0137G00210	VIT_10S0116G01780	VIT_08S0007G00530	VIT_12S0057G01550	VIT_10S0003G03070	VIT_09S0018G00400	VIT_10S0116G01540
16053	6.6155e-06	0.00022183	78	607	1617	20871	organic acid biosynthetic process	VIT_18S0001G05530	VIT_06S0004G01510	VIT_00S0313G00040	VIT_13S0064G00030	VIT_19S0015G01760	VIT_04S0008G02040	VIT_03S0091G00080	VIT_01S0150G00190	VIT_00S2125G00010	VIT_19S0014G04980	VIT_07S0104G00230	VIT_14S0066G01410	VIT_13S0019G01010	VIT_13S0019G01260	VIT_02S0012G00980	VIT_08S0105G00590	VIT_12S0059G00270	VIT_13S0067G02570	VIT_03S0088G01290	VIT_14S0068G01120	VIT_19S0014G02810	VIT_14S0006G01410	VIT_12S0034G01080	VIT_10S0003G00150	VIT_10S0003G04350	VIT_09S0018G01870	VIT_05S0020G04080	VIT_18S0072G00410	VIT_18S0001G13870	VIT_12S0055G01100	VIT_03S0038G02230	VIT_11S0016G01770	VIT_05S0077G01060	VIT_08S0040G00980	VIT_03S0038G04490	VIT_01S0137G00210	VIT_10S0116G01780	VIT_08S0007G00530	VIT_12S0057G01550	VIT_10S0003G03070	VIT_09S0018G00400	VIT_10S0116G01540
43473	6.9632e-06	0.00022183	12	35	1617	20871	pigmentation	VIT_10S0003G00330	VIT_17S0000G05070	VIT_00S0313G00040	VIT_08S0007G05060	VIT_02S0154G00080	VIT_01S0011G00110	VIT_14S0108G00430	VIT_00S0357G00020	VIT_13S0067G00570	VIT_08S0007G02030	VIT_08S0040G00980	VIT_03S0038G00270
43476	6.9632e-06	0.00022183	12	35	1617	20871	pigment accumulation	VIT_10S0003G00330	VIT_17S0000G05070	VIT_00S0313G00040	VIT_08S0007G05060	VIT_02S0154G00080	VIT_01S0011G00110	VIT_14S0108G00430	VIT_00S0357G00020	VIT_13S0067G00570	VIT_08S0007G02030	VIT_08S0040G00980	VIT_03S0038G00270
43478	6.9632e-06	0.00022183	12	35	1617	20871	pigment accumulation in response to UV light	VIT_10S0003G00330	VIT_17S0000G05070	VIT_00S0313G00040	VIT_08S0007G05060	VIT_02S0154G00080	VIT_01S0011G00110	VIT_14S0108G00430	VIT_00S0357G00020	VIT_13S0067G00570	VIT_08S0007G02030	VIT_08S0040G00980	VIT_03S0038G00270
43479	6.9632e-06	0.00022183	12	35	1617	20871	pigment accumulation in tissues in response to UV light	VIT_10S0003G00330	VIT_17S0000G05070	VIT_00S0313G00040	VIT_08S0007G05060	VIT_02S0154G00080	VIT_01S0011G00110	VIT_14S0108G00430	VIT_00S0357G00020	VIT_13S0067G00570	VIT_08S0007G02030	VIT_08S0040G00980	VIT_03S0038G00270
43480	6.9632e-06	0.00022183	12	35	1617	20871	pigment accumulation in tissues	VIT_10S0003G00330	VIT_17S0000G05070	VIT_00S0313G00040	VIT_08S0007G05060	VIT_02S0154G00080	VIT_01S0011G00110	VIT_14S0108G00430	VIT_00S0357G00020	VIT_13S0067G00570	VIT_08S0007G02030	VIT_08S0040G00980	VIT_03S0038G00270
43481	6.9632e-06	0.00022183	12	35	1617	20871	anthocyanin accumulation in tissues in response to UV light	VIT_10S0003G00330	VIT_17S0000G05070	VIT_00S0313G00040	VIT_08S0007G05060	VIT_02S0154G00080	VIT_01S0011G00110	VIT_14S0108G00430	VIT_00S0357G00020	VIT_13S0067G00570	VIT_08S0007G02030	VIT_08S0040G00980	VIT_03S0038G00270
6733	8.5387e-06	0.00026927	33	189	1617	20871	oxidoreduction coenzyme metabolic process	VIT_19S0177G00340	VIT_05S0094G00820	VIT_19S0015G01760	VIT_01S0146G00060	VIT_01S0150G00190	VIT_12S0057G01550	VIT_14S0066G01410	VIT_12S0057G01030	VIT_00S0759G00010	VIT_06S0004G07380	VIT_07S0031G00680	VIT_02S0012G00980	VIT_06S0004G06130	VIT_13S0019G05160	VIT_08S0105G00590	VIT_11S0016G03100	VIT_00S0357G00020	VIT_12S0059G00270	VIT_04S0044G01410	VIT_12S0059G02250	VIT_12S0034G01860	VIT_11S0052G01710	VIT_12S0035G01950	VIT_07S0005G02410	VIT_05S0020G02800	VIT_14S0171G00130	VIT_12S0057G00940	VIT_11S0016G00760	VIT_18S0072G00970	VIT_06S0004G06540	VIT_00S0227G00110	VIT_06S0004G05230	VIT_02S0025G02150
9750	9.7751e-06	0.00030311	15	54	1617	20871	response to fructose stimulus	VIT_18S0001G07960	VIT_19S0014G02740	VIT_06S0004G00040	VIT_04S0008G02040	VIT_10S0116G01780	VIT_13S0019G01010	VIT_13S0019G04240	VIT_17S0000G05070	VIT_12S0028G02000	VIT_06S0009G01930	VIT_19S0014G01800	VIT_04S0069G00790	VIT_06S0004G02890	VIT_07S0151G00460	VIT_18S0001G10720
32535	9.9031e-06	0.00030311	39	242	1617	20871	regulation of cellular component size	VIT_00S0313G00040	VIT_19S0014G02740	VIT_19S0090G01650	VIT_08S0007G05060	VIT_18S0001G01130	VIT_06S0004G00040	VIT_14S0068G01150	VIT_08S0056G00500	VIT_04S0008G03770	VIT_01S0011G01630	VIT_08S0007G02030	VIT_10S0003G04560	VIT_10S0116G01540	VIT_10S0003G00330	VIT_17S0000G05070	VIT_14S0083G01160	VIT_00S0583G00030	VIT_09S0018G02130	VIT_14S0108G00430	VIT_00S0357G00020	VIT_06S0004G04610	VIT_14S0108G01020	VIT_04S0079G00420	VIT_12S0059G01320	VIT_02S0025G04920	VIT_19S0014G03400	VIT_11S0016G04570	VIT_12S0057G01020	VIT_01S0026G01140	VIT_06S0004G03090	VIT_05S0020G03090	VIT_02S0154G00080	VIT_06S0004G08220	VIT_04S0008G00660	VIT_11S0016G05730	VIT_13S0073G00170	VIT_08S0040G00980	VIT_03S0038G00270	VIT_08S0040G01890
90066	9.9031e-06	0.00030311	39	242	1617	20871	regulation of anatomical structure size	VIT_00S0313G00040	VIT_19S0014G02740	VIT_19S0090G01650	VIT_08S0007G05060	VIT_18S0001G01130	VIT_06S0004G00040	VIT_14S0068G01150	VIT_08S0056G00500	VIT_04S0008G03770	VIT_01S0011G01630	VIT_08S0007G02030	VIT_10S0003G04560	VIT_10S0116G01540	VIT_10S0003G00330	VIT_17S0000G05070	VIT_14S0083G01160	VIT_00S0583G00030	VIT_09S0018G02130	VIT_14S0108G00430	VIT_00S0357G00020	VIT_06S0004G04610	VIT_14S0108G01020	VIT_04S0079G00420	VIT_12S0059G01320	VIT_02S0025G04920	VIT_19S0014G03400	VIT_11S0016G04570	VIT_12S0057G01020	VIT_01S0026G01140	VIT_06S0004G03090	VIT_05S0020G03090	VIT_02S0154G00080	VIT_06S0004G08220	VIT_04S0008G00660	VIT_11S0016G05730	VIT_13S0073G00170	VIT_08S0040G00980	VIT_03S0038G00270	VIT_08S0040G01890
6753	1.0007e-05	0.00030333	93	767	1617	20871	nucleoside phosphate metabolic process	VIT_16S0050G00380	VIT_08S0007G00190	VIT_06S0009G02020	VIT_06S0061G00350	VIT_07S0005G00180	VIT_18S0166G00320	VIT_19S0015G01760	VIT_01S0146G00060	VIT_04S0023G01610	VIT_04S0008G02040	VIT_01S0150G00190	VIT_18S0076G00380	VIT_19S0014G04860	VIT_14S0066G01410	VIT_02S0012G00980	VIT_08S0040G00910	VIT_06S0004G06130	VIT_08S0105G00590	VIT_04S0044G01790	VIT_04S0008G00770	VIT_09S0018G02130	VIT_15S0046G00470	VIT_14S0108G00430	VIT_11S0016G03100	VIT_06S0004G03220	VIT_12S0059G00270	VIT_12S0059G02250	VIT_03S0097G00550	VIT_14S0060G02260	VIT_04S0023G00290	VIT_19S0090G01320	VIT_11S0037G00300	VIT_13S0047G00510	VIT_08S0007G01630	VIT_02S0087G00770	VIT_12S0057G00940	VIT_18S0001G14360	VIT_02S0012G00530	VIT_13S0019G04480	VIT_18S0072G00970	VIT_06S0004G08220	VIT_06S0004G05230
71554	1.2124e-05	0.00036396	72	557	1617	20871	cell wall organization or biogenesis	VIT_00S0313G00040	VIT_08S0007G06370	VIT_18S0001G01130	VIT_08S0056G00500	VIT_06S0004G01270	VIT_01S0011G01630	VIT_10S0003G00330	VIT_14S0083G00690	VIT_07S0005G00730	VIT_09S0018G02130	VIT_02S0012G00580	VIT_14S0108G00430	VIT_12S0059G00270	VIT_09S0002G00320	VIT_07S0005G02590	VIT_11S0016G03480	VIT_11S0016G04570	VIT_09S0002G02290	VIT_01S0150G00460	VIT_06S0004G03090	VIT_03S0038G04250	VIT_15S0048G01990	VIT_02S0154G00080	VIT_18S0001G03080	VIT_12S0134G00160	VIT_04S0044G01000	VIT_05S0062G00250	VIT_03S0038G02230	VIT_06S0061G01590	VIT_08S0040G00980	VIT_18S0001G06520	VIT_05S0020G04610	VIT_06S0009G03450	VIT_08S0007G05060	VIT_18S0122G00330	VIT_08S0007G00530	VIT_08S0007G02030	VIT_08S0007G07880	VIT_10S0003G04560	VIT_05S0094G00300	VIT_17S0000G06440	VIT_07S0031G00480
8652	1.3343e-05	0.00039674	49	336	1617	20871	cellular amino acid biosynthetic process	VIT_18S0001G05530	VIT_00S0313G00040	VIT_13S0064G00030	VIT_19S0015G01760	VIT_04S0008G02040	VIT_03S0091G00080	VIT_13S0019G01010	VIT_08S0105G00590	VIT_12S0059G00270	VIT_13S0067G02570	VIT_03S0088G01290	VIT_14S0068G01120	VIT_14S0006G01410	VIT_12S0034G01080	VIT_10S0003G04350	VIT_09S0018G01870	VIT_05S0020G04080	VIT_18S0072G00410	VIT_18S0001G13870	VIT_03S0038G02230	VIT_05S0077G01060	VIT_08S0040G00980	VIT_03S0038G04490	VIT_01S0137G00210	VIT_10S0116G01780	VIT_12S0057G01550	VIT_09S0018G00400	VIT_10S0116G01540	VIT_00S0759G00010	VIT_12S0028G02000	VIT_00S0357G00020	VIT_04S0044G01410	VIT_00S0194G00120	VIT_08S0040G03320	VIT_18S0089G01170	VIT_07S0005G00070	VIT_12S0035G01950	VIT_08S0056G00150	VIT_07S0005G02410	VIT_08S0007G02540	VIT_15S0048G00750	VIT_19S0177G00310
9266	1.396e-05	0.00041115	47	318	1617	20871	response to temperature stimulus	VIT_06S0009G01130	VIT_07S0005G03110	VIT_16S0022G00640	VIT_08S0007G05060	VIT_15S0045G00310	VIT_08S0007G00530	VIT_10S0003G03070	VIT_08S0007G07540	VIT_14S0066G01410	VIT_15S0021G02090	VIT_13S0019G01010	VIT_05S0020G04950	VIT_08S0007G05880	VIT_14S0066G01630	VIT_15S0048G01980	VIT_17S0000G05070	VIT_00S0759G00010	VIT_03S0063G01870	VIT_07S0031G00660	VIT_08S0105G00570	VIT_14S0108G00430	VIT_06S0004G02890	VIT_13S0067G00570	VIT_14S0108G01560	VIT_15S0046G03520	VIT_03S0088G01290	VIT_16S0013G00860	VIT_03S0038G01810	VIT_14S0060G00280	VIT_08S0040G03150	VIT_01S0011G00110	VIT_07S0005G02410	VIT_12S0028G01390	VIT_17S0000G02210	VIT_13S0019G04240	VIT_18S0001G13870	VIT_07S0104G00930	VIT_15S0046G01770	VIT_11S0016G01770	VIT_11S0016G02520	VIT_13S0067G02000	VIT_13S0073G00170
16052	1.4452e-05	0.00041824	59	432	1617	20871	carbohydrate catabolic process	VIT_01S0146G00060	VIT_01S0150G00190	VIT_08S0007G09000	VIT_14S0066G01410	VIT_05S0020G02850	VIT_08S0007G05880	VIT_07S0031G02560	VIT_00S0220G00070	VIT_02S0012G00980	VIT_06S0004G06130	VIT_03S0038G03990	VIT_08S0105G00590	VIT_07S0005G00730	VIT_11S0016G03100	VIT_12S0059G00270	VIT_12S0059G02250	VIT_09S0002G00320	VIT_06S0004G05900	VIT_11S0016G04570	VIT_13S0019G04910	VIT_12S0057G00940	VIT_18S0072G00970	VIT_06S0004G05230	VIT_04S0044G01000	VIT_03S0038G02230	VIT_12S0059G01250	VIT_08S0040G00980	VIT_15S0021G00500	VIT_18S0001G06520	VIT_19S0177G00340	VIT_05S0094G00820	VIT_12S0028G03060	VIT_08S0007G00530	VIT_12S0057G01550	VIT_19S0177G00300	VIT_05S0094G00300	VIT_12S0057G01030	VIT_05S0051G00590	VIT_17S0000G05070	VIT_00S0759G00010	VIT_07S0031G00680	VIT_13S0019G05160
21700	1.4468e-05	0.00041824	25	128	1617	20871	developmental maturation	VIT_06S0009G03450	VIT_00S0313G00040	VIT_08S0007G06370	VIT_08S0007G05060	VIT_06S0004G00040	VIT_04S0008G03770	VIT_01S0011G01630	VIT_19S0177G00300	VIT_08S0007G02030	VIT_10S0003G04560	VIT_10S0003G00330	VIT_17S0000G05070	VIT_14S0108G00430	VIT_00S0357G00020	VIT_12S0057G01020	VIT_05S0020G03090	VIT_02S0154G00080	VIT_06S0004G08220	VIT_13S0073G00170	VIT_06S0061G01590	VIT_08S0040G00980	VIT_03S0038G00270	VIT_08S0040G01890	VIT_04S0069G00770	VIT_18S0164G00070
40007	1.4767e-05	0.00042296	40	255	1617	20871	growth	VIT_00S0313G00040	VIT_19S0014G02740	VIT_19S0090G01650	VIT_18S0001G01130	VIT_06S0004G00040	VIT_14S0068G01150	VIT_08S0056G00500	VIT_04S0008G03770	VIT_01S0011G01630	VIT_08S0007G02030	VIT_10S0003G04560	VIT_10S0116G01540	VIT_10S0003G00330	VIT_17S0000G05070	VIT_14S0083G01160	VIT_00S0583G00030	VIT_09S0018G02130	VIT_14S0108G00430	VIT_00S0357G00020	VIT_06S0004G04610	VIT_14S0108G01020	VIT_04S0079G00420	VIT_12S0059G01320	VIT_02S0025G04920	VIT_19S0014G03400	VIT_11S0016G04570	VIT_12S0057G01020	VIT_01S0026G01140	VIT_18S0001G01800	VIT_13S0019G00590	VIT_06S0004G03090	VIT_05S0020G03090	VIT_02S0154G00080	VIT_06S0004G08220	VIT_04S0008G00660	VIT_11S0016G05730	VIT_13S0073G00170	VIT_08S0040G00980	VIT_03S0038G00270	VIT_08S0040G01890
55086	1.4947e-05	0.00042422	96	806	1617	20871	nucleobase, nucleoside and nucleotide metabolic process	VIT_16S0050G00380	VIT_08S0007G00190	VIT_06S0009G02020	VIT_06S0061G00350	VIT_07S0005G00180	VIT_18S0166G00320	VIT_19S0015G01760	VIT_01S0146G00060	VIT_04S0023G01610	VIT_04S0008G02040	VIT_01S0150G00190	VIT_18S0076G00380	VIT_13S0074G00110	VIT_19S0014G04860	VIT_14S0066G01410	VIT_02S0012G00980	VIT_08S0040G00910	VIT_06S0004G06130	VIT_08S0105G00590	VIT_04S0044G01790	VIT_04S0008G00770	VIT_09S0018G02130	VIT_15S0046G00470	VIT_14S0108G00430	VIT_11S0016G03100	VIT_06S0004G03220	VIT_12S0059G00270	VIT_12S0059G02250	VIT_03S0097G00550	VIT_08S0007G03690	VIT_14S0060G02260	VIT_06S0009G02790	VIT_04S0023G00290	VIT_19S0090G01320	VIT_11S0037G00300	VIT_13S0047G00510	VIT_08S0007G01630	VIT_02S0087G00770	VIT_12S0057G00940	VIT_18S0001G14360	VIT_02S0012G00530	VIT_13S0019G04480
9117	1.5429e-05	0.00043396	92	765	1617	20871	nucleotide metabolic process	VIT_16S0050G00380	VIT_08S0007G00190	VIT_06S0009G02020	VIT_06S0061G00350	VIT_07S0005G00180	VIT_18S0166G00320	VIT_19S0015G01760	VIT_01S0146G00060	VIT_04S0023G01610	VIT_04S0008G02040	VIT_01S0150G00190	VIT_18S0076G00380	VIT_19S0014G04860	VIT_14S0066G01410	VIT_02S0012G00980	VIT_08S0040G00910	VIT_06S0004G06130	VIT_08S0105G00590	VIT_04S0044G01790	VIT_04S0008G00770	VIT_09S0018G02130	VIT_15S0046G00470	VIT_14S0108G00430	VIT_11S0016G03100	VIT_06S0004G03220	VIT_12S0059G00270	VIT_12S0059G02250	VIT_03S0097G00550	VIT_14S0060G02260	VIT_04S0023G00290	VIT_19S0090G01320	VIT_11S0037G00300	VIT_13S0047G00510	VIT_08S0007G01630	VIT_02S0087G00770	VIT_12S0057G00940	VIT_18S0001G14360	VIT_02S0012G00530	VIT_13S0019G04480	VIT_18S0072G00970	VIT_06S0004G08220	VIT_06S0004G05230
44262	1.6937e-05	0.00047213	132	1193	1617	20871	cellular carbohydrate metabolic process	VIT_17S0000G02260	VIT_00S0414G00030	VIT_00S0469G00050	VIT_07S0104G00230	VIT_05S0020G02850	VIT_08S0007G05880	VIT_02S0012G00980	VIT_06S0004G06130	VIT_03S0038G03990	VIT_08S0105G00590	VIT_02S0012G00580	VIT_11S0016G03100	VIT_12S0059G00270	VIT_03S0088G01290	VIT_14S0060G02260	VIT_15S0046G03700	VIT_11S0016G03480	VIT_11S0016G04570	VIT_14S0068G01120	VIT_13S0019G04910	VIT_02S0012G01420	VIT_18S0072G00970	VIT_12S0134G00160	VIT_04S0044G01720	VIT_12S0028G03060	VIT_07S0005G04400	VIT_10S0116G01780	VIT_08S0007G00530	VIT_12S0057G01550	VIT_19S0177G00300	VIT_01S0011G00160	VIT_04S0008G02380	VIT_12S0057G01030	VIT_07S0031G00680	VIT_13S0019G05160	VIT_12S0028G02000	VIT_18S0001G14230	VIT_13S0067G02510	VIT_12S0142G00610	VIT_08S0040G02710	VIT_04S0044G01410	VIT_15S0046G03520
9058	1.7559e-05	0.00048514	350	3705	1617	20871	biosynthetic process	VIT_06S0009G01130	VIT_13S0019G01810	VIT_12S0035G01420	VIT_04S0008G03770	VIT_00S0414G00030	VIT_19S0014G04980	VIT_19S0014G04860	VIT_07S0104G00230	VIT_13S0019G01010	VIT_13S0019G01260	VIT_02S0012G00980	VIT_18S0001G11140	VIT_06S0004G07100	VIT_06S0004G06130	VIT_08S0105G00590	VIT_04S0044G01790	VIT_09S0018G02130	VIT_03S0091G00200	VIT_14S0108G00430	VIT_14S0068G00810	VIT_12S0059G00270	VIT_13S0067G02450	VIT_03S0097G00550	VIT_13S0067G02570	VIT_14S0060G02260	VIT_15S0046G03700	VIT_09S0002G06690	VIT_19S0090G01320	VIT_11S0016G04570	VIT_14S0068G01120	VIT_18S0001G00810	VIT_12S0028G02180	VIT_13S0064G00440	VIT_18S0001G08090	VIT_11S0016G00760	VIT_09S0002G00470	VIT_18S0072G00970	VIT_04S0210G00060	VIT_06S0061G01190	VIT_15S0046G02860	VIT_18S0001G10720	VIT_18S0001G11910
42221	1.8739e-05	0.00051319	151	1404	1617	20871	response to chemical stimulus	VIT_18S0001G05530	VIT_06S0009G01130	VIT_16S0022G00640	VIT_17S0000G04440	VIT_04S0008G03770	VIT_04S0008G02040	VIT_17S0000G03990	VIT_19S0014G04980	VIT_10S0003G04540	VIT_07S0104G00230	VIT_08S0007G07540	VIT_14S0066G01850	VIT_13S0019G01010	VIT_05S0020G02850	VIT_08S0007G05880	VIT_16S0050G00900	VIT_07S0141G00240	VIT_14S0108G00430	VIT_05S0102G00120	VIT_03S0088G01290	VIT_18S0001G00490	VIT_14S0060G02260	VIT_18S0001G07960	VIT_05S0020G02340	VIT_07S0130G00310	VIT_13S0019G04240	VIT_18S0001G08090	VIT_02S0012G01140	VIT_06S0004G03130	VIT_06S0009G01930	VIT_14S0108G00040	VIT_06S0061G01590	VIT_16S0098G01840	VIT_18S0001G10720	VIT_18S0001G11910	VIT_12S0028G03060	VIT_19S0014G02740	VIT_07S0104G00090	VIT_06S0004G00040	VIT_19S0015G00690	VIT_10S0116G01780	VIT_14S0066G01790
6629	2.1267e-05	0.00057735	129	1166	1617	20871	lipid metabolic process	VIT_18S0001G05530	VIT_06S0004G01510	VIT_00S0313G00040	VIT_04S0008G03770	VIT_08S0007G08470	VIT_19S0014G04980	VIT_10S0003G02120	VIT_13S0019G01010	VIT_13S0019G01260	VIT_02S0012G00980	VIT_06S0004G06130	VIT_08S0105G00590	VIT_08S0040G01920	VIT_02S0012G00580	VIT_06S0061G01080	VIT_12S0059G00270	VIT_18S0086G00710	VIT_18S0001G00490	VIT_14S0060G02260	VIT_11S0016G04570	VIT_14S0066G00250	VIT_03S0091G00050	VIT_18S0001G00810	VIT_12S0028G02180	VIT_13S0064G00440	VIT_08S0007G05870	VIT_18S0001G05700	VIT_02S0012G01420	VIT_14S0036G00470	VIT_08S0105G00460	VIT_15S0046G01770	VIT_11S0052G00730	VIT_07S0151G00770	VIT_18S0001G10720	VIT_18S0001G11910	VIT_06S0009G02120	VIT_07S0005G04400	VIT_08S0007G00530	VIT_10S0003G03070	VIT_10S0116G01540	VIT_16S0098G01230	VIT_13S0067G03440
9409	2.2942e-05	0.00061744	29	164	1617	20871	response to cold	VIT_06S0009G01130	VIT_16S0022G00640	VIT_08S0007G05060	VIT_15S0045G00310	VIT_08S0007G00530	VIT_10S0003G03070	VIT_08S0007G07540	VIT_14S0066G01410	VIT_05S0020G04950	VIT_15S0048G01980	VIT_00S0759G00010	VIT_03S0063G01870	VIT_08S0105G00570	VIT_14S0108G00430	VIT_13S0067G00570	VIT_14S0108G01560	VIT_03S0088G01290	VIT_16S0013G00860	VIT_03S0038G01810	VIT_14S0060G00280	VIT_01S0011G00110	VIT_07S0005G02410	VIT_18S0001G13870	VIT_07S0104G00930	VIT_15S0046G01770	VIT_11S0016G01770	VIT_06S0061G01590	VIT_12S0059G00260	VIT_16S0098G01840
9914	2.3987e-05	0.00063465	13	45	1617	20871	hormone transport	VIT_12S0059G01320	VIT_19S0014G02740	VIT_11S0016G04570	VIT_19S0090G01650	VIT_08S0007G05060	VIT_12S0028G02140	VIT_08S0007G02030	VIT_10S0116G01540	VIT_10S0003G00330	VIT_17S0000G05070	VIT_11S0016G00200	VIT_14S0108G00430	VIT_13S0073G00170
60918	2.3987e-05	0.00063465	13	45	1617	20871	auxin transport	VIT_12S0059G01320	VIT_19S0014G02740	VIT_11S0016G04570	VIT_19S0090G01650	VIT_08S0007G05060	VIT_12S0028G02140	VIT_08S0007G02030	VIT_10S0116G01540	VIT_10S0003G00330	VIT_17S0000G05070	VIT_11S0016G00200	VIT_14S0108G00430	VIT_13S0073G00170
19318	2.6938e-05	0.00070674	53	383	1617	20871	hexose metabolic process	VIT_16S0050G00380	VIT_01S0146G00060	VIT_11S0037G00930	VIT_17S0000G02260	VIT_01S0150G00190	VIT_14S0066G01410	VIT_05S0020G02850	VIT_08S0007G05880	VIT_07S0031G02560	VIT_02S0012G00980	VIT_06S0004G06130	VIT_03S0038G03990	VIT_08S0105G00590	VIT_11S0016G03100	VIT_12S0059G00270	VIT_12S0059G02250	VIT_19S0085G00600	VIT_06S0004G05900	VIT_14S0060G02260	VIT_06S0004G02910	VIT_14S0068G01120	VIT_12S0057G00940	VIT_18S0072G00970	VIT_06S0004G08220	VIT_06S0004G05230	VIT_08S0040G00980	VIT_15S0021G00500	VIT_19S0177G00340	VIT_05S0094G00820	VIT_12S0057G01550	VIT_19S0177G00300	VIT_12S0057G01030	VIT_17S0000G05070	VIT_00S0759G00010	VIT_07S0031G00680	VIT_13S0019G05160	VIT_18S0001G14230	VIT_04S0044G01410	VIT_06S0004G05940	VIT_15S0046G03520	VIT_12S0034G01860	VIT_11S0052G01710
46483	2.9157e-05	0.00075857	105	915	1617	20871	heterocycle metabolic process	VIT_06S0009G01130	VIT_08S0007G00190	VIT_18S0166G00320	VIT_04S0023G01610	VIT_04S0008G02040	VIT_18S0076G00380	VIT_19S0014G04860	VIT_13S0019G01010	VIT_06S0004G06130	VIT_08S0105G00590	VIT_04S0044G01790	VIT_04S0008G00770	VIT_09S0018G02130	VIT_14S0108G00430	VIT_14S0068G00810	VIT_13S0067G02450	VIT_03S0088G01290	VIT_08S0007G03690	VIT_14S0060G02260	VIT_19S0090G01320	VIT_13S0064G00440	VIT_02S0087G00770	VIT_18S0001G14360	VIT_03S0180G00070	VIT_02S0012G01420	VIT_13S0019G04480	VIT_18S0072G00970	VIT_18S0001G08250	VIT_16S0098G01840	VIT_19S0177G00140	VIT_08S0007G00530	VIT_04S0008G01170	VIT_13S0019G04470	VIT_07S0031G00680	VIT_13S0019G04590	VIT_08S0058G00590	VIT_12S0028G02640	VIT_14S0108G00730	VIT_13S0019G05160	VIT_10S0003G03500	VIT_15S0021G02450	VIT_19S0014G01800
9309	3.0401e-05	0.00078031	50	356	1617	20871	amine biosynthetic process	VIT_18S0001G05530	VIT_00S0313G00040	VIT_13S0064G00030	VIT_19S0015G01760	VIT_04S0008G02040	VIT_03S0091G00080	VIT_13S0019G01010	VIT_08S0105G00590	VIT_12S0059G00270	VIT_13S0067G02570	VIT_03S0088G01290	VIT_14S0068G01120	VIT_14S0006G01410	VIT_12S0034G01080	VIT_10S0003G04350	VIT_09S0018G01870	VIT_05S0020G04080	VIT_18S0072G00410	VIT_18S0001G13870	VIT_03S0038G02230	VIT_05S0077G01060	VIT_08S0040G00980	VIT_03S0038G04490	VIT_01S0137G00210	VIT_10S0116G01780	VIT_12S0057G01550	VIT_09S0018G00400	VIT_10S0116G01540	VIT_00S0759G00010	VIT_12S0028G02000	VIT_00S0357G00020	VIT_04S0044G01410	VIT_00S0194G00120	VIT_08S0040G03320	VIT_18S0089G01170	VIT_14S0060G01190	VIT_07S0005G00070	VIT_12S0035G01950	VIT_08S0056G00150	VIT_07S0005G02410	VIT_08S0007G02540	VIT_15S0048G00750
65007	3.0493e-05	0.00078031	343	3645	1617	20871	biological regulation	VIT_06S0009G01130	VIT_13S0019G01810	VIT_04S0008G03770	VIT_05S0049G01350	VIT_07S0005G06480	VIT_10S0003G04540	VIT_18S0001G06900	VIT_07S0104G00230	VIT_13S0019G01010	VIT_19S0085G00520	VIT_17S0000G05370	VIT_03S0091G00680	VIT_06S0004G06130	VIT_08S0105G00590	VIT_09S0018G02130	VIT_16S0039G00690	VIT_14S0108G00430	VIT_13S0067G01000	VIT_12S0059G00270	VIT_13S0067G02570	VIT_05S0077G01450	VIT_11S0016G04570	VIT_18S0001G07200	VIT_17S0000G06570	VIT_13S0064G00440	VIT_12S0028G01090	VIT_06S0004G03090	VIT_11S0016G00400	VIT_18S0001G08090	VIT_09S0002G00470	VIT_13S0067G03430	VIT_03S0038G04450	VIT_00S0207G00210	VIT_15S0046G01770	VIT_05S0102G00470	VIT_11S0052G00730	VIT_18S0001G10720	VIT_12S0028G03060	VIT_01S0137G00210	VIT_13S0067G02900	VIT_03S0038G00610	VIT_11S0016G01270
9605	3.6866e-05	0.00093573	39	256	1617	20871	response to external stimulus	VIT_11S0037G00130	VIT_00S0313G00040	VIT_08S0007G05060	VIT_15S0045G00310	VIT_17S0000G04200	VIT_08S0007G02030	VIT_04S0008G02380	VIT_07S0031G02560	VIT_10S0003G00330	VIT_17S0000G05070	VIT_04S0008G05800	VIT_03S0091G00680	VIT_06S0004G06130	VIT_12S0028G02000	VIT_11S0016G03000	VIT_14S0108G00430	VIT_08S0058G01300	VIT_00S0357G00020	VIT_13S0067G00570	VIT_05S0102G00120	VIT_07S0104G01070	VIT_14S0060G02260	VIT_12S0059G01420	VIT_01S0011G01280	VIT_01S0011G00110	VIT_07S0130G00310	VIT_12S0028G02180	VIT_07S0129G00410	VIT_02S0154G00080	VIT_04S0008G00660	VIT_08S0040G02800	VIT_06S0009G01930	VIT_11S0016G01770	VIT_06S0080G00850	VIT_11S0052G00730	VIT_04S0044G01840	VIT_08S0040G00980	VIT_03S0038G00270	VIT_08S0040G01890
9308	3.7547e-05	0.00094533	88	741	1617	20871	amine metabolic process	VIT_18S0001G05530	VIT_00S0313G00040	VIT_13S0064G00030	VIT_19S0015G01760	VIT_04S0008G03770	VIT_04S0008G02040	VIT_03S0091G00080	VIT_07S0005G02640	VIT_05S0094G01210	VIT_13S0019G01010	VIT_19S0085G00880	VIT_12S0028G01330	VIT_08S0105G00590	VIT_04S0008G00770	VIT_12S0059G00270	VIT_13S0067G02570	VIT_03S0088G01290	VIT_11S0037G00340	VIT_18S0001G07960	VIT_14S0068G01120	VIT_14S0006G01410	VIT_12S0034G01080	VIT_13S0064G00440	VIT_10S0003G04350	VIT_09S0018G01870	VIT_03S0180G00070	VIT_05S0020G04080	VIT_18S0072G00410	VIT_00S1937G00010	VIT_18S0001G13870	VIT_18S0001G12780	VIT_03S0038G02230	VIT_05S0077G01060	VIT_08S0040G00980	VIT_03S0038G04490	VIT_06S0061G00010	VIT_01S0137G00210	VIT_11S0016G02280	VIT_11S0103G00120	VIT_10S0116G01780	VIT_00S1682G00010	VIT_12S0057G01550
9570	3.8055e-05	0.00095046	48	340	1617	20871	chloroplast stroma	VIT_18S0001G06520	VIT_19S0177G00340	VIT_18S0001G05530	VIT_06S0061G00010	VIT_01S0137G00210	VIT_19S0177G00140	VIT_07S0005G04400	VIT_05S0020G02030	VIT_08S0056G01170	VIT_08S0007G06390	VIT_01S0150G00190	VIT_08S0007G00530	VIT_12S0057G01550	VIT_10S0003G03070	VIT_10S0116G00530	VIT_09S0018G00400	VIT_10S0116G01540	VIT_14S0066G01410	VIT_10S0003G01640	VIT_00S0759G00010	VIT_06S0004G07380	VIT_07S0031G00680	VIT_13S0019G04590	VIT_06S0004G06130	VIT_13S0019G05160	VIT_12S0028G01330	VIT_04S0008G00770	VIT_12S0059G02250	VIT_13S0067G02450	VIT_14S0108G01560	VIT_08S0040G03320	VIT_18S0089G01170	VIT_14S0171G00310	VIT_16S0050G00390	VIT_19S0090G01320	VIT_04S0023G01400	VIT_12S0035G01950	VIT_14S0006G01410	VIT_05S0049G01480	VIT_07S0141G00390	VIT_07S0005G02410	VIT_12S0057G00940
7030	3.9211e-05	0.00097062	17	74	1617	20871	Golgi organization	VIT_18S0001G05530	VIT_03S0038G00440	VIT_08S0007G06390	VIT_06S0004G00040	VIT_12S0057G01020	VIT_08S0007G05880	VIT_17S0000G05070	VIT_13S0019G01260	VIT_08S0105G00460	VIT_09S0002G04020	VIT_18S0001G05040	VIT_13S0073G00170	VIT_14S0060G02360	VIT_08S0040G00980	VIT_15S0021G00500	VIT_15S0046G03520	VIT_18S0164G00070
8270	3.9484e-05	0.00097062	124	1127	1617	20871	zinc ion binding	VIT_18S0001G05530	VIT_01S0011G06200	VIT_19S0090G01430	VIT_11S0016G02020	VIT_07S0005G00420	VIT_17S0000G04200	VIT_07S0005G06360	VIT_14S0066G01450	VIT_08S0007G03980	VIT_13S0019G05210	VIT_07S0141G00240	VIT_13S0019G03280	VIT_15S0046G01880	VIT_12S0035G01790	VIT_08S0058G01300	VIT_14S0030G00490	VIT_13S0067G01000	VIT_06S0004G02970	VIT_05S0077G01450	VIT_18S0001G07960	VIT_08S0040G00380	VIT_08S0040G02160	VIT_14S0068G01120	VIT_04S0069G00800	VIT_17S0000G07820	VIT_11S0016G00400	VIT_07S0031G02250	VIT_16S0098G00350	VIT_07S0104G01600	VIT_09S0002G01600	VIT_06S0061G01190	VIT_15S0046G02860	VIT_02S0025G01440	VIT_14S0068G01530	VIT_03S0038G00610	VIT_08S0056G01250	VIT_18S0001G08100	VIT_05S0049G00480	VIT_14S0068G01090	VIT_09S0018G01740	VIT_13S0156G00140	VIT_12S0059G01180
9532	4.2532e-05	0.0010354	49	351	1617	20871	plastid stroma	VIT_18S0001G05530	VIT_01S0150G00190	VIT_14S0066G01410	VIT_06S0004G07380	VIT_06S0004G06130	VIT_12S0028G01330	VIT_04S0008G00770	VIT_12S0059G02250	VIT_13S0067G02450	VIT_14S0108G01560	VIT_14S0171G00310	VIT_19S0090G01320	VIT_14S0006G01410	VIT_07S0141G00390	VIT_12S0057G00940	VIT_09S0018G01870	VIT_02S0012G01420	VIT_06S0004G05230	VIT_18S0001G12780	VIT_15S0046G02860	VIT_18S0001G06520	VIT_19S0177G00340	VIT_06S0061G00010	VIT_01S0137G00210	VIT_19S0177G00140	VIT_07S0005G04400	VIT_05S0020G02030	VIT_08S0056G01170	VIT_08S0007G06390	VIT_08S0007G00530	VIT_12S0057G01550	VIT_10S0003G03070	VIT_10S0116G00530	VIT_09S0018G00400	VIT_10S0116G01540	VIT_10S0003G01640	VIT_00S0759G00010	VIT_07S0031G00680	VIT_13S0019G04590	VIT_13S0019G05160	VIT_08S0040G03320	VIT_18S0089G01170
50896	4.2782e-05	0.0010354	264	2723	1617	20871	response to stimulus	VIT_06S0009G01130	VIT_16S0022G00640	VIT_01S0010G02030	VIT_01S0011G05190	VIT_04S0008G03770	VIT_17S0000G03990	VIT_19S0014G04980	VIT_10S0003G04540	VIT_07S0104G00230	VIT_08S0007G07540	VIT_14S0066G01850	VIT_13S0019G01010	VIT_05S0020G02850	VIT_13S0019G01260	VIT_11S0016G00630	VIT_03S0091G00680	VIT_06S0004G06130	VIT_09S0018G02130	VIT_03S0091G00200	VIT_02S0025G03570	VIT_14S0108G00430	VIT_14S0068G00810	VIT_12S0059G00270	VIT_05S0102G00120	VIT_18S0001G00490	VIT_14S0060G02260	VIT_01S0011G01280	VIT_19S0090G01320	VIT_12S0028G02180	VIT_13S0064G00440	VIT_18S0001G08090	VIT_02S0012G01140	VIT_06S0009G01930	VIT_15S0046G01770	VIT_06S0061G01190	VIT_11S0052G00730	VIT_18S0001G10720	VIT_09S0002G03860	VIT_18S0001G11910	VIT_07S0197G00250	VIT_12S0028G03060	VIT_19S0177G00140
7017	4.3428e-05	0.0010429	40	267	1617	20871	microtubule-based process	VIT_16S0050G00380	VIT_16S0022G01430	VIT_06S0009G02020	VIT_01S0127G00230	VIT_19S0090G01230	VIT_14S0066G01030	VIT_09S0002G03490	VIT_14S0068G01150	VIT_06S0004G01270	VIT_05S0049G01350	VIT_14S0068G01090	VIT_10S0003G00330	VIT_13S0019G04030	VIT_18S0001G00910	VIT_09S0002G00920	VIT_18S0001G11220	VIT_10S0071G01150	VIT_11S0016G03960	VIT_18S0001G11200	VIT_11S0037G00480	VIT_07S0104G01070	VIT_19S0090G01320	VIT_11S0016G04570	VIT_14S0068G01120	VIT_00S0333G00070	VIT_08S0007G01630	VIT_10S0003G02590	VIT_01S0011G06330	VIT_18S0001G14360	VIT_11S0016G00100	VIT_05S0102G00090	VIT_07S0005G00940	VIT_00S0227G00110	VIT_03S0038G00350	VIT_03S0038G02230	VIT_02S0025G03480	VIT_18S0001G08250	VIT_08S0040G00980	VIT_02S0025G03540	VIT_18S0164G00070
34284	4.7565e-05	0.001125	15	61	1617	20871	response to monosaccharide stimulus	VIT_18S0001G07960	VIT_19S0014G02740	VIT_06S0004G00040	VIT_04S0008G02040	VIT_10S0116G01780	VIT_13S0019G01010	VIT_13S0019G04240	VIT_17S0000G05070	VIT_12S0028G02000	VIT_06S0009G01930	VIT_19S0014G01800	VIT_04S0069G00790	VIT_06S0004G02890	VIT_07S0151G00460	VIT_18S0001G10720
9746	4.7565e-05	0.001125	15	61	1617	20871	response to hexose stimulus	VIT_18S0001G07960	VIT_19S0014G02740	VIT_06S0004G00040	VIT_04S0008G02040	VIT_10S0116G01780	VIT_13S0019G01010	VIT_13S0019G04240	VIT_17S0000G05070	VIT_12S0028G02000	VIT_06S0009G01930	VIT_19S0014G01800	VIT_04S0069G00790	VIT_06S0004G02890	VIT_07S0151G00460	VIT_18S0001G10720
5802	4.8642e-05	0.0011263	22	113	1617	20871	trans-Golgi network	VIT_04S0008G06170	VIT_01S0011G03060	VIT_03S0038G02200	VIT_14S0068G01150	VIT_13S0084G00830	VIT_10S0003G02780	VIT_05S0029G00420	VIT_18S0001G05800	VIT_01S0026G02070	VIT_07S0031G02010	VIT_09S0002G00330	VIT_14S0083G00690	VIT_15S0048G01990	VIT_05S0020G03090	VIT_03S0038G03990	VIT_18S0001G12470	VIT_00S0229G00100	VIT_02S0012G00580	VIT_08S0040G02710	VIT_02S0025G01370	VIT_08S0056G00080	VIT_05S0102G00120
48469	4.9064e-05	0.0011263	23	121	1617	20871	cell maturation	VIT_06S0009G03450	VIT_00S0313G00040	VIT_08S0007G06370	VIT_08S0007G05060	VIT_06S0004G00040	VIT_12S0057G01020	VIT_04S0008G03770	VIT_01S0011G01630	VIT_08S0007G02030	VIT_10S0003G04560	VIT_10S0003G00330	VIT_17S0000G05070	VIT_05S0020G03090	VIT_02S0154G00080	VIT_06S0004G08220	VIT_14S0108G00430	VIT_00S0357G00020	VIT_13S0073G00170	VIT_06S0061G01590	VIT_08S0040G00980	VIT_03S0038G00270	VIT_08S0040G01890	VIT_04S0069G00770
48764	4.9064e-05	0.0011263	23	121	1617	20871	trichoblast maturation	VIT_06S0009G03450	VIT_00S0313G00040	VIT_08S0007G06370	VIT_08S0007G05060	VIT_06S0004G00040	VIT_12S0057G01020	VIT_04S0008G03770	VIT_01S0011G01630	VIT_08S0007G02030	VIT_10S0003G04560	VIT_10S0003G00330	VIT_17S0000G05070	VIT_05S0020G03090	VIT_02S0154G00080	VIT_06S0004G08220	VIT_14S0108G00430	VIT_00S0357G00020	VIT_13S0073G00170	VIT_06S0061G01590	VIT_08S0040G00980	VIT_03S0038G00270	VIT_08S0040G01890	VIT_04S0069G00770
48765	4.9064e-05	0.0011263	23	121	1617	20871	root hair cell differentiation	VIT_06S0009G03450	VIT_00S0313G00040	VIT_08S0007G06370	VIT_08S0007G05060	VIT_06S0004G00040	VIT_12S0057G01020	VIT_04S0008G03770	VIT_01S0011G01630	VIT_08S0007G02030	VIT_10S0003G04560	VIT_10S0003G00330	VIT_17S0000G05070	VIT_05S0020G03090	VIT_02S0154G00080	VIT_06S0004G08220	VIT_14S0108G00430	VIT_00S0357G00020	VIT_13S0073G00170	VIT_06S0061G01590	VIT_08S0040G00980	VIT_03S0038G00270	VIT_08S0040G01890	VIT_04S0069G00770
10033	5.2714e-05	0.0011957	103	907	1617	20871	response to organic substance	VIT_06S0009G01130	VIT_16S0022G00640	VIT_17S0000G04440	VIT_04S0008G03770	VIT_04S0008G02040	VIT_17S0000G03990	VIT_19S0014G04980	VIT_10S0003G04540	VIT_07S0104G00230	VIT_08S0007G07540	VIT_13S0019G01010	VIT_07S0141G00240	VIT_14S0108G00430	VIT_03S0088G01290	VIT_18S0001G00490	VIT_14S0060G02260	VIT_18S0001G07960	VIT_13S0019G04240	VIT_18S0001G08090	VIT_02S0012G01140	VIT_06S0004G03130	VIT_06S0009G01930	VIT_14S0108G00040	VIT_06S0061G01590	VIT_16S0098G01840	VIT_18S0001G10720	VIT_18S0001G11910	VIT_12S0028G03060	VIT_19S0014G02740	VIT_07S0104G00090	VIT_06S0004G00040	VIT_10S0116G01780	VIT_14S0066G01790	VIT_14S0068G01090	VIT_08S0007G02030	VIT_04S0008G02380	VIT_12S0028G02000	VIT_19S0014G01800	VIT_07S0151G00460	VIT_08S0007G01290	VIT_07S0104G01590	VIT_14S0068G00330
16049	5.3018e-05	0.0011957	34	215	1617	20871	cell growth	VIT_00S0313G00040	VIT_19S0090G01650	VIT_18S0001G01130	VIT_06S0004G00040	VIT_14S0068G01150	VIT_08S0056G00500	VIT_04S0008G03770	VIT_01S0011G01630	VIT_08S0007G02030	VIT_10S0003G04560	VIT_10S0003G00330	VIT_17S0000G05070	VIT_14S0083G01160	VIT_00S0583G00030	VIT_09S0018G02130	VIT_14S0108G00430	VIT_00S0357G00020	VIT_06S0004G04610	VIT_14S0108G01020	VIT_04S0079G00420	VIT_02S0025G04920	VIT_19S0014G03400	VIT_12S0057G01020	VIT_01S0026G01140	VIT_06S0004G03090	VIT_05S0020G03090	VIT_02S0154G00080	VIT_06S0004G08220	VIT_04S0008G00660	VIT_11S0016G05730	VIT_13S0073G00170	VIT_08S0040G00980	VIT_03S0038G00270	VIT_08S0040G01890
48513	5.362e-05	0.0011957	101	886	1617	20871	organ development	VIT_01S0127G00230	VIT_00S0313G00040	VIT_17S0000G04440	VIT_04S0008G03770	VIT_05S0049G01350	VIT_10S0003G00330	VIT_02S0012G00980	VIT_08S0105G00590	VIT_03S0091G00200	VIT_14S0108G00430	VIT_08S0058G01300	VIT_12S0059G00270	VIT_13S0067G02570	VIT_18S0001G00490	VIT_11S0016G04570	VIT_18S0001G07200	VIT_01S0011G00110	VIT_12S0134G00160	VIT_16S0098G00870	VIT_14S0108G00040	VIT_06S0061G01590	VIT_16S0098G01840	VIT_04S0069G00770	VIT_18S0117G00230	VIT_06S0009G03450	VIT_12S0028G03060	VIT_19S0014G02740	VIT_07S0104G00090	VIT_06S0004G00040	VIT_14S0068G01090	VIT_08S0007G02030	VIT_10S0003G04560	VIT_17S0000G01350	VIT_10S0116G01540	VIT_06S0004G08210	VIT_13S0067G00570	VIT_08S0007G01290	VIT_07S0104G01070	VIT_18S0001G02370	VIT_07S0104G01590	VIT_14S0068G00330	VIT_12S0057G01020
48731	5.362e-05	0.0011957	101	886	1617	20871	system development	VIT_01S0127G00230	VIT_00S0313G00040	VIT_17S0000G04440	VIT_04S0008G03770	VIT_05S0049G01350	VIT_10S0003G00330	VIT_02S0012G00980	VIT_08S0105G00590	VIT_03S0091G00200	VIT_14S0108G00430	VIT_08S0058G01300	VIT_12S0059G00270	VIT_13S0067G02570	VIT_18S0001G00490	VIT_11S0016G04570	VIT_18S0001G07200	VIT_01S0011G00110	VIT_12S0134G00160	VIT_16S0098G00870	VIT_14S0108G00040	VIT_06S0061G01590	VIT_16S0098G01840	VIT_04S0069G00770	VIT_18S0117G00230	VIT_06S0009G03450	VIT_12S0028G03060	VIT_19S0014G02740	VIT_07S0104G00090	VIT_06S0004G00040	VIT_14S0068G01090	VIT_08S0007G02030	VIT_10S0003G04560	VIT_17S0000G01350	VIT_10S0116G01540	VIT_06S0004G08210	VIT_13S0067G00570	VIT_08S0007G01290	VIT_07S0104G01070	VIT_18S0001G02370	VIT_07S0104G01590	VIT_14S0068G00330	VIT_12S0057G01020
70887	5.5179e-05	0.0012218	64	502	1617	20871	cellular response to chemical stimulus	VIT_06S0009G01130	VIT_16S0022G00640	VIT_17S0000G04440	VIT_06S0004G01270	VIT_04S0008G02040	VIT_19S0014G04980	VIT_07S0104G00230	VIT_14S0066G01410	VIT_13S0019G01010	VIT_05S0020G04950	VIT_08S0007G05880	VIT_15S0048G01980	VIT_03S0038G03270	VIT_04S0044G00020	VIT_14S0108G00430	VIT_04S0044G01750	VIT_04S0079G00200	VIT_05S0102G00120	VIT_03S0088G01290	VIT_12S0034G01760	VIT_03S0038G01810	VIT_10S0003G00150	VIT_13S0019G00590	VIT_19S0014G00350	VIT_18S0001G08090	VIT_00S0698G00010	VIT_02S0012G01140	VIT_10S0003G00420	VIT_06S0004G07770	VIT_01S0026G02200	VIT_06S0004G03130	VIT_11S0016G03550	VIT_12S0059G02260	VIT_11S0016G01770	VIT_14S0108G00040	VIT_06S0061G01590	VIT_16S0098G01840	VIT_08S0040G00980	VIT_18S0164G00070	VIT_18S0001G11910	VIT_01S0150G00410	VIT_08S0007G05060
10016	5.6544e-05	0.0012232	43	298	1617	20871	shoot morphogenesis	VIT_06S0009G03450	VIT_12S0028G03060	VIT_19S0090G01650	VIT_08S0007G06370	VIT_08S0007G05060	VIT_07S0104G00090	VIT_01S0011G01630	VIT_13S0084G00630	VIT_08S0007G02030	VIT_10S0003G04560	VIT_14S0066G01410	VIT_15S0048G01980	VIT_10S0003G01640	VIT_00S0759G00010	VIT_02S0012G00980	VIT_08S0105G00590	VIT_03S0091G00200	VIT_08S0105G00570	VIT_09S0002G04360	VIT_08S0058G01300	VIT_11S0016G01220	VIT_12S0059G00270	VIT_14S0108G01680	VIT_03S0063G02020	VIT_08S0007G01290	VIT_07S0104G01070	VIT_07S0104G01590	VIT_14S0068G00330	VIT_07S0005G04710	VIT_12S0028G02140	VIT_07S0005G02410	VIT_18S0001G01700	VIT_13S0019G00590	VIT_05S0020G03090	VIT_11S0016G00100	VIT_14S0036G00690	VIT_15S0021G01130	VIT_06S0004G05230	VIT_01S0026G02200	VIT_18S0001G09140	VIT_16S0098G00870	VIT_06S0061G01590
19362	5.6703e-05	0.0012232	27	155	1617	20871	pyridine nucleotide metabolic process	VIT_19S0177G00340	VIT_05S0094G00820	VIT_19S0015G01760	VIT_01S0146G00060	VIT_01S0150G00190	VIT_12S0057G01550	VIT_14S0066G01410	VIT_12S0057G01030	VIT_00S0759G00010	VIT_07S0031G00680	VIT_02S0012G00980	VIT_06S0004G06130	VIT_13S0019G05160	VIT_08S0105G00590	VIT_11S0016G03100	VIT_12S0059G00270	VIT_04S0044G01410	VIT_12S0059G02250	VIT_12S0034G01860	VIT_11S0052G01710	VIT_05S0020G02800	VIT_14S0171G00130	VIT_12S0057G00940	VIT_18S0072G00970	VIT_00S0227G00110	VIT_06S0004G05230	VIT_02S0025G02150
46496	5.6703e-05	0.0012232	27	155	1617	20871	nicotinamide nucleotide metabolic process	VIT_19S0177G00340	VIT_05S0094G00820	VIT_19S0015G01760	VIT_01S0146G00060	VIT_01S0150G00190	VIT_12S0057G01550	VIT_14S0066G01410	VIT_12S0057G01030	VIT_00S0759G00010	VIT_07S0031G00680	VIT_02S0012G00980	VIT_06S0004G06130	VIT_13S0019G05160	VIT_08S0105G00590	VIT_11S0016G03100	VIT_12S0059G00270	VIT_04S0044G01410	VIT_12S0059G02250	VIT_12S0034G01860	VIT_11S0052G01710	VIT_05S0020G02800	VIT_14S0171G00130	VIT_12S0057G00940	VIT_18S0072G00970	VIT_00S0227G00110	VIT_06S0004G05230	VIT_02S0025G02150
7389	5.6813e-05	0.0012232	29	172	1617	20871	pattern specification process	VIT_07S0005G05510	VIT_19S0014G02740	VIT_19S0090G01650	VIT_08S0007G06370	VIT_01S0011G01630	VIT_13S0064G00570	VIT_17S0000G05570	VIT_08S0007G08230	VIT_14S0068G01090	VIT_08S0007G02030	VIT_10S0116G01540	VIT_15S0048G01980	VIT_10S0003G00330	VIT_17S0000G05070	VIT_08S0105G00570	VIT_14S0108G00430	VIT_08S0058G01300	VIT_04S0079G00200	VIT_14S0108G01680	VIT_08S0007G01290	VIT_12S0059G01320	VIT_07S0104G01590	VIT_11S0016G04570	VIT_07S0031G02010	VIT_11S0016G00100	VIT_10S0003G00420	VIT_14S0108G00040	VIT_06S0061G01590	VIT_18S0164G00070
48507	5.8636e-05	0.0012538	35	225	1617	20871	meristem development	VIT_07S0005G05510	VIT_01S0127G00230	VIT_19S0090G01650	VIT_01S0011G01630	VIT_14S0068G01090	VIT_10S0003G04560	VIT_10S0116G01540	VIT_05S0020G04950	VIT_15S0048G01980	VIT_10S0003G00330	VIT_06S0004G08210	VIT_08S0105G00570	VIT_08S0058G01300	VIT_00S0357G00020	VIT_04S0079G00200	VIT_14S0108G01680	VIT_13S0067G02570	VIT_08S0007G01290	VIT_12S0059G01320	VIT_03S0038G01810	VIT_06S0004G02910	VIT_07S0104G01590	VIT_11S0016G04570	VIT_07S0005G04710	VIT_01S0011G00110	VIT_04S0023G02690	VIT_11S0016G00100	VIT_05S0102G00090	VIT_17S0000G08290	VIT_12S0134G00160	VIT_03S0038G02230	VIT_14S0108G00040	VIT_06S0061G01590	VIT_16S0098G01840	VIT_18S0164G00070
8610	6.3986e-05	0.001345	84	710	1617	20871	lipid biosynthetic process	VIT_18S0001G05530	VIT_06S0004G01510	VIT_18S0122G00710	VIT_00S0313G00040	VIT_12S0028G03480	VIT_05S0020G02130	VIT_08S0007G08470	VIT_00S2125G00010	VIT_12S0034G01090	VIT_19S0014G04980	VIT_14S0066G01410	VIT_13S0019G01010	VIT_13S0019G01260	VIT_02S0012G00980	VIT_06S0004G06130	VIT_12S0028G01330	VIT_08S0105G00590	VIT_08S0007G03930	VIT_02S0012G00580	VIT_05S0029G00180	VIT_12S0059G00270	VIT_12S0059G02250	VIT_06S0004G05800	VIT_13S0101G00520	VIT_11S0016G04570	VIT_19S0014G02810	VIT_18S0001G00810	VIT_12S0028G02180	VIT_13S0064G00440	VIT_08S0007G05870	VIT_12S0057G00940	VIT_02S0012G01420	VIT_12S0055G01100	VIT_06S0004G05230	VIT_18S0001G13230	VIT_03S0038G00450	VIT_08S0040G00980	VIT_19S0177G00340	VIT_18S0001G11910	VIT_06S0009G02120	VIT_06S0061G00010	VIT_05S0094G00820
42044	6.4427e-05	0.001345	13	49	1617	20871	fluid transport	VIT_19S0014G02740	VIT_01S0011G01280	VIT_06S0004G00040	VIT_10S0116G01780	VIT_08S0007G05880	VIT_17S0000G05070	VIT_12S0028G02000	VIT_09S0002G04020	VIT_13S0073G00170	VIT_08S0040G00980	VIT_15S0021G00500	VIT_08S0040G01890	VIT_15S0046G03520
6833	6.4427e-05	0.001345	13	49	1617	20871	water transport	VIT_19S0014G02740	VIT_01S0011G01280	VIT_06S0004G00040	VIT_10S0116G01780	VIT_08S0007G05880	VIT_17S0000G05070	VIT_12S0028G02000	VIT_09S0002G04020	VIT_13S0073G00170	VIT_08S0040G00980	VIT_15S0021G00500	VIT_08S0040G01890	VIT_15S0046G03520
6996	6.4623e-05	0.001345	138	1294	1617	20871	organelle organization	VIT_18S0001G05530	VIT_02S0025G01420	VIT_01S0127G00230	VIT_12S0035G01420	VIT_04S0023G01610	VIT_04S0008G02040	VIT_05S0049G01350	VIT_07S0005G06480	VIT_08S0007G05880	VIT_10S0003G00330	VIT_13S0019G01260	VIT_11S0016G00630	VIT_08S0105G00590	VIT_03S0091G00200	VIT_09S0002G00920	VIT_06S0061G01080	VIT_08S0058G01300	VIT_12S0059G00270	VIT_14S0068G00410	VIT_16S0013G00860	VIT_18S0001G00490	VIT_17S0000G00990	VIT_14S0060G02260	VIT_19S0090G01320	VIT_11S0016G04570	VIT_14S0068G01120	VIT_12S0057G01320	VIT_01S0011G06330	VIT_02S0012G01420	VIT_13S0073G00630	VIT_07S0129G00410	VIT_08S0105G00460	VIT_11S0052G00730	VIT_04S0044G01840	VIT_14S0108G00040	VIT_00S0313G00020	VIT_06S0061G01590	VIT_06S0009G03450	VIT_01S0137G00210	VIT_03S0038G00610	VIT_14S0066G01030	VIT_11S0016G03450
6006	6.6579e-05	0.0013766	47	338	1617	20871	glucose metabolic process	VIT_19S0177G00340	VIT_16S0050G00380	VIT_05S0094G00820	VIT_01S0146G00060	VIT_01S0150G00190	VIT_12S0057G01550	VIT_19S0177G00300	VIT_14S0066G01410	VIT_05S0020G02850	VIT_12S0057G01030	VIT_08S0007G05880	VIT_07S0031G02560	VIT_17S0000G05070	VIT_00S0759G00010	VIT_07S0031G00680	VIT_02S0012G00980	VIT_06S0004G06130	VIT_13S0019G05160	VIT_03S0038G03990	VIT_08S0105G00590	VIT_18S0001G14230	VIT_11S0016G03100	VIT_12S0059G00270	VIT_04S0044G01410	VIT_12S0059G02250	VIT_06S0004G05940	VIT_15S0046G03520	VIT_19S0085G00600	VIT_12S0034G01860	VIT_06S0004G05900	VIT_14S0060G02260	VIT_06S0004G02910	VIT_11S0052G01710	VIT_18S0001G01640	VIT_14S0171G00130	VIT_00S0415G00030	VIT_12S0057G00940	VIT_03S0088G00410	VIT_18S0072G00970	VIT_06S0004G08220	VIT_00S0227G00110	VIT_06S0004G05230
3006	7.002e-05	0.0014333	98	860	1617	20871	reproductive developmental process	VIT_01S0127G00230	VIT_11S0016G02020	VIT_05S0049G01350	VIT_07S0005G06480	VIT_19S0014G04980	VIT_08S0007G08230	VIT_10S0003G00330	VIT_17S0000G09330	VIT_11S0016G00630	VIT_06S0080G00900	VIT_09S0018G02130	VIT_03S0091G00200	VIT_14S0108G00430	VIT_08S0058G01300	VIT_17S0000G00990	VIT_14S0060G02260	VIT_02S0025G02400	VIT_18S0001G05660	VIT_18S0001G07200	VIT_01S0011G00110	VIT_13S0064G00440	VIT_06S0004G03090	VIT_03S0091G01020	VIT_04S0008G00660	VIT_08S0105G00460	VIT_11S0052G00730	VIT_14S0108G00040	VIT_06S0061G01590	VIT_16S0098G01840	VIT_18S0117G00230	VIT_11S0016G03290	VIT_12S0028G03060	VIT_15S0045G00310	VIT_18S0001G00860	VIT_01S0011G04400	VIT_17S0000G01350	VIT_10S0116G01540	VIT_04S0008G05800	VIT_18S0001G13660	VIT_13S0067G00570	VIT_08S0007G01290	VIT_16S0050G00390
48767	7.1086e-05	0.0014333	15	63	1617	20871	root hair elongation	VIT_00S0313G00040	VIT_06S0004G00040	VIT_12S0057G01020	VIT_04S0008G03770	VIT_08S0007G02030	VIT_10S0003G00330	VIT_17S0000G05070	VIT_02S0154G00080	VIT_06S0004G08220	VIT_14S0108G00430	VIT_00S0357G00020	VIT_13S0073G00170	VIT_08S0040G00980	VIT_03S0038G00270	VIT_08S0040G01890
9664	7.147e-05	0.0014333	24	132	1617	20871	plant-type cell wall organization	VIT_18S0001G06520	VIT_11S0016G04570	VIT_17S0053G00990	VIT_18S0001G01130	VIT_07S0005G04710	VIT_08S0007G00440	VIT_08S0007G00530	VIT_01S0026G01140	VIT_04S0023G02690	VIT_06S0004G03090	VIT_10S0003G00330	VIT_17S0000G05070	VIT_14S0083G01160	VIT_15S0048G01990	VIT_13S0019G05160	VIT_01S0026G02620	VIT_00S0583G00030	VIT_09S0018G02130	VIT_03S0038G02230	VIT_00S0357G00020	VIT_12S0059G00270	VIT_14S0108G01020	VIT_04S0079G00420	VIT_03S0038G00270
9926	7.1539e-05	0.0014333	12	43	1617	20871	auxin polar transport	VIT_12S0059G01320	VIT_10S0003G00330	VIT_17S0000G05070	VIT_11S0016G00200	VIT_19S0014G02740	VIT_11S0016G04570	VIT_19S0090G01650	VIT_08S0007G05060	VIT_14S0108G00430	VIT_12S0028G02140	VIT_08S0007G02030	VIT_10S0116G01540
5794	7.1618e-05	0.0014333	47	339	1617	20871	Golgi apparatus	VIT_16S0050G00380	VIT_11S0016G05250	VIT_19S0090G00560	VIT_18S0001G02440	VIT_18S0122G00330	VIT_14S0068G01150	VIT_03S0038G03940	VIT_17S0000G03430	VIT_12S0034G01090	VIT_13S0084G00830	VIT_00S0742G00030	VIT_14S0066G00960	VIT_07S0005G03490	VIT_10S0003G02780	VIT_16S0022G01690	VIT_08S0007G02030	VIT_14S0081G00700	VIT_14S0083G00690	VIT_03S0038G03990	VIT_18S0001G12470	VIT_00S0229G00100	VIT_02S0012G00580	VIT_05S0029G00180	VIT_09S0002G04020	VIT_09S0002G00920	VIT_02S0109G00230	VIT_08S0040G02710	VIT_02S0025G01370	VIT_08S0056G00080	VIT_06S0004G05940	VIT_05S0102G00120	VIT_09S0054G00930	VIT_04S0008G06170	VIT_06S0080G00250	VIT_01S0011G03060	VIT_11S0052G01710	VIT_04S0023G01520	VIT_03S0038G02200	VIT_05S0029G00420	VIT_00S0455G00040	VIT_18S0001G05800	VIT_01S0026G02070
8544	8.262e-05	0.0016077	31	193	1617	20871	epidermis development	VIT_06S0009G03450	VIT_00S0313G00040	VIT_08S0007G06370	VIT_08S0007G05060	VIT_07S0104G00090	VIT_06S0004G00040	VIT_04S0008G03770	VIT_01S0011G01630	VIT_13S0084G00630	VIT_08S0007G02030	VIT_10S0003G04560	VIT_15S0048G01980	VIT_10S0003G00330	VIT_17S0000G05070	VIT_03S0091G00200	VIT_14S0108G00430	VIT_00S0357G00020	VIT_07S0104G01070	VIT_12S0057G01020	VIT_05S0020G03090	VIT_11S0016G00100	VIT_02S0154G00080	VIT_06S0004G08220	VIT_15S0021G01130	VIT_16S0098G00870	VIT_13S0073G00170	VIT_06S0061G01590	VIT_08S0040G00980	VIT_03S0038G00270	VIT_08S0040G01890	VIT_04S0069G00770
9913	8.262e-05	0.0016077	31	193	1617	20871	epidermal cell differentiation	VIT_06S0009G03450	VIT_00S0313G00040	VIT_08S0007G06370	VIT_08S0007G05060	VIT_07S0104G00090	VIT_06S0004G00040	VIT_04S0008G03770	VIT_01S0011G01630	VIT_13S0084G00630	VIT_08S0007G02030	VIT_10S0003G04560	VIT_15S0048G01980	VIT_10S0003G00330	VIT_17S0000G05070	VIT_03S0091G00200	VIT_14S0108G00430	VIT_00S0357G00020	VIT_07S0104G01070	VIT_12S0057G01020	VIT_05S0020G03090	VIT_11S0016G00100	VIT_02S0154G00080	VIT_06S0004G08220	VIT_15S0021G01130	VIT_16S0098G00870	VIT_13S0073G00170	VIT_06S0061G01590	VIT_08S0040G00980	VIT_03S0038G00270	VIT_08S0040G01890	VIT_04S0069G00770
7398	8.262e-05	0.0016077	31	193	1617	20871	ectoderm development	VIT_06S0009G03450	VIT_00S0313G00040	VIT_08S0007G06370	VIT_08S0007G05060	VIT_07S0104G00090	VIT_06S0004G00040	VIT_04S0008G03770	VIT_01S0011G01630	VIT_13S0084G00630	VIT_08S0007G02030	VIT_10S0003G04560	VIT_15S0048G01980	VIT_10S0003G00330	VIT_17S0000G05070	VIT_03S0091G00200	VIT_14S0108G00430	VIT_00S0357G00020	VIT_07S0104G01070	VIT_12S0057G01020	VIT_05S0020G03090	VIT_11S0016G00100	VIT_02S0154G00080	VIT_06S0004G08220	VIT_15S0021G01130	VIT_16S0098G00870	VIT_13S0073G00170	VIT_06S0061G01590	VIT_08S0040G00980	VIT_03S0038G00270	VIT_08S0040G01890	VIT_04S0069G00770
30312	8.2739e-05	0.0016077	37	247	1617	20871	external encapsulating structure	VIT_11S0118G00420	VIT_18S0001G05530	VIT_16S0022G01430	VIT_08S0007G06370	VIT_18S0001G01130	VIT_07S0031G02480	VIT_17S0000G05070	VIT_07S0005G00730	VIT_02S0012G00580	VIT_09S0002G04020	VIT_04S0044G01010	VIT_11S0016G01220	VIT_00S0357G00020	VIT_14S0108G01020	VIT_04S0079G00420	VIT_09S0002G00320	VIT_11S0016G03480	VIT_14S0068G01120	VIT_17S0053G00990	VIT_08S0007G00440	VIT_14S0066G00250	VIT_11S0103G00550	VIT_13S0064G00460	VIT_00S0415G00030	VIT_01S0150G00460	VIT_09S0002G00330	VIT_01S0026G02620	VIT_02S0154G00080	VIT_06S0004G08220	VIT_10S0071G01100	VIT_00S0207G00210	VIT_12S0134G00160	VIT_04S0044G01000	VIT_12S0059G02260	VIT_05S0062G00250	VIT_03S0038G02230	VIT_11S0016G02960
10054	8.291e-05	0.0016077	23	125	1617	20871	trichoblast differentiation	VIT_06S0009G03450	VIT_00S0313G00040	VIT_08S0007G06370	VIT_08S0007G05060	VIT_06S0004G00040	VIT_12S0057G01020	VIT_04S0008G03770	VIT_01S0011G01630	VIT_08S0007G02030	VIT_10S0003G04560	VIT_10S0003G00330	VIT_17S0000G05070	VIT_05S0020G03090	VIT_02S0154G00080	VIT_06S0004G08220	VIT_14S0108G00430	VIT_00S0357G00020	VIT_13S0073G00170	VIT_06S0061G01590	VIT_08S0040G00980	VIT_03S0038G00270	VIT_08S0040G01890	VIT_04S0069G00770
46395	8.4726e-05	0.0016192	34	220	1617	20871	carboxylic acid catabolic process	VIT_11S0016G02280	VIT_04S0008G03770	VIT_07S0005G02640	VIT_19S0014G04980	VIT_10S0116G01540	VIT_08S0058G00590	VIT_08S0040G01920	VIT_11S0016G03000	VIT_19S0014G01800	VIT_06S0061G01080	VIT_07S0151G00460	VIT_15S0021G01840	VIT_18S0001G00490	VIT_07S0104G01070	VIT_16S0050G00390	VIT_17S0000G01740	VIT_14S0060G02260	VIT_07S0005G03100	VIT_04S0023G02730	VIT_11S0016G04230	VIT_12S0035G01950	VIT_07S0005G02410	VIT_00S0389G00020	VIT_01S0026G01140	VIT_05S0029G00420	VIT_18S0001G14020	VIT_09S0018G01870	VIT_03S0180G00070	VIT_06S0004G08220	VIT_08S0105G00460	VIT_11S0016G01230	VIT_11S0052G00730	VIT_07S0151G00770	VIT_00S0373G00040
16054	8.4726e-05	0.0016192	34	220	1617	20871	organic acid catabolic process	VIT_11S0016G02280	VIT_04S0008G03770	VIT_07S0005G02640	VIT_19S0014G04980	VIT_10S0116G01540	VIT_08S0058G00590	VIT_08S0040G01920	VIT_11S0016G03000	VIT_19S0014G01800	VIT_06S0061G01080	VIT_07S0151G00460	VIT_15S0021G01840	VIT_18S0001G00490	VIT_07S0104G01070	VIT_16S0050G00390	VIT_17S0000G01740	VIT_14S0060G02260	VIT_07S0005G03100	VIT_04S0023G02730	VIT_11S0016G04230	VIT_12S0035G01950	VIT_07S0005G02410	VIT_00S0389G00020	VIT_01S0026G01140	VIT_05S0029G00420	VIT_18S0001G14020	VIT_09S0018G01870	VIT_03S0180G00070	VIT_06S0004G08220	VIT_08S0105G00460	VIT_11S0016G01230	VIT_11S0052G00730	VIT_07S0151G00770	VIT_00S0373G00040
51179	8.5055e-05	0.0016192	249	2574	1617	20871	localization	VIT_06S0009G01130	VIT_19S0015G00230	VIT_10S0003G04540	VIT_19S0014G04860	VIT_07S0104G00230	VIT_13S0019G01260	VIT_11S0016G00630	VIT_18S0001G00910	VIT_18S0001G11260	VIT_08S0105G00590	VIT_09S0018G02130	VIT_14S0108G00430	VIT_06S0061G01080	VIT_02S0025G03690	VIT_12S0059G00270	VIT_13S0067G02570	VIT_12S0059G01240	VIT_00S0259G00120	VIT_02S0033G01370	VIT_01S0011G01280	VIT_19S0090G01320	VIT_11S0016G04570	VIT_03S0017G02170	VIT_12S0028G01090	VIT_07S0031G03220	VIT_06S0004G03090	VIT_09S0002G04830	VIT_13S0073G00630	VIT_08S0105G00460	VIT_11S0052G00730	VIT_08S0058G00740	VIT_01S0010G02370	VIT_06S0004G00040	VIT_19S0015G00690	VIT_10S0116G01780	VIT_13S0019G02440	VIT_01S0011G05850	VIT_10S0116G01540	VIT_12S0028G02640	VIT_05S0094G01390	VIT_00S0483G00010	VIT_09S0002G04020
8380	8.9392e-05	0.0016914	30	185	1617	20871	RNA splicing	VIT_18S0001G07830	VIT_04S0023G01450	VIT_14S0060G02290	VIT_11S0016G03290	VIT_18S0001G00860	VIT_13S0019G05210	VIT_17S0000G09330	VIT_18S0089G00920	VIT_13S0067G03760	VIT_01S0026G00230	VIT_15S0046G00050	VIT_16S0039G00690	VIT_12S0028G03770	VIT_13S0067G02570	VIT_18S0001G02370	VIT_13S0064G01190	VIT_08S0056G00150	VIT_08S0007G05930	VIT_08S0007G02540	VIT_03S0063G00900	VIT_16S0098G01020	VIT_02S0012G00870	VIT_18S0072G00410	VIT_18S0001G13870	VIT_15S0046G00060	VIT_08S0007G03700	VIT_05S0077G01060	VIT_08S0105G00280	VIT_14S0108G00040	VIT_12S0059G00260
46658	9.1386e-05	0.0017187	9	26	1617	20871	anchored to plasma membrane	VIT_17S0000G05070	VIT_07S0031G00330	VIT_12S0028G02540	VIT_02S0154G00080	VIT_12S0057G01020	VIT_11S0016G02960	VIT_06S0004G04610	VIT_10S0116G01850	VIT_14S0006G00520
10053	9.4105e-05	0.0017593	23	126	1617	20871	root epidermal cell differentiation	VIT_06S0009G03450	VIT_00S0313G00040	VIT_08S0007G06370	VIT_08S0007G05060	VIT_06S0004G00040	VIT_12S0057G01020	VIT_04S0008G03770	VIT_01S0011G01630	VIT_08S0007G02030	VIT_10S0003G04560	VIT_10S0003G00330	VIT_17S0000G05070	VIT_05S0020G03090	VIT_02S0154G00080	VIT_06S0004G08220	VIT_14S0108G00430	VIT_00S0357G00020	VIT_13S0073G00170	VIT_06S0061G01590	VIT_08S0040G00980	VIT_03S0038G00270	VIT_08S0040G01890	VIT_04S0069G00770
9062	9.5784e-05	0.00178	22	118	1617	20871	fatty acid catabolic process	VIT_18S0001G00490	VIT_07S0104G01070	VIT_17S0000G01740	VIT_14S0060G02260	VIT_07S0005G03100	VIT_04S0023G02730	VIT_11S0016G04230	VIT_04S0008G03770	VIT_00S0389G00020	VIT_01S0026G01140	VIT_19S0014G04980	VIT_18S0001G14020	VIT_06S0004G08220	VIT_08S0040G01920	VIT_08S0105G00460	VIT_11S0016G03000	VIT_19S0014G01800	VIT_06S0061G01080	VIT_11S0052G00730	VIT_15S0021G01840	VIT_07S0151G00770	VIT_00S0373G00040
51234	9.736e-05	0.0017986	243	2509	1617	20871	establishment of localization	VIT_06S0009G01130	VIT_19S0015G00230	VIT_10S0003G04540	VIT_19S0014G04860	VIT_07S0104G00230	VIT_13S0019G01260	VIT_11S0016G00630	VIT_18S0001G00910	VIT_18S0001G11260	VIT_08S0105G00590	VIT_09S0018G02130	VIT_14S0108G00430	VIT_06S0061G01080	VIT_02S0025G03690	VIT_12S0059G00270	VIT_13S0067G02570	VIT_12S0059G01240	VIT_00S0259G00120	VIT_02S0033G01370	VIT_01S0011G01280	VIT_19S0090G01320	VIT_11S0016G04570	VIT_03S0017G02170	VIT_12S0028G01090	VIT_07S0031G03220	VIT_06S0004G03090	VIT_09S0002G04830	VIT_13S0073G00630	VIT_08S0105G00460	VIT_11S0052G00730	VIT_08S0058G00740	VIT_01S0010G02370	VIT_06S0004G00040	VIT_19S0015G00690	VIT_10S0116G01780	VIT_13S0019G02440	VIT_01S0011G05850	VIT_10S0116G01540	VIT_12S0028G02640	VIT_05S0094G01390	VIT_00S0483G00010	VIT_09S0002G04020
6810	0.00010307	0.0018929	237	2441	1617	20871	transport	VIT_06S0009G01130	VIT_19S0015G00230	VIT_10S0003G04540	VIT_19S0014G04860	VIT_07S0104G00230	VIT_13S0019G01260	VIT_11S0016G00630	VIT_18S0001G00910	VIT_18S0001G11260	VIT_09S0018G02130	VIT_14S0108G00430	VIT_06S0061G01080	VIT_02S0025G03690	VIT_13S0067G02570	VIT_12S0059G01240	VIT_00S0259G00120	VIT_02S0033G01370	VIT_01S0011G01280	VIT_11S0016G04570	VIT_03S0017G02170	VIT_12S0028G01090	VIT_07S0031G03220	VIT_06S0004G03090	VIT_09S0002G04830	VIT_13S0073G00630	VIT_08S0105G00460	VIT_11S0052G00730	VIT_08S0058G00740	VIT_01S0010G02370	VIT_06S0004G00040	VIT_19S0015G00690	VIT_10S0116G01780	VIT_13S0019G02440	VIT_01S0011G05850	VIT_10S0116G01540	VIT_12S0028G02640	VIT_05S0094G01390	VIT_00S0483G00010	VIT_09S0002G04020	VIT_19S0014G01800	VIT_16S0050G00390	VIT_00S0551G00030
5773	0.00010748	0.0019623	40	278	1617	20871	vacuole	VIT_18S0001G05530	VIT_08S0007G08730	VIT_13S0064G00370	VIT_18S0001G02440	VIT_18S0001G00860	VIT_03S0038G03940	VIT_14S0066G00960	VIT_06S0004G08170	VIT_16S0022G01690	VIT_08S0007G07880	VIT_13S0019G04230	VIT_16S0098G01230	VIT_03S0038G03270	VIT_10S0003G01640	VIT_03S0063G01870	VIT_02S0012G00580	VIT_09S0002G04020	VIT_06S0004G02890	VIT_11S0206G00110	VIT_11S0016G05420	VIT_15S0021G01840	VIT_09S0002G01550	VIT_04S0008G06170	VIT_07S0005G02590	VIT_17S0000G01740	VIT_01S0011G03060	VIT_11S0052G01710	VIT_03S0038G00720	VIT_14S0068G01120	VIT_12S0057G01020	VIT_00S0415G00030	VIT_13S0064G00440	VIT_09S0002G00330	VIT_13S0019G04240	VIT_02S0154G00080	VIT_15S0046G02160	VIT_04S0023G00820	VIT_06S0061G00480	VIT_14S0128G00020	VIT_18S0001G10720
48589	0.00011816	0.0021323	29	179	1617	20871	developmental growth	VIT_00S0313G00040	VIT_18S0001G01130	VIT_06S0004G00040	VIT_14S0068G01150	VIT_04S0008G03770	VIT_01S0011G01630	VIT_08S0007G02030	VIT_10S0003G04560	VIT_10S0003G00330	VIT_17S0000G05070	VIT_00S0583G00030	VIT_09S0018G02130	VIT_14S0108G00430	VIT_00S0357G00020	VIT_14S0108G01020	VIT_04S0079G00420	VIT_19S0014G03400	VIT_12S0057G01020	VIT_01S0026G01140	VIT_18S0001G01800	VIT_06S0004G03090	VIT_05S0020G03090	VIT_02S0154G00080	VIT_06S0004G08220	VIT_04S0008G00660	VIT_13S0073G00170	VIT_08S0040G00980	VIT_03S0038G00270	VIT_08S0040G01890
48609	0.00011816	0.0021323	29	179	1617	20871	reproductive process in a multicellular organism	VIT_01S0011G04400	VIT_19S0014G04980	VIT_10S0003G01490	VIT_05S0020G04950	VIT_15S0048G01980	VIT_17S0000G09330	VIT_11S0016G00630	VIT_04S0008G05800	VIT_18S0001G13660	VIT_06S0080G00900	VIT_08S0105G00570	VIT_08S0058G01300	VIT_14S0108G01680	VIT_03S0038G01810	VIT_18S0001G02370	VIT_17S0000G00990	VIT_14S0060G02260	VIT_06S0004G02910	VIT_07S0104G01590	VIT_19S0015G00640	VIT_19S0014G02810	VIT_01S0026G01140	VIT_13S0064G00460	VIT_13S0019G00590	VIT_07S0104G00930	VIT_06S0061G01590	VIT_16S0098G01840	VIT_08S0040G00980	VIT_18S0164G00070
43234	0.00012185	0.0021864	130	1223	1617	20871	protein complex	VIT_18S0001G07830	VIT_00S0313G00040	VIT_05S0094G00800	VIT_04S0008G02040	VIT_05S0049G01350	VIT_07S0005G06360	VIT_19S0014G04860	VIT_19S0085G00520	VIT_13S0019G01260	VIT_07S0141G00240	VIT_06S0004G07100	VIT_08S0040G02970	VIT_09S0002G04320	VIT_14S0068G00410	VIT_17S0000G00990	VIT_14S0060G02260	VIT_18S0001G07960	VIT_11S0016G02270	VIT_19S0090G01320	VIT_10S0003G02890	VIT_18S0001G14360	VIT_09S0002G04830	VIT_13S0073G00630	VIT_04S0008G01990	VIT_00S0207G00210	VIT_14S0128G00840	VIT_02S0012G02070	VIT_18S0001G08250	VIT_11S0052G00730	VIT_14S0108G00040	VIT_06S0061G01590	VIT_01S0137G00210	VIT_07S0005G04400	VIT_11S0016G01270	VIT_13S0019G00700	VIT_08S0056G01250	VIT_15S0045G00310	VIT_18S0001G09310	VIT_18S0001G00860	VIT_01S0011G04400	VIT_17S0000G09750	VIT_13S0019G04230
226	0.00012448	0.0022082	25	145	1617	20871	microtubule cytoskeleton organization	VIT_16S0022G01430	VIT_01S0127G00230	VIT_19S0090G01230	VIT_14S0066G01030	VIT_14S0068G01150	VIT_06S0004G01270	VIT_05S0049G01350	VIT_14S0068G01090	VIT_10S0003G00330	VIT_13S0019G04030	VIT_09S0002G00920	VIT_18S0001G11220	VIT_18S0001G11200	VIT_11S0037G00480	VIT_07S0104G01070	VIT_11S0016G04570	VIT_14S0068G01120	VIT_00S0333G00070	VIT_10S0003G02590	VIT_01S0011G06330	VIT_11S0016G00100	VIT_05S0102G00090	VIT_00S0227G00110	VIT_03S0038G02230	VIT_18S0164G00070
6740	0.00012448	0.0022082	25	145	1617	20871	NADPH regeneration	VIT_19S0177G00340	VIT_05S0094G00820	VIT_19S0015G01760	VIT_01S0146G00060	VIT_01S0150G00190	VIT_12S0057G01550	VIT_14S0066G01410	VIT_12S0057G01030	VIT_00S0759G00010	VIT_07S0031G00680	VIT_02S0012G00980	VIT_06S0004G06130	VIT_13S0019G05160	VIT_08S0105G00590	VIT_11S0016G03100	VIT_12S0059G00270	VIT_04S0044G01410	VIT_12S0059G02250	VIT_12S0034G01860	VIT_11S0052G01710	VIT_14S0171G00130	VIT_12S0057G00940	VIT_18S0072G00970	VIT_00S0227G00110	VIT_06S0004G05230
44275	0.00013081	0.0023074	49	367	1617	20871	cellular carbohydrate catabolic process	VIT_01S0146G00060	VIT_01S0150G00190	VIT_08S0007G09000	VIT_14S0066G01410	VIT_05S0020G02850	VIT_08S0007G05880	VIT_07S0031G02560	VIT_02S0012G00980	VIT_06S0004G06130	VIT_03S0038G03990	VIT_08S0105G00590	VIT_07S0005G00730	VIT_11S0016G03100	VIT_12S0059G00270	VIT_12S0059G02250	VIT_09S0002G00320	VIT_06S0004G05900	VIT_13S0019G04910	VIT_12S0057G00940	VIT_18S0072G00970	VIT_06S0004G05230	VIT_04S0044G01000	VIT_08S0040G00980	VIT_15S0021G00500	VIT_18S0001G06520	VIT_19S0177G00340	VIT_05S0094G00820	VIT_12S0028G03060	VIT_12S0057G01550	VIT_19S0177G00300	VIT_12S0057G01030	VIT_05S0051G00590	VIT_17S0000G05070	VIT_00S0759G00010	VIT_07S0031G00680	VIT_13S0019G05160	VIT_18S0001G14230	VIT_13S0067G02510	VIT_04S0044G01410	VIT_06S0004G05940	VIT_15S0046G03520	VIT_12S0034G01860
48468	0.0001369	0.0024011	37	253	1617	20871	cell development	VIT_06S0009G03450	VIT_00S0313G00040	VIT_08S0007G06370	VIT_08S0007G05060	VIT_06S0004G00040	VIT_14S0068G01150	VIT_04S0008G03770	VIT_01S0011G01630	VIT_13S0084G00630	VIT_08S0007G02030	VIT_10S0003G04560	VIT_05S0020G04950	VIT_15S0048G01980	VIT_10S0003G00330	VIT_17S0000G05070	VIT_00S0583G00030	VIT_09S0018G02130	VIT_03S0091G00200	VIT_14S0108G00430	VIT_00S0357G00020	VIT_08S0007G01290	VIT_07S0104G01070	VIT_01S0011G00110	VIT_12S0057G01020	VIT_01S0026G01140	VIT_06S0004G03090	VIT_05S0020G03090	VIT_11S0016G00100	VIT_02S0154G00080	VIT_06S0004G08220	VIT_15S0021G01130	VIT_13S0073G00170	VIT_06S0061G01590	VIT_08S0040G00980	VIT_03S0038G00270	VIT_08S0040G01890	VIT_04S0069G00770
5996	0.00013818	0.00241	64	518	1617	20871	monosaccharide metabolic process	VIT_16S0050G00380	VIT_01S0146G00060	VIT_11S0037G00930	VIT_17S0000G02260	VIT_01S0150G00190	VIT_14S0066G01410	VIT_05S0020G02850	VIT_08S0007G05880	VIT_07S0031G02560	VIT_02S0012G00980	VIT_06S0004G06130	VIT_03S0038G03990	VIT_08S0105G00590	VIT_02S0012G00580	VIT_11S0016G03100	VIT_12S0059G00270	VIT_12S0059G02250	VIT_19S0085G00600	VIT_06S0004G05900	VIT_14S0060G02260	VIT_06S0004G02910	VIT_14S0068G01120	VIT_14S0006G01410	VIT_12S0057G00940	VIT_02S0012G01420	VIT_18S0072G00970	VIT_06S0004G08220	VIT_06S0004G05230	VIT_08S0040G00980	VIT_15S0021G00500	VIT_19S0177G00340	VIT_06S0061G00010	VIT_05S0094G00820	VIT_07S0005G04400	VIT_08S0007G00530	VIT_12S0057G01550	VIT_19S0177G00300	VIT_12S0057G01030	VIT_17S0000G05070	VIT_00S0759G00010	VIT_07S0031G00680	VIT_13S0019G05160
902	0.00014476	0.0024982	34	226	1617	20871	cell morphogenesis	VIT_06S0009G03450	VIT_00S0313G00040	VIT_08S0007G06370	VIT_08S0007G05060	VIT_18S0001G01130	VIT_14S0068G01150	VIT_01S0011G01630	VIT_13S0084G00630	VIT_08S0007G02030	VIT_10S0003G04560	VIT_15S0048G01980	VIT_10S0003G00330	VIT_17S0000G05070	VIT_00S0583G00030	VIT_09S0018G02130	VIT_03S0091G00200	VIT_14S0108G00430	VIT_00S0357G00020	VIT_14S0108G01020	VIT_04S0079G00420	VIT_07S0104G01070	VIT_19S0014G03400	VIT_01S0026G01140	VIT_06S0004G03090	VIT_05S0020G03090	VIT_11S0016G00100	VIT_02S0154G00080	VIT_15S0021G01130	VIT_04S0008G00660	VIT_11S0016G05730	VIT_13S0073G00170	VIT_06S0061G01590	VIT_08S0040G00980	VIT_03S0038G00270
44265	0.00014484	0.0024982	47	349	1617	20871	cellular macromolecule catabolic process	VIT_16S0050G00380	VIT_11S0016G03290	VIT_17S0000G04440	VIT_17S0000G05430	VIT_04S0008G03770	VIT_14S0036G00930	VIT_07S0005G06360	VIT_04S0023G03690	VIT_00S0301G00110	VIT_01S0011G03670	VIT_05S0029G00210	VIT_15S0048G01340	VIT_07S0031G00680	VIT_07S0141G00240	VIT_12S0028G03770	VIT_11S0016G03000	VIT_04S0069G00760	VIT_15S0046G03520	VIT_07S0005G05640	VIT_18S0001G00490	VIT_14S0060G02260	VIT_06S0004G02910	VIT_07S0104G01590	VIT_19S0014G00210	VIT_07S0005G03100	VIT_03S0038G00720	VIT_11S0037G01410	VIT_01S0026G02230	VIT_17S0000G08810	VIT_12S0028G02140	VIT_18S0001G14020	VIT_12S0028G02510	VIT_08S0032G01090	VIT_13S0019G03150	VIT_02S0012G00870	VIT_14S0036G01020	VIT_04S0008G01890	VIT_18S0072G00970	VIT_07S0031G01880	VIT_09S0002G00170	VIT_06S0004G08220	VIT_08S0105G00460
44249	0.00014987	0.0025709	322	3465	1617	20871	cellular biosynthetic process	VIT_06S0009G01130	VIT_13S0019G01810	VIT_12S0035G01420	VIT_04S0008G03770	VIT_00S0414G00030	VIT_19S0014G04980	VIT_19S0014G04860	VIT_07S0104G00230	VIT_13S0019G01010	VIT_13S0019G01260	VIT_02S0012G00980	VIT_18S0001G11140	VIT_06S0004G07100	VIT_06S0004G06130	VIT_08S0105G00590	VIT_04S0044G01790	VIT_09S0018G02130	VIT_03S0091G00200	VIT_14S0068G00810	VIT_12S0059G00270	VIT_13S0067G02450	VIT_03S0097G00550	VIT_13S0067G02570	VIT_14S0060G02260	VIT_15S0046G03700	VIT_09S0002G06690	VIT_19S0090G01320	VIT_14S0068G01120	VIT_12S0028G02180	VIT_13S0064G00440	VIT_18S0001G08090	VIT_11S0016G00760	VIT_09S0002G00470	VIT_18S0072G00970	VIT_06S0061G01190	VIT_15S0046G02860	VIT_18S0001G10720	VIT_18S0001G11910	VIT_06S0009G02120	VIT_01S0137G00210	VIT_19S0177G00140	VIT_03S0038G00610
44242	0.00015354	0.0026194	23	130	1617	20871	cellular lipid catabolic process	VIT_18S0001G00490	VIT_07S0104G01070	VIT_17S0000G01740	VIT_14S0060G02260	VIT_07S0005G03100	VIT_04S0023G02730	VIT_11S0016G04230	VIT_04S0008G03770	VIT_00S0389G00020	VIT_01S0026G01140	VIT_19S0014G04980	VIT_18S0001G05700	VIT_18S0001G14020	VIT_06S0004G08220	VIT_08S0040G01920	VIT_08S0105G00460	VIT_11S0016G03000	VIT_19S0014G01800	VIT_06S0061G01080	VIT_11S0052G00730	VIT_15S0021G01840	VIT_07S0151G00770	VIT_00S0373G00040
5654	0.00016861	0.0028609	27	165	1617	20871	nucleoplasm	VIT_18S0001G07830	VIT_14S0060G02290	VIT_07S0104G00390	VIT_11S0016G01270	VIT_13S0019G00700	VIT_08S0056G01250	VIT_18S0001G09310	VIT_18S0001G00860	VIT_19S0085G00520	VIT_12S0028G03770	VIT_14S0068G00410	VIT_02S0025G02400	VIT_12S0059G01420	VIT_06S0004G00450	VIT_03S0038G00300	VIT_14S0066G02370	VIT_13S0047G00510	VIT_13S0019G00850	VIT_00S0227G00060	VIT_19S0014G00350	VIT_13S0139G00310	VIT_08S0007G03700	VIT_10S0003G04600	VIT_08S0007G00610	VIT_06S0004G05210	VIT_13S0156G00270	VIT_14S0108G00040
18130	0.00017536	0.0029593	29	183	1617	20871	heterocycle biosynthetic process	VIT_06S0009G01130	VIT_06S0061G00010	VIT_19S0177G00140	VIT_08S0007G00530	VIT_10S0116G00530	VIT_14S0066G01410	VIT_13S0019G01010	VIT_00S0759G00010	VIT_13S0019G04470	VIT_07S0031G00680	VIT_10S0003G00890	VIT_06S0004G06130	VIT_08S0105G00590	VIT_08S0105G00570	VIT_14S0068G00810	VIT_13S0067G02450	VIT_14S0060G01190	VIT_12S0035G01950	VIT_07S0005G00210	VIT_07S0005G02410	VIT_01S0244G00110	VIT_13S0064G00460	VIT_19S0177G00310	VIT_19S0014G00350	VIT_02S0012G01420	VIT_13S0019G04480	VIT_05S0102G00090	VIT_06S0004G05230	VIT_19S0090G00810
6739	0.00019382	0.0032421	25	149	1617	20871	NADP metabolic process	VIT_19S0177G00340	VIT_05S0094G00820	VIT_19S0015G01760	VIT_01S0146G00060	VIT_01S0150G00190	VIT_12S0057G01550	VIT_14S0066G01410	VIT_12S0057G01030	VIT_00S0759G00010	VIT_07S0031G00680	VIT_02S0012G00980	VIT_06S0004G06130	VIT_13S0019G05160	VIT_08S0105G00590	VIT_11S0016G03100	VIT_12S0059G00270	VIT_04S0044G01410	VIT_12S0059G02250	VIT_12S0034G01860	VIT_11S0052G01710	VIT_14S0171G00130	VIT_12S0057G00940	VIT_18S0072G00970	VIT_00S0227G00110	VIT_06S0004G05230
9553	0.00019419	0.0032421	23	132	1617	20871	embryo sac development	VIT_18S0001G02370	VIT_17S0000G00990	VIT_14S0060G02260	VIT_06S0004G02910	VIT_19S0015G00640	VIT_09S0002G06030	VIT_19S0014G02810	VIT_01S0011G04400	VIT_19S0177G00300	VIT_18S0001G01700	VIT_13S0019G00590	VIT_10S0003G01490	VIT_05S0020G04950	VIT_17S0000G09330	VIT_11S0016G00630	VIT_04S0008G05800	VIT_07S0104G00700	VIT_06S0080G00900	VIT_02S0025G03690	VIT_09S0002G00620	VIT_06S0061G01590	VIT_16S0098G01840	VIT_11S0037G00480
6631	0.00020258	0.003364	47	354	1617	20871	fatty acid metabolic process	VIT_06S0004G01510	VIT_00S0313G00040	VIT_07S0005G04400	VIT_04S0008G03770	VIT_00S2125G00010	VIT_10S0003G03070	VIT_19S0014G04980	VIT_14S0066G01410	VIT_13S0019G01260	VIT_04S0008G04710	VIT_00S0583G00030	VIT_08S0040G01920	VIT_11S0016G03000	VIT_19S0014G01800	VIT_06S0061G01080	VIT_01S0137G00180	VIT_00S0357G00020	VIT_00S0259G00160	VIT_15S0021G01840	VIT_12S0059G00270	VIT_18S0001G00490	VIT_07S0104G01070	VIT_17S0000G01740	VIT_14S0060G02260	VIT_07S0005G03100	VIT_14S0068G00330	VIT_18S0001G08310	VIT_04S0023G02730	VIT_11S0016G04230	VIT_12S0035G01950	VIT_07S0005G02410	VIT_19S0014G02370	VIT_00S0389G00020	VIT_01S0026G01140	VIT_18S0001G14020	VIT_13S0067G03890	VIT_14S0036G00470	VIT_12S0055G01100	VIT_06S0004G08220	VIT_05S0020G03170	VIT_08S0105G00460	VIT_04S0008G01210
15979	0.00020624	0.0034068	39	277	1617	20871	photosynthesis	VIT_06S0061G00010	VIT_01S0137G00210	VIT_07S0005G04400	VIT_08S0007G02190	VIT_19S0015G01760	VIT_12S0059G01810	VIT_08S0007G00530	VIT_09S0018G00400	VIT_14S0066G01410	VIT_00S0759G00010	VIT_10S0003G00890	VIT_05S0020G03180	VIT_00S0904G00010	VIT_02S0025G01270	VIT_09S0002G04360	VIT_11S0016G01220	VIT_12S0059G00270	VIT_04S0044G01410	VIT_12S0059G02250	VIT_09S0002G04320	VIT_11S0016G01400	VIT_03S0063G02020	VIT_03S0088G01290	VIT_18S0089G01170	VIT_12S0134G00510	VIT_17S0000G02250	VIT_08S0007G00780	VIT_07S0005G02410	VIT_03S0063G00900	VIT_10S0003G02890	VIT_10S0003G04350	VIT_12S0057G00940	VIT_13S0019G04140	VIT_02S0012G01420	VIT_18S0072G00970	VIT_06S0004G05230	VIT_00S0207G00210	VIT_11S0016G01770	VIT_00S0125G00280
31981	0.00024898	0.0040911	38	270	1617	20871	nuclear lumen	VIT_18S0001G07830	VIT_08S0007G00190	VIT_14S0060G02290	VIT_11S0016G03290	VIT_07S0104G00390	VIT_11S0016G01270	VIT_13S0019G00700	VIT_08S0056G01250	VIT_18S0001G09310	VIT_18S0001G00860	VIT_03S0038G04610	VIT_17S0000G08620	VIT_19S0085G00520	VIT_12S0028G03770	VIT_13S0019G05080	VIT_09S0002G00620	VIT_14S0068G00410	VIT_06S0004G02910	VIT_02S0025G02400	VIT_12S0059G01420	VIT_06S0004G00450	VIT_09S0002G06030	VIT_03S0038G00300	VIT_14S0066G02370	VIT_13S0047G00510	VIT_13S0019G00850	VIT_00S0227G00060	VIT_19S0014G00350	VIT_13S0139G00310	VIT_16S0098G01020	VIT_13S0073G00630	VIT_08S0007G03700	VIT_10S0003G04600	VIT_08S0007G00610	VIT_06S0004G05210	VIT_13S0156G00270	VIT_14S0108G00040	VIT_14S0060G02360
51707	0.00026693	0.0043595	52	408	1617	20871	response to other organism	VIT_06S0009G01130	VIT_08S0007G06370	VIT_06S0004G01270	VIT_07S0104G00230	VIT_14S0066G01410	VIT_02S0012G01750	VIT_06S0004G06130	VIT_09S0018G02130	VIT_06S0004G02890	VIT_14S0108G01560	VIT_03S0088G01290	VIT_07S0104G01370	VIT_14S0081G00030	VIT_12S0028G02140	VIT_08S0007G00420	VIT_10S0003G00150	VIT_19S0014G00350	VIT_09S0002G01640	VIT_13S0019G04240	VIT_09S0018G01870	VIT_10S0003G00420	VIT_01S0026G02200	VIT_11S0016G01770	VIT_14S0108G00040	VIT_18S0001G10720	VIT_18S0164G00070	VIT_18S0001G11910	VIT_12S0028G03060	VIT_12S0028G03380	VIT_08S0007G00530	VIT_14S0068G01090	VIT_15S0048G00420	VIT_00S0759G00010	VIT_06S0004G06030	VIT_07S0031G00680	VIT_08S0058G00590	VIT_05S0077G01070	VIT_11S0016G01220	VIT_00S0357G00020	VIT_16S0039G02650	VIT_00S0259G00160	VIT_08S0007G01290
10035	0.00026843	0.0043595	38	271	1617	20871	response to inorganic substance	VIT_07S0005G03110	VIT_16S0022G00640	VIT_19S0014G02740	VIT_18S0001G08540	VIT_19S0015G00690	VIT_04S0008G02040	VIT_06S0004G08170	VIT_10S0116G01540	VIT_08S0007G05880	VIT_17S0000G05070	VIT_13S0019G04590	VIT_11S0016G03000	VIT_04S0044G00020	VIT_06S0004G02890	VIT_04S0044G01750	VIT_05S0102G00120	VIT_15S0046G03520	VIT_12S0034G01760	VIT_16S0050G00390	VIT_09S0002G05180	VIT_08S0040G03150	VIT_19S0090G00450	VIT_14S0081G00010	VIT_07S0130G00310	VIT_19S0014G02370	VIT_13S0019G04240	VIT_00S0698G00010	VIT_05S0020G03090	VIT_06S0004G07770	VIT_07S0104G00930	VIT_18S0122G01320	VIT_11S0016G03550	VIT_11S0016G01770	VIT_02S0025G02150	VIT_11S0016G02520	VIT_13S0073G00170	VIT_08S0040G00980	VIT_15S0021G00500
44106	0.0002695	0.0043595	76	656	1617	20871	cellular amine metabolic process	VIT_18S0001G05530	VIT_00S0313G00040	VIT_13S0064G00030	VIT_19S0015G01760	VIT_04S0008G03770	VIT_04S0008G02040	VIT_03S0091G00080	VIT_07S0005G02640	VIT_13S0019G01010	VIT_12S0028G01330	VIT_08S0105G00590	VIT_04S0008G00770	VIT_12S0059G00270	VIT_13S0067G02570	VIT_03S0088G01290	VIT_11S0037G00340	VIT_18S0001G07960	VIT_14S0068G01120	VIT_14S0006G01410	VIT_12S0034G01080	VIT_13S0064G00440	VIT_10S0003G04350	VIT_09S0018G01870	VIT_03S0180G00070	VIT_05S0020G04080	VIT_18S0072G00410	VIT_18S0001G13870	VIT_18S0001G12780	VIT_03S0038G02230	VIT_05S0077G01060	VIT_08S0040G00980	VIT_03S0038G04490	VIT_01S0137G00210	VIT_11S0016G02280	VIT_11S0103G00120	VIT_10S0116G01780	VIT_12S0057G01550	VIT_09S0018G00400	VIT_15S0048G00420	VIT_10S0116G01540	VIT_14S0006G02240	VIT_00S0759G00010
7167	0.00027855	0.0044826	13	56	1617	20871	enzyme linked receptor protein signaling pathway	VIT_08S0056G00570	VIT_07S0005G05510	VIT_12S0028G03060	VIT_11S0016G04570	VIT_14S0066G02250	VIT_17S0000G01700	VIT_02S0241G00120	VIT_10S0003G01490	VIT_10S0003G00330	VIT_14S0171G00180	VIT_06S0004G08210	VIT_06S0009G01640	VIT_18S0164G00070
6098	0.0002858	0.0045361	24	144	1617	20871	pentose-phosphate shunt	VIT_19S0177G00340	VIT_12S0034G01860	VIT_05S0094G00820	VIT_11S0052G01710	VIT_01S0146G00060	VIT_01S0150G00190	VIT_12S0057G01550	VIT_14S0171G00130	VIT_14S0066G01410	VIT_12S0057G01030	VIT_12S0057G00940	VIT_00S0759G00010	VIT_07S0031G00680	VIT_02S0012G00980	VIT_06S0004G06130	VIT_13S0019G05160	VIT_08S0105G00590	VIT_18S0072G00970	VIT_00S0227G00110	VIT_06S0004G05230	VIT_11S0016G03100	VIT_12S0059G00270	VIT_04S0044G01410	VIT_12S0059G02250
6397	0.0002858	0.0045361	24	144	1617	20871	mRNA processing	VIT_11S0037G00130	VIT_10S0116G00720	VIT_04S0023G01450	VIT_14S0060G02290	VIT_18S0001G02370	VIT_11S0016G03290	VIT_08S0040G00270	VIT_13S0074G00190	VIT_13S0064G01190	VIT_03S0063G00900	VIT_12S0057G01320	VIT_07S0031G02180	VIT_13S0019G05210	VIT_18S0089G00920	VIT_13S0067G03760	VIT_02S0012G00870	VIT_01S0026G00230	VIT_15S0046G00050	VIT_15S0046G00060	VIT_10S0003G04600	VIT_06S0009G01900	VIT_16S0039G00690	VIT_08S0105G00280	VIT_12S0059G00260
31224	0.00028623	0.0045361	192	1956	1617	20871	intrinsic to membrane	VIT_02S0025G01420	VIT_01S0127G00230	VIT_00S0313G00040	VIT_13S0064G00030	VIT_11S0016G04160	VIT_04S0008G06640	VIT_00S0414G00030	VIT_13S0074G00550	VIT_07S0005G05790	VIT_10S0003G04540	VIT_00S0469G00050	VIT_08S0007G00470	VIT_10S0003G00330	VIT_13S0019G01260	VIT_16S0050G00900	VIT_03S0038G03990	VIT_08S0105G00590	VIT_16S0098G01290	VIT_09S0018G02130	VIT_09S0002G00920	VIT_14S0108G00430	VIT_14S0030G00490	VIT_15S0046G03780	VIT_06S0009G01640	VIT_13S0067G02570	VIT_19S0014G02970	VIT_18S0001G02030	VIT_02S0033G01370	VIT_08S0040G00380	VIT_01S0011G01280	VIT_11S0016G04570	VIT_14S0066G01580	VIT_03S0017G02170	VIT_09S0054G00790	VIT_10S0116G00100	VIT_10S0003G02890	VIT_17S0000G02010	VIT_12S0028G01090	VIT_08S0007G05870	VIT_14S0006G00520	VIT_18S0001G05700	VIT_08S0007G04780
16628	0.00030412	0.0047953	8	24	1617	20871	oxidoreductase activity, acting on the CH-CH group of donors, NAD or NADP as acceptor	VIT_09S0054G00930	VIT_13S0019G01260	VIT_08S0007G03930	VIT_08S0007G06390	VIT_05S0094G01480	VIT_19S0014G03160	VIT_11S0016G01230	VIT_12S0059G00270
6520	0.00031314	0.0048773	72	617	1617	20871	cellular amino acid metabolic process	VIT_18S0001G05530	VIT_00S0313G00040	VIT_13S0064G00030	VIT_19S0015G01760	VIT_04S0008G03770	VIT_04S0008G02040	VIT_03S0091G00080	VIT_07S0005G02640	VIT_13S0019G01010	VIT_12S0028G01330	VIT_08S0105G00590	VIT_04S0008G00770	VIT_12S0059G00270	VIT_13S0067G02570	VIT_03S0088G01290	VIT_11S0037G00340	VIT_18S0001G07960	VIT_14S0068G01120	VIT_14S0006G01410	VIT_12S0034G01080	VIT_10S0003G04350	VIT_09S0018G01870	VIT_03S0180G00070	VIT_05S0020G04080	VIT_18S0072G00410	VIT_18S0001G13870	VIT_18S0001G12780	VIT_03S0038G02230	VIT_05S0077G01060	VIT_08S0040G00980	VIT_03S0038G04490	VIT_01S0137G00210	VIT_11S0016G02280	VIT_11S0103G00120	VIT_10S0116G01780	VIT_12S0057G01550	VIT_09S0018G00400	VIT_15S0048G00420	VIT_10S0116G01540	VIT_14S0006G02240	VIT_00S0759G00010	VIT_08S0058G00590
9521	0.00031401	0.0048773	16	79	1617	20871	photosystem	VIT_01S0137G00210	VIT_07S0005G04400	VIT_08S0007G02190	VIT_19S0015G01760	VIT_12S0059G01810	VIT_10S0003G02890	VIT_10S0003G04350	VIT_13S0019G04140	VIT_05S0020G03180	VIT_00S0904G00010	VIT_00S0207G00210	VIT_04S0044G01410	VIT_09S0002G04320	VIT_00S0125G00280	VIT_11S0016G01400	VIT_18S0089G01170
6084	0.00031401	0.0048773	16	79	1617	20871	acetyl-CoA metabolic process	VIT_09S0054G00930	VIT_11S0016G04570	VIT_08S0007G06390	VIT_12S0057G01020	VIT_12S0034G01090	VIT_12S0028G02180	VIT_13S0064G00440	VIT_10S0003G02590	VIT_18S0072G01000	VIT_11S0016G00100	VIT_08S0007G03930	VIT_05S0102G00090	VIT_18S0001G13230	VIT_05S0029G00180	VIT_12S0142G00610	VIT_08S0040G00980
22622	0.00032263	0.0049618	32	217	1617	20871	root system development	VIT_06S0009G03450	VIT_12S0028G03060	VIT_00S0313G00040	VIT_19S0014G02740	VIT_08S0007G06370	VIT_08S0007G05060	VIT_06S0004G00040	VIT_04S0008G03770	VIT_01S0011G01630	VIT_08S0007G02030	VIT_10S0003G04560	VIT_10S0116G01540	VIT_10S0003G00330	VIT_17S0000G05070	VIT_14S0108G00430	VIT_00S0357G00020	VIT_12S0059G01320	VIT_11S0037G01410	VIT_11S0016G04570	VIT_12S0057G01020	VIT_18S0001G05800	VIT_12S0028G02510	VIT_05S0020G03090	VIT_02S0154G00080	VIT_06S0004G08220	VIT_05S0020G03170	VIT_13S0073G00170	VIT_06S0061G01590	VIT_08S0040G00980	VIT_03S0038G00270	VIT_08S0040G01890	VIT_04S0069G00770
48364	0.00032263	0.0049618	32	217	1617	20871	root development	VIT_06S0009G03450	VIT_12S0028G03060	VIT_00S0313G00040	VIT_19S0014G02740	VIT_08S0007G06370	VIT_08S0007G05060	VIT_06S0004G00040	VIT_04S0008G03770	VIT_01S0011G01630	VIT_08S0007G02030	VIT_10S0003G04560	VIT_10S0116G01540	VIT_10S0003G00330	VIT_17S0000G05070	VIT_14S0108G00430	VIT_00S0357G00020	VIT_12S0059G01320	VIT_11S0037G01410	VIT_11S0016G04570	VIT_12S0057G01020	VIT_18S0001G05800	VIT_12S0028G02510	VIT_05S0020G03090	VIT_02S0154G00080	VIT_06S0004G08220	VIT_05S0020G03170	VIT_13S0073G00170	VIT_06S0061G01590	VIT_08S0040G00980	VIT_03S0038G00270	VIT_08S0040G01890	VIT_04S0069G00770
44255	0.00034829	0.0053301	96	877	1617	20871	cellular lipid metabolic process	VIT_06S0004G01510	VIT_00S0313G00040	VIT_12S0028G03480	VIT_05S0020G02130	VIT_04S0008G03770	VIT_00S2125G00010	VIT_19S0014G04980	VIT_14S0066G01410	VIT_13S0019G01010	VIT_13S0019G01260	VIT_02S0012G00980	VIT_06S0004G06130	VIT_12S0028G01330	VIT_08S0105G00590	VIT_08S0007G03930	VIT_08S0040G01920	VIT_02S0012G00580	VIT_06S0061G01080	VIT_12S0059G00270	VIT_12S0059G02250	VIT_06S0004G05800	VIT_13S0101G00520	VIT_18S0086G00710	VIT_18S0001G00490	VIT_14S0060G02260	VIT_19S0014G02810	VIT_19S0014G02370	VIT_18S0001G01700	VIT_12S0028G02180	VIT_13S0064G00440	VIT_08S0007G05870	VIT_18S0001G05700	VIT_12S0057G00940	VIT_02S0012G01420	VIT_14S0036G00470	VIT_12S0055G01100	VIT_06S0004G08220	VIT_06S0004G05230	VIT_08S0105G00460	VIT_15S0046G01770	VIT_11S0052G00730	VIT_07S0151G00770
44451	0.00036201	0.0055132	25	155	1617	20871	nucleoplasm part	VIT_18S0001G07830	VIT_14S0060G02290	VIT_07S0104G00390	VIT_11S0016G01270	VIT_13S0019G00700	VIT_08S0056G01250	VIT_18S0001G09310	VIT_18S0001G00860	VIT_19S0085G00520	VIT_12S0028G03770	VIT_02S0025G02400	VIT_12S0059G01420	VIT_06S0004G00450	VIT_03S0038G00300	VIT_14S0066G02370	VIT_13S0047G00510	VIT_13S0019G00850	VIT_19S0014G00350	VIT_13S0139G00310	VIT_08S0007G03700	VIT_10S0003G04600	VIT_08S0007G00610	VIT_06S0004G05210	VIT_13S0156G00270	VIT_14S0108G00040
9826	0.00038207	0.0057625	21	121	1617	20871	unidimensional cell growth	VIT_00S0313G00040	VIT_19S0014G03400	VIT_18S0001G01130	VIT_14S0068G01150	VIT_01S0026G01140	VIT_08S0007G02030	VIT_06S0004G03090	VIT_10S0003G00330	VIT_17S0000G05070	VIT_05S0020G03090	VIT_00S0583G00030	VIT_02S0154G00080	VIT_04S0008G00660	VIT_09S0018G02130	VIT_14S0108G00430	VIT_00S0357G00020	VIT_13S0073G00170	VIT_14S0108G01020	VIT_04S0079G00420	VIT_08S0040G00980	VIT_03S0038G00270
60560	0.00038207	0.0057625	21	121	1617	20871	developmental growth involved in morphogenesis	VIT_00S0313G00040	VIT_19S0014G03400	VIT_18S0001G01130	VIT_14S0068G01150	VIT_01S0026G01140	VIT_08S0007G02030	VIT_06S0004G03090	VIT_10S0003G00330	VIT_17S0000G05070	VIT_05S0020G03090	VIT_00S0583G00030	VIT_02S0154G00080	VIT_04S0008G00660	VIT_09S0018G02130	VIT_14S0108G00430	VIT_00S0357G00020	VIT_13S0073G00170	VIT_14S0108G01020	VIT_04S0079G00420	VIT_08S0040G00980	VIT_03S0038G00270
5618	0.00038951	0.0058465	34	238	1617	20871	cell wall	VIT_11S0118G00420	VIT_18S0001G05530	VIT_16S0022G01430	VIT_08S0007G06370	VIT_18S0001G01130	VIT_07S0031G02480	VIT_17S0000G05070	VIT_07S0005G00730	VIT_02S0012G00580	VIT_09S0002G04020	VIT_04S0044G01010	VIT_11S0016G01220	VIT_00S0357G00020	VIT_14S0108G01020	VIT_04S0079G00420	VIT_09S0002G00320	VIT_11S0016G03480	VIT_14S0068G01120	VIT_17S0053G00990	VIT_08S0007G00440	VIT_14S0066G00250	VIT_11S0103G00550	VIT_13S0064G00460	VIT_00S0415G00030	VIT_01S0150G00460	VIT_09S0002G00330	VIT_01S0026G02620	VIT_02S0154G00080	VIT_06S0004G08220	VIT_10S0071G01100	VIT_12S0134G00160	VIT_04S0044G01000	VIT_05S0062G00250	VIT_11S0016G02960
6605	0.00039925	0.0059483	53	425	1617	20871	protein targeting	VIT_06S0009G01130	VIT_02S0025G01420	VIT_07S0005G00180	VIT_10S0003G04540	VIT_07S0104G00230	VIT_14S0066G01410	VIT_03S0180G00160	VIT_11S0016G00630	VIT_04S0008G00650	VIT_06S0061G01080	VIT_02S0025G03690	VIT_18S0001G14730	VIT_14S0068G00410	VIT_13S0067G02250	VIT_03S0088G01290	VIT_06S0004G02910	VIT_11S0037G00300	VIT_07S0141G00390	VIT_07S0005G04490	VIT_10S0003G00150	VIT_12S0028G01090	VIT_19S0014G00350	VIT_09S0018G01870	VIT_10S0071G00990	VIT_04S0008G01990	VIT_08S0105G00460	VIT_01S0026G02200	VIT_11S0016G01770	VIT_16S0098G00870	VIT_11S0052G00730	VIT_06S0061G01590	VIT_09S0002G07290	VIT_19S0014G02740	VIT_12S0059G01970	VIT_01S0150G00410	VIT_01S0010G02370	VIT_17S0000G08620	VIT_11S0118G00260	VIT_12S0028G02640	VIT_11S0016G03000	VIT_19S0014G01800	VIT_05S0077G01070
19953	0.00040011	0.0059483	20	113	1617	20871	sexual reproduction	VIT_18S0001G02370	VIT_17S0000G00990	VIT_14S0060G02260	VIT_06S0004G02910	VIT_19S0015G00640	VIT_19S0014G02810	VIT_01S0011G04400	VIT_08S0056G01520	VIT_10S0003G01690	VIT_13S0019G00590	VIT_10S0003G01490	VIT_05S0020G04950	VIT_17S0000G09330	VIT_11S0016G00630	VIT_04S0008G05800	VIT_06S0080G00900	VIT_09S0018G02130	VIT_15S0021G02670	VIT_06S0061G01590	VIT_16S0098G01840
50793	0.00040238	0.0059537	52	415	1617	20871	regulation of developmental process	VIT_07S0005G05510	VIT_01S0127G00230	VIT_00S0313G00040	VIT_08S0007G06370	VIT_05S0049G01350	VIT_01S0011G01630	VIT_05S0020G04950	VIT_15S0048G01980	VIT_10S0003G00330	VIT_08S0058G01300	VIT_04S0079G00200	VIT_14S0108G01680	VIT_11S0016G05600	VIT_13S0067G02570	VIT_16S0013G00860	VIT_12S0059G01320	VIT_03S0038G01810	VIT_06S0004G02910	VIT_11S0016G04570	VIT_01S0011G00110	VIT_12S0028G02140	VIT_18S0001G01700	VIT_04S0023G01380	VIT_19S0014G00350	VIT_04S0008G00660	VIT_12S0134G00160	VIT_03S0038G02230	VIT_06S0061G01590	VIT_16S0098G01840	VIT_18S0164G00070	VIT_14S0081G00440	VIT_01S0011G04400	VIT_10S0003G04560	VIT_10S0116G01540	VIT_06S0004G08210	VIT_08S0105G00570	VIT_00S0357G00020	VIT_16S0039G02650	VIT_08S0007G01290	VIT_10S0116G00720	VIT_16S0050G00390	VIT_18S0001G02370
30003	0.00040644	0.0059855	15	73	1617	20871	cellular cation homeostasis	VIT_18S0001G05530	VIT_14S0060G01080	VIT_19S0014G02740	VIT_19S0015G01760	VIT_10S0116G01780	VIT_08S0007G02540	VIT_01S0244G00170	VIT_10S0003G04350	VIT_03S0180G00160	VIT_09S0002G00130	VIT_09S0018G02130	VIT_09S0002G04020	VIT_11S0016G01220	VIT_12S0059G02260	VIT_06S0061G01060
45087	0.00041321	0.0060565	32	220	1617	20871	innate immune response	VIT_06S0009G01130	VIT_18S0001G11910	VIT_12S0028G03060	VIT_12S0028G03380	VIT_06S0004G01270	VIT_08S0007G00530	VIT_14S0068G01090	VIT_07S0104G00230	VIT_14S0066G01410	VIT_00S0759G00010	VIT_06S0004G06030	VIT_07S0031G00680	VIT_06S0004G02890	VIT_00S0357G00020	VIT_03S0088G01290	VIT_08S0007G01290	VIT_07S0104G01370	VIT_12S0028G02140	VIT_08S0007G00420	VIT_07S0005G02410	VIT_04S0008G04370	VIT_10S0003G00150	VIT_19S0014G00350	VIT_13S0019G04240	VIT_02S0012G00870	VIT_10S0003G00420	VIT_01S0026G02200	VIT_07S0104G00930	VIT_11S0016G01770	VIT_11S0016G02520	VIT_14S0108G00040	VIT_18S0001G10720
9560	0.00042229	0.006132	16	81	1617	20871	embryo sac egg cell differentiation	VIT_18S0001G02370	VIT_17S0000G00990	VIT_14S0060G02260	VIT_06S0004G02910	VIT_19S0015G00640	VIT_19S0014G02810	VIT_01S0011G04400	VIT_13S0019G00590	VIT_10S0003G01490	VIT_05S0020G04950	VIT_17S0000G09330	VIT_11S0016G00630	VIT_04S0008G05800	VIT_06S0080G00900	VIT_06S0061G01590	VIT_16S0098G01840
7292	0.00042229	0.006132	16	81	1617	20871	female gamete generation	VIT_18S0001G02370	VIT_17S0000G00990	VIT_14S0060G02260	VIT_06S0004G02910	VIT_19S0015G00640	VIT_19S0014G02810	VIT_01S0011G04400	VIT_13S0019G00590	VIT_10S0003G01490	VIT_05S0020G04950	VIT_17S0000G09330	VIT_11S0016G00630	VIT_04S0008G05800	VIT_06S0080G00900	VIT_06S0061G01590	VIT_16S0098G01840
22621	0.00043346	0.0062362	46	356	1617	20871	shoot system development	VIT_06S0009G03450	VIT_12S0028G03060	VIT_19S0090G01650	VIT_08S0007G06370	VIT_08S0007G05060	VIT_07S0104G00090	VIT_01S0011G01630	VIT_13S0084G00630	VIT_08S0007G02030	VIT_10S0003G04560	VIT_14S0066G01410	VIT_15S0048G01980	VIT_10S0003G01640	VIT_00S0759G00010	VIT_02S0012G00980	VIT_08S0105G00590	VIT_03S0091G00200	VIT_08S0105G00570	VIT_09S0002G04360	VIT_08S0058G01300	VIT_11S0016G01220	VIT_12S0059G00270	VIT_14S0108G01680	VIT_03S0063G02020	VIT_08S0007G01290	VIT_07S0104G01070	VIT_07S0104G01590	VIT_14S0068G00330	VIT_07S0005G04710	VIT_12S0028G02140	VIT_07S0005G02410	VIT_18S0001G01700	VIT_13S0019G00590	VIT_18S0001G05800	VIT_05S0020G03090	VIT_11S0016G00100	VIT_14S0036G00690	VIT_15S0021G01130	VIT_06S0004G05230	VIT_01S0026G02200	VIT_18S0001G09140	VIT_11S0052G00030
48367	0.00043346	0.0062362	46	356	1617	20871	shoot development	VIT_06S0009G03450	VIT_12S0028G03060	VIT_19S0090G01650	VIT_08S0007G06370	VIT_08S0007G05060	VIT_07S0104G00090	VIT_01S0011G01630	VIT_13S0084G00630	VIT_08S0007G02030	VIT_10S0003G04560	VIT_14S0066G01410	VIT_15S0048G01980	VIT_10S0003G01640	VIT_00S0759G00010	VIT_02S0012G00980	VIT_08S0105G00590	VIT_03S0091G00200	VIT_08S0105G00570	VIT_09S0002G04360	VIT_08S0058G01300	VIT_11S0016G01220	VIT_12S0059G00270	VIT_14S0108G01680	VIT_03S0063G02020	VIT_08S0007G01290	VIT_07S0104G01070	VIT_07S0104G01590	VIT_14S0068G00330	VIT_07S0005G04710	VIT_12S0028G02140	VIT_07S0005G02410	VIT_18S0001G01700	VIT_13S0019G00590	VIT_18S0001G05800	VIT_05S0020G03090	VIT_11S0016G00100	VIT_14S0036G00690	VIT_15S0021G01130	VIT_06S0004G05230	VIT_01S0026G02200	VIT_18S0001G09140	VIT_11S0052G00030
34357	0.00047271	0.0067697	35	250	1617	20871	photosynthetic membrane	VIT_16S0050G02240	VIT_01S0137G00210	VIT_07S0005G05850	VIT_07S0005G04400	VIT_08S0007G02190	VIT_19S0015G01760	VIT_12S0059G01810	VIT_14S0066G01410	VIT_16S0098G01230	VIT_08S0040G00910	VIT_05S0020G03180	VIT_08S0105G00590	VIT_00S0904G00010	VIT_09S0002G04360	VIT_11S0016G05840	VIT_12S0059G00270	VIT_04S0044G01410	VIT_09S0002G04320	VIT_11S0016G01400	VIT_03S0063G02020	VIT_18S0089G01170	VIT_12S0134G00510	VIT_19S0090G01320	VIT_17S0000G03820	VIT_08S0007G00780	VIT_07S0005G02410	VIT_10S0003G02890	VIT_10S0003G04350	VIT_13S0019G04140	VIT_12S0028G01100	VIT_18S0072G00970	VIT_06S0004G05230	VIT_00S0207G00210	VIT_18S0001G12500	VIT_00S0125G00280
9522	0.00047887	0.0068266	10	38	1617	20871	photosystem I	VIT_13S0019G04140	VIT_08S0007G02190	VIT_05S0020G03180	VIT_19S0015G01760	VIT_10S0003G02890	VIT_04S0044G01410	VIT_09S0002G04320	VIT_00S0125G00280	VIT_10S0003G04350	VIT_18S0089G01170
9607	0.00048301	0.006854	66	563	1617	20871	response to biotic stimulus	VIT_06S0009G01130	VIT_16S0022G00640	VIT_08S0007G06370	VIT_01S0011G05190	VIT_06S0004G01270	VIT_04S0008G03770	VIT_07S0104G00230	VIT_14S0066G01410	VIT_01S0011G05110	VIT_02S0012G01750	VIT_07S0141G00240	VIT_06S0004G06130	VIT_09S0018G02130	VIT_06S0004G02890	VIT_14S0108G01560	VIT_03S0088G01290	VIT_18S0001G00490	VIT_14S0060G02260	VIT_07S0104G01370	VIT_03S0038G00720	VIT_14S0081G00030	VIT_12S0028G02140	VIT_08S0007G00420	VIT_10S0003G00150	VIT_19S0014G00350	VIT_09S0002G01640	VIT_13S0019G04240	VIT_09S0018G01870	VIT_10S0003G00420	VIT_06S0004G08220	VIT_01S0026G02200	VIT_11S0016G01770	VIT_14S0108G00040	VIT_18S0001G10720	VIT_18S0164G00070	VIT_18S0001G11910	VIT_19S0014G02980	VIT_12S0028G03060	VIT_12S0028G03380	VIT_08S0007G00530	VIT_14S0068G01090	VIT_15S0048G00420
10431	0.00048752	0.006854	16	82	1617	20871	seed maturation	VIT_03S0038G01810	VIT_07S0104G01590	VIT_01S0026G01140	VIT_19S0014G04980	VIT_13S0064G00460	VIT_05S0020G04950	VIT_15S0048G01980	VIT_18S0001G13660	VIT_07S0104G00930	VIT_08S0105G00570	VIT_08S0058G01300	VIT_14S0108G01680	VIT_06S0061G01590	VIT_16S0098G01840	VIT_08S0040G00980	VIT_18S0164G00070
44437	0.00048957	0.006854	26	167	1617	20871	vacuolar part	VIT_18S0001G05530	VIT_08S0007G08730	VIT_03S0038G03940	VIT_06S0004G08170	VIT_16S0022G01690	VIT_08S0007G07880	VIT_13S0019G04230	VIT_16S0098G01230	VIT_02S0012G00580	VIT_09S0002G04020	VIT_06S0004G02890	VIT_11S0016G05420	VIT_15S0021G01840	VIT_04S0008G06170	VIT_17S0000G01740	VIT_11S0052G01710	VIT_03S0038G00720	VIT_14S0068G01120	VIT_12S0057G01020	VIT_00S0415G00030	VIT_09S0002G00330	VIT_13S0019G04240	VIT_02S0154G00080	VIT_04S0023G00820	VIT_14S0128G00020	VIT_18S0001G10720
5774	0.00048957	0.006854	26	167	1617	20871	vacuolar membrane	VIT_18S0001G05530	VIT_08S0007G08730	VIT_03S0038G03940	VIT_06S0004G08170	VIT_16S0022G01690	VIT_08S0007G07880	VIT_13S0019G04230	VIT_16S0098G01230	VIT_02S0012G00580	VIT_09S0002G04020	VIT_06S0004G02890	VIT_11S0016G05420	VIT_15S0021G01840	VIT_04S0008G06170	VIT_17S0000G01740	VIT_11S0052G01710	VIT_03S0038G00720	VIT_14S0068G01120	VIT_12S0057G01020	VIT_00S0415G00030	VIT_09S0002G00330	VIT_13S0019G04240	VIT_02S0154G00080	VIT_04S0023G00820	VIT_14S0128G00020	VIT_18S0001G10720
272	0.0005022	0.0069683	22	132	1617	20871	polysaccharide catabolic process	VIT_18S0001G06520	VIT_12S0028G03060	VIT_11S0016G04570	VIT_13S0019G04910	VIT_08S0007G00530	VIT_05S0094G00350	VIT_11S0149G00270	VIT_05S0094G00300	VIT_09S0002G00330	VIT_00S0220G00070	VIT_05S0051G00590	VIT_17S0000G05070	VIT_13S0019G05160	VIT_07S0005G00730	VIT_02S0025G01380	VIT_13S0067G02510	VIT_04S0044G01000	VIT_03S0038G02230	VIT_00S0357G00020	VIT_12S0059G01250	VIT_12S0059G00270	VIT_09S0002G00320
5768	0.0005022	0.0069683	22	132	1617	20871	endosome	VIT_04S0008G06170	VIT_01S0011G03060	VIT_03S0038G02200	VIT_14S0068G01150	VIT_13S0084G00830	VIT_10S0003G02780	VIT_05S0029G00420	VIT_08S0007G02030	VIT_18S0001G05800	VIT_01S0026G02070	VIT_07S0031G02010	VIT_09S0002G00330	VIT_14S0083G00690	VIT_15S0048G01990	VIT_03S0038G03990	VIT_18S0001G12470	VIT_00S0229G00100	VIT_02S0012G00580	VIT_08S0040G02710	VIT_02S0025G01370	VIT_08S0056G00080	VIT_05S0102G00120
32989	0.0005093	0.0070356	35	251	1617	20871	cellular component morphogenesis	VIT_06S0009G03450	VIT_00S0313G00040	VIT_08S0007G06370	VIT_08S0007G05060	VIT_18S0001G01130	VIT_14S0068G01150	VIT_01S0011G01630	VIT_00S0742G00030	VIT_13S0084G00630	VIT_08S0007G02030	VIT_10S0003G04560	VIT_15S0048G01980	VIT_10S0003G00330	VIT_17S0000G05070	VIT_00S0583G00030	VIT_09S0018G02130	VIT_03S0091G00200	VIT_14S0108G00430	VIT_00S0357G00020	VIT_14S0108G01020	VIT_04S0079G00420	VIT_07S0104G01070	VIT_19S0014G03400	VIT_01S0026G01140	VIT_06S0004G03090	VIT_05S0020G03090	VIT_11S0016G00100	VIT_02S0154G00080	VIT_15S0021G01130	VIT_04S0008G00660	VIT_11S0016G05730	VIT_13S0073G00170	VIT_06S0061G01590	VIT_08S0040G00980	VIT_03S0038G00270
32504	0.0005218	0.0071765	29	195	1617	20871	multicellular organism reproduction	VIT_01S0011G04400	VIT_19S0014G04980	VIT_10S0003G01490	VIT_05S0020G04950	VIT_15S0048G01980	VIT_17S0000G09330	VIT_11S0016G00630	VIT_04S0008G05800	VIT_18S0001G13660	VIT_06S0080G00900	VIT_08S0105G00570	VIT_08S0058G01300	VIT_14S0108G01680	VIT_03S0038G01810	VIT_18S0001G02370	VIT_17S0000G00990	VIT_14S0060G02260	VIT_06S0004G02910	VIT_07S0104G01590	VIT_19S0015G00640	VIT_19S0014G02810	VIT_01S0026G01140	VIT_13S0064G00460	VIT_13S0019G00590	VIT_07S0104G00930	VIT_06S0061G01590	VIT_16S0098G01840	VIT_08S0040G00980	VIT_18S0164G00070
9535	0.0005299	0.0072559	28	186	1617	20871	chloroplast thylakoid membrane	VIT_16S0050G02240	VIT_01S0137G00210	VIT_07S0005G05850	VIT_07S0005G04400	VIT_19S0015G01760	VIT_12S0059G01810	VIT_14S0066G01410	VIT_16S0098G01230	VIT_08S0040G00910	VIT_08S0105G00590	VIT_09S0002G04360	VIT_11S0016G05840	VIT_12S0059G00270	VIT_04S0044G01410	VIT_11S0016G01400	VIT_03S0063G02020	VIT_18S0089G01170	VIT_19S0090G01320	VIT_17S0000G03820	VIT_08S0007G00780	VIT_07S0005G02410	VIT_10S0003G04350	VIT_13S0019G04140	VIT_12S0028G01100	VIT_18S0072G00970	VIT_06S0004G05230	VIT_18S0001G12500	VIT_00S0125G00280
34440	0.00054821	0.0074723	18	99	1617	20871	lipid oxidation	VIT_18S0001G00490	VIT_07S0104G01070	VIT_17S0000G01740	VIT_14S0060G02260	VIT_07S0005G03100	VIT_11S0016G04230	VIT_04S0008G03770	VIT_00S0389G00020	VIT_18S0001G14020	VIT_06S0004G08220	VIT_05S0020G03170	VIT_08S0105G00460	VIT_11S0016G03000	VIT_19S0014G01800	VIT_06S0061G01080	VIT_11S0052G00730	VIT_15S0021G01840	VIT_00S0373G00040
15995	0.00055049	0.0074723	15	75	1617	20871	chlorophyll biosynthetic process	VIT_06S0061G00010	VIT_12S0035G01950	VIT_08S0007G00530	VIT_07S0005G02410	VIT_01S0244G00110	VIT_13S0064G00460	VIT_19S0014G00350	VIT_14S0066G01410	VIT_00S0759G00010	VIT_07S0031G00680	VIT_10S0003G00890	VIT_02S0012G01420	VIT_08S0105G00590	VIT_06S0004G05230	VIT_13S0067G02450
48608	0.00056306	0.0076099	82	737	1617	20871	reproductive structure development	VIT_01S0127G00230	VIT_08S0007G06370	VIT_11S0016G02020	VIT_05S0049G01350	VIT_01S0011G01630	VIT_07S0005G06480	VIT_19S0014G04980	VIT_17S0000G05570	VIT_08S0007G08230	VIT_17S0000G05450	VIT_05S0020G04950	VIT_15S0048G01980	VIT_10S0003G00330	VIT_15S0048G01340	VIT_08S0007G03930	VIT_03S0091G00200	VIT_14S0108G00430	VIT_08S0058G01300	VIT_15S0021G00210	VIT_04S0079G00200	VIT_14S0108G01680	VIT_12S0059G02250	VIT_12S0034G01760	VIT_03S0038G01810	VIT_02S0025G02400	VIT_09S0002G02290	VIT_18S0001G05660	VIT_18S0001G07200	VIT_01S0011G00110	VIT_07S0141G00390	VIT_07S0005G04490	VIT_18S0001G01700	VIT_13S0019G00590	VIT_13S0064G00440	VIT_03S0091G01020	VIT_10S0003G00420	VIT_04S0008G00660	VIT_08S0105G00460	VIT_18S0001G12780	VIT_01S0026G02200	VIT_11S0052G00730	VIT_14S0108G00040
46164	0.00057046	0.0076766	40	301	1617	20871	alcohol catabolic process	VIT_19S0177G00340	VIT_05S0094G00820	VIT_01S0146G00060	VIT_01S0150G00190	VIT_12S0057G01550	VIT_19S0177G00300	VIT_08S0007G09000	VIT_14S0066G01410	VIT_05S0020G02850	VIT_12S0057G01030	VIT_08S0007G05880	VIT_07S0031G02560	VIT_17S0000G05070	VIT_00S0759G00010	VIT_07S0031G00680	VIT_02S0012G00980	VIT_06S0004G06130	VIT_13S0019G05160	VIT_03S0038G03990	VIT_08S0105G00590	VIT_18S0001G14230	VIT_11S0016G03100	VIT_12S0059G00270	VIT_04S0044G01410	VIT_12S0059G02250	VIT_06S0004G05940	VIT_15S0046G03520	VIT_12S0034G01860	VIT_06S0004G05900	VIT_11S0052G01710	VIT_14S0171G00130	VIT_00S0415G00030	VIT_12S0057G00940	VIT_03S0088G00410	VIT_18S0072G00970	VIT_00S0227G00110	VIT_06S0004G05230	VIT_13S0073G00170	VIT_08S0040G00980	VIT_15S0021G00500
55035	0.00057812	0.0077463	28	187	1617	20871	plastid thylakoid membrane	VIT_16S0050G02240	VIT_01S0137G00210	VIT_07S0005G05850	VIT_07S0005G04400	VIT_19S0015G01760	VIT_12S0059G01810	VIT_14S0066G01410	VIT_16S0098G01230	VIT_08S0040G00910	VIT_08S0105G00590	VIT_09S0002G04360	VIT_11S0016G05840	VIT_12S0059G00270	VIT_04S0044G01410	VIT_11S0016G01400	VIT_03S0063G02020	VIT_18S0089G01170	VIT_19S0090G01320	VIT_17S0000G03820	VIT_08S0007G00780	VIT_07S0005G02410	VIT_10S0003G04350	VIT_13S0019G04140	VIT_12S0028G01100	VIT_18S0072G00970	VIT_06S0004G05230	VIT_18S0001G12500	VIT_00S0125G00280
19748	0.00061327	0.0081822	54	443	1617	20871	secondary metabolic process	VIT_05S0020G02130	VIT_04S0008G03770	VIT_01S0150G00190	VIT_19S0014G04980	VIT_10S0003G04540	VIT_07S0104G01360	VIT_14S0066G01410	VIT_13S0019G01010	VIT_02S0012G00980	VIT_06S0004G06130	VIT_08S0105G00590	VIT_08S0007G03930	VIT_11S0206G00110	VIT_18S0001G14730	VIT_12S0059G00270	VIT_05S0102G00120	VIT_03S0088G01290	VIT_18S0001G00490	VIT_14S0060G02260	VIT_19S0014G02810	VIT_07S0141G00390	VIT_18S0001G01700	VIT_13S0064G00440	VIT_19S0014G00350	VIT_06S0004G07130	VIT_18S0072G00970	VIT_06S0004G08220	VIT_06S0004G05230	VIT_03S0038G02230	VIT_18S0001G09140	VIT_11S0016G01770	VIT_16S0098G01760	VIT_18S0001G10720	VIT_06S0009G02120	VIT_05S0094G00820	VIT_10S0116G00410	VIT_07S0104G00090	VIT_10S0116G01780	VIT_04S0008G02380	VIT_10S0116G01540	VIT_16S0098G01230	VIT_14S0006G02240
22613	0.00063457	0.0084303	35	254	1617	20871	ribonucleoprotein complex biogenesis	VIT_14S0060G02290	VIT_01S0137G00210	VIT_04S0008G07070	VIT_12S0059G01970	VIT_12S0059G01810	VIT_03S0038G04610	VIT_08S0007G00530	VIT_08S0007G00970	VIT_17S0000G08620	VIT_14S0081G00700	VIT_14S0066G01410	VIT_00S0759G00010	VIT_07S0031G00680	VIT_01S0026G00230	VIT_00S0880G00020	VIT_08S0105G00590	VIT_08S0007G07180	VIT_15S0046G01120	VIT_09S0002G04360	VIT_02S0025G03690	VIT_12S0059G00270	VIT_12S0059G02250	VIT_14S0068G00410	VIT_18S0089G01170	VIT_09S0002G06030	VIT_13S0019G00850	VIT_00S0227G00060	VIT_13S0019G01070	VIT_13S0019G04140	VIT_02S0012G01420	VIT_06S0004G05230	VIT_01S0011G02820	VIT_04S0008G03750	VIT_08S0105G00280	VIT_01S0137G00250
19320	0.00064303	0.008435	39	293	1617	20871	hexose catabolic process	VIT_19S0177G00340	VIT_05S0094G00820	VIT_01S0146G00060	VIT_01S0150G00190	VIT_12S0057G01550	VIT_19S0177G00300	VIT_14S0066G01410	VIT_05S0020G02850	VIT_12S0057G01030	VIT_08S0007G05880	VIT_07S0031G02560	VIT_17S0000G05070	VIT_00S0759G00010	VIT_07S0031G00680	VIT_02S0012G00980	VIT_06S0004G06130	VIT_13S0019G05160	VIT_03S0038G03990	VIT_08S0105G00590	VIT_18S0001G14230	VIT_11S0016G03100	VIT_12S0059G00270	VIT_04S0044G01410	VIT_12S0059G02250	VIT_06S0004G05940	VIT_15S0046G03520	VIT_12S0034G01860	VIT_06S0004G05900	VIT_11S0052G01710	VIT_14S0171G00130	VIT_00S0415G00030	VIT_12S0057G00940	VIT_03S0088G00410	VIT_18S0072G00970	VIT_00S0227G00110	VIT_06S0004G05230	VIT_13S0073G00170	VIT_08S0040G00980	VIT_15S0021G00500
46365	0.00064303	0.008435	39	293	1617	20871	monosaccharide catabolic process	VIT_19S0177G00340	VIT_05S0094G00820	VIT_01S0146G00060	VIT_01S0150G00190	VIT_12S0057G01550	VIT_19S0177G00300	VIT_14S0066G01410	VIT_05S0020G02850	VIT_12S0057G01030	VIT_08S0007G05880	VIT_07S0031G02560	VIT_17S0000G05070	VIT_00S0759G00010	VIT_07S0031G00680	VIT_02S0012G00980	VIT_06S0004G06130	VIT_13S0019G05160	VIT_03S0038G03990	VIT_08S0105G00590	VIT_18S0001G14230	VIT_11S0016G03100	VIT_12S0059G00270	VIT_04S0044G01410	VIT_12S0059G02250	VIT_06S0004G05940	VIT_15S0046G03520	VIT_12S0034G01860	VIT_06S0004G05900	VIT_11S0052G01710	VIT_14S0171G00130	VIT_00S0415G00030	VIT_12S0057G00940	VIT_03S0088G00410	VIT_18S0072G00970	VIT_00S0227G00110	VIT_06S0004G05230	VIT_13S0073G00170	VIT_08S0040G00980	VIT_15S0021G00500
6007	0.00064303	0.008435	39	293	1617	20871	glucose catabolic process	VIT_19S0177G00340	VIT_05S0094G00820	VIT_01S0146G00060	VIT_01S0150G00190	VIT_12S0057G01550	VIT_19S0177G00300	VIT_14S0066G01410	VIT_05S0020G02850	VIT_12S0057G01030	VIT_08S0007G05880	VIT_07S0031G02560	VIT_17S0000G05070	VIT_00S0759G00010	VIT_07S0031G00680	VIT_02S0012G00980	VIT_06S0004G06130	VIT_13S0019G05160	VIT_03S0038G03990	VIT_08S0105G00590	VIT_18S0001G14230	VIT_11S0016G03100	VIT_12S0059G00270	VIT_04S0044G01410	VIT_12S0059G02250	VIT_06S0004G05940	VIT_15S0046G03520	VIT_12S0034G01860	VIT_06S0004G05900	VIT_11S0052G01710	VIT_14S0171G00130	VIT_00S0415G00030	VIT_12S0057G00940	VIT_03S0088G00410	VIT_18S0072G00970	VIT_00S0227G00110	VIT_06S0004G05230	VIT_13S0073G00170	VIT_08S0040G00980	VIT_15S0021G00500
9579	0.00066269	0.0086205	46	363	1617	20871	thylakoid	VIT_18S0001G05530	VIT_16S0050G02240	VIT_06S0061G00010	VIT_05S0094G00820	VIT_01S0137G00210	VIT_07S0005G05850	VIT_07S0005G04400	VIT_08S0007G02190	VIT_19S0015G01760	VIT_12S0059G01810	VIT_08S0007G06390	VIT_08S0007G00530	VIT_10S0116G01540	VIT_14S0066G01410	VIT_16S0098G01230	VIT_06S0004G02190	VIT_08S0040G00910	VIT_05S0020G03180	VIT_08S0105G00590	VIT_00S0904G00010	VIT_09S0002G04360	VIT_00S0357G00020	VIT_11S0016G05840	VIT_12S0059G00270	VIT_04S0044G01410	VIT_06S0009G00970	VIT_09S0002G04320	VIT_11S0016G01400	VIT_03S0063G02020	VIT_03S0088G01290	VIT_18S0089G01170	VIT_12S0134G00510	VIT_19S0090G01320	VIT_17S0000G03820	VIT_08S0007G00780	VIT_07S0005G02410	VIT_10S0003G02890	VIT_10S0003G04350	VIT_13S0019G04140	VIT_02S0012G01420	VIT_12S0028G01100	VIT_18S0072G00970
70647	0.00066269	0.0086205	46	363	1617	20871	protein modification by small protein conjugation or removal	VIT_11S0016G03450	VIT_18S0001G08100	VIT_18S0001G00860	VIT_07S0005G00420	VIT_07S0005G06360	VIT_14S0068G01090	VIT_00S0524G00030	VIT_05S0020G04950	VIT_05S0029G00210	VIT_15S0048G01980	VIT_11S0016G00630	VIT_02S0012G01750	VIT_03S0091G00200	VIT_10S0071G00980	VIT_08S0105G00570	VIT_06S0004G06750	VIT_06S0004G04530	VIT_03S0038G02340	VIT_08S0056G00080	VIT_04S0069G00760	VIT_14S0108G01680	VIT_11S0016G05600	VIT_01S0127G00360	VIT_03S0038G01810	VIT_06S0004G02910	VIT_19S0014G00210	VIT_12S0059G01420	VIT_11S0037G01410	VIT_09S0002G02290	VIT_09S0002G04590	VIT_00S0471G00010	VIT_07S0130G00310	VIT_12S0028G02140	VIT_05S0020G02820	VIT_08S0032G01090	VIT_04S0008G01890	VIT_03S0038G03660	VIT_07S0031G01880	VIT_06S0080G00850	VIT_11S0052G00730	VIT_04S0044G01620	VIT_06S0061G01590
16071	0.00067757	0.0087775	38	284	1617	20871	mRNA metabolic process	VIT_11S0037G00130	VIT_04S0023G01450	VIT_14S0060G02290	VIT_11S0016G03290	VIT_08S0040G00270	VIT_13S0074G00190	VIT_17S0000G04440	VIT_17S0000G05430	VIT_07S0031G02180	VIT_13S0019G05210	VIT_18S0089G00920	VIT_10S0003G01640	VIT_15S0048G01340	VIT_13S0067G03760	VIT_13S0019G05160	VIT_01S0026G00230	VIT_15S0046G00050	VIT_06S0009G01900	VIT_16S0039G00690	VIT_12S0028G03770	VIT_03S0063G02020	VIT_13S0067G00150	VIT_07S0005G05640	VIT_10S0116G00720	VIT_18S0001G02370	VIT_02S0025G02400	VIT_13S0064G01190	VIT_17S0000G08810	VIT_03S0063G00900	VIT_12S0057G01320	VIT_12S0028G02510	VIT_02S0012G00870	VIT_04S0008G01890	VIT_15S0046G00060	VIT_01S0011G02820	VIT_10S0003G04600	VIT_08S0105G00280	VIT_12S0059G00260
9561	0.00070191	0.0090553	18	101	1617	20871	megagametogenesis	VIT_18S0001G02370	VIT_17S0000G00990	VIT_14S0060G02260	VIT_06S0004G02910	VIT_19S0015G00640	VIT_19S0014G02810	VIT_01S0011G04400	VIT_13S0019G00590	VIT_10S0003G01490	VIT_05S0020G04950	VIT_17S0000G09330	VIT_11S0016G00630	VIT_04S0008G05800	VIT_07S0104G00700	VIT_06S0080G00900	VIT_09S0002G00620	VIT_06S0061G01590	VIT_16S0098G01840
44436	0.00071306	0.0091612	37	275	1617	20871	thylakoid part	VIT_16S0050G02240	VIT_01S0137G00210	VIT_07S0005G05850	VIT_07S0005G04400	VIT_08S0007G02190	VIT_19S0015G01760	VIT_12S0059G01810	VIT_14S0066G01410	VIT_16S0098G01230	VIT_06S0004G02190	VIT_08S0040G00910	VIT_05S0020G03180	VIT_08S0105G00590	VIT_00S0904G00010	VIT_09S0002G04360	VIT_11S0016G05840	VIT_12S0059G00270	VIT_04S0044G01410	VIT_06S0009G00970	VIT_09S0002G04320	VIT_11S0016G01400	VIT_03S0063G02020	VIT_18S0089G01170	VIT_12S0134G00510	VIT_19S0090G01320	VIT_17S0000G03820	VIT_08S0007G00780	VIT_07S0005G02410	VIT_10S0003G02890	VIT_10S0003G04350	VIT_13S0019G04140	VIT_12S0028G01100	VIT_18S0072G00970	VIT_06S0004G05230	VIT_00S0207G00210	VIT_18S0001G12500	VIT_00S0125G00280
7169	0.00072219	0.0092405	12	54	1617	20871	transmembrane receptor protein tyrosine kinase signaling pathway	VIT_10S0003G00330	VIT_08S0056G00570	VIT_07S0005G05510	VIT_12S0028G03060	VIT_11S0016G04570	VIT_14S0066G02250	VIT_17S0000G01700	VIT_14S0171G00180	VIT_06S0004G08210	VIT_02S0241G00120	VIT_06S0009G01640	VIT_10S0003G01490
71310	0.00079855	0.010176	54	448	1617	20871	cellular response to organic substance	VIT_06S0009G01130	VIT_16S0022G00640	VIT_17S0000G04440	VIT_06S0004G01270	VIT_04S0008G02040	VIT_19S0014G04980	VIT_07S0104G00230	VIT_14S0066G01410	VIT_13S0019G01010	VIT_05S0020G04950	VIT_15S0048G01980	VIT_03S0038G03270	VIT_14S0108G00430	VIT_04S0079G00200	VIT_03S0088G01290	VIT_03S0038G01810	VIT_10S0003G00150	VIT_13S0019G00590	VIT_19S0014G00350	VIT_18S0001G08090	VIT_02S0012G01140	VIT_10S0003G00420	VIT_01S0026G02200	VIT_06S0004G03130	VIT_12S0059G02260	VIT_11S0016G01770	VIT_14S0108G00040	VIT_06S0061G01590	VIT_16S0098G01840	VIT_08S0040G00980	VIT_18S0164G00070	VIT_18S0001G11910	VIT_01S0150G00410	VIT_08S0007G05060	VIT_14S0068G01090	VIT_00S0524G00030	VIT_08S0105G00570	VIT_11S0016G03000	VIT_00S0259G00160	VIT_09S0002G03410	VIT_08S0007G01290	VIT_07S0104G01590
10162	0.00083228	0.01052	14	70	1617	20871	seed dormancy	VIT_03S0038G01810	VIT_07S0104G01590	VIT_01S0026G01140	VIT_19S0014G04980	VIT_13S0064G00460	VIT_05S0020G04950	VIT_15S0048G01980	VIT_18S0001G13660	VIT_07S0104G00930	VIT_08S0105G00570	VIT_08S0058G01300	VIT_06S0061G01590	VIT_16S0098G01840	VIT_08S0040G00980
22611	0.00083228	0.01052	14	70	1617	20871	dormancy process	VIT_03S0038G01810	VIT_07S0104G01590	VIT_01S0026G01140	VIT_19S0014G04980	VIT_13S0064G00460	VIT_05S0020G04950	VIT_15S0048G01980	VIT_18S0001G13660	VIT_07S0104G00930	VIT_08S0105G00570	VIT_08S0058G01300	VIT_06S0061G01590	VIT_16S0098G01840	VIT_08S0040G00980
31974	0.00084651	0.010656	41	317	1617	20871	membrane-enclosed lumen	VIT_18S0001G07830	VIT_08S0007G00190	VIT_14S0060G02290	VIT_11S0016G03290	VIT_07S0104G00390	VIT_11S0016G01270	VIT_13S0019G00700	VIT_08S0056G01250	VIT_18S0001G09310	VIT_18S0001G00860	VIT_03S0038G04610	VIT_17S0000G08620	VIT_05S0020G02850	VIT_19S0085G00520	VIT_12S0028G03770	VIT_13S0019G05080	VIT_09S0002G00620	VIT_14S0068G00410	VIT_06S0004G02910	VIT_19S0014G02730	VIT_02S0025G02400	VIT_12S0059G01420	VIT_06S0004G00450	VIT_09S0002G06030	VIT_03S0038G00300	VIT_14S0066G02370	VIT_13S0047G00510	VIT_13S0019G00850	VIT_00S0227G00060	VIT_19S0014G00350	VIT_13S0139G00310	VIT_16S0098G01020	VIT_13S0073G00630	VIT_08S0007G03700	VIT_10S0003G04600	VIT_08S0007G00610	VIT_11S0016G03550	VIT_06S0004G05210	VIT_13S0156G00270	VIT_14S0108G00040	VIT_14S0060G02360
9742	0.00086995	0.010735	6	16	1617	20871	brassinosteroid mediated signaling pathway	VIT_03S0038G03270	VIT_19S0014G03400	VIT_02S0012G01140	VIT_07S0104G01030	VIT_07S0104G00230	VIT_18S0164G00070
43401	0.00086995	0.010735	6	16	1617	20871	steroid hormone mediated signaling pathway	VIT_03S0038G03270	VIT_19S0014G03400	VIT_02S0012G01140	VIT_07S0104G01030	VIT_07S0104G00230	VIT_18S0164G00070
71367	0.00086995	0.010735	6	16	1617	20871	cellular response to brassinosteroid stimulus	VIT_03S0038G03270	VIT_19S0014G03400	VIT_02S0012G01140	VIT_07S0104G01030	VIT_07S0104G00230	VIT_18S0164G00070
71383	0.00086995	0.010735	6	16	1617	20871	cellular response to steroid hormone stimulus	VIT_03S0038G03270	VIT_19S0014G03400	VIT_02S0012G01140	VIT_07S0104G01030	VIT_07S0104G00230	VIT_18S0164G00070
48545	0.00086995	0.010735	6	16	1617	20871	response to steroid hormone stimulus	VIT_03S0038G03270	VIT_19S0014G03400	VIT_02S0012G01140	VIT_07S0104G01030	VIT_07S0104G00230	VIT_18S0164G00070
2376	0.00090436	0.011116	35	259	1617	20871	immune system process	VIT_06S0009G01130	VIT_18S0001G11910	VIT_12S0028G03060	VIT_12S0028G03380	VIT_06S0004G01270	VIT_08S0007G00530	VIT_14S0068G01090	VIT_07S0104G00230	VIT_14S0066G01410	VIT_00S0759G00010	VIT_06S0004G06030	VIT_07S0031G00680	VIT_05S0029G00180	VIT_06S0004G02890	VIT_00S0357G00020	VIT_00S0259G00160	VIT_03S0088G01290	VIT_08S0007G01290	VIT_07S0104G01370	VIT_12S0028G02140	VIT_08S0007G00420	VIT_07S0005G02410	VIT_04S0008G04370	VIT_10S0003G00150	VIT_19S0014G00350	VIT_09S0002G01640	VIT_13S0019G04240	VIT_02S0012G00870	VIT_10S0003G00420	VIT_01S0026G02200	VIT_07S0104G00930	VIT_11S0016G01770	VIT_11S0016G02520	VIT_14S0108G00040	VIT_18S0001G10720
6635	0.00093049	0.011392	17	95	1617	20871	fatty acid beta-oxidation	VIT_18S0001G00490	VIT_07S0104G01070	VIT_17S0000G01740	VIT_14S0060G02260	VIT_07S0005G03100	VIT_11S0016G04230	VIT_04S0008G03770	VIT_00S0389G00020	VIT_18S0001G14020	VIT_06S0004G08220	VIT_08S0105G00460	VIT_11S0016G03000	VIT_19S0014G01800	VIT_06S0061G01080	VIT_11S0052G00730	VIT_15S0021G01840	VIT_00S0373G00040
43233	0.00095602	0.011614	40	309	1617	20871	organelle lumen	VIT_18S0001G07830	VIT_08S0007G00190	VIT_14S0060G02290	VIT_11S0016G03290	VIT_07S0104G00390	VIT_11S0016G01270	VIT_13S0019G00700	VIT_08S0056G01250	VIT_18S0001G09310	VIT_18S0001G00860	VIT_03S0038G04610	VIT_17S0000G08620	VIT_05S0020G02850	VIT_19S0085G00520	VIT_12S0028G03770	VIT_13S0019G05080	VIT_09S0002G00620	VIT_14S0068G00410	VIT_06S0004G02910	VIT_02S0025G02400	VIT_12S0059G01420	VIT_06S0004G00450	VIT_09S0002G06030	VIT_03S0038G00300	VIT_14S0066G02370	VIT_13S0047G00510	VIT_13S0019G00850	VIT_00S0227G00060	VIT_19S0014G00350	VIT_13S0139G00310	VIT_16S0098G01020	VIT_13S0073G00630	VIT_08S0007G03700	VIT_10S0003G04600	VIT_08S0007G00610	VIT_11S0016G03550	VIT_06S0004G05210	VIT_13S0156G00270	VIT_14S0108G00040	VIT_14S0060G02360
70013	0.00095602	0.011614	40	309	1617	20871	intracellular organelle lumen	VIT_18S0001G07830	VIT_08S0007G00190	VIT_14S0060G02290	VIT_11S0016G03290	VIT_07S0104G00390	VIT_11S0016G01270	VIT_13S0019G00700	VIT_08S0056G01250	VIT_18S0001G09310	VIT_18S0001G00860	VIT_03S0038G04610	VIT_17S0000G08620	VIT_05S0020G02850	VIT_19S0085G00520	VIT_12S0028G03770	VIT_13S0019G05080	VIT_09S0002G00620	VIT_14S0068G00410	VIT_06S0004G02910	VIT_02S0025G02400	VIT_12S0059G01420	VIT_06S0004G00450	VIT_09S0002G06030	VIT_03S0038G00300	VIT_14S0066G02370	VIT_13S0047G00510	VIT_13S0019G00850	VIT_00S0227G00060	VIT_19S0014G00350	VIT_13S0139G00310	VIT_16S0098G01020	VIT_13S0073G00630	VIT_08S0007G03700	VIT_10S0003G04600	VIT_08S0007G00610	VIT_11S0016G03550	VIT_06S0004G05210	VIT_13S0156G00270	VIT_14S0108G00040	VIT_14S0060G02360
6519	0.00096012	0.011618	87	805	1617	20871	cellular amino acid and derivative metabolic process	VIT_18S0001G05530	VIT_00S0313G00040	VIT_13S0064G00030	VIT_19S0015G01760	VIT_04S0008G03770	VIT_04S0008G02040	VIT_03S0091G00080	VIT_01S0150G00190	VIT_07S0005G02640	VIT_07S0104G01360	VIT_13S0019G01010	VIT_19S0085G00880	VIT_12S0028G01330	VIT_08S0105G00590	VIT_04S0008G00770	VIT_12S0059G00270	VIT_13S0067G02570	VIT_03S0088G01290	VIT_11S0037G00340	VIT_18S0001G07960	VIT_14S0068G01120	VIT_14S0006G01410	VIT_07S0141G00390	VIT_12S0034G01080	VIT_13S0064G00440	VIT_10S0003G04350	VIT_19S0014G00350	VIT_06S0004G07130	VIT_09S0018G01870	VIT_03S0180G00070	VIT_05S0020G04080	VIT_18S0072G00410	VIT_18S0001G13870	VIT_18S0001G12780	VIT_03S0038G02230	VIT_18S0001G09140	VIT_05S0077G01060	VIT_08S0040G00980	VIT_03S0038G04490	VIT_01S0137G00210	VIT_11S0016G02280	VIT_07S0104G00090
48588	0.0009844	0.011866	20	121	1617	20871	developmental cell growth	VIT_00S0313G00040	VIT_06S0004G00040	VIT_14S0068G01150	VIT_12S0057G01020	VIT_04S0008G03770	VIT_01S0026G01140	VIT_08S0007G02030	VIT_06S0004G03090	VIT_10S0003G00330	VIT_17S0000G05070	VIT_00S0583G00030	VIT_02S0154G00080	VIT_06S0004G08220	VIT_09S0018G02130	VIT_14S0108G00430	VIT_00S0357G00020	VIT_13S0073G00170	VIT_08S0040G00980	VIT_03S0038G00270	VIT_08S0040G01890
42651	0.0010052	0.01207	29	203	1617	20871	thylakoid membrane	VIT_16S0050G02240	VIT_01S0137G00210	VIT_07S0005G05850	VIT_07S0005G04400	VIT_19S0015G01760	VIT_12S0059G01810	VIT_14S0066G01410	VIT_16S0098G01230	VIT_08S0040G00910	VIT_08S0105G00590	VIT_09S0002G04360	VIT_11S0016G05840	VIT_12S0059G00270	VIT_04S0044G01410	VIT_11S0016G01400	VIT_03S0063G02020	VIT_18S0089G01170	VIT_12S0134G00510	VIT_19S0090G01320	VIT_17S0000G03820	VIT_08S0007G00780	VIT_07S0005G02410	VIT_10S0003G04350	VIT_13S0019G04140	VIT_12S0028G01100	VIT_18S0072G00970	VIT_06S0004G05230	VIT_18S0001G12500	VIT_00S0125G00280
43933	0.0010165	0.01216	57	484	1617	20871	macromolecular complex subunit organization	VIT_18S0001G07830	VIT_16S0050G00380	VIT_02S0025G01420	VIT_06S0009G02020	VIT_12S0035G01420	VIT_04S0008G03770	VIT_05S0049G00980	VIT_14S0066G01410	VIT_15S0048G01980	VIT_07S0141G00240	VIT_01S0026G00230	VIT_08S0007G07180	VIT_02S0025G01270	VIT_09S0002G04360	VIT_12S0059G00270	VIT_14S0108G01680	VIT_12S0059G02250	VIT_18S0001G00490	VIT_14S0060G02260	VIT_03S0038G00720	VIT_19S0090G01320	VIT_18S0001G05660	VIT_08S0007G00780	VIT_08S0007G01630	VIT_17S0000G02210	VIT_18S0001G14360	VIT_06S0004G08220	VIT_18S0001G08250	VIT_09S0002G02330	VIT_08S0040G00980	VIT_02S0025G03540	VIT_14S0060G02290	VIT_01S0137G00210	VIT_04S0008G07070	VIT_03S0038G00610	VIT_07S0005G04400	VIT_07S0005G03510	VIT_08S0056G01250	VIT_12S0059G01810	VIT_18S0001G09310	VIT_08S0007G00970	VIT_08S0007G05420
9637	0.0010842	0.012919	13	64	1617	20871	response to blue light	VIT_03S0038G01810	VIT_19S0090G01320	VIT_08S0007G05060	VIT_08S0007G00780	VIT_04S0008G02040	VIT_07S0005G02410	VIT_12S0057G00940	VIT_06S0004G05230	VIT_08S0007G00610	VIT_14S0108G00430	VIT_11S0052G00730	VIT_12S0059G00270	VIT_03S0038G00270
42579	0.0011225	0.013275	18	105	1617	20871	microbody	VIT_18S0001G00490	VIT_05S0020G02230	VIT_02S0154G00610	VIT_04S0008G03770	VIT_19S0014G02370	VIT_00S0389G00020	VIT_12S0028G01390	VIT_17S0000G07640	VIT_10S0003G04940	VIT_08S0058G00590	VIT_10S0071G00990	VIT_08S0105G00460	VIT_18S0122G01320	VIT_03S0063G00270	VIT_11S0016G01230	VIT_00S0373G00040	VIT_18S0001G10730	VIT_12S0055G00490
5777	0.0011225	0.013275	18	105	1617	20871	peroxisome	VIT_18S0001G00490	VIT_05S0020G02230	VIT_02S0154G00610	VIT_04S0008G03770	VIT_19S0014G02370	VIT_00S0389G00020	VIT_12S0028G01390	VIT_17S0000G07640	VIT_10S0003G04940	VIT_08S0058G00590	VIT_10S0071G00990	VIT_08S0105G00460	VIT_18S0122G01320	VIT_03S0063G00270	VIT_11S0016G01230	VIT_00S0373G00040	VIT_18S0001G10730	VIT_12S0055G00490
55085	0.0011348	0.013369	78	711	1617	20871	transmembrane transport	VIT_18S0001G05530	VIT_11S0016G04160	VIT_18S0001G05570	VIT_19S0015G00230	VIT_08S0056G01710	VIT_03S0038G03940	VIT_04S0023G00320	VIT_00S0742G00030	VIT_10S0003G04540	VIT_19S0014G04860	VIT_03S0180G00160	VIT_16S0050G00900	VIT_03S0038G03990	VIT_18S0001G11260	VIT_05S0051G00650	VIT_09S0018G02130	VIT_14S0108G00430	VIT_03S0097G00510	VIT_00S0259G00120	VIT_02S0033G01370	VIT_01S0011G01280	VIT_02S0025G00820	VIT_03S0017G02170	VIT_06S0061G01310	VIT_03S0038G02860	VIT_09S0054G00790	VIT_15S0048G02520	VIT_01S0026G00740	VIT_15S0046G01370	VIT_16S0050G00930	VIT_07S0141G00590	VIT_15S0021G00220	VIT_12S0059G02260	VIT_00S0313G00020	VIT_08S0058G00740	VIT_14S0030G00340	VIT_04S0069G00770	VIT_11S0037G00230	VIT_08S0007G08730	VIT_14S0060G01080	VIT_12S0028G03380	VIT_18S0122G00850
19395	0.0011837	0.013893	17	97	1617	20871	fatty acid oxidation	VIT_18S0001G00490	VIT_07S0104G01070	VIT_17S0000G01740	VIT_14S0060G02260	VIT_07S0005G03100	VIT_11S0016G04230	VIT_04S0008G03770	VIT_00S0389G00020	VIT_18S0001G14020	VIT_06S0004G08220	VIT_08S0105G00460	VIT_11S0016G03000	VIT_19S0014G01800	VIT_06S0061G01080	VIT_11S0052G00730	VIT_15S0021G01840	VIT_00S0373G00040
5976	0.0012071	0.014115	66	583	1617	20871	polysaccharide metabolic process	VIT_00S0313G00040	VIT_08S0056G00500	VIT_06S0004G01270	VIT_00S0414G00030	VIT_00S0469G00050	VIT_10S0003G00330	VIT_00S0220G00070	VIT_14S0083G00690	VIT_06S0004G06130	VIT_07S0005G00730	VIT_05S0029G00180	VIT_14S0108G00430	VIT_06S0004G02890	VIT_12S0059G00270	VIT_14S0108G01560	VIT_09S0002G00320	VIT_15S0046G03700	VIT_11S0016G03480	VIT_11S0016G04570	VIT_09S0002G02290	VIT_13S0019G04910	VIT_01S0150G00460	VIT_03S0038G04250	VIT_15S0048G01990	VIT_02S0154G00080	VIT_12S0134G00160	VIT_04S0044G01000	VIT_05S0062G00250	VIT_03S0038G02230	VIT_11S0016G01770	VIT_12S0059G01250	VIT_08S0040G00980	VIT_04S0044G01720	VIT_18S0001G06520	VIT_05S0094G00820	VIT_12S0028G03060	VIT_18S0122G00330	VIT_08S0007G00530	VIT_01S0011G00160	VIT_08S0007G02030	VIT_05S0094G00300	VIT_05S0051G00590
31090	0.0012227	0.014243	67	594	1617	20871	organelle membrane	VIT_18S0001G05530	VIT_02S0025G01420	VIT_00S0313G00040	VIT_02S0154G00500	VIT_07S0005G00180	VIT_14S0068G01150	VIT_04S0008G02040	VIT_03S0038G03940	VIT_00S0742G00030	VIT_19S0090G01190	VIT_16S0022G01690	VIT_19S0014G04860	VIT_03S0180G00160	VIT_14S0083G00690	VIT_13S0019G01260	VIT_07S0141G00240	VIT_03S0038G03990	VIT_02S0012G00580	VIT_05S0029G00180	VIT_06S0004G02890	VIT_06S0004G03220	VIT_04S0008G06170	VIT_18S0001G07960	VIT_03S0038G00720	VIT_14S0068G01120	VIT_11S0037G00300	VIT_09S0054G00790	VIT_07S0005G02630	VIT_12S0028G01090	VIT_13S0019G04240	VIT_15S0046G01370	VIT_14S0036G00470	VIT_05S0051G00440	VIT_02S0154G00080	VIT_02S0012G02070	VIT_19S0027G00090	VIT_18S0001G10720	VIT_12S0055G00490	VIT_08S0007G08730	VIT_12S0028G03380	VIT_00S0203G00040	VIT_11S0118G00260
9743	0.0012296	0.014271	33	244	1617	20871	response to carbohydrate stimulus	VIT_19S0014G02740	VIT_07S0104G00090	VIT_06S0004G00040	VIT_04S0008G02040	VIT_10S0116G01780	VIT_04S0008G02380	VIT_14S0066G01410	VIT_13S0019G01010	VIT_05S0020G04950	VIT_15S0048G01980	VIT_17S0000G05070	VIT_12S0028G02000	VIT_00S0533G00050	VIT_08S0105G00570	VIT_19S0014G01800	VIT_06S0004G02890	VIT_07S0151G00460	VIT_03S0088G01290	VIT_18S0089G01170	VIT_03S0038G01810	VIT_18S0001G07960	VIT_08S0007G00780	VIT_04S0008G03220	VIT_07S0005G02410	VIT_10S0003G00150	VIT_13S0019G04240	VIT_13S0019G04140	VIT_06S0009G01930	VIT_04S0069G00790	VIT_11S0016G01770	VIT_06S0061G01590	VIT_16S0098G01840	VIT_18S0001G10720
8150	0.0012516	0.014472	1345	16764	1617	20871	biological_process	VIT_05S0020G00790	VIT_08S0040G00270	VIT_13S0019G01810	VIT_11S0016G02020	VIT_04S0008G03770	VIT_00S0414G00030	VIT_05S0049G01350	VIT_07S0005G06480	VIT_19S0014G04860	VIT_08S0007G00470	VIT_05S0062G00740	VIT_06S0004G05280	VIT_07S0031G03210	VIT_17S0000G05370	VIT_19S0085G00880	VIT_06S0004G06130	VIT_08S0007G08190	VIT_16S0039G00690	VIT_02S0025G01270	VIT_09S0002G00920	VIT_11S0016G03100	VIT_02S0025G03690	VIT_12S0059G01240	VIT_05S0020G00560	VIT_09S0002G06690	VIT_13S0156G00640	VIT_11S0016G02270	VIT_18S0001G07200	VIT_04S0008G00030	VIT_10S0116G00100	VIT_18S0072G00170	VIT_18S0001G00810	VIT_07S0031G03220	VIT_06S0004G03090	VIT_07S0031G02130	VIT_00S0207G00210	VIT_06S0009G01930	VIT_18S0001G03080	VIT_04S0210G00060	VIT_12S0059G01250	VIT_14S0068G00940	VIT_18S0117G00230
9744	0.0012688	0.014564	15	81	1617	20871	response to sucrose stimulus	VIT_18S0001G07960	VIT_07S0104G00090	VIT_08S0007G00780	VIT_04S0008G02040	VIT_07S0005G02410	VIT_04S0008G02380	VIT_13S0019G04240	VIT_13S0019G04140	VIT_06S0009G01930	VIT_19S0014G01800	VIT_04S0069G00790	VIT_06S0004G02890	VIT_07S0151G00460	VIT_18S0001G10720	VIT_18S0089G01170
6873	0.0012688	0.014564	15	81	1617	20871	cellular ion homeostasis	VIT_18S0001G05530	VIT_14S0060G01080	VIT_19S0014G02740	VIT_19S0015G01760	VIT_10S0116G01780	VIT_08S0007G02540	VIT_01S0244G00170	VIT_10S0003G04350	VIT_03S0180G00160	VIT_09S0002G00130	VIT_09S0018G02130	VIT_09S0002G04020	VIT_11S0016G01220	VIT_12S0059G02260	VIT_06S0061G01060
71669	0.0012899	0.014708	26	178	1617	20871	plant-type cell wall organization or biogenesis	VIT_18S0001G06520	VIT_18S0001G01130	VIT_08S0056G00500	VIT_08S0007G00530	VIT_10S0003G00330	VIT_17S0000G05070	VIT_14S0083G01160	VIT_13S0019G05160	VIT_00S0583G00030	VIT_09S0018G02130	VIT_00S0357G00020	VIT_12S0059G00270	VIT_14S0108G01020	VIT_04S0079G00420	VIT_02S0025G04920	VIT_11S0016G04570	VIT_17S0053G00990	VIT_07S0005G04710	VIT_08S0007G00440	VIT_01S0026G01140	VIT_04S0023G02690	VIT_06S0004G03090	VIT_15S0048G01990	VIT_01S0026G02620	VIT_03S0038G02230	VIT_03S0038G00270
34613	0.0012909	0.014708	68	606	1617	20871	cellular protein localization	VIT_06S0009G01130	VIT_02S0025G01420	VIT_07S0005G00180	VIT_17S0000G03430	VIT_07S0005G03490	VIT_10S0003G04540	VIT_07S0104G00230	VIT_14S0066G01410	VIT_03S0180G00160	VIT_11S0016G00630	VIT_18S0001G00910	VIT_04S0008G00650	VIT_05S0029G00180	VIT_06S0061G01080	VIT_09S0002G04000	VIT_02S0025G03690	VIT_18S0001G14730	VIT_14S0068G00410	VIT_13S0067G02250	VIT_03S0088G01290	VIT_06S0004G02910	VIT_11S0037G00300	VIT_07S0141G00390	VIT_07S0005G02630	VIT_07S0005G04490	VIT_10S0003G00150	VIT_12S0028G01090	VIT_19S0014G00350	VIT_06S0004G03090	VIT_09S0018G01870	VIT_10S0071G00990	VIT_04S0008G01990	VIT_08S0105G00460	VIT_01S0026G02200	VIT_08S0007G00610	VIT_11S0016G01770	VIT_16S0098G00870	VIT_11S0052G00730	VIT_06S0061G01590	VIT_19S0177G00340	VIT_09S0002G07290	VIT_19S0014G02740
44260	0.001312	0.014895	457	5235	1617	20871	cellular macromolecule metabolic process	VIT_12S0134G00420	VIT_08S0040G00270	VIT_13S0019G01810	VIT_12S0035G01420	VIT_04S0008G03770	VIT_00S0414G00030	VIT_05S0049G01350	VIT_07S0005G06360	VIT_07S0005G06480	VIT_07S0031G03210	VIT_06S0004G07100	VIT_06S0004G06130	VIT_08S0007G08190	VIT_01S0026G00230	VIT_16S0039G00690	VIT_02S0025G03570	VIT_14S0068G00810	VIT_02S0025G03690	VIT_12S0059G00270	VIT_03S0097G00550	VIT_05S0020G00560	VIT_18S0086G00710	VIT_14S0060G02260	VIT_15S0046G03700	VIT_09S0002G06690	VIT_11S0016G03480	VIT_13S0156G00640	VIT_11S0016G04570	VIT_10S0116G00100	VIT_18S0072G00170	VIT_07S0031G02130	VIT_02S0012G01140	VIT_11S0052G00730	VIT_14S0068G00940	VIT_12S0028G03060	VIT_03S0038G00610	VIT_13S0019G00700	VIT_11S0016G03450	VIT_01S0011G04400	VIT_14S0036G00930	VIT_01S0011G00160	VIT_08S0007G03760
65003	0.0013241	0.014978	54	458	1617	20871	macromolecular complex assembly	VIT_18S0001G07830	VIT_16S0050G00380	VIT_02S0025G01420	VIT_06S0009G02020	VIT_12S0035G01420	VIT_04S0008G03770	VIT_14S0066G01410	VIT_15S0048G01980	VIT_07S0141G00240	VIT_01S0026G00230	VIT_08S0007G07180	VIT_02S0025G01270	VIT_09S0002G04360	VIT_12S0059G00270	VIT_14S0108G01680	VIT_12S0059G02250	VIT_18S0001G00490	VIT_14S0060G02260	VIT_03S0038G00720	VIT_19S0090G01320	VIT_18S0001G05660	VIT_08S0007G00780	VIT_08S0007G01630	VIT_17S0000G02210	VIT_18S0001G14360	VIT_06S0004G08220	VIT_18S0001G08250	VIT_09S0002G02330	VIT_08S0040G00980	VIT_02S0025G03540	VIT_14S0060G02290	VIT_01S0137G00210	VIT_04S0008G07070	VIT_03S0038G00610	VIT_07S0005G04400	VIT_08S0056G01250	VIT_12S0059G01810	VIT_18S0001G09310	VIT_08S0007G00970	VIT_08S0007G05420	VIT_09S0018G00400	VIT_00S0880G00020
51716	0.0013489	0.015203	96	914	1617	20871	cellular response to stimulus	VIT_06S0009G01130	VIT_16S0022G00640	VIT_17S0000G04440	VIT_06S0004G01270	VIT_04S0008G02040	VIT_19S0014G04980	VIT_07S0104G00230	VIT_14S0066G01410	VIT_13S0019G01010	VIT_05S0020G04950	VIT_08S0007G05880	VIT_15S0048G01980	VIT_03S0038G03270	VIT_03S0091G00200	VIT_02S0025G03570	VIT_04S0044G00020	VIT_14S0108G00430	VIT_14S0068G00810	VIT_04S0044G01750	VIT_04S0079G00200	VIT_05S0102G00120	VIT_03S0088G01290	VIT_12S0034G01760	VIT_03S0038G01810	VIT_01S0011G01280	VIT_10S0003G00150	VIT_12S0028G02180	VIT_13S0019G00590	VIT_19S0014G00350	VIT_18S0001G08090	VIT_00S0698G00010	VIT_02S0012G01140	VIT_07S0129G00410	VIT_10S0003G00420	VIT_04S0008G00660	VIT_08S0040G02800	VIT_06S0004G07770	VIT_01S0026G02200	VIT_06S0004G03130	VIT_14S0128G00840	VIT_11S0016G03550	VIT_06S0009G01930
70727	0.0013601	0.015274	69	618	1617	20871	cellular macromolecule localization	VIT_06S0009G01130	VIT_02S0025G01420	VIT_07S0005G00180	VIT_06S0004G01270	VIT_17S0000G03430	VIT_07S0005G03490	VIT_10S0003G04540	VIT_07S0104G00230	VIT_14S0066G01410	VIT_03S0180G00160	VIT_11S0016G00630	VIT_18S0001G00910	VIT_04S0008G00650	VIT_05S0029G00180	VIT_06S0061G01080	VIT_09S0002G04000	VIT_02S0025G03690	VIT_18S0001G14730	VIT_14S0068G00410	VIT_13S0067G02250	VIT_03S0088G01290	VIT_06S0004G02910	VIT_11S0037G00300	VIT_07S0141G00390	VIT_07S0005G02630	VIT_07S0005G04490	VIT_10S0003G00150	VIT_12S0028G01090	VIT_19S0014G00350	VIT_06S0004G03090	VIT_09S0018G01870	VIT_10S0071G00990	VIT_04S0008G01990	VIT_08S0105G00460	VIT_01S0026G02200	VIT_08S0007G00610	VIT_11S0016G01770	VIT_16S0098G00870	VIT_11S0052G00730	VIT_06S0061G01590	VIT_19S0177G00340	VIT_09S0002G07290
32784	0.0013836	0.015483	5	12	1617	20871	regulation of RNA elongation	VIT_08S0040G00610	VIT_18S0001G15400	VIT_13S0067G03170	VIT_13S0019G00590	VIT_07S0104G00230
55082	0.0013953	0.015557	16	90	1617	20871	cellular chemical homeostasis	VIT_18S0001G05530	VIT_14S0060G01080	VIT_19S0014G02740	VIT_19S0015G01760	VIT_10S0116G01780	VIT_08S0007G02540	VIT_01S0244G00170	VIT_10S0003G04350	VIT_03S0180G00160	VIT_09S0002G00130	VIT_18S0001G14230	VIT_09S0018G02130	VIT_09S0002G04020	VIT_11S0016G01220	VIT_12S0059G02260	VIT_06S0061G01060
9534	0.0014329	0.015863	34	256	1617	20871	chloroplast thylakoid	VIT_16S0050G02240	VIT_06S0061G00010	VIT_05S0094G00820	VIT_01S0137G00210	VIT_07S0005G05850	VIT_07S0005G04400	VIT_19S0015G01760	VIT_12S0059G01810	VIT_10S0116G01540	VIT_14S0066G01410	VIT_16S0098G01230	VIT_06S0004G02190	VIT_08S0040G00910	VIT_08S0105G00590	VIT_09S0002G04360	VIT_00S0357G00020	VIT_11S0016G05840	VIT_12S0059G00270	VIT_04S0044G01410	VIT_06S0009G00970	VIT_11S0016G01400	VIT_03S0063G02020	VIT_18S0089G01170	VIT_19S0090G01320	VIT_17S0000G03820	VIT_08S0007G00780	VIT_07S0005G02410	VIT_10S0003G04350	VIT_13S0019G04140	VIT_12S0028G01100	VIT_18S0072G00970	VIT_06S0004G05230	VIT_18S0001G12500	VIT_00S0125G00280
31976	0.0014329	0.015863	34	256	1617	20871	plastid thylakoid	VIT_16S0050G02240	VIT_06S0061G00010	VIT_05S0094G00820	VIT_01S0137G00210	VIT_07S0005G05850	VIT_07S0005G04400	VIT_19S0015G01760	VIT_12S0059G01810	VIT_10S0116G01540	VIT_14S0066G01410	VIT_16S0098G01230	VIT_06S0004G02190	VIT_08S0040G00910	VIT_08S0105G00590	VIT_09S0002G04360	VIT_00S0357G00020	VIT_11S0016G05840	VIT_12S0059G00270	VIT_04S0044G01410	VIT_06S0009G00970	VIT_11S0016G01400	VIT_03S0063G02020	VIT_18S0089G01170	VIT_19S0090G01320	VIT_17S0000G03820	VIT_08S0007G00780	VIT_07S0005G02410	VIT_10S0003G04350	VIT_13S0019G04140	VIT_12S0028G01100	VIT_18S0072G00970	VIT_06S0004G05230	VIT_18S0001G12500	VIT_00S0125G00280
44428	0.0014407	0.015871	50	418	1617	20871	nuclear part	VIT_18S0001G07830	VIT_08S0007G00190	VIT_07S0104G00390	VIT_08S0007G06370	VIT_15S0048G01980	VIT_19S0085G00520	VIT_01S0026G00230	VIT_16S0039G00690	VIT_14S0068G00410	VIT_17S0000G00990	VIT_06S0004G02910	VIT_02S0025G02400	VIT_13S0047G00510	VIT_00S0227G00060	VIT_19S0014G00350	VIT_09S0002G04830	VIT_13S0073G00630	VIT_08S0007G00610	VIT_14S0108G00040	VIT_14S0060G02290	VIT_11S0016G03290	VIT_11S0016G01270	VIT_13S0019G00700	VIT_08S0056G01250	VIT_18S0001G09310	VIT_18S0001G00860	VIT_03S0038G04610	VIT_17S0000G08620	VIT_13S0067G03760	VIT_15S0046G00050	VIT_12S0028G03770	VIT_13S0019G05080	VIT_09S0002G00620	VIT_07S0104G01590	VIT_12S0059G01420	VIT_06S0004G00450	VIT_09S0002G06030	VIT_03S0038G00300	VIT_14S0066G02370	VIT_13S0019G00850	VIT_13S0139G00310	VIT_00S0220G00080
34285	0.0014438	0.015871	15	82	1617	20871	response to disaccharide stimulus	VIT_18S0001G07960	VIT_07S0104G00090	VIT_08S0007G00780	VIT_04S0008G02040	VIT_07S0005G02410	VIT_04S0008G02380	VIT_13S0019G04240	VIT_13S0019G04140	VIT_06S0009G01930	VIT_19S0014G01800	VIT_04S0069G00790	VIT_06S0004G02890	VIT_07S0151G00460	VIT_18S0001G10720	VIT_18S0089G01170
16021	0.0014575	0.015966	179	1869	1617	20871	integral to membrane	VIT_02S0025G01420	VIT_01S0127G00230	VIT_00S0313G00040	VIT_13S0064G00030	VIT_11S0016G04160	VIT_04S0008G06640	VIT_00S0414G00030	VIT_13S0074G00550	VIT_07S0005G05790	VIT_10S0003G04540	VIT_00S0469G00050	VIT_08S0007G00470	VIT_10S0003G00330	VIT_13S0019G01260	VIT_16S0050G00900	VIT_03S0038G03990	VIT_08S0105G00590	VIT_16S0098G01290	VIT_09S0018G02130	VIT_09S0002G00920	VIT_14S0108G00430	VIT_14S0030G00490	VIT_15S0046G03780	VIT_06S0009G01640	VIT_13S0067G02570	VIT_19S0014G02970	VIT_18S0001G02030	VIT_02S0033G01370	VIT_08S0040G00380	VIT_01S0011G01280	VIT_11S0016G04570	VIT_14S0066G01580	VIT_03S0017G02170	VIT_09S0054G00790	VIT_10S0116G00100	VIT_10S0003G02890	VIT_17S0000G02010	VIT_12S0028G01090	VIT_08S0007G05870	VIT_18S0001G05700	VIT_08S0007G04780	VIT_13S0074G00540
48229	0.001485	0.016211	32	237	1617	20871	gametophyte development	VIT_15S0045G00310	VIT_06S0004G01270	VIT_01S0011G04400	VIT_04S0023G00320	VIT_00S0742G00030	VIT_19S0177G00300	VIT_10S0003G01490	VIT_05S0020G04950	VIT_17S0000G09330	VIT_11S0016G00630	VIT_04S0008G05800	VIT_07S0104G00700	VIT_06S0080G00900	VIT_09S0018G02130	VIT_11S0016G03000	VIT_02S0025G03690	VIT_09S0002G00620	VIT_11S0037G00480	VIT_12S0034G01760	VIT_18S0001G02370	VIT_17S0000G00990	VIT_14S0060G02260	VIT_06S0004G02910	VIT_19S0015G00640	VIT_09S0002G06030	VIT_19S0014G02810	VIT_18S0001G01640	VIT_18S0001G01700	VIT_13S0019G00590	VIT_06S0061G01590	VIT_16S0098G01840	VIT_18S0164G00070
302	0.001499	0.016306	22	143	1617	20871	response to reactive oxygen species	VIT_12S0034G01760	VIT_07S0005G03110	VIT_08S0040G03150	VIT_19S0090G00450	VIT_18S0001G08540	VIT_07S0130G00310	VIT_04S0008G02040	VIT_10S0116G01540	VIT_08S0007G05880	VIT_13S0019G04240	VIT_00S0698G00010	VIT_06S0004G07770	VIT_07S0104G00930	VIT_11S0016G03000	VIT_18S0122G01320	VIT_04S0044G00020	VIT_11S0016G03550	VIT_06S0004G02890	VIT_04S0044G01750	VIT_11S0016G01770	VIT_11S0016G02520	VIT_05S0102G00120
6886	0.0016294	0.017664	66	590	1617	20871	intracellular protein transport	VIT_06S0009G01130	VIT_02S0025G01420	VIT_07S0005G00180	VIT_17S0000G03430	VIT_07S0005G03490	VIT_10S0003G04540	VIT_07S0104G00230	VIT_14S0066G01410	VIT_03S0180G00160	VIT_11S0016G00630	VIT_18S0001G00910	VIT_04S0008G00650	VIT_06S0061G01080	VIT_09S0002G04000	VIT_02S0025G03690	VIT_18S0001G14730	VIT_14S0068G00410	VIT_13S0067G02250	VIT_03S0088G01290	VIT_06S0004G02910	VIT_11S0037G00300	VIT_07S0141G00390	VIT_07S0005G02630	VIT_07S0005G04490	VIT_10S0003G00150	VIT_12S0028G01090	VIT_19S0014G00350	VIT_06S0004G03090	VIT_09S0018G01870	VIT_10S0071G00990	VIT_04S0008G01990	VIT_08S0105G00460	VIT_01S0026G02200	VIT_11S0016G01770	VIT_16S0098G00870	VIT_11S0052G00730	VIT_06S0061G01590	VIT_19S0177G00340	VIT_09S0002G07290	VIT_19S0014G02740	VIT_12S0059G01970	VIT_01S0150G00410
9404	0.0016451	0.01771	12	59	1617	20871	toxin metabolic process	VIT_18S0001G00490	VIT_14S0006G02240	VIT_14S0060G02260	VIT_07S0005G03100	VIT_06S0004G08220	VIT_07S0141G00390	VIT_04S0008G03770	VIT_18S0001G14730	VIT_10S0003G04540	VIT_16S0098G01760	VIT_18S0001G07060	VIT_05S0102G00120
9407	0.0016451	0.01771	12	59	1617	20871	toxin catabolic process	VIT_18S0001G00490	VIT_14S0006G02240	VIT_14S0060G02260	VIT_07S0005G03100	VIT_06S0004G08220	VIT_07S0141G00390	VIT_04S0008G03770	VIT_18S0001G14730	VIT_10S0003G04540	VIT_16S0098G01760	VIT_18S0001G07060	VIT_05S0102G00120
71495	0.001658	0.017788	36	278	1617	20871	cellular response to endogenous stimulus	VIT_06S0009G01130	VIT_01S0150G00410	VIT_08S0007G05060	VIT_04S0008G02040	VIT_19S0014G04980	VIT_07S0104G00230	VIT_00S0524G00030	VIT_14S0066G01410	VIT_03S0038G03270	VIT_11S0016G03000	VIT_14S0108G00430	VIT_04S0079G00200	VIT_03S0088G01290	VIT_09S0002G03410	VIT_03S0038G01810	VIT_07S0104G01590	VIT_19S0014G03400	VIT_14S0081G00010	VIT_10S0003G00150	VIT_13S0064G00460	VIT_07S0130G00130	VIT_07S0104G01030	VIT_13S0019G00590	VIT_19S0014G00350	VIT_18S0001G08090	VIT_02S0012G01140	VIT_10S0003G00420	VIT_01S0026G02200	VIT_07S0104G00930	VIT_06S0004G03130	VIT_11S0016G01230	VIT_12S0059G02260	VIT_11S0016G01770	VIT_04S0044G01620	VIT_08S0040G00980	VIT_18S0164G00070
42743	0.0016794	0.017956	14	75	1617	20871	hydrogen peroxide metabolic process	VIT_12S0034G01760	VIT_09S0002G02290	VIT_18S0001G00860	VIT_10S0116G01540	VIT_08S0007G05880	VIT_00S0698G00010	VIT_06S0004G07770	VIT_03S0091G00200	VIT_10S0071G00980	VIT_18S0122G01320	VIT_04S0044G00020	VIT_11S0016G03550	VIT_08S0056G00080	VIT_14S0108G01680
8540	0.0017493	0.018576	3	4	1617	20871	proteasome regulatory particle, base subcomplex	VIT_14S0060G02260	VIT_09S0002G00170	VIT_06S0004G08220
4096	0.0017493	0.018576	3	4	1617	20871	catalase activity	VIT_00S0698G00010	VIT_18S0122G01320	VIT_04S0044G00020
16042	0.0017823	0.018862	26	182	1617	20871	lipid catabolic process	VIT_04S0008G03770	VIT_19S0014G04980	VIT_08S0040G01920	VIT_09S0002G06760	VIT_11S0016G03000	VIT_19S0014G01800	VIT_06S0061G01080	VIT_15S0021G01840	VIT_18S0001G10830	VIT_18S0001G00490	VIT_07S0104G01070	VIT_17S0000G01740	VIT_14S0060G02260	VIT_07S0005G03100	VIT_04S0023G02730	VIT_11S0016G04230	VIT_00S0389G00020	VIT_01S0026G01140	VIT_03S0091G00050	VIT_18S0001G05700	VIT_18S0001G14020	VIT_06S0004G08220	VIT_08S0105G00460	VIT_11S0052G00730	VIT_07S0151G00770	VIT_00S0373G00040
51239	0.0017955	0.018938	43	350	1617	20871	regulation of multicellular organismal process	VIT_14S0081G00440	VIT_07S0005G05510	VIT_01S0127G00230	VIT_08S0007G06370	VIT_01S0011G04400	VIT_05S0049G01350	VIT_10S0116G01540	VIT_05S0020G04950	VIT_15S0048G01980	VIT_10S0003G00330	VIT_06S0004G08210	VIT_08S0105G00570	VIT_08S0058G01300	VIT_00S0357G00020	VIT_16S0039G02650	VIT_04S0079G00200	VIT_11S0016G05600	VIT_13S0067G02570	VIT_08S0007G01290	VIT_16S0013G00860	VIT_10S0116G00720	VIT_12S0059G01320	VIT_03S0038G01810	VIT_16S0050G00390	VIT_18S0001G02370	VIT_06S0004G02910	VIT_12S0059G01420	VIT_06S0004G00450	VIT_11S0016G04570	VIT_03S0038G00300	VIT_12S0028G02140	VIT_18S0001G01700	VIT_04S0023G01380	VIT_04S0023G02690	VIT_19S0014G00350	VIT_11S0016G00100	VIT_05S0102G00090	VIT_04S0008G00660	VIT_12S0134G00160	VIT_03S0038G02230	VIT_05S0102G00250	VIT_06S0061G01590
31984	0.0018634	0.019588	34	260	1617	20871	organelle subcompartment	VIT_16S0050G02240	VIT_06S0061G00010	VIT_05S0094G00820	VIT_01S0137G00210	VIT_07S0005G05850	VIT_07S0005G04400	VIT_19S0015G01760	VIT_12S0059G01810	VIT_10S0116G01540	VIT_14S0066G01410	VIT_16S0098G01230	VIT_06S0004G02190	VIT_08S0040G00910	VIT_08S0105G00590	VIT_09S0002G04360	VIT_00S0357G00020	VIT_11S0016G05840	VIT_12S0059G00270	VIT_04S0044G01410	VIT_06S0009G00970	VIT_11S0016G01400	VIT_03S0063G02020	VIT_18S0089G01170	VIT_19S0090G01320	VIT_17S0000G03820	VIT_08S0007G00780	VIT_07S0005G02410	VIT_10S0003G04350	VIT_13S0019G04140	VIT_12S0028G01100	VIT_18S0072G00970	VIT_06S0004G05230	VIT_18S0001G12500	VIT_00S0125G00280
31461	0.0019147	0.020059	14	76	1617	20871	cullin-RING ubiquitin ligase complex	VIT_07S0104G01590	VIT_12S0059G01420	VIT_05S0094G00800	VIT_11S0016G02270	VIT_09S0002G06030	VIT_01S0026G00040	VIT_01S0026G02230	VIT_12S0028G02140	VIT_07S0005G04490	VIT_18S0001G13660	VIT_11S0016G03000	VIT_11S0052G00730	VIT_06S0061G01590	VIT_14S0068G00410
42723	0.0019492	0.02015	4	8	1617	20871	thiamin and derivative metabolic process	VIT_19S0177G00140	VIT_06S0004G06130	VIT_07S0005G00210	VIT_10S0116G00530
42724	0.0019492	0.02015	4	8	1617	20871	thiamin and derivative biosynthetic process	VIT_19S0177G00140	VIT_06S0004G06130	VIT_07S0005G00210	VIT_10S0116G00530
6772	0.0019492	0.02015	4	8	1617	20871	thiamin metabolic process	VIT_19S0177G00140	VIT_06S0004G06130	VIT_07S0005G00210	VIT_10S0116G00530
15145	0.0019492	0.02015	4	8	1617	20871	monosaccharide transmembrane transporter activity	VIT_03S0038G03990	VIT_00S0742G00030	VIT_19S0177G00300	VIT_11S0016G03400
48508	0.0020034	0.020643	8	31	1617	20871	embryonic meristem development	VIT_15S0048G01980	VIT_07S0104G01590	VIT_07S0005G04710	VIT_17S0000G08290	VIT_08S0105G00570	VIT_08S0058G01300	VIT_14S0108G01680	VIT_18S0164G00070
16070	0.0020519	0.021073	151	1556	1617	20871	RNA metabolic process	VIT_18S0001G07830	VIT_08S0007G00190	VIT_12S0142G00360	VIT_04S0023G01450	VIT_08S0040G00270	VIT_13S0019G01810	VIT_12S0035G01420	VIT_04S0023G02820	VIT_18S0001G05890	VIT_17S0000G04440	VIT_04S0008G02040	VIT_07S0104G00230	VIT_13S0019G05210	VIT_17S0000G09330	VIT_08S0007G08190	VIT_01S0026G00230	VIT_08S0105G00590	VIT_16S0039G00690	VIT_08S0058G01300	VIT_02S0025G03690	VIT_12S0059G00270	VIT_03S0097G00550	VIT_14S0068G00410	VIT_13S0067G02570	VIT_13S0067G02690	VIT_13S0067G00150	VIT_02S0025G02400	VIT_09S0002G06690	VIT_01S0011G00110	VIT_12S0057G01320	VIT_00S0227G00060	VIT_18S0001G08090	VIT_14S0083G01050	VIT_01S0026G01950	VIT_09S0002G00470	VIT_02S0012G01420	VIT_06S0004G03130	VIT_05S0077G01060	VIT_14S0108G00040	VIT_06S0061G01590	VIT_01S0137G00250	VIT_11S0016G03290
44431	0.0020838	0.021329	26	184	1617	20871	Golgi apparatus part	VIT_14S0068G01150	VIT_13S0084G00830	VIT_00S0742G00030	VIT_07S0005G03490	VIT_10S0003G02780	VIT_14S0083G00690	VIT_03S0038G03990	VIT_18S0001G12470	VIT_00S0229G00100	VIT_02S0012G00580	VIT_08S0040G02710	VIT_02S0025G01370	VIT_08S0056G00080	VIT_05S0102G00120	VIT_04S0008G06170	VIT_06S0080G00250	VIT_01S0011G03060	VIT_03S0038G02200	VIT_05S0029G00420	VIT_00S0455G00040	VIT_18S0001G05800	VIT_01S0026G02070	VIT_07S0031G02010	VIT_09S0002G00330	VIT_15S0048G01990	VIT_05S0020G03090
6955	0.0021052	0.021478	33	252	1617	20871	immune response	VIT_06S0009G01130	VIT_18S0001G11910	VIT_12S0028G03060	VIT_12S0028G03380	VIT_06S0004G01270	VIT_08S0007G00530	VIT_14S0068G01090	VIT_07S0104G00230	VIT_14S0066G01410	VIT_00S0759G00010	VIT_06S0004G06030	VIT_07S0031G00680	VIT_06S0004G02890	VIT_00S0357G00020	VIT_00S0259G00160	VIT_03S0088G01290	VIT_08S0007G01290	VIT_07S0104G01370	VIT_12S0028G02140	VIT_08S0007G00420	VIT_07S0005G02410	VIT_04S0008G04370	VIT_10S0003G00150	VIT_19S0014G00350	VIT_13S0019G04240	VIT_02S0012G00870	VIT_10S0003G00420	VIT_01S0026G02200	VIT_07S0104G00930	VIT_11S0016G01770	VIT_11S0016G02520	VIT_14S0108G00040	VIT_18S0001G10720
398	0.0023584	0.023978	15	86	1617	20871	nuclear mRNA splicing, via spliceosome	VIT_04S0023G01450	VIT_14S0060G02290	VIT_18S0001G02370	VIT_11S0016G03290	VIT_13S0064G01190	VIT_03S0063G00900	VIT_13S0019G05210	VIT_18S0089G00920	VIT_13S0067G03760	VIT_02S0012G00870	VIT_01S0026G00230	VIT_15S0046G00050	VIT_15S0046G00060	VIT_08S0105G00280	VIT_12S0059G00260
5215	0.0023655	0.023978	119	1192	1617	20871	transporter activity	VIT_02S0025G01420	VIT_11S0016G04160	VIT_19S0015G00230	VIT_07S0005G03490	VIT_10S0003G04540	VIT_19S0014G04860	VIT_16S0050G00900	VIT_18S0001G00910	VIT_03S0038G03990	VIT_18S0001G11260	VIT_16S0098G01290	VIT_05S0051G00650	VIT_09S0018G02130	VIT_14S0108G00430	VIT_13S0067G02570	VIT_12S0059G01240	VIT_02S0033G01370	VIT_01S0011G01280	VIT_14S0066G01580	VIT_03S0017G02170	VIT_09S0054G00790	VIT_02S0087G00770	VIT_08S0007G04780	VIT_07S0031G03220	VIT_06S0004G03090	VIT_15S0048G02520	VIT_01S0026G00740	VIT_15S0046G01370	VIT_07S0141G00590	VIT_00S0313G00020	VIT_08S0058G00740	VIT_04S0069G00770	VIT_11S0037G00230	VIT_17S0000G07850	VIT_13S0019G02440	VIT_19S0177G00300	VIT_01S0011G05850	VIT_08S0007G02030	VIT_17S0000G05550	VIT_13S0019G04230	VIT_05S0094G01390	VIT_00S0483G00010
6730	0.0024387	0.024639	60	535	1617	20871	one-carbon metabolic process	VIT_08S0007G00190	VIT_07S0191G00040	VIT_04S0008G05070	VIT_04S0023G01610	VIT_06S0004G01270	VIT_08S0007G08470	VIT_05S0049G01350	VIT_07S0005G06480	VIT_19S0014G03370	VIT_14S0081G00700	VIT_15S0048G01980	VIT_18S0001G12470	VIT_04S0008G00770	VIT_02S0012G00580	VIT_02S0025G02200	VIT_14S0068G00410	VIT_18S0001G13920	VIT_16S0013G00860	VIT_06S0004G02910	VIT_18S0001G07960	VIT_02S0025G02400	VIT_09S0002G04590	VIT_05S0049G01180	VIT_05S0124G00530	VIT_17S0000G09840	VIT_18S0001G00810	VIT_08S0007G05750	VIT_18S0001G01700	VIT_13S0064G00440	VIT_05S0020G00640	VIT_15S0048G01990	VIT_16S0098G00350	VIT_15S0046G00760	VIT_14S0108G00040	VIT_06S0061G01590	VIT_13S0067G01690	VIT_03S0038G00610	VIT_07S0005G03630	VIT_11S0016G03450	VIT_18S0001G00860	VIT_03S0038G04610	VIT_01S0011G04400
9630	0.0024674	0.024725	14	78	1617	20871	gravitropism	VIT_11S0037G00130	VIT_07S0104G01070	VIT_14S0060G02260	VIT_08S0007G05060	VIT_07S0130G00310	VIT_17S0000G04200	VIT_08S0007G02030	VIT_04S0008G05800	VIT_03S0091G00680	VIT_11S0016G03000	VIT_14S0108G00430	VIT_08S0058G01300	VIT_06S0080G00850	VIT_04S0044G01840
7031	0.0024674	0.024725	14	78	1617	20871	peroxisome organization	VIT_18S0001G00490	VIT_07S0104G01070	VIT_17S0000G01740	VIT_11S0016G04230	VIT_18S0001G14020	VIT_10S0071G00990	VIT_08S0105G00460	VIT_11S0016G03000	VIT_19S0014G01800	VIT_06S0061G01080	VIT_11S0052G00730	VIT_15S0021G01840	VIT_00S0373G00040	VIT_12S0055G00490
46700	0.0024709	0.024725	52	450	1617	20871	heterocycle catabolic process	VIT_16S0050G00380	VIT_06S0009G02020	VIT_06S0061G00350	VIT_07S0005G00180	VIT_18S0166G00320	VIT_04S0023G01610	VIT_04S0008G02040	VIT_18S0076G00380	VIT_08S0040G00910	VIT_04S0044G01790	VIT_15S0046G00470	VIT_14S0108G00430	VIT_06S0004G03220	VIT_08S0007G03690	VIT_14S0060G02260	VIT_06S0009G02790	VIT_04S0023G00290	VIT_19S0090G01320	VIT_11S0037G00300	VIT_08S0007G01630	VIT_02S0087G00770	VIT_18S0001G14360	VIT_09S0018G01870	VIT_03S0180G00070	VIT_18S0072G00970	VIT_06S0004G08220	VIT_15S0021G00220	VIT_18S0001G08250	VIT_08S0040G00980	VIT_02S0025G03540	VIT_12S0055G00490	VIT_08S0007G08730	VIT_09S0002G07290	VIT_08S0007G05060	VIT_04S0008G01170	VIT_07S0031G00680	VIT_13S0019G04590	VIT_08S0058G00590	VIT_12S0028G02640	VIT_13S0019G05160	VIT_10S0003G03500	VIT_15S0021G02450
9606	0.00265	0.026348	15	87	1617	20871	tropism	VIT_11S0037G00130	VIT_07S0104G01070	VIT_14S0060G02260	VIT_08S0007G05060	VIT_07S0130G00310	VIT_17S0000G04200	VIT_08S0007G02030	VIT_04S0008G05800	VIT_03S0091G00680	VIT_11S0016G03000	VIT_14S0108G00430	VIT_08S0058G01300	VIT_06S0080G00850	VIT_04S0044G01840	VIT_03S0038G00270
10075	0.00265	0.026348	15	87	1617	20871	regulation of meristem growth	VIT_12S0059G01320	VIT_07S0005G05510	VIT_01S0127G00230	VIT_11S0016G04570	VIT_04S0023G02690	VIT_10S0116G01540	VIT_10S0003G00330	VIT_11S0016G00100	VIT_05S0102G00090	VIT_06S0004G08210	VIT_12S0134G00160	VIT_03S0038G02230	VIT_00S0357G00020	VIT_06S0061G01590	VIT_13S0067G02570
6721	0.0027011	0.026771	23	159	1617	20871	terpenoid metabolic process	VIT_13S0064G01270	VIT_06S0009G02120	VIT_05S0094G00820	VIT_10S0116G00410	VIT_05S0020G02130	VIT_12S0035G01950	VIT_19S0014G02810	VIT_19S0014G04980	VIT_18S0001G01700	VIT_13S0064G00440	VIT_10S0116G01540	VIT_14S0066G01410	VIT_13S0019G01010	VIT_16S0098G01230	VIT_07S0031G00680	VIT_02S0012G02530	VIT_02S0012G00980	VIT_08S0105G00590	VIT_08S0007G03930	VIT_12S0028G02000	VIT_06S0004G05230	VIT_12S0059G00270	VIT_18S0001G10720
19725	0.0027568	0.027236	28	207	1617	20871	cellular homeostasis	VIT_18S0001G05530	VIT_14S0060G01080	VIT_19S0014G02740	VIT_19S0015G01760	VIT_10S0116G01780	VIT_18S0001G00820	VIT_14S0066G00960	VIT_18S0001G06900	VIT_03S0180G00160	VIT_18S0001G14230	VIT_09S0018G02130	VIT_09S0002G04020	VIT_06S0004G02890	VIT_11S0016G01220	VIT_18S0001G14730	VIT_12S0059G01560	VIT_06S0061G01060	VIT_01S0127G00520	VIT_07S0141G00390	VIT_08S0007G02540	VIT_17S0000G02210	VIT_01S0244G00170	VIT_10S0003G04350	VIT_13S0019G04240	VIT_09S0002G00130	VIT_18S0122G01320	VIT_09S0002G04250	VIT_12S0059G02260
10026	0.0027774	0.027267	16	96	1617	20871	trichome differentiation	VIT_07S0104G01070	VIT_06S0009G03450	VIT_08S0007G06370	VIT_08S0007G05060	VIT_07S0104G00090	VIT_01S0011G01630	VIT_13S0084G00630	VIT_08S0007G02030	VIT_10S0003G04560	VIT_15S0048G01980	VIT_05S0020G03090	VIT_11S0016G00100	VIT_15S0021G01130	VIT_03S0091G00200	VIT_16S0098G00870	VIT_06S0061G01590
35315	0.0027774	0.027267	16	96	1617	20871	hair cell differentiation	VIT_07S0104G01070	VIT_06S0009G03450	VIT_08S0007G06370	VIT_08S0007G05060	VIT_07S0104G00090	VIT_01S0011G01630	VIT_13S0084G00630	VIT_08S0007G02030	VIT_10S0003G04560	VIT_15S0048G01980	VIT_05S0020G03090	VIT_11S0016G00100	VIT_15S0021G01130	VIT_03S0091G00200	VIT_16S0098G00870	VIT_06S0061G01590
9629	0.0027895	0.027301	14	79	1617	20871	response to gravity	VIT_11S0037G00130	VIT_07S0104G01070	VIT_14S0060G02260	VIT_08S0007G05060	VIT_07S0130G00310	VIT_17S0000G04200	VIT_08S0007G02030	VIT_04S0008G05800	VIT_03S0091G00680	VIT_11S0016G03000	VIT_14S0108G00430	VIT_08S0058G01300	VIT_06S0080G00850	VIT_04S0044G01840
46907	0.0028125	0.027378	85	813	1617	20871	intracellular transport	VIT_06S0009G01130	VIT_02S0025G01420	VIT_07S0005G00180	VIT_08S0217G00030	VIT_17S0000G03430	VIT_07S0005G03490	VIT_10S0003G04540	VIT_19S0090G01190	VIT_07S0104G00230	VIT_14S0066G01410	VIT_05S0020G04950	VIT_03S0180G00160	VIT_11S0016G00630	VIT_18S0001G00910	VIT_04S0008G00650	VIT_05S0029G00180	VIT_06S0004G02890	VIT_06S0061G01080	VIT_09S0002G04000	VIT_02S0025G03690	VIT_18S0001G14730	VIT_14S0068G00410	VIT_13S0067G02250	VIT_03S0088G01290	VIT_06S0004G02910	VIT_11S0037G00300	VIT_09S0054G00790	VIT_07S0141G00390	VIT_19S0014G02370	VIT_07S0005G02630	VIT_07S0005G04490	VIT_10S0003G00150	VIT_12S0028G01090	VIT_19S0014G00350	VIT_06S0004G03090	VIT_09S0002G04830	VIT_09S0018G01870	VIT_13S0073G00630	VIT_10S0071G00990	VIT_04S0008G01990	VIT_15S0046G01370	VIT_06S0004G08220
22607	0.002815	0.027378	62	560	1617	20871	cellular component assembly	VIT_18S0001G07830	VIT_16S0050G00380	VIT_02S0025G01420	VIT_06S0009G02020	VIT_12S0035G01420	VIT_04S0008G03770	VIT_00S0742G00030	VIT_14S0066G01410	VIT_15S0048G01980	VIT_07S0141G00240	VIT_01S0026G00230	VIT_09S0018G02130	VIT_08S0007G07180	VIT_02S0025G01270	VIT_09S0002G04360	VIT_12S0059G00270	VIT_14S0108G01680	VIT_12S0059G02250	VIT_18S0001G00490	VIT_14S0060G02260	VIT_03S0038G00720	VIT_19S0090G01320	VIT_00S0333G00070	VIT_18S0001G05660	VIT_08S0007G00780	VIT_08S0007G01630	VIT_17S0000G02210	VIT_18S0001G14360	VIT_06S0004G08220	VIT_18S0001G08250	VIT_09S0002G02330	VIT_08S0040G00980	VIT_02S0025G03540	VIT_14S0060G02290	VIT_01S0137G00210	VIT_04S0008G07070	VIT_03S0038G00610	VIT_07S0005G04400	VIT_08S0056G01250	VIT_12S0059G01810	VIT_18S0001G09310	VIT_08S0007G00970
42542	0.0028962	0.028081	18	114	1617	20871	response to hydrogen peroxide	VIT_12S0034G01760	VIT_07S0005G03110	VIT_08S0040G03150	VIT_19S0090G00450	VIT_18S0001G08540	VIT_07S0130G00310	VIT_10S0116G01540	VIT_08S0007G05880	VIT_13S0019G04240	VIT_00S0698G00010	VIT_06S0004G07770	VIT_18S0122G01320	VIT_04S0044G00020	VIT_11S0016G03550	VIT_06S0004G02890	VIT_11S0016G01770	VIT_11S0016G02520	VIT_05S0102G00120
9880	0.0029282	0.028303	7	26	1617	20871	embryonic pattern specification	VIT_15S0048G01980	VIT_07S0104G01590	VIT_08S0105G00570	VIT_08S0058G01300	VIT_13S0064G00570	VIT_14S0108G01680	VIT_18S0164G00070
10014	0.0029707	0.028625	15	88	1617	20871	meristem initiation	VIT_08S0007G01290	VIT_07S0005G05510	VIT_07S0104G01590	VIT_19S0090G01650	VIT_01S0011G01630	VIT_14S0068G01090	VIT_10S0003G04560	VIT_15S0048G01980	VIT_11S0016G00100	VIT_08S0105G00570	VIT_08S0058G01300	VIT_14S0108G00040	VIT_14S0108G01680	VIT_06S0061G01590	VIT_18S0164G00070
9639	0.0030338	0.029143	26	189	1617	20871	response to red or far red light	VIT_08S0007G05060	VIT_11S0016G03450	VIT_14S0068G01090	VIT_08S0007G02030	VIT_04S0008G02380	VIT_05S0020G04950	VIT_15S0048G01980	VIT_11S0016G00630	VIT_08S0105G00570	VIT_14S0108G00430	VIT_12S0059G00270	VIT_03S0038G01810	VIT_06S0004G02910	VIT_12S0059G01420	VIT_09S0002G04590	VIT_07S0130G00310	VIT_08S0007G00780	VIT_07S0005G02410	VIT_19S0014G00350	VIT_04S0008G00660	VIT_06S0004G05230	VIT_08S0007G00610	VIT_11S0052G00730	VIT_06S0061G01590	VIT_16S0098G01840	VIT_09S0002G07400
22618	0.0030699	0.029399	8	33	1617	20871	ribonucleoprotein complex assembly	VIT_14S0060G02290	VIT_04S0008G07070	VIT_01S0026G00230	VIT_00S0880G00020	VIT_01S0011G02820	VIT_04S0008G03750	VIT_08S0007G07180	VIT_08S0007G00970
10154	0.0031158	0.029748	42	350	1617	20871	fruit development	VIT_08S0007G06370	VIT_05S0020G02030	VIT_08S0007G05060	VIT_15S0045G00310	VIT_11S0016G02020	VIT_07S0005G06480	VIT_19S0014G04980	VIT_17S0000G01350	VIT_05S0020G04950	VIT_15S0048G01980	VIT_18S0001G13660	VIT_08S0007G03930	VIT_08S0105G00570	VIT_12S0028G03770	VIT_08S0058G01300	VIT_15S0021G00210	VIT_14S0108G01680	VIT_12S0059G02250	VIT_08S0007G01290	VIT_12S0034G01760	VIT_03S0038G01810	VIT_16S0050G00390	VIT_07S0104G01590	VIT_02S0025G02400	VIT_18S0001G05660	VIT_07S0005G04710	VIT_17S0000G03440	VIT_01S0026G01140	VIT_13S0064G00460	VIT_13S0019G00590	VIT_17S0000G09860	VIT_13S0064G00440	VIT_18S0072G01000	VIT_03S0091G01020	VIT_08S0105G00460	VIT_17S0000G08290	VIT_07S0104G00930	VIT_13S0073G00170	VIT_06S0061G01590	VIT_16S0098G01840	VIT_08S0040G00980	VIT_18S0164G00070
22414	0.0031821	0.030288	101	997	1617	20871	reproductive process	VIT_01S0127G00230	VIT_11S0016G02020	VIT_00S0286G00140	VIT_05S0049G01350	VIT_07S0005G06480	VIT_19S0014G04980	VIT_08S0007G08230	VIT_10S0003G00330	VIT_17S0000G09330	VIT_11S0016G00630	VIT_06S0080G00900	VIT_09S0018G02130	VIT_03S0091G00200	VIT_14S0108G00430	VIT_08S0058G01300	VIT_17S0000G00990	VIT_14S0060G02260	VIT_02S0025G02400	VIT_18S0001G05660	VIT_18S0001G07200	VIT_01S0011G00110	VIT_13S0064G00440	VIT_06S0004G03090	VIT_03S0091G01020	VIT_04S0008G00660	VIT_08S0105G00460	VIT_11S0052G00730	VIT_14S0108G00040	VIT_06S0061G01590	VIT_16S0098G01840	VIT_18S0117G00230	VIT_11S0016G03290	VIT_12S0028G03060	VIT_15S0045G00310	VIT_18S0001G00860	VIT_01S0011G04400	VIT_10S0003G01690	VIT_17S0000G01350	VIT_10S0116G01540	VIT_04S0008G05800	VIT_18S0001G13660	VIT_13S0067G00570
46686	0.0032613	0.030948	10	48	1617	20871	response to cadmium ion	VIT_17S0000G05070	VIT_09S0002G05180	VIT_19S0014G02740	VIT_14S0081G00010	VIT_02S0025G02150	VIT_13S0073G00170	VIT_08S0040G00980	VIT_15S0021G00500	VIT_15S0046G03520	VIT_08S0007G05880
6720	0.0032779	0.031011	39	320	1617	20871	isoprenoid metabolic process	VIT_19S0177G00340	VIT_06S0009G02120	VIT_06S0061G00010	VIT_05S0094G00820	VIT_10S0116G00410	VIT_05S0020G02130	VIT_07S0005G04400	VIT_08S0007G00530	VIT_19S0014G04980	VIT_10S0116G01540	VIT_14S0066G01410	VIT_13S0019G01010	VIT_16S0098G01230	VIT_00S0759G00010	VIT_07S0031G00680	VIT_02S0012G00980	VIT_06S0004G06130	VIT_13S0019G05160	VIT_08S0105G00590	VIT_08S0007G03930	VIT_12S0028G02000	VIT_02S0012G00580	VIT_12S0059G00270	VIT_12S0059G02250	VIT_13S0064G01270	VIT_03S0063G02290	VIT_12S0035G01950	VIT_19S0014G02810	VIT_05S0049G01480	VIT_07S0005G02410	VIT_18S0001G01700	VIT_13S0064G00440	VIT_12S0057G00940	VIT_02S0012G02530	VIT_02S0012G01420	VIT_06S0004G06540	VIT_00S0227G00110	VIT_06S0004G05230	VIT_18S0001G10720
15749	0.003294	0.031069	4	9	1617	20871	monosaccharide transport	VIT_03S0038G03990	VIT_00S0742G00030	VIT_19S0177G00300	VIT_11S0016G03400
6800	0.0033227	0.031245	15	89	1617	20871	oxygen and reactive oxygen species metabolic process	VIT_12S0034G01760	VIT_09S0002G02290	VIT_18S0001G00860	VIT_10S0116G01540	VIT_08S0007G05880	VIT_00S0698G00010	VIT_06S0004G07770	VIT_03S0091G00200	VIT_10S0071G00980	VIT_18S0122G01320	VIT_04S0044G00020	VIT_11S0016G03550	VIT_04S0044G01750	VIT_08S0056G00080	VIT_14S0108G01680
3	0.0034045	0.031918	103	1022	1617	20871	reproduction	VIT_01S0127G00230	VIT_11S0016G02020	VIT_00S0286G00140	VIT_05S0049G01350	VIT_07S0005G06480	VIT_19S0014G04980	VIT_08S0007G08230	VIT_10S0003G00330	VIT_17S0000G09330	VIT_11S0016G00630	VIT_06S0080G00900	VIT_09S0018G02130	VIT_03S0091G00200	VIT_15S0021G02670	VIT_14S0108G00430	VIT_08S0058G01300	VIT_17S0000G00990	VIT_14S0060G02260	VIT_02S0025G02400	VIT_18S0001G05660	VIT_18S0001G07200	VIT_01S0011G00110	VIT_13S0064G00440	VIT_06S0004G03090	VIT_03S0091G01020	VIT_04S0008G00660	VIT_08S0105G00460	VIT_11S0052G00730	VIT_14S0108G00040	VIT_06S0061G01590	VIT_16S0098G01840	VIT_18S0117G00230	VIT_11S0016G03290	VIT_12S0028G03060	VIT_15S0045G00310	VIT_18S0001G00860	VIT_01S0011G04400	VIT_10S0003G01690	VIT_17S0000G01350	VIT_10S0116G01540	VIT_04S0008G05800	VIT_18S0001G13660
55080	0.0034359	0.032045	16	98	1617	20871	cation homeostasis	VIT_18S0001G05530	VIT_14S0060G01080	VIT_19S0014G02740	VIT_19S0015G01760	VIT_10S0116G01780	VIT_08S0007G02540	VIT_01S0244G00170	VIT_10S0003G04350	VIT_03S0180G00160	VIT_09S0002G00130	VIT_09S0018G02130	VIT_09S0002G04020	VIT_11S0016G01220	VIT_12S0059G02260	VIT_14S0128G00020	VIT_06S0061G01060
70646	0.0034386	0.032045	20	134	1617	20871	protein modification by small protein removal	VIT_06S0004G02910	VIT_19S0014G00210	VIT_09S0002G02290	VIT_09S0002G04590	VIT_11S0016G03450	VIT_18S0001G00860	VIT_07S0130G00310	VIT_14S0068G01090	VIT_05S0029G00210	VIT_15S0048G01980	VIT_11S0016G00630	VIT_08S0032G01090	VIT_07S0031G01880	VIT_03S0091G00200	VIT_10S0071G00980	VIT_08S0056G00080	VIT_04S0069G00760	VIT_06S0080G00850	VIT_14S0108G01680	VIT_06S0061G01590
17038	0.0036294	0.033723	28	211	1617	20871	protein import	VIT_02S0025G01420	VIT_12S0059G01970	VIT_17S0000G08620	VIT_03S0180G00160	VIT_11S0016G00630	VIT_12S0028G02640	VIT_11S0016G03000	VIT_19S0014G01800	VIT_06S0061G01080	VIT_02S0025G03690	VIT_18S0001G14730	VIT_15S0021G01840	VIT_14S0068G00410	VIT_13S0067G02250	VIT_07S0104G01070	VIT_17S0000G01740	VIT_06S0004G02910	VIT_09S0002G06030	VIT_11S0016G04230	VIT_07S0141G00390	VIT_07S0005G04490	VIT_18S0001G14020	VIT_10S0071G00990	VIT_04S0008G01990	VIT_08S0105G00460	VIT_11S0052G00730	VIT_06S0061G01590	VIT_15S0046G00300
10050	0.0036925	0.034208	7	27	1617	20871	vegetative phase change	VIT_07S0104G01370	VIT_02S0012G00870	VIT_10S0003G00420	VIT_06S0004G03130	VIT_12S0028G02140	VIT_04S0008G04370	VIT_14S0108G00040
7276	0.0038104	0.035166	16	99	1617	20871	gamete generation	VIT_18S0001G02370	VIT_17S0000G00990	VIT_14S0060G02260	VIT_06S0004G02910	VIT_19S0015G00640	VIT_19S0014G02810	VIT_01S0011G04400	VIT_13S0019G00590	VIT_10S0003G01490	VIT_05S0020G04950	VIT_17S0000G09330	VIT_11S0016G00630	VIT_04S0008G05800	VIT_06S0080G00900	VIT_06S0061G01590	VIT_16S0098G01840
31226	0.0038185	0.035166	10	49	1617	20871	intrinsic to plasma membrane	VIT_17S0000G05070	VIT_07S0031G00330	VIT_12S0028G02540	VIT_02S0154G00080	VIT_17S0000G00830	VIT_12S0057G01020	VIT_11S0016G02960	VIT_06S0004G04610	VIT_10S0116G01850	VIT_14S0006G00520
32259	0.0038893	0.035713	56	503	1617	20871	methylation	VIT_08S0007G00190	VIT_07S0191G00040	VIT_04S0008G05070	VIT_04S0023G01610	VIT_06S0004G01270	VIT_08S0007G08470	VIT_05S0049G01350	VIT_07S0005G06480	VIT_19S0014G03370	VIT_14S0081G00700	VIT_15S0048G01980	VIT_18S0001G12470	VIT_02S0012G00580	VIT_02S0025G02200	VIT_14S0068G00410	VIT_18S0001G13920	VIT_16S0013G00860	VIT_06S0004G02910	VIT_02S0025G02400	VIT_09S0002G04590	VIT_05S0049G01180	VIT_05S0124G00530	VIT_18S0001G00810	VIT_08S0007G05750	VIT_18S0001G01700	VIT_13S0064G00440	VIT_05S0020G00640	VIT_15S0048G01990	VIT_16S0098G00350	VIT_15S0046G00760	VIT_14S0108G00040	VIT_06S0061G01590	VIT_13S0067G01690	VIT_03S0038G00610	VIT_07S0005G03630	VIT_11S0016G03450	VIT_18S0001G00860	VIT_03S0038G04610	VIT_01S0011G04400	VIT_04S0023G02280	VIT_10S0003G02780	VIT_14S0068G01090
6184	0.0040844	0.037288	20	136	1617	20871	GTP catabolic process	VIT_16S0050G00380	VIT_18S0076G00310	VIT_06S0009G02020	VIT_09S0002G07290	VIT_07S0005G00180	VIT_19S0090G01320	VIT_11S0037G00300	VIT_04S0008G02040	VIT_08S0007G01630	VIT_18S0001G14360	VIT_12S0028G02640	VIT_04S0044G01790	VIT_15S0021G01130	VIT_15S0021G02450	VIT_15S0046G00470	VIT_06S0004G03220	VIT_18S0001G08250	VIT_08S0040G00980	VIT_02S0025G03540	VIT_12S0055G00490
9649	0.0041206	0.037288	3	5	1617	20871	entrainment of circadian clock	VIT_07S0031G02560	VIT_12S0059G01420	VIT_11S0052G00730
34755	0.0041206	0.037288	3	5	1617	20871	iron ion transmembrane transport	VIT_03S0180G00160	VIT_14S0060G01080	VIT_08S0058G00740
4345	0.0041206	0.037288	3	5	1617	20871	glucose-6-phosphate dehydrogenase activity	VIT_12S0057G00940	VIT_01S0146G00060	VIT_12S0057G01030
31060	0.0041206	0.037288	3	5	1617	20871	regulation of histone methylation	VIT_04S0023G01610	VIT_18S0001G01700	VIT_06S0061G01590
3887	0.0042136	0.037936	6	21	1617	20871	DNA-directed DNA polymerase activity	VIT_12S0035G01960	VIT_03S0091G00200	VIT_16S0039G00730	VIT_14S0128G00840	VIT_03S0097G00550	VIT_12S0178G00010
6779	0.0042178	0.037936	16	100	1617	20871	porphyrin biosynthetic process	VIT_06S0061G00010	VIT_12S0035G01950	VIT_08S0007G00530	VIT_07S0005G02410	VIT_01S0244G00110	VIT_13S0064G00460	VIT_19S0014G00350	VIT_14S0066G01410	VIT_00S0759G00010	VIT_07S0031G00680	VIT_10S0003G00890	VIT_02S0012G01420	VIT_08S0105G00590	VIT_06S0004G05230	VIT_14S0068G00810	VIT_13S0067G02450
34614	0.0042286	0.037936	9	42	1617	20871	cellular response to reactive oxygen species	VIT_12S0034G01760	VIT_00S0698G00010	VIT_06S0004G07770	VIT_18S0122G01320	VIT_04S0044G00020	VIT_11S0016G03550	VIT_04S0044G01750	VIT_10S0116G01540	VIT_08S0007G05880
33290	0.0043112	0.038146	5	15	1617	20871	eukaryotic 48S preinitiation complex	VIT_04S0008G07070	VIT_00S0880G00020	VIT_04S0008G03750	VIT_08S0007G07180	VIT_08S0007G00970
1731	0.0043112	0.038146	5	15	1617	20871	formation of translation preinitiation complex	VIT_04S0008G07070	VIT_00S0880G00020	VIT_04S0008G03750	VIT_08S0007G07180	VIT_08S0007G00970
70993	0.0043112	0.038146	5	15	1617	20871	translation preinitiation complex	VIT_04S0008G07070	VIT_00S0880G00020	VIT_04S0008G03750	VIT_08S0007G07180	VIT_08S0007G00970
16282	0.0043112	0.038146	5	15	1617	20871	eukaryotic 43S preinitiation complex	VIT_04S0008G07070	VIT_00S0880G00020	VIT_04S0008G03750	VIT_08S0007G07180	VIT_08S0007G00970
10073	0.0043131	0.038146	21	146	1617	20871	meristem maintenance	VIT_08S0007G01290	VIT_12S0059G01320	VIT_07S0005G05510	VIT_01S0127G00230	VIT_11S0016G04570	VIT_19S0090G01650	VIT_01S0011G00110	VIT_14S0068G01090	VIT_04S0023G02690	VIT_10S0116G01540	VIT_05S0020G04950	VIT_10S0003G00330	VIT_11S0016G00100	VIT_05S0102G00090	VIT_06S0004G08210	VIT_12S0134G00160	VIT_03S0038G02230	VIT_00S0357G00020	VIT_14S0108G00040	VIT_06S0061G01590	VIT_13S0067G02570
22610	0.0044796	0.039395	11	58	1617	20871	biological adhesion	VIT_06S0009G03450	VIT_05S0020G03090	VIT_08S0007G06370	VIT_08S0007G05060	VIT_03S0091G00200	VIT_01S0011G01630	VIT_06S0004G04610	VIT_13S0084G00630	VIT_08S0007G02030	VIT_06S0061G01590	VIT_10S0003G04560
7155	0.0044796	0.039395	11	58	1617	20871	cell adhesion	VIT_06S0009G03450	VIT_05S0020G03090	VIT_08S0007G06370	VIT_08S0007G05060	VIT_03S0091G00200	VIT_01S0011G01630	VIT_06S0004G04610	VIT_13S0084G00630	VIT_08S0007G02030	VIT_06S0061G01590	VIT_10S0003G04560
48878	0.0045512	0.039912	19	128	1617	20871	chemical homeostasis	VIT_18S0001G05530	VIT_14S0060G01080	VIT_19S0014G02740	VIT_19S0015G01760	VIT_10S0116G01780	VIT_08S0007G02540	VIT_04S0023G00320	VIT_01S0244G00170	VIT_10S0003G04350	VIT_03S0180G00160	VIT_09S0002G00130	VIT_04S0008G01890	VIT_18S0001G14230	VIT_09S0018G02130	VIT_09S0002G04020	VIT_11S0016G01220	VIT_12S0059G02260	VIT_14S0128G00020	VIT_06S0061G01060
51649	0.0048146	0.042104	93	920	1617	20871	establishment of localization in cell	VIT_06S0009G01130	VIT_02S0025G01420	VIT_07S0005G00180	VIT_08S0217G00030	VIT_17S0000G03430	VIT_07S0005G03490	VIT_10S0003G04540	VIT_19S0090G01190	VIT_07S0104G00230	VIT_14S0066G01410	VIT_05S0020G04950	VIT_03S0180G00160	VIT_11S0016G00630	VIT_18S0001G00910	VIT_08S0105G00590	VIT_04S0008G00650	VIT_05S0029G00180	VIT_06S0004G02890	VIT_06S0061G01080	VIT_09S0002G04000	VIT_02S0025G03690	VIT_18S0001G14730	VIT_12S0059G00270	VIT_14S0068G00410	VIT_13S0067G02250	VIT_03S0088G01290	VIT_06S0004G02910	VIT_19S0090G01320	VIT_11S0037G00300	VIT_09S0054G00790	VIT_07S0141G00390	VIT_19S0014G02370	VIT_07S0005G02630	VIT_12S0057G01320	VIT_07S0005G04490	VIT_10S0003G00150	VIT_12S0028G01090	VIT_19S0014G00350	VIT_06S0004G03090	VIT_09S0002G04830	VIT_09S0018G01870	VIT_02S0012G01420
9651	0.0048886	0.042632	25	186	1617	20871	response to salt stress	VIT_19S0014G02740	VIT_08S0007G06390	VIT_06S0004G00040	VIT_10S0116G01780	VIT_14S0066G01790	VIT_08S0007G07540	VIT_08S0007G05880	VIT_17S0000G05070	VIT_13S0019G01260	VIT_03S0063G01870	VIT_12S0028G02000	VIT_09S0002G04020	VIT_11S0016G05420	VIT_06S0004G04610	VIT_19S0015G00640	VIT_12S0057G01020	VIT_07S0005G02410	VIT_10S0003G00150	VIT_11S0016G00200	VIT_07S0104G00930	VIT_11S0016G01230	VIT_18S0001G05040	VIT_13S0073G00170	VIT_14S0060G02360	VIT_14S0128G00020
6970	0.0050479	0.043735	29	226	1617	20871	response to osmotic stress	VIT_19S0014G02740	VIT_08S0007G06390	VIT_06S0004G00040	VIT_10S0116G01780	VIT_14S0066G01790	VIT_08S0007G07540	VIT_08S0007G05880	VIT_17S0000G05070	VIT_13S0019G01260	VIT_03S0063G01870	VIT_12S0028G02000	VIT_09S0002G04020	VIT_11S0016G05420	VIT_06S0004G04610	VIT_15S0046G03520	VIT_19S0015G00640	VIT_14S0081G00010	VIT_12S0057G01020	VIT_07S0005G02410	VIT_10S0003G00150	VIT_11S0016G00200	VIT_07S0104G00930	VIT_11S0016G01230	VIT_18S0001G05040	VIT_13S0073G00170	VIT_14S0060G02360	VIT_08S0040G00980	VIT_14S0128G00020	VIT_15S0021G00500
9814	0.00506	0.043735	21	148	1617	20871	defense response, incompatible interaction	VIT_06S0009G01130	VIT_18S0001G11910	VIT_12S0028G03380	VIT_08S0007G00530	VIT_07S0005G02410	VIT_10S0003G00150	VIT_07S0104G00230	VIT_19S0014G00350	VIT_14S0066G01410	VIT_13S0019G04240	VIT_00S0759G00010	VIT_06S0004G06030	VIT_07S0031G00680	VIT_01S0026G02200	VIT_07S0104G00930	VIT_06S0004G02890	VIT_11S0016G01770	VIT_00S0357G00020	VIT_11S0016G02520	VIT_18S0001G10720	VIT_03S0088G01290
375	0.0050892	0.043735	15	93	1617	20871	RNA splicing, via transesterification reactions	VIT_04S0023G01450	VIT_14S0060G02290	VIT_18S0001G02370	VIT_11S0016G03290	VIT_13S0064G01190	VIT_03S0063G00900	VIT_13S0019G05210	VIT_18S0089G00920	VIT_13S0067G03760	VIT_02S0012G00870	VIT_01S0026G00230	VIT_15S0046G00050	VIT_15S0046G00060	VIT_08S0105G00280	VIT_12S0059G00260
377	0.0050892	0.043735	15	93	1617	20871	RNA splicing, via transesterification reactions with bulged adenosine as nucleophile	VIT_04S0023G01450	VIT_14S0060G02290	VIT_18S0001G02370	VIT_11S0016G03290	VIT_13S0064G01190	VIT_03S0063G00900	VIT_13S0019G05210	VIT_18S0089G00920	VIT_13S0067G03760	VIT_02S0012G00870	VIT_01S0026G00230	VIT_15S0046G00050	VIT_15S0046G00060	VIT_08S0105G00280	VIT_12S0059G00260
48316	0.0051382	0.043735	40	339	1617	20871	seed development	VIT_08S0007G06370	VIT_05S0020G02030	VIT_08S0007G05060	VIT_15S0045G00310	VIT_11S0016G02020	VIT_07S0005G06480	VIT_19S0014G04980	VIT_17S0000G01350	VIT_05S0020G04950	VIT_15S0048G01980	VIT_18S0001G13660	VIT_08S0007G03930	VIT_08S0105G00570	VIT_12S0028G03770	VIT_08S0058G01300	VIT_15S0021G00210	VIT_14S0108G01680	VIT_12S0059G02250	VIT_12S0034G01760	VIT_03S0038G01810	VIT_16S0050G00390	VIT_07S0104G01590	VIT_02S0025G02400	VIT_18S0001G05660	VIT_07S0005G04710	VIT_17S0000G03440	VIT_01S0026G01140	VIT_13S0064G00460	VIT_17S0000G09860	VIT_13S0064G00440	VIT_18S0072G01000	VIT_03S0091G01020	VIT_08S0105G00460	VIT_17S0000G08290	VIT_07S0104G00930	VIT_13S0073G00170	VIT_06S0061G01590	VIT_16S0098G01840	VIT_08S0040G00980	VIT_18S0164G00070
70271	0.0051449	0.043735	42	360	1617	20871	protein complex biogenesis	VIT_18S0001G07830	VIT_16S0050G00380	VIT_02S0025G01420	VIT_01S0137G00210	VIT_06S0009G02020	VIT_03S0038G00610	VIT_07S0005G04400	VIT_12S0035G01420	VIT_08S0056G01250	VIT_12S0059G01810	VIT_18S0001G09310	VIT_04S0008G03770	VIT_08S0007G05420	VIT_09S0018G00400	VIT_14S0066G01410	VIT_15S0048G01980	VIT_07S0141G00240	VIT_02S0025G01270	VIT_09S0002G04360	VIT_12S0059G00270	VIT_12S0059G02250	VIT_18S0001G00490	VIT_14S0060G02260	VIT_07S0104G01590	VIT_07S0005G03100	VIT_03S0038G00720	VIT_19S0090G01320	VIT_18S0001G05660	VIT_08S0007G00780	VIT_04S0008G05540	VIT_08S0007G01630	VIT_03S0063G00900	VIT_17S0000G02210	VIT_18S0001G14360	VIT_06S0004G08220	VIT_08S0007G03700	VIT_06S0004G05210	VIT_11S0016G03210	VIT_18S0001G08250	VIT_08S0040G00980	VIT_15S0046G00300	VIT_02S0025G03540
6461	0.0051449	0.043735	42	360	1617	20871	protein complex assembly	VIT_18S0001G07830	VIT_16S0050G00380	VIT_02S0025G01420	VIT_01S0137G00210	VIT_06S0009G02020	VIT_03S0038G00610	VIT_07S0005G04400	VIT_12S0035G01420	VIT_08S0056G01250	VIT_12S0059G01810	VIT_18S0001G09310	VIT_04S0008G03770	VIT_08S0007G05420	VIT_09S0018G00400	VIT_14S0066G01410	VIT_15S0048G01980	VIT_07S0141G00240	VIT_02S0025G01270	VIT_09S0002G04360	VIT_12S0059G00270	VIT_12S0059G02250	VIT_18S0001G00490	VIT_14S0060G02260	VIT_07S0104G01590	VIT_07S0005G03100	VIT_03S0038G00720	VIT_19S0090G01320	VIT_18S0001G05660	VIT_08S0007G00780	VIT_04S0008G05540	VIT_08S0007G01630	VIT_03S0063G00900	VIT_17S0000G02210	VIT_18S0001G14360	VIT_06S0004G08220	VIT_08S0007G03700	VIT_06S0004G05210	VIT_11S0016G03210	VIT_18S0001G08250	VIT_08S0040G00980	VIT_15S0046G00300	VIT_02S0025G03540
16616	0.0051457	0.043735	24	177	1617	20871	oxidoreductase activity, acting on the CH-OH group of donors, NAD or NADP as acceptor	VIT_12S0034G01860	VIT_18S0122G00710	VIT_15S0046G03700	VIT_05S0020G02030	VIT_01S0146G00060	VIT_11S0037G00930	VIT_08S0007G00530	VIT_19S0014G02370	VIT_12S0034G01080	VIT_19S0014G04980	VIT_08S0007G09000	VIT_13S0019G01010	VIT_12S0057G01030	VIT_12S0057G00940	VIT_09S0018G01870	VIT_12S0028G01100	VIT_00S0227G00110	VIT_11S0016G03100	VIT_11S0016G03210	VIT_01S0137G00180	VIT_00S0373G00040	VIT_02S0025G04750	VIT_15S0021G00500	VIT_18S0001G10720
4386	0.0051457	0.043735	24	177	1617	20871	helicase activity	VIT_09S0054G01810	VIT_01S0010G02080	VIT_06S0004G02910	VIT_13S0067G01900	VIT_12S0142G00670	VIT_08S0007G06370	VIT_03S0038G00300	VIT_00S0441G00010	VIT_04S0023G01610	VIT_07S0005G00860	VIT_07S0005G01770	VIT_01S0011G01480	VIT_10S0003G05590	VIT_11S0016G00630	VIT_18S0001G14540	VIT_00S0525G00010	VIT_06S0061G01190	VIT_14S0068G00810	VIT_15S0021G00210	VIT_07S0191G00210	VIT_14S0068G00710	VIT_05S0102G00480	VIT_09S0002G02100	VIT_06S0080G00550
9958	0.0051552	0.043735	4	10	1617	20871	positive gravitropism	VIT_03S0091G00680	VIT_08S0007G05060	VIT_14S0108G00430	VIT_08S0007G02030
16604	0.0054193	0.045851	6	22	1617	20871	nuclear body	VIT_14S0060G02290	VIT_02S0025G02400	VIT_12S0059G01420	VIT_08S0007G00610	VIT_13S0019G00850	VIT_19S0014G00350
9887	0.0055253	0.046621	39	330	1617	20871	organ morphogenesis	VIT_18S0117G00230	VIT_06S0009G03450	VIT_19S0090G01650	VIT_08S0007G06370	VIT_08S0007G05060	VIT_07S0104G00090	VIT_05S0049G01350	VIT_01S0011G01630	VIT_17S0000G05570	VIT_13S0084G00630	VIT_08S0007G02030	VIT_10S0003G04560	VIT_15S0048G01980	VIT_00S0759G00010	VIT_08S0105G00590	VIT_03S0091G00200	VIT_14S0108G00430	VIT_12S0059G00270	VIT_04S0079G00200	VIT_08S0007G01290	VIT_07S0104G01070	VIT_18S0001G02370	VIT_14S0068G00330	VIT_07S0005G04710	VIT_18S0001G07200	VIT_07S0005G02410	VIT_01S0026G01140	VIT_13S0019G00590	VIT_18S0001G14020	VIT_05S0020G03090	VIT_11S0016G00100	VIT_04S0008G01890	VIT_10S0003G00420	VIT_15S0021G01130	VIT_01S0026G02200	VIT_07S0104G00930	VIT_16S0098G00870	VIT_14S0108G00040	VIT_06S0061G01590
33365	0.0056604	0.047536	22	159	1617	20871	protein localization in organelle	VIT_02S0025G01420	VIT_06S0004G02910	VIT_09S0002G07290	VIT_12S0059G01970	VIT_09S0002G06030	VIT_11S0037G00300	VIT_01S0010G02370	VIT_07S0141G00390	VIT_17S0000G08620	VIT_07S0005G04490	VIT_11S0016G00630	VIT_12S0028G02640	VIT_10S0071G00990	VIT_04S0008G01990	VIT_05S0029G00180	VIT_08S0007G00610	VIT_02S0025G03690	VIT_18S0001G14730	VIT_06S0061G01590	VIT_14S0068G00410	VIT_15S0046G00300	VIT_13S0067G02250
42393	0.0056642	0.047536	7	29	1617	20871	histone binding	VIT_03S0038G00610	VIT_09S0002G01600	VIT_13S0067G01000	VIT_06S0080G00850	VIT_14S0068G01090	VIT_09S0002G02330	VIT_06S0061G01590
43170	0.0056911	0.047634	497	5838	1617	20871	macromolecule metabolic process	VIT_12S0134G00420	VIT_08S0040G00270	VIT_13S0019G01810	VIT_12S0035G01420	VIT_04S0008G03770	VIT_00S0414G00030	VIT_05S0049G01350	VIT_07S0005G06360	VIT_07S0005G06480	VIT_08S0007G00470	VIT_07S0031G03210	VIT_06S0004G07100	VIT_06S0004G06130	VIT_08S0007G08190	VIT_01S0026G00230	VIT_16S0039G00690	VIT_02S0025G03570	VIT_14S0068G00810	VIT_02S0025G03690	VIT_12S0059G00270	VIT_03S0097G00550	VIT_05S0020G00560	VIT_18S0086G00710	VIT_14S0060G02260	VIT_15S0046G03700	VIT_09S0002G06690	VIT_11S0016G03480	VIT_13S0156G00640	VIT_11S0016G04570	VIT_10S0116G00100	VIT_18S0072G00170	VIT_07S0031G02130	VIT_02S0012G01140	VIT_18S0001G03080	VIT_11S0052G00730	VIT_12S0059G01250	VIT_14S0068G00940	VIT_12S0028G03060	VIT_03S0038G00610	VIT_13S0019G00700	VIT_11S0016G03450	VIT_01S0011G04400
10101	0.0058754	0.048521	5	16	1617	20871	post-embryonic root morphogenesis	VIT_12S0028G03060	VIT_11S0037G01410	VIT_05S0020G03170	VIT_13S0073G00170	VIT_08S0007G02030
10102	0.0058754	0.048521	5	16	1617	20871	lateral root morphogenesis	VIT_12S0028G03060	VIT_11S0037G01410	VIT_05S0020G03170	VIT_13S0073G00170	VIT_08S0007G02030
6364	0.0059224	0.048521	24	179	1617	20871	rRNA processing	VIT_01S0137G00210	VIT_09S0002G06030	VIT_12S0059G01810	VIT_03S0038G04610	VIT_08S0007G00530	VIT_17S0000G08620	VIT_13S0019G00850	VIT_00S0227G00060	VIT_14S0081G00700	VIT_14S0066G01410	VIT_13S0019G01070	VIT_00S0759G00010	VIT_13S0019G04140	VIT_07S0031G00680	VIT_02S0012G01420	VIT_08S0105G00590	VIT_06S0004G05230	VIT_09S0002G04360	VIT_02S0025G03690	VIT_12S0059G00270	VIT_12S0059G02250	VIT_14S0068G00410	VIT_01S0137G00250	VIT_18S0089G01170
16630	0.0059991	0.048521	2	2	1617	20871	protochlorophyllide reductase activity	VIT_19S0014G03160	VIT_12S0059G00270
9923	0.0059991	0.048521	2	2	1617	20871	fatty acid elongase complex	VIT_13S0019G01260	VIT_00S0313G00040
51938	0.0059991	0.048521	2	2	1617	20871	L-glutamate import	VIT_01S0011G01140	VIT_10S0003G04540
19632	0.0059991	0.048521	2	2	1617	20871	shikimate metabolic process	VIT_05S0020G02030	VIT_01S0150G00190
3838	0.0059991	0.048521	2	2	1617	20871	sterol 24-C-methyltransferase activity	VIT_08S0007G08470	VIT_13S0064G00440
4001	0.0059991	0.048521	2	2	1617	20871	adenosine kinase activity	VIT_13S0019G04470	VIT_13S0019G04480
45547	0.0059991	0.048521	2	2	1617	20871	dehydrodolichyl diphosphate synthase activity	VIT_03S0063G02290	VIT_06S0004G06540
5672	0.0059991	0.048521	2	2	1617	20871	transcription factor TFIIA complex	VIT_18S0001G07830	VIT_06S0004G05210
6063	0.0059991	0.048521	2	2	1617	20871	uronic acid metabolic process	VIT_18S0001G01640	VIT_11S0078G00430
80023	0.0059991	0.048521	2	2	1617	20871	3R-hydroxyacyl-CoA dehydratase activity	VIT_18S0001G00490	VIT_00S0313G00040
46039	0.0061492	0.049606	20	141	1617	20871	GTP metabolic process	VIT_16S0050G00380	VIT_18S0076G00310	VIT_06S0009G02020	VIT_09S0002G07290	VIT_07S0005G00180	VIT_19S0090G01320	VIT_11S0037G00300	VIT_04S0008G02040	VIT_08S0007G01630	VIT_18S0001G14360	VIT_12S0028G02640	VIT_04S0044G01790	VIT_15S0021G01130	VIT_15S0021G02450	VIT_15S0046G00470	VIT_06S0004G03220	VIT_18S0001G08250	VIT_08S0040G00980	VIT_02S0025G03540	VIT_12S0055G00490
[truncated: 1,303 more columns]
