# Supplementary material for: The common transcriptional subnetworks of the grape berry skin in the late stages of ripening
Source: BMC Plant Biol. 2017 May 30;17:94. doi: 10.1186/s12870-017-1043-1 (PMC5450095; doi:10.1186/s12870-017-1043-1)
Supplement: Supplementary file 7 — BinGO analysis of the top 500 DEGs with a positive difference between 26 and 20° Brix (26–20) (XLSX 73 kb). [file 12870_2017_1043_MOESM7_ESM.xlsx]

## Sheet: Top500DEGsIncreasing.bgo
File created with bingo (c) on Jan 3, 2017 at 2:37:32 PM
ontology: namespace
curator: bingo
Selected ontology file : bundle://113.0:1/data/GO_Full
Selected annotation file : /Users/grantrcramer/Desktop/BinGOFileV2EnsemblPlantsGO062516mod copy.txt
Discarded evidence codes :
Overrepresentation
Selected statistical test : Hypergeometric test
Selected correction : Benjamini & Hochberg False Discovery Rate (FDR) correction
Selected significance level : 0.05
Testing option : Use whole annotation as reference set
The selected cluster :
VIT_12S0134G00420	VIT_13S0019G01810	VIT_19S0177G00160	VIT_12S0035G01420	VIT_11S0016G02020	VIT_04S0008G03770	VIT_13S0019G00960	VIT_05S0049G01350	VIT_18S0072G01150	VIT_12S0057G01170	VIT_08S0007G03980	VIT_04S0008G05700	VIT_06S0004G06130	VIT_12S0035G01790	VIT_14S0068G00810	VIT_17S0000G00910	VIT_18S0001G10730	VIT_06S0004G00930	VIT_03S0097G00550	VIT_12S0059G01120	VIT_09S0002G06690	VIT_03S0038G00640	VIT_12S0035G01410	VIT_11S0016G03480	VIT_18S0001G07200	VIT_18S0001G08770	VIT_11S0016G03240	VIT_04S0008G03660	VIT_05S0020G02500	VIT_06S0004G03090	VIT_14S0030G02200	VIT_08S0007G05900	VIT_13S0047G01130	VIT_11S0052G00730	VIT_15S0046G02500	VIT_06S0004G00820	VIT_08S0040G02440	VIT_14S0030G00020	VIT_18S0117G00230	VIT_06S0004G00960	VIT_18S0001G11910	VIT_03S0038G00610	VIT_09S0002G03170	VIT_14S0036G00930	VIT_01S0011G04400	VIT_08S0007G05940	VIT_14S0066G01950	VIT_01S0011G00160	VIT_15S0048G00500	VIT_17S0000G09750
VIT_13S0067G03760	VIT_08S0058G00270	VIT_18S0001G14550	VIT_08S0040G00610	VIT_13S0067G02310	VIT_09S0002G03410	VIT_06S0004G01740	VIT_04S0023G01440	VIT_03S0038G00300	VIT_01S0127G00520	VIT_06S0061G00760	VIT_03S0063G00900	VIT_07S0104G00860	VIT_18S0001G05600	VIT_17S0000G07880	VIT_18S0001G11030	VIT_14S0006G00350	VIT_18S0001G14420	VIT_14S0083G00940	VIT_18S0001G03990	VIT_19S0090G01790	VIT_17S0000G01330	VIT_11S0118G00560	VIT_13S0067G03660	VIT_08S0105G00470	VIT_03S0091G00200	VIT_06S0061G01080	VIT_05S0102G00480	VIT_06S0009G03420	VIT_13S0067G02690	VIT_08S0007G04380	VIT_14S0068G01360	VIT_19S0090G01200	VIT_02S0025G02800	VIT_01S0011G06290	VIT_18S0001G04730	VIT_11S0065G00160	VIT_11S0016G00400	VIT_11S0016G02700	VIT_12S0035G02190	VIT_15S0048G02120	VIT_12S0028G00670	VIT_06S0061G01190	VIT_00S0988G00010	VIT_09S0002G01560	VIT_09S0054G01810	VIT_19S0090G01690	VIT_07S0005G04880	VIT_06S0009G02120	VIT_07S0005G03430
No annotations were retrieved for the following entities:
VIT_18S0001G03990	VIT_17S0000G08800	VIT_07S0104G00870	VIT_02S0087G00640	VIT_13S0019G00960	VIT_01S0010G03760	VIT_01S0011G02760	VIT_11S0118G00560	VIT_15S0048G02750	VIT_08S0105G00470	VIT_03S0088G01050	VIT_11S0016G05800	VIT_03S0038G00640	VIT_00S0590G00020	VIT_18S0001G08770	VIT_11S0016G03240	VIT_14S0068G01360	VIT_02S0025G02800	VIT_04S0008G03660	VIT_14S0171G00470	VIT_17S0000G03460	VIT_11S0065G00160	VIT_12S0028G00670	VIT_02S0025G04390	VIT_03S0038G00130	VIT_18S0001G10560	VIT_15S0046G02500	VIT_09S0002G01560	VIT_14S0030G00020	VIT_06S0004G00960	VIT_13S0019G04620	VIT_18S0001G00100	VIT_14S0030G01600	VIT_06S0004G08330	VIT_00S0366G00010	VIT_14S0128G00810	VIT_19S0015G01810	VIT_08S0007G07310	VIT_19S0090G00370	VIT_13S0156G00300	VIT_08S0007G05250	VIT_05S0020G00460	VIT_02S0033G01390	VIT_19S0090G00130	VIT_17S0000G02710	VIT_07S0031G03040	VIT_17S0000G01340	VIT_15S0024G00800	VIT_04S0008G03870	VIT_10S0003G00800
GO-ID	p-value	corr p-value	x	n	X	N	Description	Genes in test set
3676	1.2355e-09	2.0991e-06	99	2863	397	20871	nucleic acid binding	VIT_05S0020G01360	VIT_12S0035G01420	VIT_11S0016G02020	VIT_04S0023G01610	VIT_08S0007G06290	VIT_04S0008G06760	VIT_14S0066G01450	VIT_13S0019G05210	VIT_03S0091G00200	VIT_16S0098G01170	VIT_12S0035G01790	VIT_14S0068G00810	VIT_06S0080G01270	VIT_08S0058G01300	VIT_06S0004G00930	VIT_05S0102G00480	VIT_03S0097G00550	VIT_12S0059G01120	VIT_13S0067G02690	VIT_08S0007G04380	VIT_09S0002G06690	VIT_18S0001G07200	VIT_14S0066G01220	VIT_01S0011G02770	VIT_14S0030G02200	VIT_15S0048G02120	VIT_04S0008G00660	VIT_14S0128G00840	VIT_06S0061G01190	VIT_04S0044G00510	VIT_09S0054G01810	VIT_06S0009G02120	VIT_03S0038G00610	VIT_12S0059G01970	VIT_18S0001G00860	VIT_01S0011G04400	VIT_08S0007G07440	VIT_01S0011G03670	VIT_18S0072G01010	VIT_10S0003G00350	VIT_00S0184G00040	VIT_14S0068G00710
6139	1.207e-07	0.00010254	90	2750	397	20871	nucleobase, nucleoside, nucleotide and nucleic acid metabolic process	VIT_11S0037G00130	VIT_17S0000G00200	VIT_04S0008G05070	VIT_02S0025G00650	VIT_07S0005G00180	VIT_13S0019G01810	VIT_12S0035G01420	VIT_01S0146G00060	VIT_04S0023G01610	VIT_04S0008G06760	VIT_18S0076G00380	VIT_07S0005G01430	VIT_13S0019G05210	VIT_15S0048G01340	VIT_08S0040G00910	VIT_06S0004G06130	VIT_18S0001G10250	VIT_03S0091G00200	VIT_16S0098G01170	VIT_15S0046G00470	VIT_14S0060G00450	VIT_14S0068G00810	VIT_08S0058G01300	VIT_05S0062G00140	VIT_13S0067G02530	VIT_15S0021G00210	VIT_02S0025G01350	VIT_14S0108G01680	VIT_06S0004G04950	VIT_03S0097G00550	VIT_12S0059G01120	VIT_13S0067G02690	VIT_02S0033G01170	VIT_09S0002G06690	VIT_16S0039G00730	VIT_04S0008G04790	VIT_00S0375G00040	VIT_04S0023G01380	VIT_02S0012G00530	VIT_14S0128G00840	VIT_11S0016G02340	VIT_06S0061G01190
6259	2.3531e-07	0.00013326	31	577	397	20871	DNA metabolic process	VIT_04S0008G05070	VIT_03S0038G00610	VIT_11S0016G05790	VIT_18S0001G00860	VIT_01S0011G04400	VIT_07S0005G01430	VIT_01S0011G03670	VIT_14S0066G01630	VIT_00S0184G00040	VIT_03S0091G00200	VIT_14S0060G00450	VIT_14S0068G00810	VIT_05S0062G00140	VIT_13S0067G02530	VIT_15S0021G00210	VIT_18S0001G11200	VIT_02S0025G01350	VIT_14S0108G01680	VIT_03S0097G00550	VIT_16S0050G02260	VIT_07S0104G01070	VIT_02S0033G01170	VIT_03S0038G00300	VIT_16S0039G00730	VIT_07S0005G00630	VIT_05S0077G01000	VIT_18S0001G14020	VIT_01S0010G01670	VIT_14S0128G00840	VIT_06S0061G01190	VIT_16S0050G00670
3677	6.7878e-07	0.00028831	64	1793	397	20871	DNA binding	VIT_17S0000G00200	VIT_04S0008G05070	VIT_14S0066G01090	VIT_05S0020G01360	VIT_12S0035G01420	VIT_04S0023G01610	VIT_08S0007G06290	VIT_04S0008G06760	VIT_14S0066G01450	VIT_07S0005G01430	VIT_18S0001G10250	VIT_03S0091G00200	VIT_16S0098G01170	VIT_14S0068G00810	VIT_06S0080G01270	VIT_08S0058G01300	VIT_15S0021G00210	VIT_03S0097G00550	VIT_17S0000G02730	VIT_02S0033G01170	VIT_09S0002G06690	VIT_17S0000G01920	VIT_18S0001G07200	VIT_14S0066G01220	VIT_00S0375G00040	VIT_01S0011G01480	VIT_04S0023G01380	VIT_14S0030G02200	VIT_15S0048G02120	VIT_02S0025G04590	VIT_04S0008G00660	VIT_14S0128G00840	VIT_08S0058G01110	VIT_06S0061G01190	VIT_15S0046G00760	VIT_04S0044G00510	VIT_11S0037G00150	VIT_14S0108G01070	VIT_08S0007G07640	VIT_06S0009G02120	VIT_03S0038G00610	VIT_09S0002G01190
90304	8.6998e-07	0.00029562	70	2045	397	20871	nucleic acid metabolic process	VIT_11S0037G00130	VIT_17S0000G00200	VIT_04S0008G05070	VIT_13S0019G01810	VIT_12S0035G01420	VIT_04S0008G06760	VIT_07S0005G01430	VIT_13S0019G05210	VIT_15S0048G01340	VIT_18S0001G10250	VIT_03S0091G00200	VIT_16S0098G01170	VIT_14S0060G00450	VIT_14S0068G00810	VIT_08S0058G01300	VIT_05S0062G00140	VIT_13S0067G02530	VIT_15S0021G00210	VIT_02S0025G01350	VIT_14S0108G01680	VIT_06S0004G04950	VIT_03S0097G00550	VIT_12S0059G01120	VIT_13S0067G02690	VIT_02S0033G01170	VIT_09S0002G06690	VIT_16S0039G00730	VIT_00S0375G00040	VIT_04S0023G01380	VIT_14S0128G00840	VIT_06S0061G01190	VIT_14S0108G01070	VIT_08S0007G07640	VIT_03S0038G00610	VIT_12S0059G01970	VIT_11S0016G05790	VIT_09S0002G01190	VIT_18S0001G00860	VIT_01S0011G04400	VIT_01S0011G03670	VIT_14S0066G01630	VIT_10S0003G00350
34641	2.2631e-06	0.00064083	98	3288	397	20871	cellular nitrogen compound metabolic process	VIT_13S0019G01810	VIT_12S0035G01420	VIT_04S0023G01610	VIT_04S0008G03770	VIT_04S0008G06760	VIT_18S0076G00380	VIT_13S0019G05210	VIT_06S0004G06130	VIT_03S0091G00200	VIT_16S0098G01170	VIT_14S0068G00810	VIT_08S0058G01300	VIT_03S0097G00550	VIT_12S0059G01120	VIT_13S0067G02690	VIT_09S0002G06690	VIT_16S0039G00730	VIT_14S0128G00840	VIT_06S0061G01190	VIT_16S0098G01840	VIT_09S0002G00750	VIT_03S0038G00610	VIT_12S0059G01970	VIT_18S0001G00860	VIT_01S0011G04400	VIT_01S0011G03670	VIT_10S0003G00350	VIT_00S0184G00040	VIT_14S0108G00730	VIT_19S0014G01800	VIT_00S0194G00120	VIT_16S0050G00390	VIT_07S0104G01070	VIT_09S0002G06030	VIT_06S0004G07190	VIT_13S0139G00310	VIT_01S0010G01670	VIT_14S0108G00500	VIT_19S0014G02190	VIT_16S0050G00670	VIT_13S0067G03170	VIT_11S0037G00130
42555	4.3135e-06	0.00093319	4	7	397	20871	MCM complex	VIT_00S0184G00040	VIT_03S0038G00300	VIT_13S0067G02530	VIT_07S0005G01430
51276	4.3941e-06	0.00093319	26	502	397	20871	chromosome organization	VIT_08S0007G05340	VIT_03S0038G00610	VIT_12S0035G01420	VIT_11S0016G05790	VIT_04S0023G01610	VIT_05S0049G01350	VIT_01S0011G04400	VIT_08S0007G05500	VIT_07S0005G01430	VIT_08S0105G00570	VIT_14S0060G00450	VIT_08S0058G01300	VIT_05S0062G00140	VIT_13S0067G02530	VIT_18S0001G11200	VIT_02S0025G01350	VIT_14S0108G01680	VIT_16S0050G02260	VIT_07S0104G01070	VIT_03S0038G00300	VIT_01S0011G01480	VIT_18S0001G01700	VIT_05S0077G01000	VIT_18S0001G14020	VIT_00S0220G00080	VIT_14S0060G02360
6807	8.2367e-06	0.0015549	98	3387	397	20871	nitrogen compound metabolic process	VIT_13S0019G01810	VIT_12S0035G01420	VIT_04S0023G01610	VIT_04S0008G03770	VIT_04S0008G06760	VIT_18S0076G00380	VIT_13S0019G05210	VIT_06S0004G06130	VIT_03S0091G00200	VIT_16S0098G01170	VIT_14S0068G00810	VIT_08S0058G01300	VIT_03S0097G00550	VIT_12S0059G01120	VIT_13S0067G02690	VIT_09S0002G06690	VIT_16S0039G00730	VIT_14S0128G00840	VIT_06S0061G01190	VIT_16S0098G01840	VIT_09S0002G00750	VIT_03S0038G00610	VIT_12S0059G01970	VIT_18S0001G00860	VIT_01S0011G04400	VIT_01S0011G03670	VIT_10S0003G00350	VIT_00S0184G00040	VIT_14S0108G00730	VIT_19S0014G01800	VIT_00S0194G00120	VIT_16S0050G00390	VIT_07S0104G01070	VIT_09S0002G06030	VIT_06S0004G07190	VIT_13S0139G00310	VIT_01S0010G01670	VIT_14S0108G00500	VIT_19S0014G02190	VIT_16S0050G00670	VIT_13S0067G03170	VIT_11S0037G00130
7062	1.0986e-05	0.0017533	10	93	397	20871	sister chromatid cohesion	VIT_08S0007G05340	VIT_18S0001G14020	VIT_00S0220G00080	VIT_07S0104G01070	VIT_08S0105G00570	VIT_01S0011G04400	VIT_08S0058G01300	VIT_05S0062G00140	VIT_13S0067G02530	VIT_14S0108G01680
8270	1.1577e-05	0.0017533	43	1127	397	20871	zinc ion binding	VIT_03S0038G00610	VIT_11S0016G02020	VIT_14S0066G01450	VIT_14S0066G01950	VIT_08S0007G03980	VIT_08S0007G04870	VIT_13S0019G05210	VIT_05S0029G00210	VIT_09S0018G01740	VIT_02S0087G00830	VIT_04S0008G01780	VIT_06S0004G05880	VIT_07S0151G00260	VIT_12S0035G01790	VIT_08S0058G01300	VIT_14S0060G01520	VIT_14S0108G01680	VIT_01S0011G04590	VIT_12S0059G02510	VIT_05S0020G01570	VIT_02S0033G01170	VIT_18S0001G06670	VIT_17S0000G01920	VIT_07S0005G02190	VIT_06S0061G00760	VIT_03S0038G04400	VIT_01S0011G02770	VIT_01S0011G01480	VIT_00S0415G00030	VIT_18S0001G01700	VIT_11S0016G00400	VIT_18S0001G14020	VIT_01S0010G01670	VIT_11S0016G02340	VIT_06S0061G01190	VIT_03S0038G02130	VIT_07S0141G00810	VIT_15S0046G00760	VIT_07S0191G00210	VIT_13S0067G03170	VIT_08S0040G02860	VIT_11S0016G04940
5634	1.2384e-05	0.0017533	58	1714	397	20871	nucleus	VIT_17S0000G00200	VIT_12S0035G01420	VIT_14S0066G01450	VIT_07S0005G01430	VIT_08S0007G04870	VIT_13S0019G05210	VIT_04S0008G01780	VIT_18S0001G10250	VIT_16S0098G01170	VIT_12S0035G01790	VIT_14S0060G00450	VIT_06S0080G01270	VIT_08S0058G01300	VIT_13S0067G02530	VIT_02S0033G01170	VIT_17S0000G01920	VIT_16S0039G00730	VIT_12S0028G02140	VIT_11S0016G00490	VIT_00S0375G00040	VIT_01S0011G01480	VIT_18S0001G01700	VIT_11S0052G00730	VIT_15S0046G00760	VIT_14S0108G01070	VIT_08S0007G07640	VIT_06S0009G02120	VIT_03S0038G00610	VIT_18S0001G00860	VIT_01S0011G04400	VIT_08S0007G05500	VIT_17S0000G01350	VIT_08S0007G07440	VIT_14S0066G01630	VIT_10S0003G00350	VIT_13S0067G03760	VIT_00S0184G00040	VIT_15S0046G00290	VIT_15S0046G00050	VIT_18S0001G14550	VIT_08S0105G00570	VIT_09S0002G03410
8283	1.7506e-05	0.0022645	10	98	397	20871	cell proliferation	VIT_03S0038G00300	VIT_06S0004G06870	VIT_04S0023G01610	VIT_14S0060G00450	VIT_01S0011G04400	VIT_13S0067G02530	VIT_07S0005G01430	VIT_16S0050G00670	VIT_02S0025G01350	VIT_16S0050G02260
7059	1.866e-05	0.0022645	11	120	397	20871	chromosome segregation	VIT_08S0007G05340	VIT_18S0001G14020	VIT_00S0220G00080	VIT_07S0104G01070	VIT_08S0105G00570	VIT_01S0011G04400	VIT_08S0058G01300	VIT_05S0062G00140	VIT_13S0067G02530	VIT_08S0007G05500	VIT_14S0108G01680
4386	3.6016e-05	0.003977	13	177	397	20871	helicase activity	VIT_09S0054G01810	VIT_03S0038G00300	VIT_04S0023G01610	VIT_07S0005G00860	VIT_07S0005G01430	VIT_01S0011G01480	VIT_00S0184G00040	VIT_06S0061G01190	VIT_14S0068G00810	VIT_15S0021G00210	VIT_07S0191G00210	VIT_14S0068G00710	VIT_05S0102G00480
60255	3.8187e-05	0.003977	61	1906	397	20871	regulation of macromolecule metabolic process	VIT_17S0000G00200	VIT_04S0008G05070	VIT_13S0019G01810	VIT_04S0023G01610	VIT_08S0007G06290	VIT_05S0049G01350	VIT_07S0005G01430	VIT_18S0001G10250	VIT_16S0098G01170	VIT_14S0060G00450	VIT_08S0058G01300	VIT_13S0067G02530	VIT_02S0025G01350	VIT_06S0004G04950	VIT_00S0125G00270	VIT_17S0000G01920	VIT_18S0001G07200	VIT_00S0375G00040	VIT_04S0023G01380	VIT_18S0001G01700	VIT_14S0030G02200	VIT_15S0048G02120	VIT_02S0025G04590	VIT_04S0008G00660	VIT_14S0128G00840	VIT_11S0052G00730	VIT_15S0046G00760	VIT_19S0015G01900	VIT_11S0037G00150	VIT_14S0108G01070	VIT_08S0007G07640	VIT_08S0007G05340	VIT_03S0038G00610	VIT_09S0002G01190	VIT_18S0001G00860	VIT_01S0011G04400	VIT_13S0074G00650	VIT_10S0003G00350	VIT_15S0046G00290	VIT_06S0004G06870	VIT_08S0040G00610	VIT_14S0060G01520
40029	3.9794e-05	0.003977	16	259	397	20871	regulation of gene expression, epigenetic	VIT_08S0007G05340	VIT_04S0008G05070	VIT_03S0038G00610	VIT_03S0038G00300	VIT_04S0023G01610	VIT_18S0001G00860	VIT_05S0049G01350	VIT_01S0011G04400	VIT_07S0005G01430	VIT_18S0001G01700	VIT_18S0001G14020	VIT_00S0220G00080	VIT_14S0060G00450	VIT_13S0067G02530	VIT_02S0025G01350	VIT_16S0050G02260
5488	5.7495e-05	0.005408	271	12278	397	20871	binding	VIT_12S0134G00420	VIT_19S0090G01790	VIT_12S0035G01420	VIT_11S0016G02020	VIT_04S0008G03770	VIT_05S0049G01350	VIT_12S0057G01170	VIT_17S0000G01330	VIT_08S0007G03980	VIT_04S0008G05700	VIT_06S0004G06130	VIT_03S0091G00200	VIT_12S0035G01790	VIT_06S0061G01080	VIT_14S0068G00810	VIT_17S0000G00910	VIT_06S0004G00930	VIT_05S0102G00480	VIT_03S0097G00550	VIT_12S0059G01120	VIT_06S0009G03420	VIT_13S0067G02690	VIT_08S0007G04380	VIT_09S0002G06690	VIT_12S0035G01410	VIT_18S0001G07200	VIT_18S0001G04730	VIT_05S0020G02500	VIT_06S0004G03090	VIT_11S0016G00400	VIT_14S0030G02200	VIT_12S0035G02190	VIT_15S0048G02120	VIT_13S0047G01130	VIT_06S0061G01190	VIT_11S0052G00730	VIT_09S0054G01810	VIT_19S0090G01690	VIT_07S0005G04880	VIT_06S0009G02120	VIT_03S0038G00610	VIT_09S0002G03170
6260	6.0477e-05	0.005408	15	240	397	20871	DNA replication	VIT_02S0033G01170	VIT_03S0038G00300	VIT_16S0039G00730	VIT_01S0011G04400	VIT_07S0005G01430	VIT_00S0184G00040	VIT_01S0010G01670	VIT_14S0128G00840	VIT_06S0061G01190	VIT_14S0060G00450	VIT_13S0067G02530	VIT_15S0021G00210	VIT_02S0025G01350	VIT_03S0097G00550	VIT_16S0050G02260
6635	8.2743e-05	0.007029	9	95	397	20871	fatty acid beta-oxidation	VIT_18S0001G14020	VIT_07S0104G01070	VIT_07S0005G03100	VIT_11S0016G03000	VIT_19S0014G01800	VIT_04S0008G03770	VIT_19S0014G04790	VIT_06S0061G01080	VIT_11S0052G00730
9062	8.7034e-05	0.0070415	10	118	397	20871	fatty acid catabolic process	VIT_07S0005G00170	VIT_18S0001G14020	VIT_07S0104G01070	VIT_07S0005G03100	VIT_11S0016G03000	VIT_19S0014G01800	VIT_04S0008G03770	VIT_19S0014G04790	VIT_06S0061G01080	VIT_11S0052G00730
19395	9.7342e-05	0.0070959	9	97	397	20871	fatty acid oxidation	VIT_18S0001G14020	VIT_07S0104G01070	VIT_07S0005G03100	VIT_11S0016G03000	VIT_19S0014G01800	VIT_04S0008G03770	VIT_19S0014G04790	VIT_06S0061G01080	VIT_11S0052G00730
6305	0.00010024	0.0070959	10	120	397	20871	DNA alkylation	VIT_04S0008G05070	VIT_03S0038G00610	VIT_03S0038G00300	VIT_18S0001G00860	VIT_14S0060G00450	VIT_01S0011G04400	VIT_13S0067G02530	VIT_07S0005G01430	VIT_02S0025G01350	VIT_16S0050G02260
6306	0.00010024	0.0070959	10	120	397	20871	DNA methylation	VIT_04S0008G05070	VIT_03S0038G00610	VIT_03S0038G00300	VIT_18S0001G00860	VIT_14S0060G00450	VIT_01S0011G04400	VIT_13S0067G02530	VIT_07S0005G01430	VIT_02S0025G01350	VIT_16S0050G02260
34440	0.00011404	0.007521	9	99	397	20871	lipid oxidation	VIT_18S0001G14020	VIT_07S0104G01070	VIT_07S0005G03100	VIT_11S0016G03000	VIT_19S0014G01800	VIT_04S0008G03770	VIT_19S0014G04790	VIT_06S0061G01080	VIT_11S0052G00730
6304	0.00011509	0.007521	10	122	397	20871	DNA modification	VIT_04S0008G05070	VIT_03S0038G00610	VIT_03S0038G00300	VIT_18S0001G00860	VIT_14S0060G00450	VIT_01S0011G04400	VIT_13S0067G02530	VIT_07S0005G01430	VIT_02S0025G01350	VIT_16S0050G02260
7049	0.00012481	0.0077471	21	442	397	20871	cell cycle	VIT_08S0007G05340	VIT_07S0104G01070	VIT_03S0038G00300	VIT_05S0049G01350	VIT_01S0011G04400	VIT_08S0007G05500	VIT_05S0020G00620	VIT_06S0004G07190	VIT_05S0077G01000	VIT_18S0001G14020	VIT_00S0220G00080	VIT_01S0010G01670	VIT_06S0004G06870	VIT_08S0105G00570	VIT_14S0060G00450	VIT_08S0058G01300	VIT_05S0062G00140	VIT_13S0067G02530	VIT_13S0156G00270	VIT_16S0050G00670	VIT_14S0108G01680
5515	0.00012812	0.0077471	122	4746	397	20871	protein binding	VIT_12S0134G00420	VIT_19S0090G01790	VIT_12S0035G01420	VIT_04S0023G01610	VIT_05S0049G01350	VIT_14S0171G00480	VIT_04S0008G06760	VIT_14S0066G01450	VIT_12S0057G01170	VIT_08S0007G03980	VIT_13S0019G01770	VIT_08S0058G01300	VIT_05S0102G00480	VIT_02S0025G00220	VIT_00S0125G00270	VIT_06S0009G03420	VIT_12S0035G01410	VIT_18S0001G07200	VIT_18S0001G04730	VIT_05S0020G02500	VIT_06S0004G03090	VIT_14S0030G02200	VIT_12S0035G02190	VIT_04S0008G01990	VIT_15S0046G00160	VIT_04S0008G00660	VIT_13S0047G01130	VIT_06S0061G01190	VIT_11S0052G00730	VIT_16S0098G01840	VIT_07S0005G04880	VIT_06S0009G02120	VIT_03S0038G00610	VIT_09S0002G03170	VIT_18S0001G00860	VIT_10S0003G01170	VIT_14S0036G00930	VIT_01S0011G04400	VIT_07S0031G03030	VIT_17S0000G09750	VIT_04S0008G02380	VIT_01S0010G00630
10468	0.00013223	0.0077471	57	1823	397	20871	regulation of gene expression	VIT_17S0000G00200	VIT_04S0008G05070	VIT_13S0019G01810	VIT_04S0023G01610	VIT_08S0007G06290	VIT_05S0049G01350	VIT_07S0005G01430	VIT_18S0001G10250	VIT_16S0098G01170	VIT_14S0060G00450	VIT_08S0058G01300	VIT_13S0067G02530	VIT_02S0025G01350	VIT_06S0004G04950	VIT_00S0125G00270	VIT_17S0000G01920	VIT_18S0001G07200	VIT_00S0375G00040	VIT_04S0023G01380	VIT_18S0001G01700	VIT_14S0030G02200	VIT_15S0048G02120	VIT_02S0025G04590	VIT_04S0008G00660	VIT_14S0128G00840	VIT_11S0052G00730	VIT_15S0046G00760	VIT_11S0037G00150	VIT_14S0108G01070	VIT_08S0007G07640	VIT_08S0007G05340	VIT_03S0038G00610	VIT_09S0002G01190	VIT_18S0001G00860	VIT_01S0011G04400	VIT_13S0074G00650	VIT_10S0003G00350	VIT_15S0046G00290	VIT_06S0004G06870	VIT_08S0040G00610	VIT_14S0060G01520	VIT_11S0016G05620
16458	0.00013984	0.0079196	14	230	397	20871	gene silencing	VIT_08S0007G05340	VIT_06S0061G01450	VIT_03S0038G00610	VIT_03S0038G00300	VIT_04S0023G01610	VIT_18S0001G00860	VIT_05S0049G01350	VIT_01S0011G04400	VIT_07S0005G01430	VIT_13S0074G00650	VIT_18S0001G14020	VIT_00S0220G00080	VIT_14S0060G00450	VIT_13S0067G02530
51567	0.00015469	0.0084782	9	103	397	20871	histone H3-K9 methylation	VIT_03S0038G00300	VIT_04S0023G01610	VIT_14S0060G00450	VIT_05S0049G01350	VIT_01S0011G04400	VIT_13S0067G02530	VIT_07S0005G01430	VIT_02S0025G01350	VIT_16S0050G02260
22402	0.00016465	0.0087417	18	354	397	20871	cell cycle process	VIT_08S0007G05340	VIT_07S0104G01070	VIT_03S0038G00300	VIT_05S0049G01350	VIT_01S0011G04400	VIT_08S0007G05500	VIT_05S0020G00620	VIT_06S0004G07190	VIT_05S0077G01000	VIT_18S0001G14020	VIT_00S0220G00080	VIT_08S0105G00570	VIT_14S0060G00450	VIT_08S0058G01300	VIT_05S0062G00140	VIT_13S0067G02530	VIT_16S0050G00670	VIT_14S0108G01680
44242	0.00019455	0.010016	10	130	397	20871	cellular lipid catabolic process	VIT_07S0005G00170	VIT_18S0001G14020	VIT_07S0104G01070	VIT_07S0005G03100	VIT_11S0016G03000	VIT_19S0014G01800	VIT_04S0008G03770	VIT_19S0014G04790	VIT_06S0061G01080	VIT_11S0052G00730
10605	0.00020454	0.010221	16	298	397	20871	negative regulation of macromolecule metabolic process	VIT_08S0007G05340	VIT_06S0061G01450	VIT_03S0038G00610	VIT_03S0038G00300	VIT_04S0023G01610	VIT_18S0001G00860	VIT_05S0049G01350	VIT_01S0011G04400	VIT_07S0005G01430	VIT_18S0001G01800	VIT_13S0074G00650	VIT_18S0001G14020	VIT_00S0220G00080	VIT_01S0010G01670	VIT_14S0060G00450	VIT_13S0067G02530
279	0.0002682	0.012952	12	188	397	20871	M phase	VIT_08S0007G05340	VIT_05S0077G01000	VIT_18S0001G14020	VIT_00S0220G00080	VIT_07S0104G01070	VIT_14S0060G00450	VIT_01S0011G04400	VIT_05S0062G00140	VIT_08S0007G05500	VIT_16S0050G00670	VIT_14S0108G01680	VIT_06S0004G07190
19222	0.00027444	0.012952	62	2089	397	20871	regulation of metabolic process	VIT_17S0000G00200	VIT_04S0008G05070	VIT_13S0019G01810	VIT_04S0023G01610	VIT_08S0007G06290	VIT_05S0049G01350	VIT_07S0005G01430	VIT_18S0001G10250	VIT_16S0098G01170	VIT_14S0060G00450	VIT_08S0058G01300	VIT_13S0067G02530	VIT_02S0025G01350	VIT_06S0004G04950	VIT_00S0125G00270	VIT_17S0000G01920	VIT_18S0001G07200	VIT_00S0375G00040	VIT_04S0023G01380	VIT_18S0001G01700	VIT_14S0030G02200	VIT_15S0048G02120	VIT_02S0025G04590	VIT_04S0008G00660	VIT_14S0128G00840	VIT_11S0052G00730	VIT_15S0046G00760	VIT_19S0015G01900	VIT_11S0037G00150	VIT_14S0108G01070	VIT_08S0007G07640	VIT_08S0007G05340	VIT_03S0038G00610	VIT_09S0002G01190	VIT_18S0001G00860	VIT_01S0011G04400	VIT_13S0074G00650	VIT_10S0003G01560	VIT_10S0003G00350	VIT_15S0046G00290	VIT_06S0004G06870	VIT_08S0040G00610
9892	0.00036661	0.016552	16	314	397	20871	negative regulation of metabolic process	VIT_08S0007G05340	VIT_06S0061G01450	VIT_03S0038G00610	VIT_03S0038G00300	VIT_04S0023G01610	VIT_18S0001G00860	VIT_05S0049G01350	VIT_01S0011G04400	VIT_07S0005G01430	VIT_18S0001G01800	VIT_13S0074G00650	VIT_18S0001G14020	VIT_00S0220G00080	VIT_01S0010G01670	VIT_14S0060G00450	VIT_13S0067G02530
19219	0.00038092	0.016552	53	1730	397	20871	regulation of nucleobase, nucleoside, nucleotide and nucleic acid metabolic process	VIT_17S0000G00200	VIT_13S0019G01810	VIT_04S0023G01610	VIT_08S0007G06290	VIT_05S0049G01350	VIT_07S0005G01430	VIT_18S0001G10250	VIT_16S0098G01170	VIT_14S0060G00450	VIT_08S0058G01300	VIT_13S0067G02530	VIT_06S0004G04950	VIT_00S0125G00270	VIT_17S0000G01920	VIT_18S0001G07200	VIT_00S0375G00040	VIT_04S0023G01380	VIT_14S0030G02200	VIT_15S0048G02120	VIT_02S0025G04590	VIT_04S0008G00660	VIT_14S0128G00840	VIT_11S0052G00730	VIT_15S0046G00760	VIT_19S0015G01900	VIT_11S0037G00150	VIT_14S0108G01070	VIT_08S0007G07640	VIT_08S0007G05340	VIT_03S0038G00610	VIT_09S0002G01190	VIT_01S0011G04400	VIT_10S0003G00350	VIT_15S0046G00290	VIT_06S0004G06870	VIT_08S0040G00610	VIT_14S0060G01520	VIT_11S0016G05620	VIT_09S0002G03410	VIT_06S0004G01740	VIT_18S0041G01880	VIT_03S0038G00300
10629	0.00038149	0.016552	15	284	397	20871	negative regulation of gene expression	VIT_08S0007G05340	VIT_06S0061G01450	VIT_03S0038G00610	VIT_03S0038G00300	VIT_04S0023G01610	VIT_18S0001G00860	VIT_05S0049G01350	VIT_01S0011G04400	VIT_07S0005G01430	VIT_18S0001G01800	VIT_13S0074G00650	VIT_18S0001G14020	VIT_00S0220G00080	VIT_14S0060G00450	VIT_13S0067G02530
65007	0.0003897	0.016552	96	3645	397	20871	biological regulation	VIT_11S0037G00130	VIT_17S0000G00200	VIT_04S0008G05070	VIT_13S0019G01810	VIT_19S0177G00160	VIT_12S0028G03360	VIT_04S0023G01610	VIT_08S0007G06290	VIT_04S0008G03770	VIT_05S0049G01350	VIT_07S0005G01430	VIT_13S0019G05210	VIT_06S0004G06130	VIT_18S0001G10250	VIT_16S0098G01170	VIT_14S0060G00450	VIT_08S0058G01300	VIT_13S0067G02530	VIT_18S0001G14730	VIT_00S0304G00060	VIT_02S0025G01350	VIT_14S0108G01680	VIT_06S0004G04950	VIT_00S0125G00270	VIT_17S0000G01920	VIT_18S0001G07200	VIT_12S0028G02140	VIT_00S0375G00040	VIT_04S0023G01380	VIT_18S0001G01700	VIT_06S0004G03090	VIT_11S0016G00400	VIT_14S0030G02200	VIT_03S0091G01020	VIT_15S0048G02120	VIT_02S0025G04590	VIT_00S0270G00120	VIT_04S0008G00660	VIT_14S0128G00840	VIT_11S0052G00730	VIT_15S0046G00760	VIT_16S0098G01840
31047	0.00041047	0.01701	12	197	397	20871	gene silencing by RNA	VIT_08S0007G05340	VIT_18S0001G14020	VIT_00S0220G00080	VIT_06S0061G01450	VIT_03S0038G00610	VIT_04S0023G01610	VIT_18S0001G00860	VIT_14S0060G00450	VIT_05S0049G01350	VIT_01S0011G04400	VIT_13S0067G02530	VIT_13S0074G00650
51171	0.00042492	0.017189	53	1738	397	20871	regulation of nitrogen compound metabolic process	VIT_17S0000G00200	VIT_13S0019G01810	VIT_04S0023G01610	VIT_08S0007G06290	VIT_05S0049G01350	VIT_07S0005G01430	VIT_18S0001G10250	VIT_16S0098G01170	VIT_14S0060G00450	VIT_08S0058G01300	VIT_13S0067G02530	VIT_06S0004G04950	VIT_00S0125G00270	VIT_17S0000G01920	VIT_18S0001G07200	VIT_00S0375G00040	VIT_04S0023G01380	VIT_14S0030G02200	VIT_15S0048G02120	VIT_02S0025G04590	VIT_04S0008G00660	VIT_14S0128G00840	VIT_11S0052G00730	VIT_15S0046G00760	VIT_19S0015G01900	VIT_11S0037G00150	VIT_14S0108G01070	VIT_08S0007G07640	VIT_08S0007G05340	VIT_03S0038G00610	VIT_09S0002G01190	VIT_01S0011G04400	VIT_10S0003G00350	VIT_15S0046G00290	VIT_06S0004G06870	VIT_08S0040G00610	VIT_14S0060G01520	VIT_11S0016G05620	VIT_09S0002G03410	VIT_06S0004G01740	VIT_18S0041G01880	VIT_03S0038G00300
50789	0.00047128	0.018621	84	3113	397	20871	regulation of biological process	VIT_11S0037G00130	VIT_17S0000G00200	VIT_04S0008G05070	VIT_13S0019G01810	VIT_12S0028G03360	VIT_04S0023G01610	VIT_08S0007G06290	VIT_05S0049G01350	VIT_07S0005G01430	VIT_13S0019G05210	VIT_18S0001G10250	VIT_16S0098G01170	VIT_14S0060G00450	VIT_08S0058G01300	VIT_13S0067G02530	VIT_18S0001G14730	VIT_00S0304G00060	VIT_02S0025G01350	VIT_14S0108G01680	VIT_06S0004G04950	VIT_00S0125G00270	VIT_17S0000G01920	VIT_18S0001G07200	VIT_12S0028G02140	VIT_00S0375G00040	VIT_04S0023G01380	VIT_18S0001G01700	VIT_11S0016G00400	VIT_14S0030G02200	VIT_03S0091G01020	VIT_15S0048G02120	VIT_02S0025G04590	VIT_04S0008G00660	VIT_14S0128G00840	VIT_11S0052G00730	VIT_15S0046G00760	VIT_16S0098G01840	VIT_19S0015G01900	VIT_11S0037G00150	VIT_14S0108G01070	VIT_08S0007G07640	VIT_08S0007G05340
34968	0.00049444	0.019092	10	146	397	20871	histone lysine methylation	VIT_03S0038G00300	VIT_04S0023G01610	VIT_14S0060G00450	VIT_05S0049G01350	VIT_01S0011G04400	VIT_13S0067G02530	VIT_07S0005G01430	VIT_02S0025G01350	VIT_18S0001G01700	VIT_16S0050G02260
6268	0.00052689	0.019893	3	9	397	20871	DNA unwinding involved in replication	VIT_00S0184G00040	VIT_03S0038G00300	VIT_07S0005G01430
3887	0.00059712	0.022054	4	21	397	20871	DNA-directed DNA polymerase activity	VIT_16S0039G00730	VIT_03S0091G00200	VIT_14S0128G00840	VIT_03S0097G00550
6261	0.00061124	0.022096	10	150	397	20871	DNA-dependent DNA replication	VIT_00S0184G00040	VIT_01S0010G01670	VIT_03S0038G00300	VIT_14S0128G00840	VIT_06S0061G01190	VIT_14S0060G00450	VIT_13S0067G02530	VIT_15S0021G00210	VIT_07S0005G01430	VIT_02S0025G01350
3678	0.00064125	0.022697	5	37	397	20871	DNA helicase activity	VIT_00S0184G00040	VIT_03S0038G00300	VIT_04S0023G01610	VIT_15S0021G00210	VIT_07S0005G01430
6270	0.00066359	0.023009	6	56	397	20871	DNA-dependent DNA replication initiation	VIT_00S0184G00040	VIT_01S0010G01670	VIT_03S0038G00300	VIT_14S0060G00450	VIT_13S0067G02530	VIT_07S0005G01430
50665	0.00072701	0.024704	5	38	397	20871	hydrogen peroxide biosynthetic process	VIT_10S0003G00350	VIT_06S0061G00760	VIT_03S0091G00200	VIT_18S0001G00860	VIT_14S0108G01680
80090	0.00077934	0.025963	55	1870	397	20871	regulation of primary metabolic process	VIT_17S0000G00200	VIT_13S0019G01810	VIT_04S0023G01610	VIT_08S0007G06290	VIT_05S0049G01350	VIT_07S0005G01430	VIT_18S0001G10250	VIT_16S0098G01170	VIT_14S0060G00450	VIT_08S0058G01300	VIT_13S0067G02530	VIT_06S0004G04950	VIT_00S0125G00270	VIT_17S0000G01920	VIT_18S0001G07200	VIT_00S0375G00040	VIT_04S0023G01380	VIT_18S0001G01700	VIT_14S0030G02200	VIT_15S0048G02120	VIT_02S0025G04590	VIT_04S0008G00660	VIT_14S0128G00840	VIT_11S0052G00730	VIT_15S0046G00760	VIT_19S0015G01900	VIT_11S0037G00150	VIT_14S0108G01070	VIT_08S0007G07640	VIT_08S0007G05340	VIT_03S0038G00610	VIT_09S0002G01190	VIT_01S0011G04400	VIT_10S0003G01560	VIT_10S0003G00350	VIT_15S0046G00290	VIT_06S0004G06870	VIT_08S0040G00610	VIT_14S0060G01520	VIT_11S0016G05620	VIT_09S0002G03410	VIT_06S0004G01740
16926	0.00092388	0.029658	5	40	397	20871	protein desumoylation	VIT_10S0003G00350	VIT_06S0061G00760	VIT_03S0091G00200	VIT_18S0001G00860	VIT_14S0108G01680
48608	0.00095026	0.029658	27	737	397	20871	reproductive structure development	VIT_18S0117G00230	VIT_11S0016G02020	VIT_18S0001G00860	VIT_05S0049G01350	VIT_17S0000G01350	VIT_10S0003G00350	VIT_15S0048G01340	VIT_03S0091G00200	VIT_08S0105G00570	VIT_11S0016G03000	VIT_14S0060G00450	VIT_08S0058G01300	VIT_15S0021G00210	VIT_14S0108G01680	VIT_06S0004G01740	VIT_16S0050G00390	VIT_18S0041G01880	VIT_18S0001G07200	VIT_06S0061G00760	VIT_18S0001G01700	VIT_17S0000G09860	VIT_03S0091G01020	VIT_01S0010G01670	VIT_04S0008G00660	VIT_07S0104G00930	VIT_11S0052G00730	VIT_16S0098G01840
16558	0.00096008	0.029658	6	60	397	20871	protein import into peroxisome matrix	VIT_18S0001G14020	VIT_07S0104G01070	VIT_11S0016G03000	VIT_19S0014G01800	VIT_06S0061G01080	VIT_11S0052G00730
15706	0.00096008	0.029658	6	60	397	20871	nitrate transport	VIT_16S0050G00390	VIT_00S0270G00120	VIT_08S0007G01810	VIT_19S0014G04790	VIT_07S0005G02420	VIT_16S0039G02690
9648	0.0010256	0.030787	7	83	397	20871	photoperiodism	VIT_06S0004G01740	VIT_15S0048G01340	VIT_04S0008G00660	VIT_06S0061G00760	VIT_11S0016G03000	VIT_18S0122G01320	VIT_11S0052G00730
31058	0.0010691	0.030787	2	3	397	20871	positive regulation of histone modification	VIT_04S0023G01610	VIT_18S0001G01700
31062	0.0010691	0.030787	2	3	397	20871	positive regulation of histone methylation	VIT_04S0023G01610	VIT_18S0001G01700
31401	0.0010691	0.030787	2	3	397	20871	positive regulation of protein modification process	VIT_04S0023G01610	VIT_18S0001G01700
6625	0.001142	0.032023	6	62	397	20871	protein targeting to peroxisome	VIT_18S0001G14020	VIT_07S0104G01070	VIT_11S0016G03000	VIT_19S0014G01800	VIT_06S0061G01080	VIT_11S0052G00730
31326	0.0011497	0.032023	52	1772	397	20871	regulation of cellular biosynthetic process	VIT_17S0000G00200	VIT_13S0019G01810	VIT_04S0023G01610	VIT_08S0007G06290	VIT_05S0049G01350	VIT_07S0005G01430	VIT_18S0001G10250	VIT_16S0098G01170	VIT_14S0060G00450	VIT_08S0058G01300	VIT_13S0067G02530	VIT_06S0004G04950	VIT_00S0125G00270	VIT_17S0000G01920	VIT_18S0001G07200	VIT_00S0375G00040	VIT_04S0023G01380	VIT_14S0030G02200	VIT_15S0048G02120	VIT_02S0025G04590	VIT_04S0008G00660	VIT_14S0128G00840	VIT_11S0052G00730	VIT_15S0046G00760	VIT_11S0037G00150	VIT_14S0108G01070	VIT_08S0007G07640	VIT_08S0007G05340	VIT_03S0038G00610	VIT_09S0002G01190	VIT_01S0011G04400	VIT_10S0003G01560	VIT_10S0003G00350	VIT_15S0046G00290	VIT_06S0004G06870	VIT_08S0040G00610	VIT_14S0060G01520	VIT_11S0016G05620	VIT_09S0002G03410	VIT_06S0004G01740	VIT_18S0041G01880	VIT_03S0038G00300
9889	0.0011785	0.032295	52	1774	397	20871	regulation of biosynthetic process	VIT_17S0000G00200	VIT_13S0019G01810	VIT_04S0023G01610	VIT_08S0007G06290	VIT_05S0049G01350	VIT_07S0005G01430	VIT_18S0001G10250	VIT_16S0098G01170	VIT_14S0060G00450	VIT_08S0058G01300	VIT_13S0067G02530	VIT_06S0004G04950	VIT_00S0125G00270	VIT_17S0000G01920	VIT_18S0001G07200	VIT_00S0375G00040	VIT_04S0023G01380	VIT_14S0030G02200	VIT_15S0048G02120	VIT_02S0025G04590	VIT_04S0008G00660	VIT_14S0128G00840	VIT_11S0052G00730	VIT_15S0046G00760	VIT_11S0037G00150	VIT_14S0108G01070	VIT_08S0007G07640	VIT_08S0007G05340	VIT_03S0038G00610	VIT_09S0002G01190	VIT_01S0011G04400	VIT_10S0003G01560	VIT_10S0003G00350	VIT_15S0046G00290	VIT_06S0004G06870	VIT_08S0040G00610	VIT_14S0060G01520	VIT_11S0016G05620	VIT_09S0002G03410	VIT_06S0004G01740	VIT_18S0041G01880	VIT_03S0038G00300
10556	0.0012091	0.032608	51	1733	397	20871	regulation of macromolecule biosynthetic process	VIT_17S0000G00200	VIT_13S0019G01810	VIT_04S0023G01610	VIT_08S0007G06290	VIT_05S0049G01350	VIT_07S0005G01430	VIT_18S0001G10250	VIT_16S0098G01170	VIT_14S0060G00450	VIT_08S0058G01300	VIT_13S0067G02530	VIT_06S0004G04950	VIT_00S0125G00270	VIT_17S0000G01920	VIT_18S0001G07200	VIT_00S0375G00040	VIT_04S0023G01380	VIT_14S0030G02200	VIT_15S0048G02120	VIT_02S0025G04590	VIT_04S0008G00660	VIT_14S0128G00840	VIT_11S0052G00730	VIT_15S0046G00760	VIT_11S0037G00150	VIT_14S0108G01070	VIT_08S0007G07640	VIT_08S0007G05340	VIT_03S0038G00610	VIT_09S0002G01190	VIT_01S0011G04400	VIT_10S0003G00350	VIT_15S0046G00290	VIT_06S0004G06870	VIT_08S0040G00610	VIT_14S0060G01520	VIT_11S0016G05620	VIT_09S0002G03410	VIT_06S0004G01740	VIT_18S0041G01880	VIT_03S0038G00300	VIT_06S0061G00760
43574	0.0012423	0.03298	6	63	397	20871	peroxisomal transport	VIT_18S0001G14020	VIT_07S0104G01070	VIT_11S0016G03000	VIT_19S0014G01800	VIT_06S0061G01080	VIT_11S0052G00730
32774	0.0013575	0.035483	26	717	397	20871	RNA biosynthetic process	VIT_14S0108G01070	VIT_08S0007G07640	VIT_17S0000G00200	VIT_03S0038G00610	VIT_13S0019G01810	VIT_12S0035G01420	VIT_09S0002G01190	VIT_18S0001G00860	VIT_10S0003G00350	VIT_15S0046G00290	VIT_18S0001G10250	VIT_18S0001G14550	VIT_16S0098G01170	VIT_08S0058G01300	VIT_02S0025G01350	VIT_06S0004G04950	VIT_03S0097G00550	VIT_09S0002G03410	VIT_04S0023G01440	VIT_09S0002G06690	VIT_18S0041G01880	VIT_00S0375G00040	VIT_04S0023G01380	VIT_17S0000G07880	VIT_13S0139G00310	VIT_13S0067G03170
8094	0.001433	0.036425	5	44	397	20871	DNA-dependent ATPase activity	VIT_00S0184G00040	VIT_03S0038G00300	VIT_04S0023G01610	VIT_15S0021G00210	VIT_07S0005G01430
51726	0.0014364	0.036425	11	197	397	20871	regulation of cell cycle	VIT_07S0104G01070	VIT_12S0028G03360	VIT_01S0010G01670	VIT_03S0038G00300	VIT_08S0105G00570	VIT_14S0060G00450	VIT_08S0058G01300	VIT_13S0067G02530	VIT_16S0098G01840	VIT_05S0020G00620	VIT_00S0125G00270
50794	0.0015779	0.039425	74	2779	397	20871	regulation of cellular process	VIT_11S0037G00130	VIT_17S0000G00200	VIT_13S0019G01810	VIT_12S0028G03360	VIT_04S0023G01610	VIT_08S0007G06290	VIT_05S0049G01350	VIT_07S0005G01430	VIT_13S0019G05210	VIT_18S0001G10250	VIT_16S0098G01170	VIT_14S0060G00450	VIT_08S0058G01300	VIT_13S0067G02530	VIT_18S0001G14730	VIT_00S0304G00060	VIT_14S0108G01680	VIT_06S0004G04950	VIT_00S0125G00270	VIT_17S0000G01920	VIT_18S0001G07200	VIT_00S0375G00040	VIT_04S0023G01380	VIT_18S0001G01700	VIT_11S0016G00400	VIT_14S0030G02200	VIT_03S0091G01020	VIT_15S0048G02120	VIT_02S0025G04590	VIT_04S0008G00660	VIT_14S0128G00840	VIT_11S0052G00730	VIT_15S0046G00760	VIT_16S0098G01840	VIT_19S0015G01900	VIT_11S0037G00150	VIT_14S0108G01070	VIT_08S0007G07640	VIT_08S0007G05340	VIT_03S0038G00610	VIT_19S0090G01650	VIT_09S0002G01190
6342	0.0016929	0.040729	9	143	397	20871	chromatin silencing	VIT_08S0007G05340	VIT_18S0001G14020	VIT_00S0220G00080	VIT_03S0038G00610	VIT_03S0038G00300	VIT_04S0023G01610	VIT_05S0049G01350	VIT_01S0011G04400	VIT_07S0005G01430
45814	0.0017762	0.040729	9	144	397	20871	negative regulation of gene expression, epigenetic	VIT_08S0007G05340	VIT_18S0001G14020	VIT_00S0220G00080	VIT_03S0038G00610	VIT_03S0038G00300	VIT_04S0023G01610	VIT_05S0049G01350	VIT_01S0011G04400	VIT_07S0005G01430
30258	0.0017762	0.040729	9	144	397	20871	lipid modification	VIT_18S0001G14020	VIT_07S0104G01070	VIT_07S0005G03100	VIT_11S0016G03000	VIT_19S0014G01800	VIT_04S0008G03770	VIT_19S0014G04790	VIT_06S0061G01080	VIT_11S0052G00730
45934	0.0018225	0.040729	11	203	397	20871	negative regulation of nucleobase, nucleoside, nucleotide and nucleic acid metabolic process	VIT_08S0007G05340	VIT_18S0001G14020	VIT_00S0220G00080	VIT_03S0038G00610	VIT_01S0010G01670	VIT_03S0038G00300	VIT_04S0023G01610	VIT_05S0049G01350	VIT_01S0011G04400	VIT_07S0005G01430	VIT_18S0001G01800
10558	0.0018225	0.040729	11	203	397	20871	negative regulation of macromolecule biosynthetic process	VIT_08S0007G05340	VIT_18S0001G14020	VIT_00S0220G00080	VIT_03S0038G00610	VIT_01S0010G01670	VIT_03S0038G00300	VIT_04S0023G01610	VIT_05S0049G01350	VIT_01S0011G04400	VIT_07S0005G01430	VIT_18S0001G01800
10564	0.0018713	0.040729	7	92	397	20871	regulation of cell cycle process	VIT_07S0104G01070	VIT_12S0028G03360	VIT_08S0105G00570	VIT_14S0060G00450	VIT_08S0058G01300	VIT_16S0098G01840	VIT_05S0020G00620
51172	0.0018944	0.040729	11	204	397	20871	negative regulation of nitrogen compound metabolic process	VIT_08S0007G05340	VIT_18S0001G14020	VIT_00S0220G00080	VIT_03S0038G00610	VIT_01S0010G01670	VIT_03S0038G00300	VIT_04S0023G01610	VIT_05S0049G01350	VIT_01S0011G04400	VIT_07S0005G01430	VIT_18S0001G01800
16569	0.0019082	0.040729	13	267	397	20871	covalent chromatin modification	VIT_03S0038G00610	VIT_12S0035G01420	VIT_03S0038G00300	VIT_04S0023G01610	VIT_05S0049G01350	VIT_01S0011G04400	VIT_07S0005G01430	VIT_18S0001G01700	VIT_00S0220G00080	VIT_14S0060G00450	VIT_13S0067G02530	VIT_02S0025G01350	VIT_16S0050G02260
70035	0.0020003	0.040729	8	119	397	20871	purine NTP-dependent helicase activity	VIT_09S0054G01810	VIT_04S0023G01610	VIT_07S0005G00860	VIT_14S0068G00810	VIT_15S0021G00210	VIT_07S0191G00210	VIT_14S0068G00710	VIT_05S0102G00480
51327	0.0020003	0.040729	8	119	397	20871	M phase of meiotic cell cycle	VIT_08S0007G05340	VIT_05S0077G01000	VIT_18S0001G14020	VIT_07S0104G01070	VIT_01S0011G04400	VIT_05S0062G00140	VIT_14S0108G01680	VIT_06S0004G07190
7126	0.0020003	0.040729	8	119	397	20871	meiosis	VIT_08S0007G05340	VIT_05S0077G01000	VIT_18S0001G14020	VIT_07S0104G01070	VIT_01S0011G04400	VIT_05S0062G00140	VIT_14S0108G01680	VIT_06S0004G07190
8026	0.0020003	0.040729	8	119	397	20871	ATP-dependent helicase activity	VIT_09S0054G01810	VIT_04S0023G01610	VIT_07S0005G00860	VIT_14S0068G00810	VIT_15S0021G00210	VIT_07S0191G00210	VIT_14S0068G00710	VIT_05S0102G00480
51252	0.0020097	0.040729	48	1645	397	20871	regulation of RNA metabolic process	VIT_14S0108G01070	VIT_08S0007G07640	VIT_08S0007G05340	VIT_17S0000G00200	VIT_03S0038G00610	VIT_13S0019G01810	VIT_09S0002G01190	VIT_04S0023G01610	VIT_08S0007G06290	VIT_05S0049G01350	VIT_01S0011G04400	VIT_07S0005G01430	VIT_10S0003G00350	VIT_15S0046G00290	VIT_18S0001G10250	VIT_06S0004G06870	VIT_16S0098G01170	VIT_08S0040G00610	VIT_08S0058G01300	VIT_14S0060G01520	VIT_11S0016G05620	VIT_06S0004G04950	VIT_00S0125G00270	VIT_09S0002G03410	VIT_06S0004G01740	VIT_18S0041G01880	VIT_17S0000G01920	VIT_03S0038G00300	VIT_18S0001G07200	VIT_06S0061G00760	VIT_00S0375G00040	VIT_18S0001G01800	VIT_04S0023G01380	VIT_18S0001G14020	VIT_00S0220G00080	VIT_14S0030G02200	VIT_15S0048G02120	VIT_02S0025G04590	VIT_04S0008G00660	VIT_14S0128G00840	VIT_03S0038G02130	VIT_11S0052G00730
6974	0.0020372	0.040729	13	269	397	20871	response to DNA damage stimulus	VIT_02S0033G01170	VIT_07S0005G00630	VIT_14S0066G01630	VIT_05S0077G01000	VIT_18S0001G14020	VIT_01S0010G01670	VIT_03S0091G00200	VIT_14S0128G00840	VIT_06S0061G01190	VIT_14S0068G00810	VIT_05S0062G00140	VIT_13S0067G02530	VIT_16S0050G00670
16571	0.0020526	0.040729	10	176	397	20871	histone methylation	VIT_03S0038G00300	VIT_04S0023G01610	VIT_14S0060G00450	VIT_05S0049G01350	VIT_01S0011G04400	VIT_13S0067G02530	VIT_07S0005G01430	VIT_02S0025G01350	VIT_18S0001G01700	VIT_16S0050G02260
22403	0.0021098	0.040729	12	238	397	20871	cell cycle phase	VIT_08S0007G05340	VIT_05S0077G01000	VIT_18S0001G14020	VIT_00S0220G00080	VIT_07S0104G01070	VIT_14S0060G00450	VIT_01S0011G04400	VIT_05S0062G00140	VIT_08S0007G05500	VIT_16S0050G00670	VIT_14S0108G01680	VIT_06S0004G07190
51177	0.0021113	0.040729	2	4	397	20871	meiotic sister chromatid cohesion	VIT_07S0104G01070	VIT_14S0108G01680
228	0.0021237	0.040729	5	48	397	20871	nuclear chromosome	VIT_00S0220G00080	VIT_00S0184G00040	VIT_03S0038G00300	VIT_13S0067G02530	VIT_07S0005G01430
5694	0.0021241	0.040729	11	207	397	20871	chromosome	VIT_00S0220G00080	VIT_07S0104G01070	VIT_00S0184G00040	VIT_03S0038G00300	VIT_04S0023G01610	VIT_01S0011G04400	VIT_06S0080G01270	VIT_13S0067G02530	VIT_08S0007G05500	VIT_07S0005G01430	VIT_14S0060G02360
280	0.0021453	0.040729	6	70	397	20871	nuclear division	VIT_00S0220G00080	VIT_07S0104G01070	VIT_03S0038G00300	VIT_14S0060G00450	VIT_08S0007G05500	VIT_05S0020G00620
3006	0.0021821	0.040729	29	860	397	20871	reproductive developmental process	VIT_18S0117G00230	VIT_11S0016G02020	VIT_18S0001G00860	VIT_05S0049G01350	VIT_01S0011G04400	VIT_17S0000G01350	VIT_10S0003G00350	VIT_15S0048G01340	VIT_03S0091G00200	VIT_08S0105G00570	VIT_11S0016G03000	VIT_14S0060G00450	VIT_08S0058G01300	VIT_15S0021G00210	VIT_14S0108G01680	VIT_06S0004G01740	VIT_16S0050G00390	VIT_18S0041G01880	VIT_18S0001G07200	VIT_06S0061G00760	VIT_18S0001G01700	VIT_17S0000G09860	VIT_06S0004G03090	VIT_03S0091G01020	VIT_01S0010G01670	VIT_04S0008G00660	VIT_07S0104G00930	VIT_11S0052G00730	VIT_16S0098G01840
16570	0.0021843	0.040729	12	239	397	20871	histone modification	VIT_03S0038G00610	VIT_12S0035G01420	VIT_03S0038G00300	VIT_04S0023G01610	VIT_14S0060G00450	VIT_05S0049G01350	VIT_01S0011G04400	VIT_13S0067G02530	VIT_07S0005G01430	VIT_02S0025G01350	VIT_18S0001G01700	VIT_16S0050G02260
10228	0.0021843	0.040729	12	239	397	20871	vegetative to reproductive phase transition of meristem	VIT_06S0004G01740	VIT_10S0003G00350	VIT_15S0048G01340	VIT_01S0010G01670	VIT_04S0008G00660	VIT_06S0061G00760	VIT_03S0091G00200	VIT_08S0105G00570	VIT_11S0016G03000	VIT_18S0001G00860	VIT_16S0098G01840	VIT_14S0108G01680
31327	0.0022055	0.040729	11	208	397	20871	negative regulation of cellular biosynthetic process	VIT_08S0007G05340	VIT_18S0001G14020	VIT_00S0220G00080	VIT_03S0038G00610	VIT_01S0010G01670	VIT_03S0038G00300	VIT_04S0023G01610	VIT_05S0049G01350	VIT_01S0011G04400	VIT_07S0005G01430	VIT_18S0001G01800
9890	0.0022894	0.041824	11	209	397	20871	negative regulation of biosynthetic process	VIT_08S0007G05340	VIT_18S0001G14020	VIT_00S0220G00080	VIT_03S0038G00610	VIT_01S0010G01670	VIT_03S0038G00300	VIT_04S0023G01610	VIT_05S0049G01350	VIT_01S0011G04400	VIT_07S0005G01430	VIT_18S0001G01800
48285	0.0025316	0.045758	7	97	397	20871	organelle fission	VIT_00S0220G00080	VIT_07S0104G01070	VIT_03S0038G00300	VIT_14S0060G00450	VIT_08S0007G05500	VIT_00S0313G00020	VIT_05S0020G00620
16042	0.0026205	0.046381	10	182	397	20871	lipid catabolic process	VIT_07S0005G00170	VIT_18S0001G14020	VIT_07S0104G01070	VIT_07S0005G03100	VIT_11S0016G03000	VIT_19S0014G01800	VIT_04S0008G03770	VIT_19S0014G04790	VIT_06S0061G01080	VIT_11S0052G00730
6350	0.0026593	0.046381	25	714	397	20871	transcription	VIT_14S0108G01070	VIT_08S0007G07640	VIT_17S0000G00200	VIT_03S0038G00610	VIT_13S0019G01810	VIT_12S0035G01420	VIT_09S0002G01190	VIT_18S0001G00860	VIT_10S0003G00350	VIT_15S0046G00290	VIT_18S0001G10250	VIT_18S0001G14550	VIT_16S0098G01170	VIT_08S0058G01300	VIT_06S0004G04950	VIT_03S0097G00550	VIT_09S0002G03410	VIT_04S0023G01440	VIT_09S0002G06690	VIT_18S0041G01880	VIT_00S0375G00040	VIT_04S0023G01380	VIT_17S0000G07880	VIT_13S0139G00310	VIT_13S0067G03170
6351	0.0026593	0.046381	25	714	397	20871	transcription, DNA-dependent	VIT_14S0108G01070	VIT_08S0007G07640	VIT_17S0000G00200	VIT_03S0038G00610	VIT_13S0019G01810	VIT_12S0035G01420	VIT_09S0002G01190	VIT_18S0001G00860	VIT_10S0003G00350	VIT_15S0046G00290	VIT_18S0001G10250	VIT_18S0001G14550	VIT_16S0098G01170	VIT_08S0058G01300	VIT_06S0004G04950	VIT_03S0097G00550	VIT_09S0002G03410	VIT_04S0023G01440	VIT_09S0002G06690	VIT_18S0041G01880	VIT_00S0375G00040	VIT_04S0023G01380	VIT_17S0000G07880	VIT_13S0139G00310	VIT_13S0067G03170
31323	0.0027006	0.046381	55	1977	397	20871	regulation of cellular metabolic process	VIT_17S0000G00200	VIT_13S0019G01810	VIT_04S0023G01610	VIT_08S0007G06290	VIT_05S0049G01350	VIT_07S0005G01430	VIT_18S0001G10250	VIT_16S0098G01170	VIT_14S0060G00450	VIT_08S0058G01300	VIT_13S0067G02530	VIT_06S0004G04950	VIT_00S0125G00270	VIT_17S0000G01920	VIT_18S0001G07200	VIT_00S0375G00040	VIT_04S0023G01380	VIT_18S0001G01700	VIT_14S0030G02200	VIT_15S0048G02120	VIT_02S0025G04590	VIT_04S0008G00660	VIT_14S0128G00840	VIT_11S0052G00730	VIT_15S0046G00760	VIT_19S0015G01900	VIT_11S0037G00150	VIT_14S0108G01070	VIT_08S0007G07640	VIT_08S0007G05340	VIT_03S0038G00610	VIT_09S0002G01190	VIT_01S0011G04400	VIT_10S0003G01560	VIT_10S0003G00350	VIT_15S0046G00290	VIT_06S0004G06870	VIT_08S0040G00610	VIT_14S0060G01520	VIT_11S0016G05620	VIT_09S0002G03410	VIT_06S0004G01740
10224	0.0027026	0.046381	4	31	397	20871	response to UV-B	VIT_03S0091G00200	VIT_14S0128G00840	VIT_04S0008G02380	VIT_14S0066G01630
43414	0.0028366	0.046992	14	313	397	20871	macromolecule methylation	VIT_04S0008G05070	VIT_03S0038G00610	VIT_09S0002G06030	VIT_03S0038G00300	VIT_04S0023G01610	VIT_18S0001G00860	VIT_05S0049G01350	VIT_01S0011G04400	VIT_07S0005G01430	VIT_18S0001G01700	VIT_14S0060G00450	VIT_13S0067G02530	VIT_02S0025G01350	VIT_16S0050G02260
45132	0.002845	0.046992	6	74	397	20871	meiotic chromosome segregation	VIT_08S0007G05340	VIT_18S0001G14020	VIT_07S0104G01070	VIT_01S0011G04400	VIT_05S0062G00140	VIT_14S0108G01680
31048	0.002845	0.046992	6	74	397	20871	chromatin silencing by small RNA	VIT_08S0007G05340	VIT_18S0001G14020	VIT_03S0038G00610	VIT_04S0023G01610	VIT_05S0049G01350	VIT_01S0011G04400
51301	0.0028488	0.046992	11	215	397	20871	cell division	VIT_07S0104G01070	VIT_03S0038G00300	VIT_09S0002G03490	VIT_08S0105G00570	VIT_05S0049G01350	VIT_08S0058G01300	VIT_08S0007G05500	VIT_16S0050G00670	VIT_16S0098G01840	VIT_05S0020G00620	VIT_14S0108G01680
6355	0.0029576	0.048318	47	1634	397	20871	regulation of transcription, DNA-dependent	VIT_14S0108G01070	VIT_08S0007G07640	VIT_08S0007G05340	VIT_17S0000G00200	VIT_03S0038G00610	VIT_13S0019G01810	VIT_09S0002G01190	VIT_04S0023G01610	VIT_08S0007G06290	VIT_05S0049G01350	VIT_01S0011G04400	VIT_07S0005G01430	VIT_10S0003G00350	VIT_15S0046G00290	VIT_18S0001G10250	VIT_06S0004G06870	VIT_16S0098G01170	VIT_08S0040G00610	VIT_08S0058G01300	VIT_14S0060G01520	VIT_11S0016G05620	VIT_06S0004G04950	VIT_00S0125G00270	VIT_09S0002G03410	VIT_06S0004G01740	VIT_18S0041G01880	VIT_17S0000G01920	VIT_03S0038G00300	VIT_18S0001G07200	VIT_06S0061G00760	VIT_00S0375G00040	VIT_18S0001G01800	VIT_04S0023G01380	VIT_18S0001G14020	VIT_00S0220G00080	VIT_14S0030G02200	VIT_15S0048G02120	VIT_02S0025G04590	VIT_04S0008G00660	VIT_14S0128G00840	VIT_03S0038G02130	VIT_11S0052G00730
42743	0.0030439	0.049253	6	75	397	20871	hydrogen peroxide metabolic process	VIT_10S0003G00350	VIT_06S0061G00760	VIT_03S0091G00200	VIT_18S0122G01320	VIT_18S0001G00860	VIT_14S0108G01680
[truncated: 229 more columns]
