# Supplementary material for: The common transcriptional subnetworks of the grape berry skin in the late stages of ripening
Source: BMC Plant Biol. 2017 May 30;17:94. doi: 10.1186/s12870-017-1043-1 (PMC5450095; doi:10.1186/s12870-017-1043-1)
Supplement: Supplementary file 8 — BinGO analysis of the top 500 DEGs with a negative difference between 26 and 20° Brix (26–20) (XLSX 88 kb). [file 12870_2017_1043_MOESM8_ESM.xlsx]

## Sheet: Top500DEGsDecreasing.bgo
File created with bingo (c) on Jan 3, 2017 at 2:38:38 PM
ontology: namespace
curator: bingo
Selected ontology file : bundle://113.0:1/data/GO_Full
Selected annotation file : /Users/grantrcramer/Desktop/BinGOFileV2EnsemblPlantsGO062516mod copy.txt
Discarded evidence codes :
Overrepresentation
Selected statistical test : Hypergeometric test
Selected correction : Benjamini & Hochberg False Discovery Rate (FDR) correction
Selected significance level : 0.05
Testing option : Use whole annotation as reference set
The selected cluster :
VIT_00S0304G00010	VIT_19S0177G00280	VIT_00S0414G00030	VIT_01S0011G04300	VIT_19S0014G04980	VIT_07S0031G02480	VIT_14S0066G01850	VIT_08S0007G00470	VIT_04S0008G03760	VIT_11S0016G05520	VIT_15S0046G01880	VIT_12S0059G00270	VIT_14S0030G01220	VIT_12S0059G01240	VIT_18S0001G09500	VIT_01S0011G01280	VIT_11S0016G04570	VIT_18S0072G00170	VIT_18S0001G00810	VIT_12S0028G02180	VIT_05S0020G01530	VIT_07S0031G03220	VIT_02S0012G01140	VIT_00S0207G00210	VIT_12S0059G01250	VIT_14S0068G00940	VIT_12S0028G03060	VIT_13S0067G02900	VIT_12S0035G01520	VIT_10S0116G01780	VIT_00S1682G00010	VIT_05S0049G00480	VIT_08S0007G03760	VIT_12S0057G01030	VIT_10S0116G01540	VIT_08S0007G02790	VIT_06S0004G06390	VIT_04S0008G04710	VIT_05S0062G00720	VIT_14S0083G00110	VIT_02S0025G00080	VIT_06S0004G08210	VIT_09S0002G04020	VIT_12S0059G00490	VIT_03S0063G01770	VIT_18S0001G10830	VIT_00S0357G00100	VIT_06S0061G00680	VIT_19S0177G00030	VIT_03S0038G02920
VIT_11S0016G04190	VIT_13S0067G03890	VIT_01S0026G00960	VIT_09S0002G00130	VIT_17S0000G03280	VIT_11S0052G01560	VIT_00S0125G00280	VIT_01S0011G05190	VIT_17S0000G03990	VIT_10S0003G02120	VIT_04S0008G04060	VIT_03S0091G00680	VIT_08S0040G01920	VIT_14S0108G00430	VIT_15S0021G01860	VIT_03S0038G01050	VIT_05S0102G00120	VIT_05S0077G01450	VIT_14S0068G00030	VIT_00S1764G00020	VIT_18S0001G00370	VIT_18S0001G02790	VIT_03S0017G02170	VIT_00S0187G00160	VIT_13S0064G00440	VIT_14S0006G00520	VIT_13S0067G03430	VIT_03S0038G04450	VIT_06S0004G02680	VIT_04S0008G01910	VIT_08S0058G00740	VIT_05S0077G01460	VIT_09S0002G03860	VIT_11S0118G00420	VIT_04S0023G01110	VIT_01S0137G00210	VIT_07S0005G04400	VIT_04S0008G05010	VIT_11S0065G00130	VIT_09S0054G00960	VIT_16S0100G00740	VIT_00S0227G00200	VIT_15S0046G02030	VIT_18S0001G11120	VIT_11S0052G00020	VIT_06S0004G05740	VIT_04S0044G01410	VIT_12S0028G03610	VIT_16S0022G00670	VIT_04S0023G03540
No annotations were retrieved for the following entities:
VIT_14S0068G01870	VIT_01S0146G00020	VIT_11S0016G05010	VIT_00S0304G00010	VIT_01S0011G04300	VIT_13S0019G01890	VIT_04S0008G04060	VIT_04S0008G03760	VIT_06S0004G04110	VIT_03S0038G01050	VIT_14S0030G01220	VIT_01S0150G00300	VIT_18S0001G00370	VIT_18S0001G02790	VIT_17S0000G01160	VIT_00S0187G00160	VIT_14S0083G00080	VIT_05S0049G01860	VIT_05S0049G00770	VIT_12S0057G01310	VIT_17S0119G00110	VIT_04S0008G01910	VIT_11S0016G04720	VIT_00S0174G00330	VIT_05S0077G01460	VIT_10S0116G01820	VIT_06S0004G00440	VIT_04S0008G05010	VIT_09S0054G00960	VIT_16S0100G00740	VIT_10S0003G04950	VIT_18S0001G11120	VIT_18S0001G08340	VIT_11S0052G00020	VIT_06S0004G05740	VIT_12S0059G00490	VIT_03S0063G01770	VIT_04S0069G00780	VIT_00S0357G00100	VIT_04S0023G03540	VIT_19S0014G00450	VIT_10S0116G01810	VIT_06S0061G00680	VIT_01S0137G00740	VIT_00S2038G00010	VIT_05S0020G04020	VIT_17S0000G01060	VIT_03S0038G04700	VIT_11S0016G00190	VIT_12S0142G00190
GO-ID	p-value	corr p-value	x	n	X	N	Description	Genes in test set
16020	1.0685e-13	1.5697e-10	134	3789	401	20871	membrane	VIT_00S0313G00040	VIT_11S0016G04160	VIT_00S0414G00030	VIT_13S0074G00550	VIT_00S0469G00050	VIT_08S0007G00470	VIT_10S0003G00330	VIT_16S0050G00900	VIT_14S0108G00430	VIT_12S0059G00270	VIT_05S0102G00120	VIT_12S0059G01240	VIT_19S0014G02970	VIT_01S0011G01280	VIT_11S0016G04570	VIT_03S0017G02170	VIT_14S0066G00250	VIT_11S0103G00550	VIT_10S0003G02890	VIT_12S0028G02180	VIT_17S0000G02010	VIT_13S0064G00440	VIT_05S0020G01530	VIT_08S0007G04780	VIT_13S0074G00540	VIT_14S0006G00520	VIT_07S0031G03220	VIT_13S0019G04240	VIT_02S0012G01140	VIT_07S0141G00590	VIT_00S0207G00210	VIT_14S0068G00940	VIT_08S0058G00740	VIT_18S0001G12500	VIT_11S0118G00420	VIT_12S0028G03060	VIT_04S0023G01110	VIT_01S0137G00210	VIT_02S0025G02410	VIT_07S0005G04400	VIT_18S0001G08100	VIT_14S0066G01790
30312	3.3846e-13	2.486e-10	27	247	401	20871	external encapsulating structure	VIT_11S0118G00420	VIT_16S0022G01430	VIT_07S0031G02480	VIT_17S0000G05070	VIT_07S0005G00730	VIT_09S0002G04020	VIT_04S0044G01010	VIT_11S0016G01220	VIT_14S0108G01020	VIT_04S0079G00420	VIT_09S0002G00320	VIT_17S0053G00990	VIT_08S0007G00440	VIT_14S0066G00250	VIT_11S0103G00550	VIT_13S0064G00460	VIT_01S0150G00460	VIT_09S0002G00330	VIT_01S0026G02620	VIT_02S0154G00080	VIT_10S0071G01100	VIT_00S0207G00210	VIT_12S0134G00160	VIT_04S0044G01000	VIT_05S0062G00250	VIT_03S0038G02230	VIT_11S0016G02960
5618	6.3047e-12	3.0872e-09	25	238	401	20871	cell wall	VIT_11S0118G00420	VIT_16S0022G01430	VIT_07S0031G02480	VIT_17S0000G05070	VIT_07S0005G00730	VIT_09S0002G04020	VIT_04S0044G01010	VIT_11S0016G01220	VIT_14S0108G01020	VIT_04S0079G00420	VIT_09S0002G00320	VIT_17S0053G00990	VIT_08S0007G00440	VIT_14S0066G00250	VIT_11S0103G00550	VIT_13S0064G00460	VIT_01S0150G00460	VIT_09S0002G00330	VIT_01S0026G02620	VIT_02S0154G00080	VIT_10S0071G01100	VIT_12S0134G00160	VIT_04S0044G01000	VIT_05S0062G00250	VIT_11S0016G02960
9521	2.9852e-10	1.0963e-07	14	79	401	20871	photosystem	VIT_01S0137G00210	VIT_07S0005G04400	VIT_08S0007G02190	VIT_12S0059G01810	VIT_10S0003G02890	VIT_10S0003G04350	VIT_13S0019G04140	VIT_05S0020G03180	VIT_00S0904G00010	VIT_00S0207G00210	VIT_04S0044G01410	VIT_00S0125G00280	VIT_11S0016G01400	VIT_18S0089G01170
71554	9.0173e-10	2.6493e-07	35	557	401	20871	cell wall organization or biogenesis	VIT_00S0313G00040	VIT_18S0122G00330	VIT_05S0094G00300	VIT_10S0003G00330	VIT_07S0031G00480	VIT_17S0000G05070	VIT_00S0583G00030	VIT_07S0005G00730	VIT_04S0044G01010	VIT_14S0108G00430	VIT_12S0059G00270	VIT_14S0108G01020	VIT_04S0079G00420	VIT_09S0002G00320	VIT_02S0025G01330	VIT_07S0005G02590	VIT_02S0025G04920	VIT_11S0016G04570	VIT_17S0053G00990	VIT_08S0007G00440	VIT_05S0094G00350	VIT_05S0020G03130	VIT_04S0023G02690	VIT_01S0150G00460	VIT_09S0002G00330	VIT_01S0026G02620	VIT_02S0154G00080	VIT_12S0134G00160	VIT_04S0044G01000	VIT_05S0062G00250	VIT_03S0038G02230	VIT_18S0001G05040	VIT_08S0040G00980	VIT_03S0038G00270	VIT_08S0040G01890
71555	4.2108e-09	1.0309e-06	27	373	401	20871	cell wall organization	VIT_00S0313G00040	VIT_10S0003G00330	VIT_17S0000G05070	VIT_00S0583G00030	VIT_07S0005G00730	VIT_04S0044G01010	VIT_14S0108G00430	VIT_12S0059G00270	VIT_14S0108G01020	VIT_04S0079G00420	VIT_09S0002G00320	VIT_02S0025G01330	VIT_07S0005G02590	VIT_11S0016G04570	VIT_17S0053G00990	VIT_08S0007G00440	VIT_04S0023G02690	VIT_01S0150G00460	VIT_09S0002G00330	VIT_01S0026G02620	VIT_02S0154G00080	VIT_12S0134G00160	VIT_04S0044G01000	VIT_05S0062G00250	VIT_03S0038G02230	VIT_08S0040G00980	VIT_03S0038G00270
44425	6.3772e-09	1.2262e-06	89	2517	401	20871	membrane part	VIT_07S0005G05510	VIT_00S0313G00040	VIT_11S0016G04160	VIT_02S0154G00500	VIT_18S0001G05570	VIT_00S0414G00030	VIT_04S0023G00320	VIT_13S0074G00550	VIT_17S0000G05570	VIT_00S0469G00050	VIT_08S0007G00470	VIT_10S0003G00330	VIT_16S0050G00900	VIT_12S0028G02540	VIT_05S0020G03180	VIT_00S0533G00050	VIT_00S0904G00010	VIT_14S0108G00430	VIT_11S0016G05840	VIT_11S0016G01400	VIT_19S0014G02970	VIT_01S0011G01280	VIT_11S0016G04570	VIT_02S0025G00820	VIT_17S0000G00830	VIT_03S0038G02860	VIT_03S0017G02170	VIT_02S0241G00120	VIT_14S0066G00250	VIT_10S0003G02890	VIT_12S0028G02180	VIT_17S0000G02010	VIT_13S0064G00440	VIT_05S0020G01530	VIT_08S0007G04780	VIT_13S0074G00540	VIT_14S0006G00520	VIT_10S0003G04350	VIT_07S0031G03220	VIT_13S0019G04280	VIT_02S0154G00080	VIT_00S0207G00210
9825	6.6778e-09	1.2262e-06	10	43	401	20871	multidimensional cell growth	VIT_10S0003G00330	VIT_17S0000G05070	VIT_00S0313G00040	VIT_02S0154G00080	VIT_14S0108G00430	VIT_06S0004G04610	VIT_14S0108G01020	VIT_08S0040G00980	VIT_04S0079G00420	VIT_03S0038G00270
272	3.8593e-08	6.2993e-06	15	132	401	20871	polysaccharide catabolic process	VIT_12S0028G03060	VIT_11S0016G04570	VIT_13S0019G04910	VIT_05S0094G00350	VIT_05S0094G00300	VIT_09S0002G00330	VIT_17S0000G05070	VIT_05S0051G00590	VIT_07S0005G00730	VIT_02S0025G01380	VIT_04S0044G01000	VIT_03S0038G02230	VIT_12S0059G00270	VIT_12S0059G01250	VIT_09S0002G00320
9070	5.1002e-08	7.0144e-06	14	116	401	20871	serine family amino acid biosynthetic process	VIT_01S0137G00210	VIT_00S0313G00040	VIT_10S0116G01780	VIT_10S0116G01540	VIT_10S0003G04350	VIT_09S0018G01870	VIT_12S0028G02000	VIT_15S0046G02160	VIT_18S0001G05040	VIT_12S0059G00270	VIT_08S0040G00980	VIT_04S0044G01410	VIT_00S0125G00280	VIT_18S0089G01170
31224	5.2524e-08	7.0144e-06	72	1956	401	20871	intrinsic to membrane	VIT_00S0313G00040	VIT_11S0016G04160	VIT_18S0001G05570	VIT_00S0414G00030	VIT_04S0023G00320	VIT_13S0074G00550	VIT_17S0000G05570	VIT_00S0469G00050	VIT_08S0007G00470	VIT_10S0003G00330	VIT_16S0050G00900	VIT_12S0028G02540	VIT_00S0533G00050	VIT_14S0108G00430	VIT_19S0014G02970	VIT_01S0011G01280	VIT_11S0016G04570	VIT_02S0025G00820	VIT_17S0000G00830	VIT_03S0038G02860	VIT_03S0017G02170	VIT_02S0241G00120	VIT_10S0003G02890	VIT_17S0000G02010	VIT_05S0020G01530	VIT_08S0007G04780	VIT_13S0074G00540	VIT_14S0006G00520	VIT_07S0031G03220	VIT_13S0019G04280	VIT_02S0154G00080	VIT_00S0207G00210	VIT_08S0058G00740	VIT_12S0028G03060	VIT_01S0137G00210	VIT_02S0025G02410	VIT_18S0122G00850	VIT_04S0023G03610	VIT_08S0007G02190	VIT_05S0020G01820	VIT_10S0003G01490	VIT_01S0150G00250
9523	9.9278e-08	1.1512e-05	10	56	401	20871	photosystem II	VIT_01S0137G00210	VIT_13S0019G04140	VIT_07S0005G04400	VIT_08S0007G02190	VIT_12S0059G01810	VIT_00S0904G00010	VIT_00S0207G00210	VIT_10S0003G02890	VIT_11S0016G01400	VIT_18S0089G01170
5975	1.0188e-07	1.1512e-05	64	1682	401	20871	carbohydrate metabolic process	VIT_16S0050G00380	VIT_00S0313G00040	VIT_00S0414G00030	VIT_07S0031G02480	VIT_08S0007G09000	VIT_00S0469G00050	VIT_10S0003G00330	VIT_07S0031G02560	VIT_07S0005G00730	VIT_11S0206G00110	VIT_14S0108G00430	VIT_12S0059G00270	VIT_09S0002G00320	VIT_12S0059G01320	VIT_07S0005G02590	VIT_11S0016G04570	VIT_13S0019G04910	VIT_14S0006G00520	VIT_01S0150G00460	VIT_12S0057G00940	VIT_02S0154G00080	VIT_18S0001G13230	VIT_12S0134G00160	VIT_18S0001G05180	VIT_04S0044G01000	VIT_05S0062G00250	VIT_03S0038G02230	VIT_12S0059G01250	VIT_08S0040G00980	VIT_11S0118G00420	VIT_19S0177G00340	VIT_12S0028G03060	VIT_07S0005G04400	VIT_18S0122G00330	VIT_10S0116G01780	VIT_12S0057G01550	VIT_12S0057G01030	VIT_05S0094G00300	VIT_17S0000G05070	VIT_05S0051G00590	VIT_12S0028G02000	VIT_06S0009G00810
19344	1.4174e-07	1.4873e-05	13	107	401	20871	cysteine biosynthetic process	VIT_01S0137G00210	VIT_00S0313G00040	VIT_10S0116G01780	VIT_10S0116G01540	VIT_10S0003G04350	VIT_12S0028G02000	VIT_15S0046G02160	VIT_18S0001G05040	VIT_12S0059G00270	VIT_08S0040G00980	VIT_04S0044G01410	VIT_00S0125G00280	VIT_18S0089G01170
6534	2.438e-07	2.3876e-05	13	112	401	20871	cysteine metabolic process	VIT_01S0137G00210	VIT_00S0313G00040	VIT_10S0116G01780	VIT_10S0116G01540	VIT_10S0003G04350	VIT_12S0028G02000	VIT_15S0046G02160	VIT_18S0001G05040	VIT_12S0059G00270	VIT_08S0040G00980	VIT_04S0044G01410	VIT_00S0125G00280	VIT_18S0089G01170
5976	3.6675e-07	3.3672e-05	31	583	401	20871	polysaccharide metabolic process	VIT_12S0028G03060	VIT_00S0313G00040	VIT_18S0122G00330	VIT_00S0414G00030	VIT_00S0469G00050	VIT_05S0094G00300	VIT_10S0003G00330	VIT_17S0000G05070	VIT_05S0051G00590	VIT_07S0005G00730	VIT_14S0108G00430	VIT_12S0059G00270	VIT_09S0002G00320	VIT_02S0025G04920	VIT_11S0016G04570	VIT_13S0019G04910	VIT_05S0094G00350	VIT_05S0020G03130	VIT_12S0028G01390	VIT_01S0150G00460	VIT_09S0002G00330	VIT_02S0154G00080	VIT_02S0025G01380	VIT_12S0134G00160	VIT_04S0044G01000	VIT_05S0062G00250	VIT_03S0038G02230	VIT_12S0059G01250	VIT_08S0040G00980	VIT_03S0038G00270	VIT_08S0040G01890
34357	4.1184e-07	3.5587e-05	19	250	401	20871	photosynthetic membrane	VIT_01S0137G00210	VIT_07S0005G04400	VIT_08S0007G02190	VIT_12S0059G01810	VIT_10S0003G02890	VIT_10S0003G04350	VIT_13S0019G04140	VIT_05S0020G03180	VIT_00S0904G00010	VIT_00S0207G00210	VIT_09S0002G04360	VIT_11S0016G05840	VIT_12S0059G00270	VIT_04S0044G01410	VIT_18S0001G12500	VIT_00S0125G00280	VIT_11S0016G01400	VIT_18S0089G01170	VIT_03S0063G02020
46658	4.4022e-07	3.5927e-05	7	26	401	20871	anchored to plasma membrane	VIT_17S0000G05070	VIT_12S0028G02540	VIT_02S0154G00080	VIT_12S0057G01020	VIT_06S0004G04610	VIT_11S0016G02960	VIT_14S0006G00520
9069	4.9277e-07	3.7564e-05	15	160	401	20871	serine family amino acid metabolic process	VIT_01S0137G00210	VIT_00S0313G00040	VIT_10S0116G01780	VIT_10S0116G01540	VIT_10S0003G04350	VIT_09S0018G01870	VIT_12S0028G02000	VIT_15S0046G02160	VIT_03S0038G02230	VIT_18S0001G05040	VIT_12S0059G00270	VIT_08S0040G00980	VIT_04S0044G01410	VIT_00S0125G00280	VIT_18S0089G01170
9522	5.1142e-07	3.7564e-05	8	38	401	20871	photosystem I	VIT_13S0019G04140	VIT_05S0020G03180	VIT_08S0007G02190	VIT_10S0003G02890	VIT_04S0044G01410	VIT_00S0125G00280	VIT_18S0089G01170	VIT_10S0003G04350
5886	6.1492e-07	4.1798e-05	39	857	401	20871	plasma membrane	VIT_16S0022G01430	VIT_06S0061G00350	VIT_07S0005G05510	VIT_18S0001G08100	VIT_14S0066G01790	VIT_05S0020G01820	VIT_08S0007G00470	VIT_08S0007G02790	VIT_07S0031G00480	VIT_17S0000G05070	VIT_12S0028G02540	VIT_06S0004G08210	VIT_09S0002G04020	VIT_11S0016G05840	VIT_06S0004G04610	VIT_05S0102G00120	VIT_19S0014G02970	VIT_12S0034G01760	VIT_11S0016G04570	VIT_17S0000G00830	VIT_12S0057G01020	VIT_02S0241G00120	VIT_14S0066G00250	VIT_10S0003G04490	VIT_01S0011G01140	VIT_13S0064G00460	VIT_12S0028G02180	VIT_13S0064G00440	VIT_14S0006G00520	VIT_09S0002G00330	VIT_09S0002G00130	VIT_02S0012G01140	VIT_02S0154G00080	VIT_15S0021G01130	VIT_14S0068G00940	VIT_11S0016G02960	VIT_08S0040G00980	VIT_18S0001G09040	VIT_08S0040G01890
10817	6.2598e-07	4.1798e-05	15	163	401	20871	regulation of hormone levels	VIT_12S0059G01320	VIT_00S0313G00040	VIT_11S0016G04570	VIT_12S0057G01020	VIT_05S0029G00420	VIT_13S0064G00440	VIT_10S0116G01540	VIT_10S0003G00330	VIT_17S0000G05070	VIT_09S0018G01870	VIT_02S0154G00080	VIT_18S0001G13230	VIT_14S0108G00430	VIT_08S0040G00980	VIT_03S0038G00270
9411	1.4729e-06	9.0151e-05	10	74	401	20871	response to UV	VIT_10S0003G00330	VIT_07S0031G02560	VIT_17S0000G05070	VIT_13S0064G01260	VIT_00S0313G00040	VIT_02S0154G00080	VIT_12S0028G02000	VIT_14S0108G00430	VIT_08S0040G00980	VIT_03S0038G00270
9505	1.4729e-06	9.0151e-05	10	74	401	20871	plant-type cell wall	VIT_11S0118G00420	VIT_17S0000G05070	VIT_16S0022G01430	VIT_02S0154G00080	VIT_10S0071G01100	VIT_09S0002G04020	VIT_14S0066G00250	VIT_11S0016G01220	VIT_11S0016G02960	VIT_07S0031G02480
9664	1.635e-06	9.6071e-05	13	132	401	20871	plant-type cell wall organization	VIT_11S0016G04570	VIT_17S0053G00990	VIT_08S0007G00440	VIT_04S0023G02690	VIT_10S0003G00330	VIT_17S0000G05070	VIT_00S0583G00030	VIT_01S0026G02620	VIT_03S0038G02230	VIT_12S0059G00270	VIT_14S0108G01020	VIT_04S0079G00420	VIT_03S0038G00270
44436	1.7353e-06	9.8044e-05	19	275	401	20871	thylakoid part	VIT_01S0137G00210	VIT_07S0005G04400	VIT_08S0007G02190	VIT_12S0059G01810	VIT_10S0003G02890	VIT_10S0003G04350	VIT_13S0019G04140	VIT_05S0020G03180	VIT_00S0904G00010	VIT_00S0207G00210	VIT_09S0002G04360	VIT_11S0016G05840	VIT_12S0059G00270	VIT_04S0044G01410	VIT_18S0001G12500	VIT_00S0125G00280	VIT_11S0016G01400	VIT_18S0089G01170	VIT_03S0063G02020
15979	1.932e-06	0.00010511	19	277	401	20871	photosynthesis	VIT_01S0137G00210	VIT_07S0005G04400	VIT_08S0007G02190	VIT_12S0059G01810	VIT_10S0003G02890	VIT_10S0003G04350	VIT_12S0057G00940	VIT_13S0019G04140	VIT_05S0020G03180	VIT_00S0904G00010	VIT_00S0207G00210	VIT_09S0002G04360	VIT_11S0016G01220	VIT_12S0059G00270	VIT_04S0044G01410	VIT_00S0125G00280	VIT_11S0016G01400	VIT_18S0089G01170	VIT_03S0063G02020
10015	2.1573e-06	0.00011318	14	157	401	20871	root morphogenesis	VIT_12S0059G01320	VIT_12S0028G03060	VIT_00S0313G00040	VIT_11S0016G04570	VIT_12S0057G01020	VIT_10S0116G01540	VIT_10S0003G00330	VIT_17S0000G05070	VIT_02S0154G00080	VIT_05S0020G03170	VIT_14S0108G00430	VIT_08S0040G00980	VIT_03S0038G00270	VIT_08S0040G01890
5576	2.4029e-06	0.00012172	24	421	401	20871	extracellular region	VIT_07S0005G02590	VIT_17S0053G00990	VIT_13S0067G00730	VIT_08S0007G00440	VIT_11S0103G00550	VIT_12S0028G02180	VIT_14S0066G01850	VIT_10S0116G01540	VIT_01S0150G00460	VIT_01S0026G02620	VIT_02S0154G00080	VIT_10S0071G01100	VIT_06S0004G07770	VIT_07S0031G00540	VIT_12S0134G00160	VIT_05S0062G00250	VIT_03S0038G02230	VIT_11S0016G01220	VIT_11S0016G05840	VIT_18S0001G05040	VIT_14S0108G01020	VIT_04S0079G00420	VIT_02S0025G01330	VIT_06S0009G01320
8361	2.7611e-06	0.0001352	17	232	401	20871	regulation of cell size	VIT_12S0059G01320	VIT_02S0025G04920	VIT_00S0313G00040	VIT_11S0016G04570	VIT_12S0057G01020	VIT_10S0116G01540	VIT_10S0003G00330	VIT_17S0000G05070	VIT_00S0583G00030	VIT_02S0154G00080	VIT_14S0108G00430	VIT_06S0004G04610	VIT_14S0108G01020	VIT_08S0040G00980	VIT_04S0079G00420	VIT_03S0038G00270	VIT_08S0040G01890
48767	3.087e-06	0.00014629	9	63	401	20871	root hair elongation	VIT_10S0003G00330	VIT_17S0000G05070	VIT_00S0313G00040	VIT_02S0154G00080	VIT_12S0057G01020	VIT_14S0108G00430	VIT_08S0040G00980	VIT_03S0038G00270	VIT_08S0040G01890
31225	3.4177e-06	0.00014771	10	81	401	20871	anchored to membrane	VIT_17S0000G05070	VIT_02S0025G02410	VIT_12S0028G02540	VIT_02S0154G00080	VIT_00S0533G00050	VIT_12S0057G01020	VIT_05S0020G03130	VIT_06S0004G04610	VIT_11S0016G02960	VIT_14S0006G00520
43473	3.8767e-06	0.00014771	7	35	401	20871	pigmentation	VIT_10S0003G00330	VIT_17S0000G05070	VIT_00S0313G00040	VIT_02S0154G00080	VIT_14S0108G00430	VIT_08S0040G00980	VIT_03S0038G00270
43476	3.8767e-06	0.00014771	7	35	401	20871	pigment accumulation	VIT_10S0003G00330	VIT_17S0000G05070	VIT_00S0313G00040	VIT_02S0154G00080	VIT_14S0108G00430	VIT_08S0040G00980	VIT_03S0038G00270
43478	3.8767e-06	0.00014771	7	35	401	20871	pigment accumulation in response to UV light	VIT_10S0003G00330	VIT_17S0000G05070	VIT_00S0313G00040	VIT_02S0154G00080	VIT_14S0108G00430	VIT_08S0040G00980	VIT_03S0038G00270
43479	3.8767e-06	0.00014771	7	35	401	20871	pigment accumulation in tissues in response to UV light	VIT_10S0003G00330	VIT_17S0000G05070	VIT_00S0313G00040	VIT_02S0154G00080	VIT_14S0108G00430	VIT_08S0040G00980	VIT_03S0038G00270
43480	3.8767e-06	0.00014771	7	35	401	20871	pigment accumulation in tissues	VIT_10S0003G00330	VIT_17S0000G05070	VIT_00S0313G00040	VIT_02S0154G00080	VIT_14S0108G00430	VIT_08S0040G00980	VIT_03S0038G00270
43481	3.8767e-06	0.00014771	7	35	401	20871	anthocyanin accumulation in tissues in response to UV light	VIT_10S0003G00330	VIT_17S0000G05070	VIT_00S0313G00040	VIT_02S0154G00080	VIT_14S0108G00430	VIT_08S0040G00980	VIT_03S0038G00270
31226	3.9214e-06	0.00014771	8	49	401	20871	intrinsic to plasma membrane	VIT_17S0000G05070	VIT_12S0028G02540	VIT_02S0154G00080	VIT_17S0000G00830	VIT_12S0057G01020	VIT_06S0004G04610	VIT_11S0016G02960	VIT_14S0006G00520
32535	4.8739e-06	0.00017463	17	242	401	20871	regulation of cellular component size	VIT_12S0059G01320	VIT_02S0025G04920	VIT_00S0313G00040	VIT_11S0016G04570	VIT_12S0057G01020	VIT_10S0116G01540	VIT_10S0003G00330	VIT_17S0000G05070	VIT_00S0583G00030	VIT_02S0154G00080	VIT_14S0108G00430	VIT_06S0004G04610	VIT_14S0108G01020	VIT_08S0040G00980	VIT_04S0079G00420	VIT_03S0038G00270	VIT_08S0040G01890
90066	4.8739e-06	0.00017463	17	242	401	20871	regulation of anatomical structure size	VIT_12S0059G01320	VIT_02S0025G04920	VIT_00S0313G00040	VIT_11S0016G04570	VIT_12S0057G01020	VIT_10S0116G01540	VIT_10S0003G00330	VIT_17S0000G05070	VIT_00S0583G00030	VIT_02S0154G00080	VIT_14S0108G00430	VIT_06S0004G04610	VIT_14S0108G01020	VIT_08S0040G00980	VIT_04S0079G00420	VIT_03S0038G00270	VIT_08S0040G01890
42546	5.5447e-06	0.00019393	15	194	401	20871	cell wall biogenesis	VIT_02S0025G04920	VIT_11S0016G04570	VIT_18S0122G00330	VIT_05S0020G03130	VIT_04S0023G02690	VIT_01S0150G00460	VIT_10S0003G00330	VIT_07S0031G00480	VIT_17S0000G05070	VIT_12S0134G00160	VIT_05S0062G00250	VIT_03S0038G02230	VIT_18S0001G05040	VIT_03S0038G00270	VIT_08S0040G01890
70882	7.553e-06	0.00025803	15	199	401	20871	cellular cell wall organization or biogenesis	VIT_02S0025G04920	VIT_11S0016G04570	VIT_18S0122G00330	VIT_05S0020G03130	VIT_04S0023G02690	VIT_01S0150G00460	VIT_10S0003G00330	VIT_07S0031G00480	VIT_17S0000G05070	VIT_12S0134G00160	VIT_05S0062G00250	VIT_03S0038G02230	VIT_18S0001G05040	VIT_03S0038G00270	VIT_08S0040G01890
7169	8.3203e-06	0.00027778	8	54	401	20871	transmembrane receptor protein tyrosine kinase signaling pathway	VIT_10S0003G00330	VIT_12S0028G03060	VIT_07S0005G05510	VIT_11S0016G04570	VIT_17S0000G01700	VIT_06S0004G08210	VIT_02S0241G00120	VIT_10S0003G01490
71669	9.3426e-06	0.00030498	14	178	401	20871	plant-type cell wall organization or biogenesis	VIT_02S0025G04920	VIT_11S0016G04570	VIT_17S0053G00990	VIT_08S0007G00440	VIT_04S0023G02690	VIT_10S0003G00330	VIT_17S0000G05070	VIT_00S0583G00030	VIT_01S0026G02620	VIT_03S0038G02230	VIT_12S0059G00270	VIT_14S0108G01020	VIT_04S0079G00420	VIT_03S0038G00270
40007	9.7436e-06	0.00030927	17	255	401	20871	growth	VIT_12S0059G01320	VIT_02S0025G04920	VIT_00S0313G00040	VIT_11S0016G04570	VIT_12S0057G01020	VIT_10S0116G01540	VIT_10S0003G00330	VIT_17S0000G05070	VIT_00S0583G00030	VIT_02S0154G00080	VIT_14S0108G00430	VIT_06S0004G04610	VIT_14S0108G01020	VIT_08S0040G00980	VIT_04S0079G00420	VIT_03S0038G00270	VIT_08S0040G01890
5200	9.8949e-06	0.00030927	7	40	401	20871	structural constituent of cytoskeleton	VIT_18S0001G14360	VIT_16S0050G00380	VIT_06S0009G02020	VIT_08S0007G01630	VIT_18S0001G08250	VIT_08S0040G00980	VIT_02S0025G03540
7167	1.0985e-05	0.00033619	8	56	401	20871	enzyme linked receptor protein signaling pathway	VIT_10S0003G00330	VIT_12S0028G03060	VIT_07S0005G05510	VIT_11S0016G04570	VIT_17S0000G01700	VIT_06S0004G08210	VIT_02S0241G00120	VIT_10S0003G01490
16052	1.1888e-05	0.00035639	23	432	401	20871	carbohydrate catabolic process	VIT_19S0177G00340	VIT_12S0028G03060	VIT_11S0016G04570	VIT_13S0019G04910	VIT_12S0057G01550	VIT_05S0094G00350	VIT_08S0007G09000	VIT_12S0057G01030	VIT_05S0094G00300	VIT_07S0031G02560	VIT_12S0057G00940	VIT_09S0002G00330	VIT_17S0000G05070	VIT_05S0051G00590	VIT_07S0005G00730	VIT_02S0025G01380	VIT_04S0044G01000	VIT_03S0038G02230	VIT_12S0059G00270	VIT_12S0059G01250	VIT_08S0040G00980	VIT_04S0044G01410	VIT_09S0002G00320
16021	1.5147e-05	0.0004437	62	1869	401	20871	integral to membrane	VIT_00S0313G00040	VIT_11S0016G04160	VIT_18S0001G05570	VIT_00S0414G00030	VIT_04S0023G00320	VIT_13S0074G00550	VIT_17S0000G05570	VIT_00S0469G00050	VIT_08S0007G00470	VIT_10S0003G00330	VIT_16S0050G00900	VIT_14S0108G00430	VIT_19S0014G02970	VIT_01S0011G01280	VIT_11S0016G04570	VIT_02S0025G00820	VIT_17S0000G00830	VIT_03S0038G02860	VIT_03S0017G02170	VIT_02S0241G00120	VIT_10S0003G02890	VIT_17S0000G02010	VIT_05S0020G01530	VIT_08S0007G04780	VIT_13S0074G00540	VIT_07S0031G03220	VIT_13S0019G04280	VIT_00S0207G00210	VIT_08S0058G00740	VIT_12S0028G03060	VIT_01S0137G00210	VIT_18S0122G00850	VIT_04S0023G03610	VIT_08S0007G02190	VIT_05S0020G01820	VIT_10S0003G01490	VIT_01S0150G00250	VIT_02S0025G03390	VIT_00S0583G00030	VIT_06S0004G08210	VIT_09S0002G04020	VIT_18S0089G01170
9535	1.5404e-05	0.0004437	14	186	401	20871	chloroplast thylakoid membrane	VIT_01S0137G00210	VIT_07S0005G04400	VIT_12S0059G01810	VIT_10S0003G04350	VIT_13S0019G04140	VIT_09S0002G04360	VIT_11S0016G05840	VIT_12S0059G00270	VIT_04S0044G01410	VIT_18S0001G12500	VIT_00S0125G00280	VIT_11S0016G01400	VIT_18S0089G01170	VIT_03S0063G02020
55035	1.6365e-05	0.00046231	14	187	401	20871	plastid thylakoid membrane	VIT_01S0137G00210	VIT_07S0005G04400	VIT_12S0059G01810	VIT_10S0003G04350	VIT_13S0019G04140	VIT_09S0002G04360	VIT_11S0016G05840	VIT_12S0059G00270	VIT_04S0044G01410	VIT_18S0001G12500	VIT_00S0125G00280	VIT_11S0016G01400	VIT_18S0089G01170	VIT_03S0063G02020
16798	2.3079e-05	0.00063968	24	482	401	20871	hydrolase activity, acting on glycosyl bonds	VIT_11S0118G00420	VIT_16S0022G00670	VIT_12S0059G01320	VIT_08S0007G03690	VIT_07S0005G02590	VIT_08S0007G06060	VIT_05S0094G00350	VIT_17S0000G00290	VIT_07S0031G02480	VIT_04S0023G02690	VIT_14S0006G00520	VIT_01S0150G00460	VIT_05S0094G00300	VIT_06S0009G00810	VIT_10S0071G01100	VIT_18S0001G13230	VIT_02S0025G01380	VIT_12S0134G00160	VIT_18S0001G05180	VIT_05S0062G00250	VIT_12S0059G01250	VIT_11S0016G02960	VIT_12S0028G03610	VIT_02S0025G01330
65008	2.5427e-05	0.0006917	31	718	401	20871	regulation of biological quality	VIT_00S0313G00040	VIT_10S0116G01780	VIT_04S0023G00320	VIT_18S0001G00820	VIT_10S0116G01540	VIT_10S0003G00330	VIT_17S0000G05070	VIT_00S0583G00030	VIT_09S0002G04020	VIT_14S0108G00430	VIT_11S0016G01220	VIT_06S0004G04610	VIT_14S0108G01020	VIT_04S0079G00420	VIT_12S0059G01320	VIT_02S0025G04920	VIT_11S0016G04570	VIT_12S0057G01020	VIT_05S0029G00420	VIT_01S0244G00170	VIT_13S0064G00440	VIT_10S0003G04350	VIT_13S0019G04240	VIT_09S0018G01870	VIT_09S0002G00130	VIT_02S0154G00080	VIT_18S0001G13230	VIT_08S0007G00610	VIT_08S0040G00980	VIT_03S0038G00270	VIT_08S0040G01890
97	2.6156e-05	0.0006986	13	170	401	20871	sulfur amino acid biosynthetic process	VIT_01S0137G00210	VIT_00S0313G00040	VIT_10S0116G01780	VIT_10S0116G01540	VIT_10S0003G04350	VIT_12S0028G02000	VIT_15S0046G02160	VIT_18S0001G05040	VIT_12S0059G00270	VIT_08S0040G00980	VIT_04S0044G01410	VIT_00S0125G00280	VIT_18S0089G01170
9579	2.7153e-05	0.00071227	20	363	401	20871	thylakoid	VIT_01S0137G00210	VIT_07S0005G04400	VIT_08S0007G02190	VIT_12S0059G01810	VIT_10S0003G02890	VIT_10S0116G01540	VIT_10S0003G04350	VIT_13S0019G04140	VIT_05S0020G03180	VIT_00S0904G00010	VIT_00S0207G00210	VIT_09S0002G04360	VIT_11S0016G05840	VIT_12S0059G00270	VIT_04S0044G01410	VIT_18S0001G12500	VIT_00S0125G00280	VIT_11S0016G01400	VIT_18S0089G01170	VIT_03S0063G02020
51258	2.9735e-05	0.00076632	7	47	401	20871	protein polymerization	VIT_18S0001G14360	VIT_16S0050G00380	VIT_06S0009G02020	VIT_08S0007G01630	VIT_18S0001G08250	VIT_08S0040G00980	VIT_02S0025G03540
4553	3.4217e-05	0.00086662	23	462	401	20871	hydrolase activity, hydrolyzing O-glycosyl compounds	VIT_11S0118G00420	VIT_16S0022G00670	VIT_12S0059G01320	VIT_07S0005G02590	VIT_08S0007G06060	VIT_05S0094G00350	VIT_17S0000G00290	VIT_07S0031G02480	VIT_04S0023G02690	VIT_14S0006G00520	VIT_01S0150G00460	VIT_05S0094G00300	VIT_06S0009G00810	VIT_10S0071G01100	VIT_18S0001G13230	VIT_02S0025G01380	VIT_12S0134G00160	VIT_18S0001G05180	VIT_05S0062G00250	VIT_12S0059G01250	VIT_11S0016G02960	VIT_12S0028G03610	VIT_02S0025G01330
6833	3.9295e-05	0.00096207	7	49	401	20871	water transport	VIT_17S0000G05070	VIT_01S0011G01280	VIT_12S0028G02000	VIT_09S0002G04020	VIT_10S0116G01780	VIT_08S0040G00980	VIT_08S0040G01890
42044	3.9295e-05	0.00096207	7	49	401	20871	fluid transport	VIT_17S0000G05070	VIT_01S0011G01280	VIT_12S0028G02000	VIT_09S0002G04020	VIT_10S0116G01780	VIT_08S0040G00980	VIT_08S0040G01890
42651	4.0765e-05	0.00098171	14	203	401	20871	thylakoid membrane	VIT_01S0137G00210	VIT_07S0005G04400	VIT_12S0059G01810	VIT_10S0003G04350	VIT_13S0019G04140	VIT_09S0002G04360	VIT_11S0016G05840	VIT_12S0059G00270	VIT_04S0044G01410	VIT_18S0001G12500	VIT_00S0125G00280	VIT_11S0016G01400	VIT_18S0089G01170	VIT_03S0063G02020
10075	4.4605e-05	0.001048	9	87	401	20871	regulation of meristem growth	VIT_10S0003G00330	VIT_12S0059G01320	VIT_07S0005G05510	VIT_11S0016G04570	VIT_06S0004G08210	VIT_12S0134G00160	VIT_03S0038G02230	VIT_04S0023G02690	VIT_10S0116G01540
45490	4.4945e-05	0.001048	7	50	401	20871	pectin catabolic process	VIT_09S0002G00330	VIT_05S0051G00590	VIT_12S0028G03060	VIT_07S0005G00730	VIT_13S0019G04910	VIT_04S0044G01000	VIT_09S0002G00320
44459	4.6225e-05	0.001061	20	377	401	20871	plasma membrane part	VIT_19S0014G02970	VIT_16S0022G01430	VIT_07S0005G05510	VIT_17S0000G00830	VIT_12S0057G01020	VIT_14S0066G00250	VIT_12S0028G02180	VIT_13S0064G00440	VIT_08S0007G00470	VIT_14S0006G00520	VIT_09S0002G00330	VIT_17S0000G05070	VIT_09S0002G00130	VIT_12S0028G02540	VIT_02S0154G00080	VIT_09S0002G04020	VIT_11S0016G05840	VIT_06S0004G04610	VIT_11S0016G02960	VIT_08S0040G01890
44272	6.4414e-05	0.0014558	16	267	401	20871	sulfur compound biosynthetic process	VIT_01S0137G00210	VIT_00S0313G00040	VIT_10S0116G01780	VIT_10S0116G00530	VIT_10S0116G01540	VIT_10S0003G04350	VIT_12S0028G02000	VIT_15S0046G02160	VIT_11S0206G00110	VIT_03S0038G02230	VIT_18S0001G05040	VIT_12S0059G00270	VIT_08S0040G00980	VIT_04S0044G01410	VIT_00S0125G00280	VIT_18S0089G01170
16049	7.5989e-05	0.0016913	14	215	401	20871	cell growth	VIT_02S0025G04920	VIT_00S0313G00040	VIT_12S0057G01020	VIT_10S0003G00330	VIT_17S0000G05070	VIT_00S0583G00030	VIT_02S0154G00080	VIT_14S0108G00430	VIT_06S0004G04610	VIT_14S0108G01020	VIT_08S0040G00980	VIT_04S0079G00420	VIT_03S0038G00270	VIT_08S0040G01890
5575	7.9276e-05	0.0017361	205	8708	401	20871	cellular_component	VIT_17S0000G03990	VIT_00S0414G00030	VIT_07S0031G02480	VIT_14S0066G01850	VIT_08S0007G00470	VIT_14S0108G00430	VIT_12S0059G00270	VIT_05S0102G00120	VIT_12S0059G01240	VIT_01S0011G01280	VIT_11S0016G04570	VIT_03S0017G02170	VIT_12S0028G02180	VIT_13S0064G00440	VIT_05S0020G01530	VIT_14S0006G00520	VIT_07S0031G03220	VIT_02S0012G01140	VIT_00S0207G00210	VIT_06S0004G02680	VIT_14S0068G00940	VIT_08S0058G00740	VIT_11S0118G00420	VIT_12S0028G03060	VIT_04S0023G01110	VIT_01S0137G00210	VIT_07S0005G04400	VIT_08S0007G03760	VIT_10S0116G01540	VIT_08S0007G02790	VIT_04S0008G04710	VIT_14S0083G00110	VIT_00S0227G00200	VIT_06S0004G08210	VIT_09S0002G04020	VIT_04S0044G01410	VIT_06S0080G00250	VIT_13S0067G00730	VIT_12S0057G01020	VIT_01S0011G01140	VIT_08S0056G01520	VIT_05S0020G03970
44464	8.3534e-05	0.0017361	195	8207	401	20871	cell part	VIT_17S0000G03990	VIT_00S0414G00030	VIT_07S0031G02480	VIT_08S0007G00470	VIT_14S0108G00430	VIT_12S0059G00270	VIT_05S0102G00120	VIT_12S0059G01240	VIT_01S0011G01280	VIT_11S0016G04570	VIT_03S0017G02170	VIT_12S0028G02180	VIT_13S0064G00440	VIT_05S0020G01530	VIT_14S0006G00520	VIT_07S0031G03220	VIT_02S0012G01140	VIT_00S0207G00210	VIT_06S0004G02680	VIT_14S0068G00940	VIT_08S0058G00740	VIT_11S0118G00420	VIT_12S0028G03060	VIT_04S0023G01110	VIT_01S0137G00210	VIT_07S0005G04400	VIT_08S0007G03760	VIT_10S0116G01540	VIT_08S0007G02790	VIT_04S0008G04710	VIT_14S0083G00110	VIT_00S0227G00200	VIT_06S0004G08210	VIT_09S0002G04020	VIT_04S0044G01410	VIT_06S0080G00250	VIT_12S0057G01020	VIT_01S0011G01140	VIT_08S0056G01520	VIT_05S0020G03970	VIT_09S0002G00330	VIT_08S0040G00800
5623	8.3534e-05	0.0017361	195	8207	401	20871	cell	VIT_17S0000G03990	VIT_00S0414G00030	VIT_07S0031G02480	VIT_08S0007G00470	VIT_14S0108G00430	VIT_12S0059G00270	VIT_05S0102G00120	VIT_12S0059G01240	VIT_01S0011G01280	VIT_11S0016G04570	VIT_03S0017G02170	VIT_12S0028G02180	VIT_13S0064G00440	VIT_05S0020G01530	VIT_14S0006G00520	VIT_07S0031G03220	VIT_02S0012G01140	VIT_00S0207G00210	VIT_06S0004G02680	VIT_14S0068G00940	VIT_08S0058G00740	VIT_11S0118G00420	VIT_12S0028G03060	VIT_04S0023G01110	VIT_01S0137G00210	VIT_07S0005G04400	VIT_08S0007G03760	VIT_10S0116G01540	VIT_08S0007G02790	VIT_04S0008G04710	VIT_14S0083G00110	VIT_00S0227G00200	VIT_06S0004G08210	VIT_09S0002G04020	VIT_04S0044G01410	VIT_06S0080G00250	VIT_12S0057G01020	VIT_01S0011G01140	VIT_08S0056G01520	VIT_05S0020G03970	VIT_09S0002G00330	VIT_08S0040G00800
22622	8.3909e-05	0.0017361	14	217	401	20871	root system development	VIT_12S0059G01320	VIT_12S0028G03060	VIT_00S0313G00040	VIT_11S0016G04570	VIT_12S0057G01020	VIT_10S0116G01540	VIT_10S0003G00330	VIT_17S0000G05070	VIT_02S0154G00080	VIT_05S0020G03170	VIT_14S0108G00430	VIT_08S0040G00980	VIT_03S0038G00270	VIT_08S0040G01890
48364	8.3909e-05	0.0017361	14	217	401	20871	root development	VIT_12S0059G01320	VIT_12S0028G03060	VIT_00S0313G00040	VIT_11S0016G04570	VIT_12S0057G01020	VIT_10S0116G01540	VIT_10S0003G00330	VIT_17S0000G05070	VIT_02S0154G00080	VIT_05S0020G03170	VIT_14S0108G00430	VIT_08S0040G00980	VIT_03S0038G00270	VIT_08S0040G01890
60560	0.00011663	0.0023153	10	121	401	20871	developmental growth involved in morphogenesis	VIT_10S0003G00330	VIT_17S0000G05070	VIT_00S0313G00040	VIT_00S0583G00030	VIT_02S0154G00080	VIT_14S0108G00430	VIT_14S0108G01020	VIT_08S0040G00980	VIT_04S0079G00420	VIT_03S0038G00270
48588	0.00011663	0.0023153	10	121	401	20871	developmental cell growth	VIT_10S0003G00330	VIT_17S0000G05070	VIT_00S0313G00040	VIT_00S0583G00030	VIT_02S0154G00080	VIT_12S0057G01020	VIT_14S0108G00430	VIT_08S0040G00980	VIT_03S0038G00270	VIT_08S0040G01890
9826	0.00011663	0.0023153	10	121	401	20871	unidimensional cell growth	VIT_10S0003G00330	VIT_17S0000G05070	VIT_00S0313G00040	VIT_00S0583G00030	VIT_02S0154G00080	VIT_14S0108G00430	VIT_14S0108G01020	VIT_08S0040G00980	VIT_04S0079G00420	VIT_03S0038G00270
45488	0.00012558	0.0024597	8	78	401	20871	pectin metabolic process	VIT_09S0002G00330	VIT_05S0051G00590	VIT_12S0028G03060	VIT_07S0005G00730	VIT_13S0019G04910	VIT_18S0122G00330	VIT_04S0044G01000	VIT_09S0002G00320
48638	0.00013368	0.0025839	10	123	401	20871	regulation of developmental growth	VIT_10S0003G00330	VIT_12S0059G01320	VIT_07S0005G05510	VIT_00S0313G00040	VIT_11S0016G04570	VIT_06S0004G08210	VIT_12S0134G00160	VIT_03S0038G02230	VIT_04S0023G02690	VIT_10S0116G01540
31976	0.00013896	0.0026171	15	256	401	20871	plastid thylakoid	VIT_01S0137G00210	VIT_07S0005G04400	VIT_12S0059G01810	VIT_10S0116G01540	VIT_10S0003G04350	VIT_13S0019G04140	VIT_09S0002G04360	VIT_11S0016G05840	VIT_12S0059G00270	VIT_04S0044G01410	VIT_18S0001G12500	VIT_00S0125G00280	VIT_11S0016G01400	VIT_18S0089G01170	VIT_03S0063G02020
9534	0.00013896	0.0026171	15	256	401	20871	chloroplast thylakoid	VIT_01S0137G00210	VIT_07S0005G04400	VIT_12S0059G01810	VIT_10S0116G01540	VIT_10S0003G04350	VIT_13S0019G04140	VIT_09S0002G04360	VIT_11S0016G05840	VIT_12S0059G00270	VIT_04S0044G01410	VIT_18S0001G12500	VIT_00S0125G00280	VIT_11S0016G01400	VIT_18S0089G01170	VIT_03S0063G02020
96	0.00014826	0.0027569	14	229	401	20871	sulfur amino acid metabolic process	VIT_01S0137G00210	VIT_00S0313G00040	VIT_10S0116G01780	VIT_10S0116G01540	VIT_10S0003G04350	VIT_12S0028G02000	VIT_15S0046G02160	VIT_03S0038G02230	VIT_18S0001G05040	VIT_12S0059G00270	VIT_08S0040G00980	VIT_04S0044G01410	VIT_00S0125G00280	VIT_18S0089G01170
15674	0.00015111	0.0027748	12	175	401	20871	di-, tri-valent inorganic cation transport	VIT_17S0000G05070	VIT_01S0011G01280	VIT_07S0141G00590	VIT_09S0002G04020	VIT_12S0057G01020	VIT_10S0116G01780	VIT_11S0016G01220	VIT_18S0001G05040	VIT_08S0058G00740	VIT_01S0244G00170	VIT_08S0040G01890	VIT_10S0003G04350
8131	0.00015492	0.0028096	4	15	401	20871	amine oxidase activity	VIT_00S1937G00010	VIT_00S1682G00010	VIT_05S0094G01210	VIT_05S0020G03320
9926	0.00016192	0.0029007	6	43	401	20871	auxin polar transport	VIT_10S0003G00330	VIT_12S0059G01320	VIT_17S0000G05070	VIT_11S0016G04570	VIT_14S0108G00430	VIT_10S0116G01540
31984	0.00016469	0.0029148	15	260	401	20871	organelle subcompartment	VIT_01S0137G00210	VIT_07S0005G04400	VIT_12S0059G01810	VIT_10S0116G01540	VIT_10S0003G04350	VIT_13S0019G04140	VIT_09S0002G04360	VIT_11S0016G05840	VIT_12S0059G00270	VIT_04S0044G01410	VIT_18S0001G12500	VIT_00S0125G00280	VIT_11S0016G01400	VIT_18S0089G01170	VIT_03S0063G02020
9765	0.00017431	0.0030484	5	28	401	20871	photosynthesis, light harvesting	VIT_13S0019G04140	VIT_08S0007G02190	VIT_12S0059G01810	VIT_10S0003G02890	VIT_18S0089G01170
48589	0.00018671	0.0032268	12	179	401	20871	developmental growth	VIT_10S0003G00330	VIT_17S0000G05070	VIT_00S0313G00040	VIT_00S0583G00030	VIT_02S0154G00080	VIT_12S0057G01020	VIT_14S0108G00430	VIT_14S0108G01020	VIT_08S0040G00980	VIT_04S0079G00420	VIT_03S0038G00270	VIT_08S0040G01890
44247	0.000201	0.0034333	7	63	401	20871	cellular polysaccharide catabolic process	VIT_09S0002G00330	VIT_05S0051G00590	VIT_12S0028G03060	VIT_07S0005G00730	VIT_13S0019G04910	VIT_04S0044G01000	VIT_09S0002G00320
16168	0.00020733	0.0034571	5	29	401	20871	chlorophyll binding	VIT_13S0019G04140	VIT_08S0007G02190	VIT_10S0003G02890	VIT_18S0089G01170	VIT_10S0003G04350
60918	0.00020945	0.0034571	6	45	401	20871	auxin transport	VIT_10S0003G00330	VIT_12S0059G01320	VIT_17S0000G05070	VIT_11S0016G04570	VIT_14S0108G00430	VIT_10S0116G01540
9914	0.00020945	0.0034571	6	45	401	20871	hormone transport	VIT_10S0003G00330	VIT_12S0059G01320	VIT_17S0000G05070	VIT_11S0016G04570	VIT_14S0108G00430	VIT_10S0116G01540
8202	0.00023891	0.0038996	9	108	401	20871	steroid metabolic process	VIT_03S0038G02920	VIT_11S0016G04570	VIT_18S0001G13230	VIT_12S0057G01020	VIT_08S0007G08470	VIT_01S0137G00290	VIT_18S0001G00810	VIT_08S0040G00980	VIT_13S0064G00440
40008	0.00025385	0.0040979	10	133	401	20871	regulation of growth	VIT_10S0003G00330	VIT_12S0059G01320	VIT_07S0005G05510	VIT_00S0313G00040	VIT_11S0016G04570	VIT_06S0004G08210	VIT_12S0134G00160	VIT_03S0038G02230	VIT_04S0023G02690	VIT_10S0116G01540
9932	0.000315	0.0050297	8	89	401	20871	cell tip growth	VIT_10S0003G00330	VIT_17S0000G05070	VIT_00S0313G00040	VIT_00S0583G00030	VIT_02S0154G00080	VIT_14S0108G00430	VIT_08S0040G00980	VIT_03S0038G00270
9056	0.00033212	0.0052461	52	1661	401	20871	catabolic process	VIT_16S0050G00380	VIT_06S0061G00350	VIT_06S0009G02020	VIT_19S0014G04980	VIT_08S0007G09000	VIT_07S0031G02560	VIT_08S0040G01920	VIT_07S0005G00730	VIT_04S0044G00020	VIT_14S0108G00430	VIT_12S0059G00270	VIT_05S0102G00120	VIT_09S0002G00320	VIT_08S0007G03690	VIT_12S0034G01760	VIT_11S0016G04570	VIT_13S0019G04910	VIT_08S0007G01630	VIT_12S0028G02180	VIT_13S0064G00440	VIT_18S0001G14360	VIT_12S0057G00940	VIT_00S0698G00010	VIT_09S0018G01870	VIT_13S0019G03150	VIT_06S0004G07770	VIT_04S0044G01000	VIT_03S0038G02230	VIT_18S0001G08250	VIT_12S0059G01250	VIT_08S0040G00980	VIT_02S0025G03540	VIT_19S0177G00340	VIT_12S0028G03060	VIT_12S0057G01550	VIT_12S0057G01030	VIT_10S0116G01540	VIT_05S0094G00300	VIT_17S0000G05070	VIT_05S0051G00590	VIT_04S0044G01410	VIT_18S0001G10830
48509	0.00035799	0.0055945	9	114	401	20871	regulation of meristem development	VIT_10S0003G00330	VIT_12S0059G01320	VIT_07S0005G05510	VIT_11S0016G04570	VIT_06S0004G08210	VIT_12S0134G00160	VIT_03S0038G02230	VIT_04S0023G02690	VIT_10S0116G01540
16630	0.00036825	0.0056349	2	2	401	20871	protochlorophyllide reductase activity	VIT_19S0014G03160	VIT_12S0059G00270
3838	0.00036825	0.0056349	2	2	401	20871	sterol 24-C-methyltransferase activity	VIT_08S0007G08470	VIT_13S0064G00440
9605	0.00046286	0.0070098	14	256	401	20871	response to external stimulus	VIT_00S0313G00040	VIT_01S0011G01280	VIT_12S0028G02180	VIT_10S0003G00330	VIT_07S0031G02560	VIT_17S0000G05070	VIT_03S0091G00680	VIT_02S0154G00080	VIT_12S0028G02000	VIT_14S0108G00430	VIT_08S0040G00980	VIT_03S0038G00270	VIT_08S0040G01890	VIT_05S0102G00120
5507	0.00049492	0.0074188	13	228	401	20871	copper ion binding	VIT_02S0025G02410	VIT_12S0034G01140	VIT_18S0001G00470	VIT_00S1682G00010	VIT_05S0020G03130	VIT_01S0011G04740	VIT_05S0094G01210	VIT_05S0020G03320	VIT_00S1937G00010	VIT_02S0154G00080	VIT_11S0016G05520	VIT_14S0108G01320	VIT_06S0009G01320
7020	0.00051564	0.0076513	5	35	401	20871	microtubule nucleation	VIT_10S0003G00330	VIT_16S0022G01430	VIT_13S0019G04030	VIT_11S0016G04570	VIT_03S0038G02230
48469	0.00055486	0.007991	9	121	401	20871	cell maturation	VIT_10S0003G00330	VIT_17S0000G05070	VIT_00S0313G00040	VIT_02S0154G00080	VIT_12S0057G01020	VIT_14S0108G00430	VIT_08S0040G00980	VIT_03S0038G00270	VIT_08S0040G01890
48764	0.00055486	0.007991	9	121	401	20871	trichoblast maturation	VIT_10S0003G00330	VIT_17S0000G05070	VIT_00S0313G00040	VIT_02S0154G00080	VIT_12S0057G01020	VIT_14S0108G00430	VIT_08S0040G00980	VIT_03S0038G00270	VIT_08S0040G01890
48765	0.00055486	0.007991	9	121	401	20871	root hair cell differentiation	VIT_10S0003G00330	VIT_17S0000G05070	VIT_00S0313G00040	VIT_02S0154G00080	VIT_12S0057G01020	VIT_14S0108G00430	VIT_08S0040G00980	VIT_03S0038G00270	VIT_08S0040G01890
9309	0.00057184	0.0081556	17	356	401	20871	amine biosynthetic process	VIT_14S0060G01190	VIT_01S0137G00210	VIT_00S0313G00040	VIT_10S0116G01780	VIT_12S0057G01550	VIT_10S0116G01540	VIT_10S0003G04350	VIT_09S0018G01870	VIT_12S0028G02000	VIT_15S0046G02160	VIT_03S0038G02230	VIT_18S0001G05040	VIT_12S0059G00270	VIT_08S0040G00980	VIT_04S0044G01410	VIT_00S0125G00280	VIT_18S0089G01170
8150	0.00063759	0.0089526	347	16764	401	20871	biological_process	VIT_01S0011G05190	VIT_17S0000G03990	VIT_00S0414G00030	VIT_19S0014G04980	VIT_07S0031G02480	VIT_10S0003G02120	VIT_14S0066G01850	VIT_08S0007G00470	VIT_03S0091G00680	VIT_08S0040G01920	VIT_14S0108G00430	VIT_15S0021G01860	VIT_12S0059G00270	VIT_05S0102G00120	VIT_12S0059G01240	VIT_05S0077G01450	VIT_18S0001G09500	VIT_01S0011G01280	VIT_11S0016G04570	VIT_14S0068G00030	VIT_00S1764G00020	VIT_03S0017G02170	VIT_18S0072G00170	VIT_18S0001G00810	VIT_12S0028G02180	VIT_13S0064G00440	VIT_14S0006G00520	VIT_07S0031G03220	VIT_13S0067G03430	VIT_03S0038G04450	VIT_02S0012G01140	VIT_00S0207G00210	VIT_06S0004G02680	VIT_12S0059G01250	VIT_14S0068G00940	VIT_08S0058G00740	VIT_09S0002G03860	VIT_11S0118G00420	VIT_12S0028G03060	VIT_04S0023G01110	VIT_01S0137G00210	VIT_13S0067G02900
19684	0.00063991	0.0089526	12	205	401	20871	photosynthesis, light reaction	VIT_01S0137G00210	VIT_13S0019G04140	VIT_07S0005G04400	VIT_08S0007G02190	VIT_12S0059G01810	VIT_09S0002G04360	VIT_11S0016G01220	VIT_12S0059G00270	VIT_10S0003G02890	VIT_04S0044G01410	VIT_18S0089G01170	VIT_03S0063G02020
42744	0.00067094	0.0092982	5	37	401	20871	hydrogen peroxide catabolic process	VIT_12S0034G01760	VIT_00S0698G00010	VIT_06S0004G07770	VIT_04S0044G00020	VIT_10S0116G01540
6694	0.0006915	0.0093796	8	100	401	20871	steroid biosynthetic process	VIT_03S0038G02920	VIT_11S0016G04570	VIT_18S0001G13230	VIT_12S0057G01020	VIT_08S0007G08470	VIT_18S0001G00810	VIT_08S0040G00980	VIT_13S0064G00440
9832	0.00069443	0.0093796	7	77	401	20871	plant-type cell wall biogenesis	VIT_10S0003G00330	VIT_17S0000G05070	VIT_02S0025G04920	VIT_11S0016G04570	VIT_03S0038G02230	VIT_03S0038G00270	VIT_04S0023G02690
7017	0.00070085	0.0093796	14	267	401	20871	microtubule-based process	VIT_16S0050G00380	VIT_16S0022G01430	VIT_19S0090G01230	VIT_06S0009G02020	VIT_11S0016G04570	VIT_08S0007G01630	VIT_10S0003G00330	VIT_18S0001G14360	VIT_13S0019G04030	VIT_03S0038G00350	VIT_03S0038G02230	VIT_18S0001G08250	VIT_08S0040G00980	VIT_02S0025G03540
10054	0.00070235	0.0093796	9	125	401	20871	trichoblast differentiation	VIT_10S0003G00330	VIT_17S0000G05070	VIT_00S0313G00040	VIT_02S0154G00080	VIT_12S0057G01020	VIT_14S0108G00430	VIT_08S0040G00980	VIT_03S0038G00270	VIT_08S0040G01890
46394	0.00073691	0.0096179	24	607	401	20871	carboxylic acid biosynthetic process	VIT_01S0137G00210	VIT_00S0313G00040	VIT_18S0001G08310	VIT_10S0116G01780	VIT_12S0057G01550	VIT_19S0014G04980	VIT_05S0029G00420	VIT_10S0116G01540	VIT_10S0003G04350	VIT_13S0067G03890	VIT_04S0008G04710	VIT_09S0018G01870	VIT_00S0583G00030	VIT_12S0028G02000	VIT_05S0020G03170	VIT_04S0008G01210	VIT_15S0046G02160	VIT_03S0038G02230	VIT_18S0001G05040	VIT_12S0059G00270	VIT_08S0040G00980	VIT_04S0044G01410	VIT_00S0125G00280	VIT_18S0089G01170
16053	0.00073691	0.0096179	24	607	401	20871	organic acid biosynthetic process	VIT_01S0137G00210	VIT_00S0313G00040	VIT_18S0001G08310	VIT_10S0116G01780	VIT_12S0057G01550	VIT_19S0014G04980	VIT_05S0029G00420	VIT_10S0116G01540	VIT_10S0003G04350	VIT_13S0067G03890	VIT_04S0008G04710	VIT_09S0018G01870	VIT_00S0583G00030	VIT_12S0028G02000	VIT_05S0020G03170	VIT_04S0008G01210	VIT_15S0046G02160	VIT_03S0038G02230	VIT_18S0001G05040	VIT_12S0059G00270	VIT_08S0040G00980	VIT_04S0044G01410	VIT_00S0125G00280	VIT_18S0089G01170
10053	0.00074383	0.0096179	9	126	401	20871	root epidermal cell differentiation	VIT_10S0003G00330	VIT_17S0000G05070	VIT_00S0313G00040	VIT_02S0154G00080	VIT_12S0057G01020	VIT_14S0108G00430	VIT_08S0040G00980	VIT_03S0038G00270	VIT_08S0040G01890
16641	0.00074639	0.0096179	4	22	401	20871	oxidoreductase activity, acting on the CH-NH2 group of donors, oxygen as acceptor	VIT_00S1937G00010	VIT_00S1682G00010	VIT_05S0094G01210	VIT_05S0020G03320
70301	0.00076055	0.0097152	5	38	401	20871	cellular response to hydrogen peroxide	VIT_12S0034G01760	VIT_00S0698G00010	VIT_06S0004G07770	VIT_04S0044G00020	VIT_10S0116G01540
6468	0.00077909	0.0098662	45	1431	401	20871	protein amino acid phosphorylation	VIT_06S0004G01410	VIT_12S0028G03060	VIT_07S0005G05510	VIT_13S0156G00610	VIT_08S0007G01520	VIT_06S0004G01390	VIT_13S0019G02300	VIT_17S0000G05570	VIT_05S0020G00730	VIT_10S0003G01490	VIT_10S0003G00330	VIT_07S0031G00480	VIT_07S0129G00960	VIT_07S0031G00120	VIT_15S0046G02030	VIT_08S0040G01920	VIT_16S0098G00160	VIT_06S0004G08210	VIT_16S0098G00720	VIT_11S0016G02430	VIT_06S0004G01400	VIT_19S0014G00110	VIT_01S0011G04270	VIT_11S0016G04570	VIT_14S0068G00030	VIT_00S1764G00020	VIT_17S0000G01700	VIT_01S0011G04290	VIT_06S0004G01380	VIT_02S0241G00120	VIT_18S0072G00170	VIT_17S0000G02010	VIT_12S0057G00940	VIT_10S0003G01990	VIT_02S0012G01140	VIT_04S0008G00440	VIT_07S0129G00870	VIT_00S1353G00010	VIT_07S0129G00970	VIT_14S0083G00620	VIT_14S0068G00940	VIT_03S0038G00270
9653	0.00079769	0.0099854	27	721	401	20871	anatomical structure morphogenesis	VIT_12S0028G03060	VIT_07S0005G05510	VIT_00S0313G00040	VIT_17S0000G05570	VIT_10S0116G01540	VIT_10S0003G00330	VIT_17S0000G05070	VIT_00S0583G00030	VIT_07S0031G00540	VIT_09S0002G04360	VIT_14S0108G00430	VIT_11S0016G01220	VIT_12S0059G00270	VIT_14S0108G01020	VIT_04S0079G00420	VIT_03S0063G02020	VIT_12S0059G01320	VIT_14S0068G00330	VIT_11S0016G04570	VIT_12S0057G01020	VIT_02S0154G00080	VIT_05S0020G03170	VIT_15S0021G01130	VIT_01S0026G02200	VIT_08S0040G00980	VIT_03S0038G00270	VIT_08S0040G01890
44275	0.0008021	0.0099854	17	367	401	20871	cellular carbohydrate catabolic process	VIT_19S0177G00340	VIT_12S0028G03060	VIT_13S0019G04910	VIT_12S0057G01550	VIT_08S0007G09000	VIT_12S0057G01030	VIT_07S0031G02560	VIT_12S0057G00940	VIT_09S0002G00330	VIT_17S0000G05070	VIT_05S0051G00590	VIT_07S0005G00730	VIT_04S0044G01000	VIT_12S0059G00270	VIT_08S0040G00980	VIT_04S0044G01410	VIT_09S0002G00320
21700	0.00083277	0.01028	9	128	401	20871	developmental maturation	VIT_10S0003G00330	VIT_17S0000G05070	VIT_00S0313G00040	VIT_02S0154G00080	VIT_12S0057G01020	VIT_14S0108G00430	VIT_08S0040G00980	VIT_03S0038G00270	VIT_08S0040G01890
8652	0.0008478	0.010324	16	336	401	20871	cellular amino acid biosynthetic process	VIT_01S0137G00210	VIT_00S0313G00040	VIT_10S0116G01780	VIT_12S0057G01550	VIT_10S0116G01540	VIT_10S0003G04350	VIT_09S0018G01870	VIT_12S0028G02000	VIT_15S0046G02160	VIT_03S0038G02230	VIT_18S0001G05040	VIT_12S0059G00270	VIT_08S0040G00980	VIT_04S0044G01410	VIT_00S0125G00280	VIT_18S0089G01170
5215	0.0008504	0.010324	39	1192	401	20871	transporter activity	VIT_06S0061G00350	VIT_11S0016G04160	VIT_18S0001G05570	VIT_18S0122G00850	VIT_17S0000G07850	VIT_17S0000G00460	VIT_17S0000G05550	VIT_01S0150G00250	VIT_16S0050G00900	VIT_02S0025G03390	VIT_09S0002G04020	VIT_14S0108G00430	VIT_11S0052G00240	VIT_12S0059G01240	VIT_02S0025G04920	VIT_01S0011G01280	VIT_08S0056G01000	VIT_02S0025G00820	VIT_07S0005G03960	VIT_04S0023G02730	VIT_17S0000G00830	VIT_03S0038G02860	VIT_03S0017G02170	VIT_01S0011G01140	VIT_08S0007G02020	VIT_05S0020G03970	VIT_14S0066G01640	VIT_08S0007G04780	VIT_07S0031G03220	VIT_09S0002G00130	VIT_05S0049G00940	VIT_08S0040G00800	VIT_13S0019G04280	VIT_07S0141G00590	VIT_09S0002G04130	VIT_11S0052G01560	VIT_00S0225G00060	VIT_08S0058G00740	VIT_08S0040G01890
9506	0.00090078	0.010586	14	274	401	20871	plasmodesma	VIT_19S0014G02970	VIT_16S0022G01430	VIT_07S0005G05510	VIT_14S0066G00250	VIT_12S0028G02180	VIT_13S0064G00440	VIT_08S0007G00470	VIT_09S0002G00330	VIT_09S0002G00130	VIT_12S0028G02540	VIT_02S0154G00080	VIT_09S0002G04020	VIT_11S0016G05840	VIT_08S0040G01890
30054	0.00090078	0.010586	14	274	401	20871	cell junction	VIT_19S0014G02970	VIT_16S0022G01430	VIT_07S0005G05510	VIT_14S0066G00250	VIT_12S0028G02180	VIT_13S0064G00440	VIT_08S0007G00470	VIT_09S0002G00330	VIT_09S0002G00130	VIT_12S0028G02540	VIT_02S0154G00080	VIT_09S0002G04020	VIT_11S0016G05840	VIT_08S0040G01890
55044	0.00090078	0.010586	14	274	401	20871	symplast	VIT_19S0014G02970	VIT_16S0022G01430	VIT_07S0005G05510	VIT_14S0066G00250	VIT_12S0028G02180	VIT_13S0064G00440	VIT_08S0007G00470	VIT_09S0002G00330	VIT_09S0002G00130	VIT_12S0028G02540	VIT_02S0154G00080	VIT_09S0002G04020	VIT_11S0016G05840	VIT_08S0040G01890
5911	0.00090078	0.010586	14	274	401	20871	cell-cell junction	VIT_19S0014G02970	VIT_16S0022G01430	VIT_07S0005G05510	VIT_14S0066G00250	VIT_12S0028G02180	VIT_13S0064G00440	VIT_08S0007G00470	VIT_09S0002G00330	VIT_09S0002G00130	VIT_12S0028G02540	VIT_02S0154G00080	VIT_09S0002G04020	VIT_11S0016G05840	VIT_08S0040G01890
6790	0.000931	0.010835	16	339	401	20871	sulfur metabolic process	VIT_01S0137G00210	VIT_00S0313G00040	VIT_10S0116G01780	VIT_10S0116G00530	VIT_10S0116G01540	VIT_10S0003G04350	VIT_12S0028G02000	VIT_15S0046G02160	VIT_11S0206G00110	VIT_03S0038G02230	VIT_18S0001G05040	VIT_12S0059G00270	VIT_08S0040G00980	VIT_04S0044G01410	VIT_00S0125G00280	VIT_18S0089G01170
9888	0.00093675	0.010835	19	440	401	20871	tissue development	VIT_12S0059G01320	VIT_07S0005G05510	VIT_00S0313G00040	VIT_11S0016G04570	VIT_12S0057G01020	VIT_04S0023G02690	VIT_10S0116G01540	VIT_10S0003G00330	VIT_17S0000G05070	VIT_02S0154G00080	VIT_15S0021G01130	VIT_06S0004G08210	VIT_17S0000G08290	VIT_12S0134G00160	VIT_14S0108G00430	VIT_03S0038G02230	VIT_08S0040G00980	VIT_03S0038G00270	VIT_08S0040G01890
44085	0.00094674	0.010865	31	882	401	20871	cellular component biogenesis	VIT_16S0050G00380	VIT_01S0137G00210	VIT_06S0009G02020	VIT_07S0005G04400	VIT_12S0059G01810	VIT_18S0122G00330	VIT_10S0003G00330	VIT_07S0031G00480	VIT_17S0000G05070	VIT_09S0002G04360	VIT_12S0059G00270	VIT_18S0089G01170	VIT_02S0025G04920	VIT_11S0016G04570	VIT_08S0007G01630	VIT_05S0020G03130	VIT_04S0023G02690	VIT_01S0150G00460	VIT_18S0001G14360	VIT_13S0019G04140	VIT_11S0016G03210	VIT_12S0134G00160	VIT_05S0062G00250	VIT_03S0038G02230	VIT_18S0001G08250	VIT_18S0001G05040	VIT_08S0040G00980	VIT_18S0001G09040	VIT_03S0038G00270	VIT_08S0040G01890	VIT_02S0025G03540
3824	0.0010254	0.011677	217	9679	401	20871	catalytic activity	VIT_17S0000G03990	VIT_00S0414G00030	VIT_19S0014G04980	VIT_07S0031G02480	VIT_10S0003G02120	VIT_14S0066G01850	VIT_08S0007G00470	VIT_08S0040G01920	VIT_14S0108G00430	VIT_15S0021G01860	VIT_12S0059G00270	VIT_05S0102G00120	VIT_18S0001G09500	VIT_11S0016G04570	VIT_14S0068G00030	VIT_00S1764G00020	VIT_18S0072G00170	VIT_18S0001G00810	VIT_12S0028G02180	VIT_13S0064G00440	VIT_05S0020G01530	VIT_14S0006G00520	VIT_02S0012G01140	VIT_12S0059G01250	VIT_14S0068G00940	VIT_11S0118G00420	VIT_12S0028G03060	VIT_10S0116G01780	VIT_00S1682G00010	VIT_11S0065G00130	VIT_08S0007G03760	VIT_12S0057G01030	VIT_10S0116G01540	VIT_06S0004G06390	VIT_04S0008G04710	VIT_05S0062G00720	VIT_14S0083G00110	VIT_15S0046G02030	VIT_06S0004G08210	VIT_12S0028G03610	VIT_18S0001G10830	VIT_16S0022G00670
70838	0.0010366	0.011714	9	132	401	20871	divalent metal ion transport	VIT_17S0000G05070	VIT_07S0141G00590	VIT_09S0002G04020	VIT_12S0057G01020	VIT_10S0116G01780	VIT_11S0016G01220	VIT_18S0001G05040	VIT_01S0244G00170	VIT_10S0003G04350
44264	0.0011848	0.013261	20	484	401	20871	cellular polysaccharide metabolic process	VIT_12S0028G03060	VIT_11S0016G04570	VIT_13S0019G04910	VIT_18S0122G00330	VIT_00S0414G00030	VIT_05S0020G03130	VIT_12S0028G01390	VIT_00S0469G00050	VIT_01S0150G00460	VIT_09S0002G00330	VIT_17S0000G05070	VIT_05S0051G00590	VIT_07S0005G00730	VIT_12S0134G00160	VIT_04S0044G01000	VIT_05S0062G00250	VIT_03S0038G02230	VIT_12S0059G00270	VIT_08S0040G01890	VIT_09S0002G00320
9308	0.0011916	0.013261	27	741	401	20871	amine metabolic process	VIT_01S0137G00210	VIT_00S0313G00040	VIT_10S0116G01780	VIT_00S1682G00010	VIT_12S0057G01550	VIT_05S0094G01210	VIT_05S0020G03320	VIT_10S0116G01540	VIT_05S0094G00300	VIT_12S0028G02000	VIT_12S0059G00270	VIT_04S0044G01410	VIT_18S0089G01170	VIT_14S0060G01190	VIT_05S0094G00350	VIT_05S0029G00420	VIT_13S0064G00440	VIT_04S0023G02690	VIT_10S0003G04350	VIT_09S0018G01870	VIT_00S1937G00010	VIT_15S0046G02160	VIT_03S0038G02230	VIT_18S0001G05040	VIT_08S0040G00980	VIT_00S0125G00280	VIT_06S0009G01110
34614	0.0012105	0.01334	5	42	401	20871	cellular response to reactive oxygen species	VIT_12S0034G01760	VIT_00S0698G00010	VIT_06S0004G07770	VIT_04S0044G00020	VIT_10S0116G01540
4674	0.0012169	0.01334	35	1054	401	20871	protein serine/threonine kinase activity	VIT_06S0004G01410	VIT_12S0028G03060	VIT_07S0005G05510	VIT_13S0156G00610	VIT_06S0004G01390	VIT_13S0019G02300	VIT_17S0000G05570	VIT_05S0020G00730	VIT_10S0003G01490	VIT_10S0003G00330	VIT_07S0031G00480	VIT_07S0129G00960	VIT_15S0046G02030	VIT_08S0040G01920	VIT_16S0098G00160	VIT_06S0004G08210	VIT_06S0004G01400	VIT_19S0014G00110	VIT_11S0016G04570	VIT_14S0068G00030	VIT_17S0000G01700	VIT_01S0011G04290	VIT_06S0004G01380	VIT_02S0241G00120	VIT_18S0072G00170	VIT_10S0003G01990	VIT_04S0008G00440	VIT_07S0129G00870	VIT_00S1353G00010	VIT_07S0129G00970	VIT_14S0083G00620	VIT_14S0068G00940	VIT_04S0044G00730	VIT_14S0060G00460	VIT_00S1644G00010
48038	0.0014357	0.015623	4	26	401	20871	quinone binding	VIT_00S1937G00010	VIT_00S1682G00010	VIT_05S0094G01210	VIT_05S0020G03320
42545	0.0015656	0.01691	9	140	401	20871	cell wall modification	VIT_09S0002G00330	VIT_00S0583G00030	VIT_07S0005G00730	VIT_04S0044G01010	VIT_04S0044G01000	VIT_03S0038G02230	VIT_14S0108G01020	VIT_04S0079G00420	VIT_09S0002G00320
4672	0.0015883	0.017031	43	1399	401	20871	protein kinase activity	VIT_06S0004G01410	VIT_12S0028G03060	VIT_07S0005G05510	VIT_13S0156G00610	VIT_08S0007G01520	VIT_06S0004G01390	VIT_13S0019G02300	VIT_17S0000G05570	VIT_05S0020G00730	VIT_10S0003G01490	VIT_10S0003G00330	VIT_07S0031G00480	VIT_07S0129G00960	VIT_07S0031G00120	VIT_15S0046G02030	VIT_08S0040G01920	VIT_16S0098G00160	VIT_06S0004G08210	VIT_16S0098G00720	VIT_11S0016G02430	VIT_06S0004G01400	VIT_19S0014G00110	VIT_01S0011G04270	VIT_11S0016G04570	VIT_14S0068G00030	VIT_00S1764G00020	VIT_17S0000G01700	VIT_01S0011G04290	VIT_06S0004G01380	VIT_02S0241G00120	VIT_18S0072G00170	VIT_17S0000G02010	VIT_10S0003G01990	VIT_02S0012G01140	VIT_04S0008G00440	VIT_07S0129G00870	VIT_00S1353G00010	VIT_07S0129G00970	VIT_14S0083G00620	VIT_14S0068G00940	VIT_04S0044G00730	VIT_14S0060G00460
42542	0.0016222	0.017269	8	114	401	20871	response to hydrogen peroxide	VIT_12S0034G01760	VIT_13S0019G04240	VIT_00S0698G00010	VIT_08S0040G03150	VIT_06S0004G07770	VIT_04S0044G00020	VIT_05S0102G00120	VIT_10S0116G01540
42446	0.0016355	0.017285	7	89	401	20871	hormone biosynthetic process	VIT_09S0018G01870	VIT_11S0016G04570	VIT_18S0001G13230	VIT_12S0057G01020	VIT_08S0040G00980	VIT_05S0029G00420	VIT_13S0064G00440
18298	0.0016601	0.01742	4	27	401	20871	protein-chromophore linkage	VIT_13S0019G04140	VIT_08S0007G02190	VIT_10S0003G02890	VIT_18S0089G01170
8152	0.0018479	0.019252	243	11133	401	20871	metabolic process	VIT_17S0000G03990	VIT_00S0414G00030	VIT_19S0014G04980	VIT_07S0031G02480	VIT_10S0003G02120	VIT_14S0066G01850	VIT_08S0007G00470	VIT_08S0040G01920	VIT_14S0108G00430	VIT_15S0021G01860	VIT_12S0059G00270	VIT_05S0102G00120	VIT_18S0001G09500	VIT_11S0016G04570	VIT_14S0068G00030	VIT_00S1764G00020	VIT_18S0072G00170	VIT_18S0001G00810	VIT_12S0028G02180	VIT_13S0064G00440	VIT_14S0006G00520	VIT_02S0012G01140	VIT_00S0207G00210	VIT_12S0059G01250	VIT_14S0068G00940	VIT_11S0118G00420	VIT_12S0028G03060	VIT_01S0137G00210	VIT_07S0005G04400	VIT_10S0116G01780	VIT_00S1682G00010	VIT_11S0065G00130	VIT_08S0007G03760	VIT_12S0057G01030	VIT_10S0116G01540	VIT_06S0004G06390	VIT_04S0008G04710	VIT_05S0062G00720	VIT_15S0046G02030	VIT_06S0004G08210	VIT_04S0044G01410	VIT_12S0028G03610
9416	0.0019041	0.019698	19	468	401	20871	response to light stimulus	VIT_13S0064G01260	VIT_00S0313G00040	VIT_08S0040G03150	VIT_10S0003G04490	VIT_10S0003G00330	VIT_07S0031G02560	VIT_12S0057G00940	VIT_17S0000G05070	VIT_13S0019G04240	VIT_13S0019G04140	VIT_03S0091G00680	VIT_02S0154G00080	VIT_12S0028G02000	VIT_08S0007G00610	VIT_14S0108G00430	VIT_12S0059G00270	VIT_08S0040G00980	VIT_03S0038G00270	VIT_18S0089G01170
16132	0.0020184	0.020591	5	47	401	20871	brassinosteroid biosynthetic process	VIT_11S0016G04570	VIT_18S0001G13230	VIT_12S0057G01020	VIT_08S0040G00980	VIT_13S0064G00440
34599	0.0020184	0.020591	5	47	401	20871	cellular response to oxidative stress	VIT_12S0034G01760	VIT_00S0698G00010	VIT_06S0004G07770	VIT_04S0044G00020	VIT_10S0116G01540
10073	0.0020894	0.021168	9	146	401	20871	meristem maintenance	VIT_10S0003G00330	VIT_12S0059G01320	VIT_07S0005G05510	VIT_11S0016G04570	VIT_06S0004G08210	VIT_12S0134G00160	VIT_03S0038G02230	VIT_04S0023G02690	VIT_10S0116G01540
4096	0.0021536	0.021376	2	4	401	20871	catalase activity	VIT_00S0698G00010	VIT_04S0044G00020
9650	0.0021536	0.021376	2	4	401	20871	UV protection	VIT_13S0064G01260	VIT_12S0028G02000
9897	0.0021536	0.021376	2	4	401	20871	external side of plasma membrane	VIT_17S0000G05070	VIT_06S0004G04610
16129	0.0022182	0.021723	5	48	401	20871	phytosteroid biosynthetic process	VIT_11S0016G04570	VIT_18S0001G13230	VIT_12S0057G01020	VIT_08S0040G00980	VIT_13S0064G00440
16131	0.0022182	0.021723	5	48	401	20871	brassinosteroid metabolic process	VIT_11S0016G04570	VIT_18S0001G13230	VIT_12S0057G01020	VIT_08S0040G00980	VIT_13S0064G00440
16128	0.0024319	0.023659	5	49	401	20871	phytosteroid metabolic process	VIT_11S0016G04570	VIT_18S0001G13230	VIT_12S0057G01020	VIT_08S0040G00980	VIT_13S0064G00440
16638	0.0024775	0.023787	4	30	401	20871	oxidoreductase activity, acting on the CH-NH2 group of donors	VIT_00S1937G00010	VIT_00S1682G00010	VIT_05S0094G01210	VIT_05S0020G03320
9739	0.0024775	0.023787	4	30	401	20871	response to gibberellin stimulus	VIT_14S0066G01790	VIT_19S0014G04980	VIT_13S0064G00460	VIT_08S0040G00980
5874	0.0026169	0.024962	8	123	401	20871	microtubule	VIT_18S0001G14360	VIT_16S0050G00380	VIT_06S0009G02020	VIT_03S0038G00350	VIT_08S0007G01630	VIT_18S0001G08250	VIT_08S0040G00980	VIT_02S0025G03540
48046	0.0027057	0.025643	10	181	401	20871	apoplast	VIT_13S0067G00730	VIT_02S0154G00080	VIT_10S0071G01100	VIT_07S0031G00540	VIT_12S0134G00160	VIT_05S0062G00250	VIT_11S0016G05840	VIT_12S0028G02180	VIT_10S0116G01540	VIT_01S0150G00460
16684	0.0027517	0.025746	8	124	401	20871	oxidoreductase activity, acting on peroxide as acceptor	VIT_00S0698G00010	VIT_12S0055G00810	VIT_08S0040G03150	VIT_06S0004G07770	VIT_04S0044G00020	VIT_10S0116G01780	VIT_05S0102G00120	VIT_14S0066G01850
4601	0.0027517	0.025746	8	124	401	20871	peroxidase activity	VIT_00S0698G00010	VIT_12S0055G00810	VIT_08S0040G03150	VIT_06S0004G07770	VIT_04S0044G00020	VIT_10S0116G01780	VIT_05S0102G00120	VIT_14S0066G01850
30003	0.0027912	0.025951	6	73	401	20871	cellular cation homeostasis	VIT_09S0002G00130	VIT_09S0002G04020	VIT_10S0116G01780	VIT_11S0016G01220	VIT_01S0244G00170	VIT_10S0003G04350
8610	0.0028189	0.026044	25	710	401	20871	lipid biosynthetic process	VIT_19S0177G00340	VIT_00S0313G00040	VIT_12S0028G03480	VIT_07S0005G04400	VIT_08S0007G08470	VIT_19S0014G04980	VIT_10S0116G01540	VIT_05S0049G01650	VIT_04S0008G04710	VIT_00S0583G00030	VIT_12S0028G02000	VIT_12S0059G00270	VIT_03S0038G02920	VIT_11S0016G04570	VIT_18S0001G08310	VIT_12S0057G01020	VIT_18S0001G00810	VIT_12S0028G02180	VIT_13S0064G00440	VIT_12S0057G00940	VIT_13S0067G03890	VIT_05S0020G03170	VIT_04S0008G01210	VIT_18S0001G13230	VIT_08S0040G00980
55085	0.002871	0.026324	25	711	401	20871	transmembrane transport	VIT_11S0016G04160	VIT_18S0001G05570	VIT_18S0122G00850	VIT_17S0000G07850	VIT_04S0023G00320	VIT_17S0000G00460	VIT_16S0050G00900	VIT_14S0108G00430	VIT_01S0011G01280	VIT_08S0056G01000	VIT_02S0025G00820	VIT_03S0038G02860	VIT_03S0017G02170	VIT_01S0011G01140	VIT_08S0007G02020	VIT_05S0020G03970	VIT_16S0098G00690	VIT_05S0049G00940	VIT_07S0141G00590	VIT_11S0052G01560	VIT_04S0044G01860	VIT_00S0225G00060	VIT_08S0058G00740	VIT_08S0040G01890	VIT_06S0009G01110
44262	0.002885	0.026324	37	1193	401	20871	cellular carbohydrate metabolic process	VIT_16S0050G00380	VIT_19S0177G00340	VIT_12S0028G03060	VIT_07S0005G04400	VIT_18S0122G00330	VIT_10S0116G01780	VIT_00S0414G00030	VIT_12S0057G01550	VIT_08S0007G09000	VIT_00S0469G00050	VIT_12S0057G01030	VIT_07S0031G02560	VIT_17S0000G05070	VIT_05S0051G00590	VIT_12S0028G02000	VIT_07S0005G00730	VIT_11S0206G00110	VIT_12S0059G00270	VIT_04S0044G01410	VIT_09S0002G00320	VIT_06S0080G00250	VIT_11S0016G04570	VIT_18S0001G08310	VIT_13S0019G04910	VIT_05S0020G03130	VIT_12S0028G01390	VIT_17S0000G00290	VIT_01S0150G00460	VIT_12S0057G00940	VIT_09S0002G00330	VIT_11S0016G03210	VIT_12S0134G00160	VIT_04S0044G01000	VIT_05S0062G00250	VIT_03S0038G02230	VIT_08S0040G00980	VIT_08S0040G01890
30246	0.0029041	0.026334	12	245	401	20871	carbohydrate binding	VIT_12S0028G02540	VIT_16S0098G00160	VIT_18S0001G13230	VIT_02S0025G01380	VIT_16S0098G00720	VIT_05S0094G00350	VIT_13S0019G02300	VIT_17S0000G00290	VIT_06S0004G04610	VIT_07S0031G02480	VIT_04S0023G02690	VIT_05S0094G00300
7030	0.0029893	0.02694	6	74	401	20871	Golgi organization	VIT_17S0000G05070	VIT_03S0038G00440	VIT_09S0002G04020	VIT_12S0057G01020	VIT_18S0001G05040	VIT_08S0040G00980
7166	0.0031887	0.028562	8	127	401	20871	cell surface receptor linked signaling pathway	VIT_10S0003G00330	VIT_12S0028G03060	VIT_07S0005G05510	VIT_11S0016G04570	VIT_17S0000G01700	VIT_06S0004G08210	VIT_02S0241G00120	VIT_10S0003G01490
4565	0.0032728	0.028962	3	16	401	20871	beta-galactosidase activity	VIT_18S0001G13230	VIT_07S0031G02480	VIT_04S0023G02690
15925	0.0032728	0.028962	3	16	401	20871	galactosidase activity	VIT_18S0001G13230	VIT_07S0031G02480	VIT_04S0023G02690
6629	0.0035238	0.030621	36	1166	401	20871	lipid metabolic process	VIT_19S0177G00340	VIT_10S0116G00410	VIT_00S0313G00040	VIT_12S0028G03480	VIT_07S0005G04400	VIT_08S0007G08470	VIT_19S0014G04980	VIT_10S0003G02120	VIT_10S0116G01540	VIT_05S0049G01650	VIT_18S0001G14790	VIT_04S0008G04710	VIT_00S0583G00030	VIT_12S0028G02000	VIT_08S0040G01920	VIT_12S0059G00270	VIT_18S0001G10830	VIT_03S0038G02920	VIT_14S0068G00330	VIT_11S0016G04570	VIT_18S0001G08310	VIT_04S0023G02730	VIT_13S0067G00730	VIT_12S0057G01020	VIT_14S0066G00250	VIT_18S0001G00810	VIT_12S0028G02180	VIT_13S0064G00440	VIT_12S0057G00940	VIT_13S0067G03890	VIT_05S0020G03170	VIT_04S0008G01210	VIT_18S0001G13230	VIT_01S0137G00290	VIT_08S0040G00980	VIT_13S0106G00250
42402	0.0035358	0.030621	4	33	401	20871	cellular biogenic amine catabolic process	VIT_09S0018G01870	VIT_05S0029G00420	VIT_13S0064G00440	VIT_04S0023G02690
4345	0.0035437	0.030621	2	5	401	20871	glucose-6-phosphate dehydrogenase activity	VIT_12S0057G00940	VIT_12S0057G01030
8169	0.0035437	0.030621	2	5	401	20871	C-methyltransferase activity	VIT_08S0007G08470	VIT_13S0064G00440
48513	0.0038514	0.032893	29	886	401	20871	organ development	VIT_12S0028G03060	VIT_07S0005G05510	VIT_00S0313G00040	VIT_17S0000G05570	VIT_10S0116G01540	VIT_10S0003G00330	VIT_17S0000G05070	VIT_06S0004G08210	VIT_09S0002G04360	VIT_14S0108G00430	VIT_11S0016G01220	VIT_12S0059G00270	VIT_03S0063G02020	VIT_12S0059G01320	VIT_14S0068G00330	VIT_11S0016G04570	VIT_12S0057G01020	VIT_04S0023G02690	VIT_02S0154G00080	VIT_05S0020G03170	VIT_15S0021G01130	VIT_01S0026G02200	VIT_17S0000G08290	VIT_12S0134G00160	VIT_03S0038G02230	VIT_08S0040G00980	VIT_03S0038G00270	VIT_08S0040G01890	VIT_06S0009G01110
48731	0.0038514	0.032893	29	886	401	20871	system development	VIT_12S0028G03060	VIT_07S0005G05510	VIT_00S0313G00040	VIT_17S0000G05570	VIT_10S0116G01540	VIT_10S0003G00330	VIT_17S0000G05070	VIT_06S0004G08210	VIT_09S0002G04360	VIT_14S0108G00430	VIT_11S0016G01220	VIT_12S0059G00270	VIT_03S0063G02020	VIT_12S0059G01320	VIT_14S0068G00330	VIT_11S0016G04570	VIT_12S0057G01020	VIT_04S0023G02690	VIT_02S0154G00080	VIT_05S0020G03170	VIT_15S0021G01130	VIT_01S0026G02200	VIT_17S0000G08290	VIT_12S0134G00160	VIT_03S0038G02230	VIT_08S0040G00980	VIT_03S0038G00270	VIT_08S0040G01890	VIT_06S0009G01110
9057	0.0039331	0.033397	19	500	401	20871	macromolecule catabolic process	VIT_16S0050G00380	VIT_12S0028G03060	VIT_11S0016G04570	VIT_13S0019G04910	VIT_05S0094G00350	VIT_05S0094G00300	VIT_09S0002G00330	VIT_17S0000G05070	VIT_05S0051G00590	VIT_13S0019G03150	VIT_07S0005G00730	VIT_02S0025G01380	VIT_11S0016G03210	VIT_04S0044G01000	VIT_03S0038G02230	VIT_12S0059G00270	VIT_12S0059G01250	VIT_08S0040G00980	VIT_09S0002G00320
6084	0.0041412	0.034962	6	79	401	20871	acetyl-CoA metabolic process	VIT_11S0016G04570	VIT_18S0001G13230	VIT_12S0057G01020	VIT_12S0028G02180	VIT_08S0040G00980	VIT_13S0064G00440
8544	0.0042726	0.035461	10	193	401	20871	epidermis development	VIT_10S0003G00330	VIT_17S0000G05070	VIT_00S0313G00040	VIT_02S0154G00080	VIT_15S0021G01130	VIT_12S0057G01020	VIT_14S0108G00430	VIT_08S0040G00980	VIT_03S0038G00270	VIT_08S0040G01890
7398	0.0042726	0.035461	10	193	401	20871	ectoderm development	VIT_10S0003G00330	VIT_17S0000G05070	VIT_00S0313G00040	VIT_02S0154G00080	VIT_15S0021G01130	VIT_12S0057G01020	VIT_14S0108G00430	VIT_08S0040G00980	VIT_03S0038G00270	VIT_08S0040G01890
9913	0.0042726	0.035461	10	193	401	20871	epidermal cell differentiation	VIT_10S0003G00330	VIT_17S0000G05070	VIT_00S0313G00040	VIT_02S0154G00080	VIT_15S0021G01130	VIT_12S0057G01020	VIT_14S0108G00430	VIT_08S0040G00980	VIT_03S0038G00270	VIT_08S0040G01890
45330	0.0043677	0.036046	5	56	401	20871	aspartyl esterase activity	VIT_09S0002G00330	VIT_07S0005G00730	VIT_04S0044G01010	VIT_04S0044G01000	VIT_09S0002G00320
31399	0.0044062	0.036151	6	80	401	20871	regulation of protein modification process	VIT_01S0137G00210	VIT_00S0313G00040	VIT_12S0059G01810	VIT_01S0026G02200	VIT_09S0002G04360	VIT_04S0044G01410
16491	0.0044629	0.036151	53	1916	401	20871	oxidoreductase activity	VIT_18S0001G01490	VIT_12S0055G00810	VIT_09S0002G01090	VIT_01S0011G04740	VIT_19S0014G04980	VIT_05S0094G01210	VIT_08S0007G09000	VIT_08S0007G01040	VIT_14S0066G01850	VIT_04S0044G00020	VIT_13S0067G00110	VIT_12S0059G00270	VIT_05S0102G00120	VIT_06S0009G01320	VIT_18S0001G09500	VIT_13S0019G02130	VIT_00S0371G00050	VIT_12S0057G00940	VIT_13S0019G04240	VIT_00S0698G00010	VIT_09S0018G01870	VIT_00S1937G00010	VIT_07S0129G00730	VIT_02S0154G00080	VIT_06S0004G07770	VIT_06S0004G05430	VIT_03S0063G01340	VIT_06S0004G00620	VIT_10S0116G00410	VIT_10S0116G01780	VIT_00S1682G00010	VIT_17S0000G05790	VIT_11S0065G00130	VIT_18S0001G00820	VIT_10S0116G00530	VIT_05S0020G03320	VIT_12S0057G01030	VIT_05S0049G01650	VIT_05S0049G01400	VIT_06S0004G05380	VIT_00S0583G00030	VIT_02S0012G00360
6970	0.0044789	0.036151	11	226	401	20871	response to osmotic stress	VIT_17S0000G05070	VIT_03S0063G01870	VIT_12S0028G02000	VIT_14S0081G00010	VIT_09S0002G04020	VIT_12S0057G01020	VIT_10S0116G01780	VIT_14S0066G01790	VIT_18S0001G05040	VIT_06S0004G04610	VIT_08S0040G00980
902	0.0044789	0.036151	11	226	401	20871	cell morphogenesis	VIT_10S0003G00330	VIT_17S0000G05070	VIT_00S0313G00040	VIT_00S0583G00030	VIT_02S0154G00080	VIT_15S0021G01130	VIT_14S0108G00430	VIT_14S0108G01020	VIT_08S0040G00980	VIT_04S0079G00420	VIT_03S0038G00270
55114	0.0045152	0.036245	51	1829	401	20871	oxidation reduction	VIT_18S0001G01490	VIT_12S0055G00810	VIT_09S0002G01090	VIT_01S0011G04740	VIT_05S0094G01210	VIT_08S0007G09000	VIT_08S0007G01040	VIT_14S0066G01850	VIT_04S0044G00020	VIT_13S0067G00110	VIT_12S0059G00270	VIT_05S0102G00120	VIT_06S0009G01320	VIT_18S0001G09500	VIT_13S0019G02130	VIT_00S0371G00050	VIT_12S0057G00940	VIT_00S0698G00010	VIT_09S0018G01870	VIT_00S1937G00010	VIT_07S0129G00730	VIT_02S0154G00080	VIT_06S0004G07770	VIT_06S0004G05430	VIT_03S0063G01340	VIT_06S0004G00620	VIT_10S0116G00410	VIT_10S0116G01780	VIT_00S1682G00010	VIT_17S0000G05790	VIT_11S0065G00130	VIT_10S0116G00530	VIT_05S0020G03320	VIT_12S0057G01030	VIT_05S0049G01650	VIT_05S0049G01400	VIT_06S0004G05380	VIT_00S0583G00030	VIT_02S0012G00360	VIT_04S0044G01410	VIT_19S0177G00030	VIT_08S0040G03150
6873	0.0046834	0.037391	6	81	401	20871	cellular ion homeostasis	VIT_09S0002G00130	VIT_09S0002G04020	VIT_10S0116G01780	VIT_11S0016G01220	VIT_01S0244G00170	VIT_10S0003G04350
6184	0.0048286	0.038342	8	136	401	20871	GTP catabolic process	VIT_18S0001G14360	VIT_16S0050G00380	VIT_06S0009G02020	VIT_15S0021G01130	VIT_08S0007G01630	VIT_18S0001G08250	VIT_08S0040G00980	VIT_02S0025G03540
9314	0.0049522	0.039112	19	511	401	20871	response to radiation	VIT_13S0064G01260	VIT_00S0313G00040	VIT_08S0040G03150	VIT_10S0003G04490	VIT_10S0003G00330	VIT_07S0031G02560	VIT_12S0057G00940	VIT_17S0000G05070	VIT_13S0019G04240	VIT_13S0019G04140	VIT_03S0091G00680	VIT_02S0154G00080	VIT_12S0028G02000	VIT_08S0007G00610	VIT_14S0108G00430	VIT_12S0059G00270	VIT_08S0040G00980	VIT_03S0038G00270	VIT_18S0089G01170
44282	0.0051027	0.040085	30	945	401	20871	small molecule catabolic process	VIT_16S0050G00380	VIT_19S0177G00340	VIT_06S0061G00350	VIT_06S0009G02020	VIT_12S0057G01550	VIT_19S0014G04980	VIT_08S0007G09000	VIT_12S0057G01030	VIT_10S0116G01540	VIT_07S0031G02560	VIT_17S0000G05070	VIT_08S0040G01920	VIT_14S0108G00430	VIT_12S0059G00270	VIT_04S0044G01410	VIT_08S0007G03690	VIT_06S0061G00240	VIT_04S0023G02730	VIT_08S0007G01630	VIT_05S0029G00420	VIT_13S0064G00440	VIT_04S0023G02690	VIT_18S0001G14360	VIT_12S0057G00940	VIT_09S0018G01870	VIT_09S0002G00130	VIT_15S0021G01130	VIT_18S0001G08250	VIT_08S0040G00980	VIT_02S0025G03540
9533	0.0052481	0.04079	2	6	401	20871	chloroplast stromal thylakoid	VIT_01S0137G00210	VIT_18S0089G01170
9538	0.0052481	0.04079	2	6	401	20871	photosystem I reaction center	VIT_05S0020G03180	VIT_00S0125G00280
9628	0.005332	0.041225	30	948	401	20871	response to abiotic stimulus	VIT_13S0064G01260	VIT_00S0313G00040	VIT_10S0116G01780	VIT_17S0000G03990	VIT_14S0066G01790	VIT_10S0003G00330	VIT_07S0031G02560	VIT_17S0000G05070	VIT_03S0063G01870	VIT_03S0091G00680	VIT_12S0028G02000	VIT_09S0002G04020	VIT_14S0108G00430	VIT_12S0059G00270	VIT_06S0004G04610	VIT_05S0102G00120	VIT_18S0089G01170	VIT_08S0040G03150	VIT_14S0081G00010	VIT_12S0057G01020	VIT_10S0003G04490	VIT_12S0028G01390	VIT_12S0057G00940	VIT_13S0019G04240	VIT_13S0019G04140	VIT_02S0154G00080	VIT_08S0007G00610	VIT_18S0001G05040	VIT_08S0040G00980	VIT_03S0038G00270
30154	0.0056438	0.043407	17	443	401	20871	cell differentiation	VIT_00S0313G00040	VIT_01S0011G01280	VIT_14S0068G00330	VIT_12S0057G01020	VIT_10S0003G01490	VIT_10S0003G00330	VIT_17S0000G05070	VIT_00S0583G00030	VIT_02S0154G00080	VIT_15S0021G01130	VIT_06S0004G03130	VIT_01S0026G02200	VIT_14S0108G00430	VIT_12S0059G00270	VIT_08S0040G00980	VIT_03S0038G00270	VIT_08S0040G01890
16209	0.0057369	0.043894	8	140	401	20871	antioxidant activity	VIT_00S0698G00010	VIT_12S0055G00810	VIT_08S0040G03150	VIT_06S0004G07770	VIT_04S0044G00020	VIT_10S0116G01780	VIT_05S0102G00120	VIT_14S0066G01850
42445	0.0059181	0.045045	7	112	401	20871	hormone metabolic process	VIT_09S0018G01870	VIT_11S0016G04570	VIT_18S0001G13230	VIT_12S0057G01020	VIT_08S0040G00980	VIT_05S0029G00420	VIT_13S0064G00440
46039	0.0059831	0.045305	8	141	401	20871	GTP metabolic process	VIT_18S0001G14360	VIT_16S0050G00380	VIT_06S0009G02020	VIT_15S0021G01130	VIT_08S0007G01630	VIT_18S0001G08250	VIT_08S0040G00980	VIT_02S0025G03540
9654	0.0062944	0.047418	3	20	401	20871	oxygen evolving complex	VIT_07S0005G04400	VIT_00S0904G00010	VIT_00S0207G00210
16051	0.0063545	0.047626	21	600	401	20871	carbohydrate biosynthetic process	VIT_16S0050G00380	VIT_00S0313G00040	VIT_18S0122G00330	VIT_10S0116G01780	VIT_00S0414G00030	VIT_05S0020G03130	VIT_12S0028G01390	VIT_08S0056G01520	VIT_00S0469G00050	VIT_10S0003G00330	VIT_17S0000G05070	VIT_02S0154G00080	VIT_12S0028G02000	VIT_11S0016G03210	VIT_11S0206G00110	VIT_14S0108G00430	VIT_03S0038G02230	VIT_12S0059G00270	VIT_08S0040G00980	VIT_03S0038G00270	VIT_08S0040G01890
302	0.0064994	0.048465	8	143	401	20871	response to reactive oxygen species	VIT_12S0034G01760	VIT_13S0019G04240	VIT_00S0698G00010	VIT_08S0040G03150	VIT_06S0004G07770	VIT_04S0044G00020	VIT_05S0102G00120	VIT_10S0116G01540
[truncated: 305 more columns]
