# Supplementary material for: The common transcriptional subnetworks of the grape berry skin in the late stages of ripening
Source: BMC Plant Biol. 2017 May 30;17:94. doi: 10.1186/s12870-017-1043-1 (PMC5450095; doi:10.1186/s12870-017-1043-1)
Supplement: Supplementary file 11 — Module membership of all filtered transcripts as defined by WGCNA. Values are the kME (module eigengene connectivity). Circadian rhythm and clock genes are highlighted in yellow (XLSX 17289 kb). [file 12870_2017_1043_MOESM11_ESM.xlsx]

## Sheet: brix.dataKME_08Apr16.csv
V1 ID	Arabidopsis thaliana Ortholog	% identity	Arabidopsis thaliana % identity	Tair Ortholog Description (with additional annotations by Cramer)	Annotation by Grimplet et al. (2012)	Gramene Gene name (032516)	kMEindianred3	kMEpink3	kMElightcyan1	kMEplum3	kMEdarkseagreen3	kMEdarkolivegreen2	kMEorangered1	kMEmediumpurple2	kMEfirebrick2	kMEmediumpurple4	kMEbrown2	kMEcoral	kMEbrown4	kMEskyblue3	kMEbrown1	kMEgreen4	kMEmediumpurple3	kMEsalmon	kMEfloralwhite	kMElavenderblush1	kMEmagenta	kMEtan4	kMEhoneydew	kMEdarkslateblue	kMEpalevioletred3	kMEindianred2	kMEsaddlebrown	kMEcyan	kMEdarkred	kMEdarkmagenta	kMEskyblue2	kMEorangered3	kMEturquoise	kMEantiquewhite1	kMEcoral2	kMElightsteelblue1	kMElightslateblue	kMElightblue3	kMEwhite	kMEbisque4	kMEgrey60	kMEyellowgreen	kMEdarkseagreen2
VIT_13s0067g03760	AT1G28060	50	56	Pre-mRNA-splicing factor 3	U4/U6 small nuclear ribonucleoprotein PRP3		-0.048716	-0.105524	-0.180399	-0.024091	-0.895306	-0.433251	-0.718102	-0.231623	-0.453081	-0.565346	-0.279657	0.35114	-0.359098	-0.505171	-0.624044	-0.510718	-0.196089	-0.204027	-0.114396	-0.344998	-0.175225	-0.221878	-0.105033	0.201355	-0.23824	-0.128583	-0.0980536	-0.389238	-0.148321	0.434015	0.65405	0.696179	0.956759	0.515948	0.610917	-0.0512929	0.664127	0.704408	0.401936	0.671077	0.309075	0.0721409	0.395115
VIT_13s0067g03660	AT5G13590	19	23	unknown protein; Has 150 Blast hits to 121 proteins in 42 species: Archae - 0; Bacteria - 8; Metazoa - 80; Fungi - 5; Plants - 17; Viruses - 0; Other Eukaryotes - 40 (source: NCBI BLink). [Source:TAIR;Acc:AT5G13590]	Unknown protein		0.126246	0.019067	-0.143795	0.0346432	-0.847053	-0.404088	-0.721558	-0.239092	-0.383197	-0.513105	-0.313663	0.323131	-0.439239	-0.551364	-0.701845	-0.550575	-0.190193	-0.193534	-0.132732	-0.361057	-0.204034	-0.166842	-0.0717279	0.241429	-0.149423	-0.177483	-0.272105	-0.307113	-0.217327	0.479719	0.701511	0.688662	0.951165	0.542676	0.595596	0.0319584	0.64833	0.636393	0.406479	0.67055	0.408728	0.0950984	0.48747
VIT_09s0002g04870	AT1G80000	34	41	CASC3/Barentsz eIF4AIII binding [Source:TAIR;Acc:AT1G15280]	Glycine-rich protein-like		0.0847581	-0.071463	-0.271415	-0.0513204	-0.899064	-0.429585	-0.676882	-0.115336	-0.404015	-0.526579	-0.264148	0.351287	-0.388248	-0.430198	-0.739133	-0.576123	-0.149671	-0.128002	-0.175992	-0.36577	-0.256804	-0.21133	-0.0999078	0.0980421	-0.233865	-0.275793	-0.330886	-0.420594	-0.285432	0.319449	0.606452	0.70394	0.94917	0.642564	0.598452	0.0504076	0.678749	0.736513	0.513256	0.68643	0.415455	0.167443	0.545343
VIT_12s0035g01090				Smg-4/UPF3 family protein [Source:TAIR;Acc:AT1G33980]	Regulator of nonsense transcripts 3 UPF3		0.0900363	-0.0861399	-0.205185	-0.0252145	-0.903878	-0.510091	-0.735843	-0.240613	-0.399533	-0.524122	-0.20396	0.371327	-0.427366	-0.521743	-0.662274	-0.561593	-0.176256	-0.186943	-0.114251	-0.399271	-0.290557	-0.255915	-0.182377	0.181023	-0.166675	-0.306834	-0.273837	-0.444468	-0.262456	0.447208	0.722032	0.622866	0.947233	0.564898	0.541406	0.0584109	0.748526	0.729286	0.524614	0.70845	0.409024	0.194145	0.550611
VIT_03s0038g02340	AT4G38600	75	76	HEAT repeat ;HECT-domain (ubiquitin-transferase) [Source:TAIR;Acc:AT4G38600]	HECT ubiquitin-protein ligase 3 (KAKTUS protein)		0.0859406	-0.0845133	-0.0454912	-0.00605246	-0.789877	-0.374793	-0.6667	-0.244018	-0.325054	-0.519641	-0.279766	0.402699	-0.29171	-0.516901	-0.593706	-0.393364	-0.158884	-0.0979387	0.00988967	-0.237045	-0.0827252	-0.15912	0.0414873	0.358691	-0.0632268	-0.0679595	-0.0856353	-0.317741	-0.160505	0.653452	0.718705	0.641386	0.946733	0.556974	0.710463	-0.0533352	0.638943	0.541319	0.274773	0.51547	0.233106	-0.0462969	0.368728
VIT_19s0015g01810	AT5G56240	19	26	hapless 8 [Source:TAIR;Acc:AT5G56250]	Unknown protein		0.134346	-0.0574369	-0.146018	0.0314698	-0.877884	-0.463527	-0.692921	-0.205963	-0.338019	-0.46021	-0.166943	0.426675	-0.445574	-0.547755	-0.629939	-0.540352	-0.195115	-0.18937	-0.0768202	-0.340301	-0.251267	-0.247906	-0.19021	0.233055	-0.191521	-0.288419	-0.261748	-0.457846	-0.298104	0.552667	0.784278	0.579968	0.944912	0.553022	0.564573	0.0202236	0.743858	0.706356	0.468051	0.659148	0.406927	0.149114	0.542924
VIT_18s0001g14550				Transcription elongation factor (TFIIS) family protein [Source:TAIR;Acc:AT4G24200]	Unknown protein		-0.0247878	-0.205432	-0.0502664	0.00299822	-0.852674	-0.457834	-0.659113	-0.130543	-0.338417	-0.434539	-0.102032	0.535662	-0.218238	-0.47875	-0.496789	-0.462807	-0.070947	-0.106276	0.053554	-0.149189	-0.101161	-0.277865	-0.0406236	0.302771	-0.139999	-0.176141	-0.0548323	-0.490563	-0.268874	0.514373	0.639305	0.602599	0.944666	0.585128	0.715545	0.0158488	0.703429	0.648261	0.299636	0.528269	0.184474	0.0263704	0.417729
VIT_14s0068g01650				GYF domain-containing protein	GYF domain-containing protein		0.0760176	-0.0804602	-0.116834	0.0500047	-0.827244	-0.429781	-0.649939	-0.135761	-0.346789	-0.442964	-0.196508	0.449787	-0.346472	-0.497159	-0.636393	-0.526491	-0.124495	-0.0660338	-0.0254696	-0.254333	-0.175283	-0.172444	-0.0904067	0.240894	-0.175044	-0.191204	-0.210409	-0.445281	-0.296109	0.599309	0.737339	0.588921	0.943247	0.63507	0.644401	0.0401314	0.659314	0.651109	0.372501	0.554086	0.329963	0.0770161	0.460112
VIT_04s0008g03060	AT4G31160	57	59	DDB1-CUL4 associated factor 1 [Source:TAIR;Acc:AT4G31160]	Transducin protein		0.200865	-0.0176081	0.0337306	0.0769459	-0.742093	-0.268641	-0.577681	-0.0963152	-0.19236	-0.409273	-0.233938	0.492677	-0.276982	-0.50972	-0.58605	-0.376675	-0.132541	0.0072932	0.0370066	-0.0989688	0.000616715	-0.126147	0.13673	0.395067	-0.0779898	-0.0711024	-0.150328	-0.317579	-0.25567	0.646156	0.684119	0.656102	0.940393	0.649011	0.791174	-0.0490258	0.593053	0.503408	0.185021	0.426307	0.242091	-0.118857	0.416237
VIT_00s0220g00080	AT5G16270	33	40	sister chromatid cohesion 1 protein 4 [Source:TAIR;Acc:AT5G16270]	Rad21/Rec8	ATRAD21.3	0.0102369	-0.179773	-0.103447	0.00748239	-0.871734	-0.446648	-0.578441	0.0210889	-0.348297	-0.379742	-0.043834	0.557674	-0.267689	-0.43764	-0.603863	-0.57874	-0.0950535	-0.0585502	-0.0656018	-0.168726	-0.258253	-0.24686	-0.143134	0.143841	-0.237648	-0.315461	-0.201017	-0.611527	-0.385351	0.555375	0.709827	0.557048	0.939988	0.721288	0.665453	0.123522	0.697867	0.752359	0.37941	0.517371	0.316856	0.194448	0.534742
VIT_14s0066g01120	AT5G40340	21	20	Tudor/PWWP/MBT superfamily protein [Source:TAIR;Acc:AT5G40340]	PWWP domain-containing protein		-0.0583768	-0.132753	-0.139945	-0.0327418	-0.864539	-0.447023	-0.706594	-0.248708	-0.456657	-0.546447	-0.248661	0.363229	-0.333126	-0.513338	-0.598236	-0.497718	-0.187632	-0.215698	-0.10239	-0.329986	-0.190717	-0.230756	-0.118097	0.216179	-0.192837	-0.142585	-0.0735803	-0.398573	-0.142389	0.519176	0.686947	0.63339	0.939872	0.474519	0.605851	-0.0252442	0.673287	0.675767	0.378715	0.63613	0.277694	0.0846471	0.382308
VIT_18s0076g00310	AT1G76810	59	62	eukaryotic translation initiation factor 2 family protein / eIF-2 family protein [Source:TAIR;Acc:AT2G27700]	Translation initiation factor eIF-5B		0.134382	0.0396101	-0.0699037	0.0333949	-0.798031	-0.313887	-0.65023	-0.202474	-0.330647	-0.516075	-0.318034	0.31072	-0.411148	-0.555377	-0.663186	-0.456878	-0.21982	-0.239046	-0.14947	-0.311752	-0.175327	-0.0944977	-0.0244035	0.269659	-0.145141	-0.147508	-0.224416	-0.290649	-0.190493	0.564358	0.763216	0.709515	0.938434	0.509088	0.623497	0.0111696	0.583741	0.589523	0.309424	0.613902	0.380215	0.0533758	0.455962
VIT_07s0104g01070	AT2G47980	62	65	sister-chromatid cohesion protein 3 [Source:TAIR;Acc:AT2G47980]	Cohesin complex subunit SCC3	SCC3	-0.0874424	-0.117834	-0.131541	0.0454019	-0.86211	-0.481804	-0.687065	-0.100212	-0.509966	-0.472109	-0.226014	0.391213	-0.310819	-0.488007	-0.704336	-0.640414	-0.0815944	-0.134432	-0.148935	-0.30311	-0.274538	-0.262436	-0.122106	0.137525	-0.212331	-0.191266	-0.187692	-0.478306	-0.247718	0.443255	0.637493	0.680141	0.933048	0.689473	0.610475	0.180253	0.600344	0.723222	0.386189	0.608184	0.356356	0.221957	0.461521
VIT_04s0023g01440	AT5G49530	41	41	SIN-like family protein, RNA polymerase subunit [Source:TAIR;Acc:AT5G49530]	SIN		-0.0915127	-0.265589	-0.230317	-0.207645	-0.8645	-0.477425	-0.732013	-0.301728	-0.459315	-0.668128	-0.307563	0.322824	-0.17333	-0.375424	-0.582712	-0.37947	-0.105967	-0.087458	-0.0161317	-0.325015	-0.111814	-0.213512	0.0489227	0.212948	-0.0532166	-0.0860503	-0.00745727	-0.343459	-0.0642573	0.351278	0.498577	0.685593	0.929853	0.519075	0.672625	-0.0753996	0.699931	0.60253	0.405365	0.610056	0.13351	0.0083417	0.334001
VIT_08s0040g02440	AT5G02950	21	29	Tudor/PWWP/MBT superfamily protein [Source:TAIR;Acc:AT3G09670]	PWWP domain-containing protein		0.0163101	-0.160462	-0.105106	0.0188391	-0.831211	-0.524787	-0.717834	-0.102714	-0.451707	-0.454787	-0.207061	0.464096	-0.224625	-0.447863	-0.714122	-0.637036	0.0323085	0.0671702	-0.0155175	-0.229456	-0.206518	-0.269563	0.0363723	0.197648	-0.0332369	-0.218148	-0.250817	-0.449402	-0.299165	0.33138	0.491974	0.680587	0.929739	0.790636	0.701493	0.235882	0.665115	0.626875	0.382094	0.553799	0.28996	0.163337	0.523683
VIT_09s0002g01560	AT3G14010	41	44	CTC-interacting domain 4 [Source:TAIR;Acc:AT3G14010]	Ataxin-2 N-terminal region		0.0672888	0.0595348	-0.164481	0.132702	-0.853448	-0.477416	-0.770989	-0.221265	-0.454539	-0.484196	-0.323923	0.274922	-0.490923	-0.581826	-0.755176	-0.664354	-0.106909	-0.286509	-0.169908	-0.427537	-0.272345	-0.193573	-0.151812	0.202895	-0.18115	-0.215732	-0.363997	-0.338167	-0.272539	0.331339	0.671275	0.740596	0.929394	0.584543	0.509504	0.186432	0.595476	0.679769	0.453822	0.747749	0.495553	0.205145	0.530359
VIT_18s0001g01700	AT1G77300	44	25	EFS, Early Flowering in Short Days, histone methyltransferases(H3-K4 specific);histone methyltransferases(H3-K36 specific) [Source:TAIR;Acc:AT1G77300]	Histone-lysine N-methyltransferase ASHH2 EFS (early flowering in short days)	EFS	-0.0628953	-0.162861	-0.219803	-0.112914	-0.863648	-0.319514	-0.55918	-0.040622	-0.419247	-0.538491	-0.260355	0.391738	-0.267257	-0.35831	-0.655282	-0.461097	-0.221152	-0.102287	-0.129971	-0.257099	-0.185255	-0.0914576	-0.071813	0.0617472	-0.332289	-0.135076	-0.0874851	-0.47046	-0.181202	0.496103	0.627719	0.629251	0.928993	0.589637	0.664673	-0.106637	0.628395	0.722969	0.373898	0.539128	0.268616	0.0586819	0.36711
VIT_11s0052g01480	AT5G57610	56	61	Protein kinase superfamily protein with octicosapeptide/Phox/Bem1p domain [Source:TAIR;Acc:AT5G57610]	Salt-inducible protein kinase		0.0882296	-0.00926602	-0.0486651	0.0864236	-0.784014	-0.267242	-0.567242	-0.0878845	-0.272888	-0.410229	-0.215986	0.442786	-0.33532	-0.502814	-0.55987	-0.416773	-0.188049	-0.141785	-0.0429937	-0.166711	-0.0525356	-0.11012	-0.0281034	0.303685	-0.24453	-0.0602267	-0.116084	-0.354792	-0.238203	0.658036	0.755565	0.610679	0.927111	0.541146	0.686089	-0.0978205	0.568924	0.607241	0.241191	0.49411	0.286788	-0.0600147	0.353143
VIT_13s0073g00630	AT3G10650	29	27	NUP1, nucleoporin	Unknown protein		0.0223365	-0.180025	-0.053148	0.0175027	-0.792148	-0.394305	-0.574303	-0.047321	-0.288039	-0.393087	-0.109446	0.558509	-0.196004	-0.429987	-0.524868	-0.433895	-0.0513143	0.00502897	0.0580346	-0.101278	-0.0680556	-0.249373	0.004747	0.290509	-0.149971	-0.144181	-0.0906944	-0.479269	-0.303253	0.5725	0.653286	0.57268	0.925196	0.669432	0.752569	0.000376635	0.642307	0.61276	0.275816	0.434918	0.184587	-0.0167897	0.39132
VIT_07s0104g00860	AT1G03380	53	52	homolog of yeast autophagy 18 (ATG18) G [Source:TAIR;Acc:AT1G03380]	WD40	ATATG18G	0.091828	-0.161893	-0.18307	-0.0770968	-0.911597	-0.52486	-0.693269	-0.169792	-0.357465	-0.485393	-0.101867	0.452657	-0.370415	-0.485314	-0.618527	-0.565616	-0.200662	-0.0713771	-0.0650619	-0.329002	-0.33663	-0.251791	-0.193314	0.119317	-0.168511	-0.38329	-0.236763	-0.55914	-0.295865	0.474984	0.709943	0.545845	0.924896	0.637316	0.548467	0.0671738	0.80587	0.751024	0.520582	0.644476	0.37902	0.246779	0.60452
VIT_04s0008g05800	AT4G31880	32	33	a cohesion cofactor protein PDS5C	HEAT repeat-containing protein		-0.085221	-0.045783	-0.246151	-0.00842728	-0.852184	-0.497474	-0.787755	-0.333233	-0.574527	-0.613089	-0.402854	0.18944	-0.416604	-0.51927	-0.735031	-0.601247	-0.147001	-0.268497	-0.194709	-0.495501	-0.263562	-0.190422	-0.140274	0.151118	-0.172759	-0.115974	-0.199771	-0.283454	-0.107665	0.382123	0.6495	0.711501	0.924418	0.479767	0.503512	0.0801766	0.59422	0.662112	0.467155	0.743241	0.384783	0.164494	0.382337
VIT_11s0016g04130	AT3G24490	37	40	Alcohol dehydrogenase transcription factor Myb/SANT-like family protein [Source:TAIR;Acc:AT3G24490]	Transcription factor		-0.039194	-0.249711	-0.209905	-0.17563	-0.907582	-0.499238	-0.711812	-0.230196	-0.437599	-0.5953	-0.186396	0.398302	-0.242374	-0.414207	-0.579989	-0.478853	-0.157822	-0.0746533	-0.0483408	-0.313949	-0.218369	-0.213777	-0.0548284	0.149941	-0.119011	-0.23318	-0.076683	-0.446293	-0.150576	0.338794	0.528135	0.633443	0.924372	0.566269	0.620589	-0.025786	0.77479	0.701735	0.466918	0.633134	0.22516	0.125452	0.45718
VIT_03s0038g00610	AT2G16485	28	25	Needed for RDR2-independent DNA methylation (NERD)	PHD finger transcription factor		0.0629743	-0.263116	-0.244515	-0.136675	-0.821958	-0.439548	-0.555342	-0.0556187	-0.279691	-0.458486	-0.091238	0.53034	-0.15301	-0.276342	-0.54843	-0.404916	0.00468751	0.0711667	0.0533156	-0.162112	-0.0951882	-0.200557	-0.0061699	0.199032	-0.108293	-0.228086	-0.198204	-0.483483	-0.361678	0.509781	0.593594	0.512014	0.924296	0.676169	0.726182	-0.0183778	0.714995	0.634574	0.427664	0.465138	0.175285	0.0112207	0.431196
VIT_00s0483g00020	AT5G65490	62	56	Ecd family protein	SGT1		0.228768	0.115053	0.0599182	0.114346	-0.811029	-0.389625	-0.772906	-0.285748	-0.32278	-0.491649	-0.330483	0.295489	-0.493791	-0.702703	-0.707267	-0.572241	-0.251268	-0.218043	-0.152747	-0.347568	-0.263023	-0.156738	0.0174681	0.328017	-0.0218963	-0.22826	-0.275462	-0.258898	-0.163649	0.400828	0.668902	0.798803	0.92408	0.578596	0.580477	0.147551	0.628922	0.566231	0.299993	0.680558	0.46938	0.157925	0.611094
VIT_14s0066g01450				methyl-CPG-binding domain 9 [Source:TAIR;Acc:AT3G01460]	MBD9 (methyl-CPG-binding Domain 9)		0.0822154	-0.0615903	0.0281119	0.116962	-0.764898	-0.291807	-0.5249	-0.000118975	-0.269072	-0.32779	-0.13583	0.547953	-0.275713	-0.487743	-0.562828	-0.447365	-0.12167	-0.0651675	0.0023133	-0.0754417	-0.0670464	-0.186297	-0.0161376	0.312443	-0.218423	-0.116399	-0.129162	-0.454564	-0.321068	0.720437	0.739997	0.580311	0.92303	0.624201	0.746349	-0.00139696	0.577733	0.598242	0.193894	0.414338	0.258948	-0.0252734	0.394223
VIT_14s0060g00570	AT4G10710	71	71	FACT complex subunit SPT16 [Source:UniProtKB/Swiss-Prot;Acc:O82491]	Global transcription factor group C 102		0.127418	-0.10258	0.0207655	0.0324553	-0.770372	-0.318232	-0.594002	-0.0790919	-0.260436	-0.417193	-0.193257	0.519152	-0.211943	-0.460277	-0.578144	-0.402567	-0.0969692	0.0373478	0.0389558	-0.0887367	-0.0229235	-0.175317	0.136722	0.357633	-0.0670442	-0.0771574	-0.103114	-0.370071	-0.234144	0.512311	0.558311	0.656621	0.922868	0.695399	0.790558	-0.0231366	0.624711	0.547312	0.210921	0.425192	0.206224	-0.0672452	0.42041
VIT_16s0039g01480	AT5G16680	19	23	RING/FYVE/PHD zinc finger superfamily protein [Source:TAIR;Acc:AT3G02890]	PHD finger transcription factor		0.208987	0.0519568	-0.112812	0.0958178	-0.842947	-0.42106	-0.661306	-0.123407	-0.322837	-0.397562	-0.198343	0.396301	-0.504382	-0.56424	-0.730291	-0.641702	-0.211667	-0.157296	-0.149455	-0.343274	-0.335071	-0.212207	-0.175698	0.173783	-0.200685	-0.346156	-0.391751	-0.445458	-0.345609	0.503629	0.767845	0.618924	0.922685	0.657585	0.542008	0.139934	0.681484	0.702083	0.453116	0.641605	0.52367	0.23785	0.631405
VIT_09s0018g01740				RING/FYVE/PHD zinc finger superfamily protein	Unknown		0.127255	0.0722129	-0.119923	0.0136659	-0.871279	-0.450392	-0.823442	-0.339874	-0.459445	-0.606485	-0.411589	0.169897	-0.533367	-0.649365	-0.788593	-0.617148	-0.27695	-0.311905	-0.277031	-0.513142	-0.361061	-0.166179	-0.0921922	0.168984	-0.102195	-0.261142	-0.308036	-0.277019	-0.105665	0.259702	0.636204	0.819521	0.921669	0.504101	0.477753	0.139738	0.650571	0.654588	0.452313	0.815702	0.517704	0.255789	0.608697
VIT_08s0032g01090				Ubiquitin carboxyl-terminal hydrolase	Ubiquitin-specific protease 8 (UBP8)		0.147316	-0.0836385	-0.154444	-0.0209654	-0.885317	-0.586108	-0.822491	-0.339882	-0.39282	-0.535014	-0.221082	0.333069	-0.432867	-0.571444	-0.667414	-0.576185	-0.140142	-0.188011	-0.0659876	-0.432602	-0.320596	-0.279217	-0.136085	0.241893	-0.0121789	-0.342425	-0.310418	-0.39522	-0.242325	0.341551	0.648637	0.653457	0.92128	0.558766	0.509656	0.148849	0.779154	0.658639	0.52697	0.748929	0.414956	0.241908	0.624131
VIT_07s0191g00210	AT5G10370	51	50	helicase domain-containing protein / IBR domain-containing protein / zinc finger protein-related [Source:TAIR;Acc:AT4G01020]	Helicase domain-containing protein		0.0527948	-0.157561	-0.053212	-0.0477971	-0.795226	-0.515215	-0.737393	-0.240269	-0.412337	-0.512707	-0.239323	0.411611	-0.22664	-0.48765	-0.656778	-0.545106	-0.0478145	0.0290553	0.0144295	-0.260293	-0.211234	-0.222133	0.0684333	0.272186	0.0751388	-0.18373	-0.163086	-0.366457	-0.193241	0.456698	0.560088	0.645373	0.919351	0.706729	0.685405	0.171565	0.687647	0.549627	0.344455	0.530815	0.249455	0.129706	0.485081
VIT_04s0008g03750	AT5G25754	80	81	RNA polymerase I-associated factor PAF67 [Source:TAIR;Acc:AT5G25754]	Translation initiation factor eIF-3 subunit 6		0.0319232	-0.0512	-0.143555	-0.0691853	-0.907739	-0.333366	-0.632126	-0.109491	-0.376251	-0.529604	-0.24264	0.341806	-0.41527	-0.506259	-0.652803	-0.51879	-0.367432	-0.233324	-0.229098	-0.330454	-0.313543	-0.18621	-0.144639	0.0558075	-0.334198	-0.263086	-0.139083	-0.47552	-0.140755	0.393841	0.666104	0.706542	0.918911	0.552004	0.56185	-0.0518459	0.665017	0.768498	0.399855	0.658145	0.414032	0.194812	0.525522
VIT_18s0001g01670	AT1G21580	21	21	SOP1, SUPPRESSOR OF PAS2 1	Zinc finger (CCCH-type) family protein		0.00418734	-0.0840043	-0.116752	-0.00878057	-0.825003	-0.350754	-0.588605	-0.0825258	-0.394628	-0.465578	-0.20801	0.414189	-0.323752	-0.462178	-0.642897	-0.536697	-0.212067	-0.0730136	-0.137897	-0.246802	-0.223624	-0.127031	-0.0945907	0.12986	-0.251278	-0.167715	-0.132567	-0.449426	-0.216159	0.592305	0.712957	0.585454	0.918017	0.60493	0.630317	0.00289126	0.622624	0.684188	0.33466	0.531299	0.330498	0.117995	0.424544
VIT_18s0076g00380	AT3G54540	80	83	general control non-repressible 4 [Source:TAIR;Acc:AT3G54540]	ABC transporter F member 6		0.250776	0.0542588	-0.0649129	0.146523	-0.846496	-0.453384	-0.69022	-0.159293	-0.225368	-0.350167	-0.114196	0.441344	-0.503889	-0.599897	-0.608936	-0.593847	-0.149756	-0.217335	-0.0784692	-0.298025	-0.259388	-0.2749	-0.17092	0.280215	-0.147645	-0.375938	-0.397394	-0.431072	-0.401295	0.429434	0.746196	0.62034	0.917441	0.605597	0.536224	0.147643	0.707561	0.682032	0.436408	0.670698	0.490432	0.188294	0.658411
VIT_01s0010g03760	AT2G25560	38	47	DNAJ heat shock N-terminal domain-containing protein [Source:TAIR;Acc:AT2G25560]	DNAJ heat shock N-terminal domain-containing protein		-0.077942	-0.0580813	-0.219485	-0.00702208	-0.87975	-0.410815	-0.663127	-0.120247	-0.533903	-0.520374	-0.285697	0.299533	-0.423017	-0.489608	-0.727336	-0.639028	-0.2292	-0.229838	-0.286758	-0.398631	-0.32625	-0.221792	-0.205429	0.0176666	-0.350022	-0.221255	-0.211845	-0.446798	-0.186318	0.371356	0.652267	0.687343	0.916163	0.545811	0.522857	0.0610524	0.606145	0.779257	0.447456	0.697579	0.436425	0.242615	0.467144
VIT_06s0004g07060	AT2G30110	80	80	ubiquitin-activating enzyme 1 [Source:TAIR;Acc:AT2G30110]	Ubiquitin activating enzyme E1		0.274699	0.0343355	0.0648113	0.0849256	-0.747871	-0.16848	-0.493444	0.00745411	-0.0824009	-0.337743	-0.154611	0.532967	-0.313822	-0.506649	-0.521167	-0.337952	-0.219432	-0.035296	0.00265682	-0.0311386	-0.00434392	-0.102455	0.105998	0.354171	-0.173119	-0.140663	-0.172867	-0.360935	-0.298714	0.615042	0.696903	0.639987	0.915704	0.613141	0.769915	-0.106523	0.588414	0.542318	0.15498	0.413844	0.283151	-0.11338	0.473868
VIT_01s0011g00790	AT3G11450	65	65	DnaJ domain ;Myb-like DNA-binding domain [Source:TAIR;Acc:AT3G11450]	DnaJ homolog, subfamily C, member 2 gonidia forming protein GlsA		-0.0235192	-0.131337	-0.120222	-0.0111786	-0.880095	-0.480756	-0.708282	-0.22097	-0.395559	-0.495135	-0.174483	0.391667	-0.356066	-0.523308	-0.543673	-0.505085	-0.186375	-0.240786	-0.0502757	-0.314147	-0.22532	-0.270331	-0.167229	0.197391	-0.207001	-0.235981	-0.118017	-0.467308	-0.203232	0.439706	0.684232	0.621987	0.912653	0.488547	0.556124	0.0163277	0.70569	0.700755	0.4225	0.661694	0.308507	0.137429	0.456986
VIT_01s0137g00190	AT4G00930	12	13	COP1-interacting protein 4.1	CIP4 (COP1-interacting protein 4)		0.081857	0.00293025	0.0182043	-0.0147132	-0.746114	-0.16444	-0.540319	-0.0875118	-0.300073	-0.512583	-0.340453	0.351404	-0.291995	-0.501252	-0.627875	-0.368338	-0.292014	-0.0912495	-0.165118	-0.164701	-0.0845362	-0.0013227	0.125784	0.235122	-0.192598	-0.0273569	-0.0442525	-0.288088	-0.0863366	0.584546	0.654115	0.733185	0.91165	0.544346	0.732758	-0.109741	0.506406	0.543052	0.140423	0.464754	0.265782	-0.0564186	0.3596
VIT_12s0028g03770	AT4G21710	92	93	DNA-directed RNA polymerase family protein [Source:TAIR;Acc:AT4G21710]	DNA-directed RNA polymerase II subunit B	NRPB2	-0.013496	0.0287103	-0.065065	-0.0684679	-0.751532	-0.261975	-0.679758	-0.279098	-0.504875	-0.663758	-0.552678	0.130161	-0.345493	-0.537296	-0.768344	-0.439699	-0.29595	-0.216434	-0.263927	-0.385972	-0.200524	-0.0311585	0.105042	0.182752	-0.11389	0.0253235	-0.0769456	-0.159346	0.0673621	0.512218	0.626601	0.836556	0.911267	0.483228	0.6347	-0.00961619	0.461857	0.515559	0.229512	0.595062	0.32699	0.0529497	0.32758
VIT_06s0080g00850	AT2G27350	56	59	OTU-like cysteine protease family protein [Source:TAIR;Acc:AT2G27350]	Cysteine peptidase		-0.152025	-0.210189	-0.252502	-0.0999297	-0.868255	-0.519578	-0.73794	-0.201768	-0.552657	-0.585942	-0.285674	0.329806	-0.237319	-0.404069	-0.665261	-0.589379	-0.0794208	-0.032965	-0.0882811	-0.350851	-0.221626	-0.174433	-0.0620632	0.0737431	-0.159756	-0.130165	-0.10055	-0.411993	-0.137147	0.292861	0.489582	0.647008	0.910343	0.620636	0.59131	0.0673483	0.655951	0.691759	0.447531	0.633566	0.252686	0.150011	0.382478
VIT_05s0049g01040	AT1G65660	82	83	CCHC zinc finger protein SMP1, a step II splicing factor	Pre-mRNA-processing factor SLU7		0.0737835	0.00746412	0.00258127	0.204407	-0.792594	-0.458915	-0.675653	-0.0336303	-0.392183	-0.314495	-0.155913	0.466006	-0.352826	-0.570575	-0.692672	-0.715437	-0.0053737	-0.0460531	-0.100964	-0.201636	-0.24334	-0.246329	-0.0491499	0.232451	-0.123967	-0.25897	-0.33468	-0.427778	-0.375669	0.410309	0.619822	0.684788	0.909073	0.771891	0.630826	0.316379	0.565301	0.645827	0.318403	0.55849	0.418263	0.221459	0.571336
VIT_02s0025g02750	AT1G32810	35	39	RING/FYVE/PHD zinc finger superfamily protein [Source:TAIR;Acc:AT1G32810]	PHD finger transcription factor		0.0495609	-0.117188	-0.185997	-0.110305	-0.846693	-0.415267	-0.644261	-0.211239	-0.402434	-0.550915	-0.23212	0.339073	-0.370572	-0.468531	-0.644351	-0.493288	-0.263746	-0.111923	-0.14852	-0.366077	-0.298593	-0.147446	-0.13526	0.110981	-0.185382	-0.250964	-0.164271	-0.421923	-0.164093	0.563116	0.729921	0.567878	0.908851	0.534223	0.550756	-0.0235564	0.707809	0.688183	0.448783	0.607929	0.348648	0.170265	0.476198
VIT_14s0128g00230				MYB/SANT like domain protein	DNA binding		-0.011373	-0.0621202	-0.188837	0.00993669	-0.763717	-0.372398	-0.636251	-0.164456	-0.435078	-0.510289	-0.343961	0.296961	-0.279138	-0.405302	-0.683166	-0.480058	-0.037471	-0.139759	-0.109751	-0.29563	-0.100112	-0.0860676	0.00527891	0.229776	-0.138071	-0.0265527	-0.206639	-0.268253	-0.209041	0.487573	0.60212	0.672519	0.908588	0.571257	0.643872	0.044678	0.510773	0.568951	0.336253	0.554522	0.28286	0.0204046	0.323797
VIT_02s0087g00830	AT4G19190	50	44	CBF1 interacting corepressor CIR	CBF1 interacting corepressor CIR		-0.204884	-0.224677	-0.196251	-0.0759523	-0.879349	-0.547955	-0.751145	-0.190213	-0.607281	-0.571061	-0.272838	0.3234	-0.244783	-0.447378	-0.685482	-0.622976	-0.0759012	-0.168149	-0.13179	-0.361819	-0.292877	-0.262241	-0.108543	0.0670826	-0.164804	-0.172315	-0.0926077	-0.455003	-0.1291	0.284203	0.497105	0.696567	0.906784	0.601399	0.575536	0.156906	0.634188	0.711685	0.42376	0.659629	0.275325	0.235088	0.41327
VIT_17s0000g08810	AT4G24680	31	34	modifier of snc1 [Source:TAIR;Acc:AT4G24680]	Unknown protein	MOS1	0.144338	-0.0184328	0.0587277	0.16537	-0.698337	-0.411193	-0.640456	-0.164536	-0.267886	-0.3454	-0.183159	0.474767	-0.2856	-0.556246	-0.572865	-0.485854	0.0130474	-0.0668718	0.067386	-0.144521	-0.0676916	-0.206851	0.0453261	0.44202	0.0233797	-0.112056	-0.221386	-0.311924	-0.325804	0.66047	0.72545	0.594446	0.906286	0.63252	0.705505	0.157098	0.563799	0.469098	0.206386	0.44994	0.267912	-0.00686206	0.423534
VIT_01s0011g02810	AT1G68790	41	43	little nuclei3 [Source:TAIR;Acc:AT1G68790]	Nuclear matrix constituent protein 1		0.155661	0.0522412	0.0444511	0.0656742	-0.72469	-0.263388	-0.606641	-0.188011	-0.297443	-0.468562	-0.323013	0.336276	-0.364037	-0.567811	-0.653474	-0.429783	-0.228426	-0.174569	-0.0964518	-0.233757	-0.142538	-0.0852356	0.0582263	0.328764	-0.0785914	-0.0846519	-0.151902	-0.249467	-0.144757	0.643506	0.736155	0.681206	0.903009	0.541356	0.669375	0.0129844	0.5463	0.506054	0.197735	0.499062	0.330802	0.00566882	0.412275
VIT_13s0019g04010	AT3G52250	31	32	Duplicated homeodomain-like superfamily protein [Source:TAIR;Acc:AT3G52250]	Myb family transcription factor		0.0539241	-0.163353	-0.0508235	-0.0424841	-0.804048	-0.383631	-0.588266	-0.131321	-0.298007	-0.440044	-0.126237	0.48615	-0.265286	-0.468277	-0.528323	-0.428319	-0.182908	-0.0861327	0.011169	-0.178278	-0.163549	-0.194919	-0.0615057	0.237481	-0.149541	-0.21045	-0.0787987	-0.458938	-0.231599	0.63391	0.701182	0.52226	0.902544	0.53221	0.665498	-0.0391199	0.699684	0.617497	0.305745	0.484766	0.22058	0.0416462	0.424413
VIT_04s0069g00870	AT4G31570	35	37	nucleoporin	Myosin-related		0.105627	0.0485653	-0.0818939	-0.0243021	-0.777566	-0.18689	-0.514472	-0.0528886	-0.348375	-0.494869	-0.329455	0.300541	-0.420346	-0.503582	-0.711462	-0.454577	-0.364893	-0.199533	-0.268788	-0.280952	-0.256306	-0.0378255	-0.0594287	0.0925144	-0.315559	-0.168487	-0.19449	-0.354911	-0.151528	0.638847	0.78005	0.685276	0.902356	0.523377	0.609665	-0.0598256	0.522813	0.644125	0.275486	0.542636	0.422446	0.110665	0.450671
VIT_15s0046g00370	AT3G61800	56	55	ENTH/VHS protein	Unknown protein		-0.0735462	-0.251282	-0.261816	-0.06363	-0.915	-0.498311	-0.588334	0.0115922	-0.399646	-0.410856	-0.0226811	0.529996	-0.261691	-0.344324	-0.565726	-0.579167	-0.0981595	-0.0560779	-0.0525865	-0.230878	-0.266159	-0.309345	-0.24118	0.0169103	-0.332027	-0.33601	-0.184964	-0.660594	-0.36425	0.38594	0.597645	0.503839	0.901431	0.650545	0.579458	0.047273	0.744022	0.828161	0.507245	0.58376	0.300616	0.211386	0.50108
VIT_14s0108g01050	AT5G15280	38	45	Pentatricopeptide repeat (PPR) superfamily protein [Source:TAIR;Acc:AT5G15280]	Pentatricopeptide (PPR) repeat-containing protein		0.179045	0.0546491	0.0828516	0.110868	-0.71539	-0.293642	-0.610747	-0.111038	-0.292861	-0.422636	-0.267553	0.378316	-0.348081	-0.589778	-0.672027	-0.497232	-0.132914	-0.087648	-0.110316	-0.191195	-0.162351	-0.0754741	0.092591	0.304109	-0.030063	-0.16122	-0.248656	-0.279747	-0.239011	0.540274	0.68748	0.712571	0.899462	0.622647	0.678596	0.154251	0.522565	0.511588	0.185965	0.513002	0.360372	0.0741699	0.510222
VIT_14s0068g02140	AT5G14170	73	75	CHC1, SWIB/MDM2 domain superfamily protein	SWIB complex BAF60b domain-containing protein		0.0537647	-0.168667	-0.230775	-0.164485	-0.911086	-0.430642	-0.603462	-0.0322197	-0.394518	-0.50316	-0.142726	0.395739	-0.328107	-0.377152	-0.69797	-0.592892	-0.22988	-0.102774	-0.227575	-0.321915	-0.406808	-0.231111	-0.149683	-0.0398254	-0.250106	-0.426059	-0.277951	-0.565178	-0.275489	0.307231	0.577672	0.622364	0.899266	0.663514	0.562881	0.0964076	0.745364	0.793044	0.511923	0.632222	0.405905	0.321231	0.639332
VIT_17s0000g07880	AT3G48060	52	53	BAH domain ;TFIIS helical bundle-like domain [Source:TAIR;Acc:AT3G48050]	Bromo-adjacenty (BAH) domain-containing protein		0.115878	-0.0677199	-0.138938	-0.0302223	-0.878787	-0.346851	-0.539774	-0.0358968	-0.261714	-0.40848	-0.0632477	0.45946	-0.428286	-0.481936	-0.575751	-0.5237	-0.320729	-0.195982	-0.17975	-0.26467	-0.334198	-0.188766	-0.242526	0.080895	-0.344395	-0.386612	-0.213745	-0.565595	-0.307362	0.535897	0.792012	0.533863	0.898979	0.568197	0.537547	-0.0298657	0.717146	0.789873	0.421386	0.590768	0.428015	0.219009	0.579597
VIT_12s0035g01790	AT1G10320	32	38	U2(RNU2) small nuclear RNA auxiliary factor 1-like 2	U2(RNU2) small nuclear RNA auxiliary factor 1-like 2		-0.0707741	-0.137083	-0.0858782	0.0476588	-0.800066	-0.428931	-0.616135	-0.102778	-0.427471	-0.412801	-0.163113	0.443846	-0.289074	-0.488805	-0.588031	-0.54181	-0.106012	-0.13477	-0.0814007	-0.22684	-0.193496	-0.239354	-0.131951	0.186902	-0.218417	-0.170886	-0.112298	-0.468792	-0.247923	0.566079	0.691299	0.565245	0.898869	0.548731	0.621054	0.0743806	0.611128	0.658999	0.317672	0.535604	0.274108	0.114908	0.393647
VIT_17s0000g02730	AT3G18100	20	15	myb domain protein 4r1 [Source:TAIR;Acc:AT3G18100]	Myb domain protein 4R1		0.139614	0.117703	0.149514	0.190252	-0.708193	-0.160921	-0.565667	-0.0814911	-0.239916	-0.380628	-0.308585	0.389164	-0.362468	-0.62192	-0.58819	-0.402075	-0.239051	-0.185353	-0.0908473	-0.109849	-0.0191947	-0.085605	0.104999	0.381875	-0.188838	0.000731475	-0.0928377	-0.256145	-0.160486	0.605391	0.703654	0.753398	0.898679	0.518731	0.721087	-0.036713	0.447745	0.492835	0.0607802	0.4703	0.310753	-0.0919504	0.371461
VIT_05s0020g00460	AT1G48110	47	53	evolutionarily conserved C-terminal region 7 [Source:TAIR;Acc:AT1G48110]	Evolutionarily conserved C-terminal region 6		0.0269288	-0.206642	-0.228377	-0.296398	-0.839756	-0.292955	-0.596635	-0.230619	-0.347083	-0.687531	-0.33134	0.283058	-0.228305	-0.338989	-0.579894	-0.253658	-0.306273	-0.144631	-0.106247	-0.310417	-0.138156	-0.0541091	0.0528679	0.128928	-0.151321	-0.113898	-0.00457018	-0.32682	-0.0130899	0.403063	0.534884	0.667606	0.898276	0.425609	0.651459	-0.248262	0.692202	0.607908	0.373768	0.577781	0.178704	-0.0224536	0.360739
VIT_05s0020g03150	AT3G22380	42	43	TIC, time for coffee [Source:TAIR;Acc:AT3G22380]	Unknown protein	TIC	0.194905	-0.00424371	-0.106667	-0.0212297	-0.846625	-0.342099	-0.631965	-0.200752	-0.233324	-0.479131	-0.182035	0.369352	-0.463689	-0.55402	-0.577735	-0.452018	-0.34482	-0.200718	-0.124944	-0.317094	-0.25722	-0.116998	-0.153126	0.19255	-0.212905	-0.2822	-0.200406	-0.406767	-0.21015	0.541379	0.771607	0.561791	0.897926	0.482281	0.524007	-0.0889805	0.716966	0.676897	0.401761	0.62704	0.406798	0.117047	0.541286
VIT_12s0059g01860	AT1G03560	67	67	Pentatricopeptide repeat (PPR-like) superfamily protein [Source:TAIR;Acc:AT1G03560]	Pentatricopeptide (PPR) repeat-containing protein		0.115816	-0.031052	-0.133574	-0.049387	-0.798346	-0.34727	-0.603014	-0.0440414	-0.379868	-0.485553	-0.278661	0.31971	-0.333479	-0.430439	-0.758258	-0.578572	-0.138251	-0.108802	-0.225873	-0.292792	-0.301601	-0.106633	0.0079534	0.070334	-0.137943	-0.291431	-0.356554	-0.377752	-0.277843	0.344151	0.56714	0.730058	0.894998	0.660767	0.617895	0.188717	0.579299	0.633807	0.373184	0.595398	0.415113	0.219952	0.584333
VIT_14s0171g00480	AT3G27290	27	34	RNI-like superfamily protein [Source:TAIR;Acc:AT3G27290]	F-box domain containing protein		0.240198	0.0461865	0.0789148	0.0341166	-0.784253	-0.266162	-0.642834	-0.150109	-0.237781	-0.474698	-0.291159	0.352871	-0.39065	-0.595571	-0.659749	-0.438483	-0.289677	-0.163773	-0.0961975	-0.229122	-0.193712	-0.100611	0.086428	0.271443	-0.0769543	-0.217602	-0.202196	-0.322848	-0.159973	0.418535	0.613349	0.750319	0.894605	0.551295	0.649069	0.0301506	0.644287	0.5496	0.24217	0.576486	0.366663	0.0691426	0.576381
VIT_15s0046g02500	AT4G00440	29	33	Phosphatidylinositol N-acetyglucosaminlytransferase subunit P-related [Source:TAIR;Acc:AT3G61380]	Unknown protein		0.0474753	-0.147116	-0.086575	-0.17154	-0.756836	-0.222006	-0.561127	-0.130225	-0.29854	-0.590505	-0.365428	0.33375	-0.157713	-0.364181	-0.598231	-0.257504	-0.211691	-0.0474636	-0.0234765	-0.161094	-0.0164327	-0.0135755	0.197818	0.213333	-0.0964639	-0.00063022	-0.00845659	-0.279553	-0.0552665	0.469113	0.492463	0.710145	0.893349	0.50542	0.76256	-0.166432	0.579498	0.49088	0.206821	0.459691	0.127371	-0.125212	0.316009
VIT_18s0001g04730	AT1G22040	68	68	Galactose oxidase/kelch repeat superfamily protein [Source:TAIR;Acc:AT1G22040]	Kelch repeat-containing F-box protein		-0.0440873	0.0182048	-0.11509	-0.00691015	-0.870485	-0.394213	-0.75472	-0.255207	-0.524892	-0.589622	-0.39195	0.179188	-0.464752	-0.600406	-0.735612	-0.615216	-0.325345	-0.344319	-0.308821	-0.452337	-0.346038	-0.188744	-0.125748	0.0771417	-0.250492	-0.198274	-0.152884	-0.334081	-0.0375393	0.268896	0.597386	0.797879	0.893109	0.444196	0.485798	0.0749749	0.595426	0.696461	0.38441	0.762472	0.447484	0.243831	0.494902
VIT_08s0040g00610	AT1G65440	66	67	Transcription elongation factor Spt6 [Source:TAIR;Acc:AT1G63210]	GTB1 (global transcription factor group B1)		0.026737	-0.151954	-0.0584516	0.00424563	-0.678795	-0.253992	-0.466888	-0.00555481	-0.265428	-0.393928	-0.201733	0.509092	-0.089195	-0.313206	-0.523912	-0.303684	0.0266357	0.0710825	0.0814306	-0.0184377	0.0992633	-0.116158	0.1681	0.352766	-0.103428	0.0487038	-0.0655995	-0.322513	-0.268498	0.666936	0.592453	0.586171	0.892437	0.658379	0.837089	-0.0668125	0.488169	0.467622	0.147288	0.300857	0.0886472	-0.1851	0.229601
VIT_09s0054g01780	AT1G79000	59	59	HAC1, HISTONE ACETYLTRANSFERASE OF THE CBP FAMILY 1	HAC1 (P300/CBP acetyltransferase-related protein 2 gene)		-0.0749711	-0.167166	-0.146002	-0.0237052	-0.84556	-0.493174	-0.654217	-0.205534	-0.43843	-0.471587	-0.14633	0.395808	-0.3492	-0.502347	-0.553118	-0.523616	-0.195623	-0.190574	-0.103397	-0.329711	-0.282633	-0.267983	-0.24399	0.146654	-0.239436	-0.245105	-0.0893471	-0.504364	-0.201856	0.601798	0.764392	0.51376	0.892342	0.475717	0.523859	0.0228718	0.691983	0.713484	0.419648	0.60437	0.304693	0.184458	0.422436
VIT_02s0087g00650	AT5G45330	25	23	Decapping 5-like protein [Source:UniProtKB/Swiss-Prot;Acc:Q9FH77]	Nod factor		-0.0296563	-0.181095	-0.22982	-0.203127	-0.805269	-0.518627	-0.807218	-0.367463	-0.529409	-0.717351	-0.451929	0.17687	-0.220095	-0.408162	-0.74517	-0.485349	-0.0633713	-0.0620442	-0.0974104	-0.440291	-0.220505	-0.147081	0.122633	0.154111	0.0986836	-0.121169	-0.166081	-0.223511	-0.0264694	0.175005	0.384057	0.769426	0.891773	0.573173	0.606816	0.11486	0.647525	0.523467	0.438307	0.670056	0.234777	0.121019	0.428451
VIT_06s0004g05880				Zinc finger, RING-type domain protein	ABI3-interacting protein 3 [Callitropsis nootkatensis]		0.198302	-0.00131626	0.0449503	0.0375682	-0.742693	-0.373804	-0.717456	-0.350787	-0.240104	-0.508884	-0.286949	0.346637	-0.365619	-0.623084	-0.54295	-0.374369	-0.211288	-0.0996146	0.0163354	-0.261329	-0.0891271	-0.13354	0.0791073	0.420739	0.0448497	-0.117696	-0.106601	-0.224965	-0.110327	0.533849	0.667572	0.651901	0.891537	0.468038	0.631518	-0.0382898	0.657778	0.460187	0.249591	0.563582	0.26419	-0.0457492	0.445434
VIT_07s0005g04560	AT2G20310	18	22	RPM1 interacting protein 13 [Source:TAIR;Acc:AT2G20310]	Unknown protein		-0.0347088	-0.167949	-0.284022	-0.078094	-0.884905	-0.522033	-0.65993	-0.0944001	-0.445033	-0.488523	-0.156728	0.371955	-0.328667	-0.389765	-0.677719	-0.640179	-0.0899173	-0.11199	-0.194145	-0.36337	-0.347889	-0.237731	-0.187237	0.0126155	-0.225812	-0.350235	-0.285841	-0.517137	-0.303518	0.246229	0.560071	0.612794	0.891143	0.681748	0.520757	0.158	0.68753	0.779498	0.534173	0.662111	0.3913	0.29571	0.560375
VIT_18s0001g04770				SAP domain protein	Apoptotic chromatin condensation inducer 1 ACIN1		-0.101859	-0.117838	-0.257244	-0.119983	-0.873345	-0.440504	-0.703171	-0.284361	-0.517485	-0.629713	-0.309231	0.213702	-0.393094	-0.472641	-0.650973	-0.529024	-0.268475	-0.298667	-0.250062	-0.470586	-0.319259	-0.152529	-0.193535	0.0574724	-0.247439	-0.189638	-0.0998435	-0.363066	-0.0616943	0.369352	0.644947	0.638398	0.890659	0.422014	0.46918	-0.0329783	0.655331	0.730187	0.467644	0.717885	0.354937	0.200487	0.402816
VIT_00s0179g00210	AT1G03060	75	74	Beige/BEACH domain ;WD domain, G-beta repeat protein [Source:TAIR;Acc:AT1G03060]	WD-40 repeat / beige		-0.0373896	-0.302895	-0.33552	-0.328415	-0.890537	-0.445445	-0.600114	-0.183345	-0.42729	-0.646335	-0.187907	0.350265	-0.228704	-0.286372	-0.607836	-0.404712	-0.247974	-0.0548894	-0.113276	-0.36408	-0.30754	-0.15918	-0.129899	-0.013534	-0.189084	-0.2835	-0.0843338	-0.501931	-0.130206	0.454466	0.610358	0.512346	0.890532	0.528302	0.566513	-0.115321	0.783423	0.729862	0.528509	0.588496	0.234588	0.170561	0.43972
VIT_04s0008g04370	AT4G32620	36	39	Enhancer of polycomb-like transcription factor protein [Source:TAIR;Acc:AT4G32620]	Nucleic acid binding		0.19131	0.0709659	-0.131378	0.0226359	-0.825651	-0.275518	-0.5657	-0.12868	-0.276081	-0.445105	-0.220144	0.318162	-0.533445	-0.544489	-0.648594	-0.488576	-0.365211	-0.310211	-0.256391	-0.355518	-0.301693	-0.123806	-0.215379	0.127599	-0.32149	-0.306691	-0.289325	-0.396101	-0.244283	0.566823	0.831473	0.595479	0.89021	0.435466	0.493551	-0.0549722	0.637111	0.707882	0.407177	0.652143	0.496105	0.167464	0.54781
VIT_08s0007g06770	AT3G58050	55	59	unknown protein; BEST Arabidopsis thaliana protein match is: unknown protein (TAIR:AT3G58050.1); Has 11991 Blast hits to 7260 proteins in 458 species: Archae - 17; Bacteria - 481; Metazoa - 5028; Fungi - 1325; Plants - 615; Viruses - 38; Other Eukar /.../- 4487 (source: NCBI BLink). [Source:TAIR;Acc:AT2G41960]	Unknown protein		0.151067	-0.0674902	-0.140249	-0.0805816	-0.751047	-0.268773	-0.544173	-0.123749	-0.2374	-0.507443	-0.261957	0.372564	-0.274085	-0.386455	-0.592275	-0.333697	-0.177226	-0.0514133	-0.0369104	-0.207502	-0.0816508	-0.0497509	0.0563357	0.219317	-0.120415	-0.12093	-0.179785	-0.316955	-0.208511	0.543408	0.649297	0.60153	0.889808	0.538275	0.674871	-0.0989865	0.595706	0.536095	0.296077	0.488005	0.256205	-0.0481504	0.40116
VIT_18s0117g00230	AT4G27510	31	30	unknown protein; Has 25 Blast hits to 23 proteins in 8 species: Archae - 0; Bacteria - 0; Metazoa - 0; Fungi - 0; Plants - 25; Viruses - 0; Other Eukaryotes - 0 (source: NCBI BLink). [Source:TAIR;Acc:AT4G27510]	Unknown protein		-0.116805	-0.178393	-0.156339	-0.157821	-0.865173	-0.424203	-0.684241	-0.139293	-0.550991	-0.61374	-0.327405	0.281298	-0.247447	-0.428018	-0.713632	-0.55716	-0.209022	-0.124768	-0.203807	-0.339074	-0.320381	-0.167823	-0.0166652	0.010581	-0.178506	-0.195884	-0.0901193	-0.435905	-0.0602557	0.247003	0.457475	0.76153	0.889776	0.605822	0.595821	0.0911491	0.6237	0.68975	0.378716	0.629594	0.300581	0.238172	0.46782
VIT_08s0040g00270	AT5G64270	85	85	splicing factor, putative [Source:TAIR;Acc:AT5G64270]	Splicing factor 3b, subunit 1		0.0878788	-0.183026	0.0140303	0.02914	-0.741893	-0.396108	-0.557293	-0.123331	-0.190134	-0.345246	-0.0278451	0.590615	-0.182853	-0.44547	-0.390559	-0.343968	-0.0452109	-0.0129031	0.157455	-0.0518205	-0.00720981	-0.263547	0.00587339	0.40251	-0.0628991	-0.153181	-0.0545429	-0.441491	-0.311916	0.669006	0.689567	0.477078	0.889316	0.555799	0.736808	-0.0422386	0.679154	0.533878	0.235	0.394103	0.122541	-0.0812321	0.368238
VIT_15s0046g00760	AT3G61740	53	54	Histone-lysine N-methyltransferase ATX3 [Source:UniProtKB/Swiss-Prot;Acc:Q9M364]	Histone-lysine N-methyltransferase ATX5	SDG14	-0.0020406	0.0708439	-0.161181	0.00576974	-0.843606	-0.371309	-0.699841	-0.220664	-0.541153	-0.581374	-0.404248	0.136901	-0.527427	-0.582818	-0.81427	-0.655335	-0.32544	-0.347464	-0.385049	-0.509281	-0.423899	-0.106256	-0.184853	0.0308343	-0.281124	-0.236567	-0.263733	-0.318124	-0.102514	0.390166	0.718431	0.757609	0.888092	0.482831	0.437126	0.118684	0.549536	0.709766	0.425063	0.753046	0.536977	0.307741	0.513049
VIT_06s0004g00930	AT3G32940	23	34	RNA-binding KH domain-containing protein [Source:TAIR;Acc:AT3G32940]	Splicing factor I		0.0747561	-0.0298289	-0.140905	-0.0462683	-0.787657	-0.482921	-0.825826	-0.43585	-0.454378	-0.652162	-0.442958	0.161596	-0.388324	-0.560629	-0.70448	-0.48143	-0.141685	-0.201212	-0.114475	-0.471663	-0.207849	-0.143141	0.0322098	0.274396	0.056426	-0.112058	-0.200162	-0.164014	-0.0411545	0.266742	0.53461	0.757093	0.88741	0.477126	0.528555	0.0729005	0.627245	0.516375	0.409882	0.723255	0.336864	0.0992993	0.451001
VIT_16s0100g00500	AT5G62090	50	53	SEUSS-like 3 [Source:TAIR;Acc:AT4G25515]	SEU1 protein		0.0620159	0.108564	-0.0667246	0.207835	-0.77956	-0.428591	-0.684818	-0.162013	-0.427852	-0.382475	-0.254798	0.311332	-0.499013	-0.617279	-0.705779	-0.686057	-0.131164	-0.269576	-0.200277	-0.359301	-0.302549	-0.181721	-0.191607	0.215944	-0.206744	-0.214517	-0.336345	-0.351723	-0.29352	0.492916	0.769517	0.664192	0.887319	0.607067	0.489336	0.230808	0.514918	0.655909	0.3589	0.644574	0.517717	0.239537	0.504231
VIT_04s0008g03660	AT5G11530	22	27	embryonic flower 1 (EMF1) [Source:TAIR;Acc:AT5G11530]	Embryonic flower 1		0.023094	0.054334	-0.123682	0.0279166	-0.870938	-0.422775	-0.744898	-0.283193	-0.481797	-0.555549	-0.335534	0.172763	-0.56314	-0.646035	-0.721298	-0.61669	-0.346216	-0.449221	-0.32808	-0.511781	-0.420493	-0.179731	-0.256048	0.0835293	-0.267704	-0.296425	-0.245239	-0.366526	-0.11433	0.378202	0.751238	0.72538	0.886908	0.386137	0.396503	0.102397	0.625442	0.727587	0.449812	0.809293	0.528573	0.310779	0.5562
VIT_17s0000g00910	AT5G50780	50	50	MORC4, Protein MICRORCHIDIA 4	ATPase domain-containing protein		0.0608321	-0.140592	-0.00299357	0.0810399	-0.750864	-0.423622	-0.587518	0.0641332	-0.344121	-0.321791	-0.112131	0.554458	-0.145435	-0.404318	-0.64777	-0.581454	0.10161	0.138637	0.0335522	-0.0645046	-0.134058	-0.217983	0.107324	0.233922	-0.0334546	-0.202506	-0.265131	-0.469905	-0.393998	0.38175	0.475985	0.643056	0.886847	0.866847	0.754458	0.271678	0.578124	0.579855	0.264283	0.412736	0.248607	0.12195	0.51289
VIT_15s0021g01810	AT2G44900	74	74	ARABIDILLO-2 [Source:TAIR;Acc:AT3G60350]	Armadillo/beta-catenin repeat family protein		0.110877	-0.0872444	0.0759145	0.0476253	-0.798347	-0.369287	-0.642696	-0.176589	-0.226164	-0.413652	-0.109937	0.492516	-0.308448	-0.599092	-0.456652	-0.40155	-0.220107	-0.116234	0.0460206	-0.14151	-0.114475	-0.20919	-0.0195338	0.346665	-0.109659	-0.198078	-0.03883	-0.427593	-0.199404	0.548031	0.693024	0.589013	0.886676	0.499585	0.644854	-0.0380403	0.700545	0.577718	0.237807	0.522428	0.234833	0.00787167	0.468843
VIT_07s0031g01240	AT5G10060	52	58	ENTH/VHS family protein [Source:TAIR;Acc:AT5G10060]	Unknown protein		-0.0843034	-0.218196	-0.215836	-0.147664	-0.837259	-0.528579	-0.731228	-0.242223	-0.503591	-0.601478	-0.28481	0.301385	-0.241467	-0.413237	-0.66189	-0.546206	-0.0839262	-0.0418871	-0.125178	-0.36696	-0.256262	-0.216703	-0.0101187	0.0982357	-0.0617733	-0.223225	-0.140089	-0.372143	-0.125675	0.214665	0.44651	0.685935	0.886079	0.585708	0.590448	0.107782	0.67636	0.638193	0.444953	0.642966	0.252696	0.176209	0.462781
VIT_08s0040g02850				RNA-binding (RRM/RBD/RNP motifs) family protein with retrovirus zinc finger-like domain [Source:TAIR;Acc:AT3G53500]	RSZ33 (Arginine/serine-rich Zinc knuckle-containing protein 33)		0.0361065	0.00790324	0.0371552	0.0918932	-0.74173	-0.28572	-0.652623	-0.192009	-0.370531	-0.471515	-0.340758	0.340384	-0.306426	-0.562579	-0.585081	-0.416714	-0.195199	-0.10933	-0.0517944	-0.195166	-0.0389508	-0.110003	0.0750508	0.323569	-0.138969	0.036217	-0.041641	-0.258746	-0.0825509	0.539393	0.59926	0.714535	0.88603	0.511267	0.659441	-0.0415654	0.506325	0.514877	0.179689	0.516209	0.253509	-0.0558083	0.322177
VIT_01s0011g02120	AT5G23150	40	37	Tudor/PWWP/MBT domain-containing protein [Source:TAIR;Acc:AT5G08230]	HUA2 (enhancer of AG-4 2)		0.105574	-0.0379215	-0.0335728	0.0740734	-0.782633	-0.395052	-0.61066	-0.16465	-0.293561	-0.405471	-0.134793	0.416444	-0.390129	-0.55386	-0.571664	-0.499781	-0.171556	-0.213558	-0.0773491	-0.261837	-0.229685	-0.161908	-0.146663	0.266632	-0.150504	-0.253816	-0.194281	-0.408126	-0.280733	0.619842	0.805384	0.535103	0.88584	0.505759	0.563238	0.0613196	0.644256	0.625332	0.327771	0.559388	0.352225	0.123757	0.480258
VIT_08s0040g03270	AT5G02880	55	55	ubiquitin-protein ligase 4 [Source:TAIR;Acc:AT5G02880]	E3 ubiquitin-protein ligase TRIP12	UPL4	0.0518995	-0.184048	-0.136034	-0.0161759	-0.748637	-0.343121	-0.491501	0.0101861	-0.264669	-0.373279	-0.087701	0.561775	-0.15068	-0.314969	-0.515498	-0.387894	-0.0263122	0.145765	0.0790819	-0.0674232	-0.0225389	-0.191017	0.020681	0.25026	-0.163793	-0.0902035	-0.117174	-0.4608	-0.328492	0.624393	0.623564	0.486312	0.885337	0.727693	0.739747	-0.0566782	0.594017	0.591153	0.28444	0.352868	0.173474	-0.0521866	0.338263
VIT_08s0007g05080	AT3G56720	27	31	pre-mRNA-splicing factor	Unknown protein		-0.0756874	-0.0204951	0.00202473	0.0598166	-0.751105	-0.367303	-0.742055	-0.273196	-0.527312	-0.558772	-0.433684	0.242055	-0.281213	-0.560263	-0.676244	-0.502533	-0.137914	-0.160864	-0.092728	-0.298168	-0.115367	-0.156396	0.0979606	0.292913	-0.0618976	0.0688044	-0.0288477	-0.201693	0.00377246	0.398421	0.514297	0.796487	0.883997	0.547212	0.637093	0.068277	0.480858	0.507931	0.21207	0.57217	0.260598	0.0345557	0.295943
VIT_08s0040g02880	AT3G53490	50	49	valine-tRNA ligase	Unknown protein		0.024734	-0.0546546	-0.204603	-0.118152	-0.923143	-0.487163	-0.795896	-0.321352	-0.48287	-0.63883	-0.322578	0.180203	-0.477871	-0.559001	-0.706247	-0.595045	-0.336862	-0.318096	-0.281878	-0.525419	-0.429872	-0.192763	-0.175515	0.0425855	-0.180062	-0.335876	-0.208056	-0.380666	-0.0644227	0.167037	0.567829	0.750658	0.88298	0.48334	0.417731	0.0680143	0.717859	0.747835	0.528675	0.820113	0.469855	0.325464	0.599357
VIT_15s0045g01110	AT1G80930	17	55	MIF4G domain-containing protein / MA3 domain-containing protein [Source:TAIR;Acc:AT1G80930]	Pre-mRNA splicing factor cwc22		-0.0468473	-0.25534	-0.181985	0.0333807	-0.787793	-0.43838	-0.502819	0.0965091	-0.331702	-0.301274	-0.00445245	0.63225	-0.130603	-0.280372	-0.528794	-0.498663	0.0791083	0.151543	0.092204	-0.0580434	-0.0594467	-0.306626	-0.074735	0.174778	-0.242194	-0.171451	-0.163905	-0.589106	-0.428333	0.522227	0.566545	0.455422	0.882952	0.783386	0.72289	0.0457722	0.623982	0.682566	0.362995	0.375644	0.176114	0.0243403	0.368603
VIT_19s0085g00130	AT1G79190	57	61	ARM repeat superfamily protein [Source:TAIR;Acc:AT1G79190]	Unknown		0.0932111	-0.0183112	0.154334	0.184375	-0.700277	-0.337181	-0.584635	0.00966002	-0.295131	-0.303116	-0.162334	0.516826	-0.242133	-0.571181	-0.618735	-0.560184	-0.0382209	0.0580291	-0.0169231	-0.0540428	-0.131344	-0.153937	0.104383	0.31633	-0.0578164	-0.138113	-0.178101	-0.40371	-0.306079	0.564971	0.629395	0.661176	0.882866	0.77462	0.7391	0.226034	0.508412	0.52192	0.121647	0.392813	0.289934	0.0790895	0.483511
VIT_17s0000g03430	AT1G48760	51	56	delta-adaptin [Source:TAIR;Acc:AT1G48760]	Adaptor-related protein complex 3, delta 1 sub	delta-ADR	0.2825	0.0207984	-0.0481719	0.0825651	-0.8484	-0.347414	-0.564308	-0.0517032	-0.156599	-0.31996	-0.0290756	0.499686	-0.499236	-0.558504	-0.567615	-0.513465	-0.284408	-0.231937	-0.108915	-0.235218	-0.290949	-0.217588	-0.222436	0.202446	-0.259165	-0.433324	-0.334377	-0.536607	-0.397595	0.49557	0.78092	0.540346	0.881857	0.548388	0.525386	0.0229077	0.746535	0.727678	0.412094	0.612347	0.482994	0.191337	0.677678
VIT_05s0062g00010	AT4G25880	42	50	pumilio 6 [Source:TAIR;Acc:AT4G25880]	PUMILIO 5 (APUM5)	APUM6	0.171361	0.00723987	0.172489	0.187616	-0.625246	-0.257155	-0.592294	-0.135851	-0.165253	-0.340082	-0.258072	0.478384	-0.169101	-0.524637	-0.503218	-0.312378	0.0276379	0.0416217	0.146883	0.00639638	0.160928	-0.115917	0.282004	0.558393	0.0891333	0.0959164	-0.0843233	-0.184212	-0.223537	0.620919	0.573294	0.675543	0.881641	0.63284	0.826882	0.0356711	0.455079	0.33077	0.0189808	0.334622	0.124712	-0.23164	0.304022
VIT_06s0004g03800	AT3G45830	42	46	nuclear factor kappa-B-binding-like protein	DNA-binding protein		-0.00219966	-0.0363296	-0.210461	0.0256017	-0.855411	-0.51336	-0.724835	-0.295181	-0.476275	-0.499912	-0.22502	0.257897	-0.492411	-0.547971	-0.645978	-0.610734	-0.196633	-0.357755	-0.207993	-0.481211	-0.360024	-0.256308	-0.306825	0.137723	-0.224789	-0.302864	-0.266564	-0.397454	-0.221858	0.454582	0.764792	0.576677	0.881466	0.402108	0.409765	0.105358	0.672116	0.719927	0.518779	0.752596	0.449778	0.269669	0.490322
VIT_13s0064g01350	AT3G52140	66	68	tetratricopeptide repeat (TPR)-containing protein [Source:TAIR;Acc:AT3G52140]	TIF31 protein		0.0848295	-0.0431365	0.000962445	0.114459	-0.675274	-0.215942	-0.442008	0.052343	-0.199422	-0.313674	-0.165936	0.503904	-0.200096	-0.405954	-0.518945	-0.347221	-0.0303465	-0.0373772	0.0154363	-0.019671	0.0397076	-0.0809029	0.0716463	0.332075	-0.184753	-0.0294807	-0.149557	-0.361192	-0.338751	0.708011	0.702905	0.584254	0.881375	0.623619	0.760117	-0.0100118	0.45742	0.508292	0.136743	0.341925	0.203014	-0.115024	0.316838
VIT_18s0001g00860	AT4G35800	88	89	RNA polymerase II large subunit [Source:TAIR;Acc:AT4G35800]	DNA-directed RNA polymerase II subunit A	NRPB1	0.241622	0.0387409	0.0942345	0.102662	-0.718489	-0.107737	-0.40832	0.10289	-0.0742186	-0.291992	-0.11897	0.545597	-0.301082	-0.485855	-0.518766	-0.344598	-0.241282	-0.0538331	-0.0459704	0.00984558	-0.0367615	-0.0569196	0.0778502	0.301528	-0.243065	-0.148153	-0.152643	-0.403154	-0.312362	0.63615	0.710072	0.611748	0.880903	0.633247	0.754314	-0.0969339	0.534114	0.562068	0.110516	0.357893	0.293642	-0.0800393	0.460059
VIT_00s0587g00040				TPR domain protein	Unknown protein		-0.114929	-0.290753	-0.275068	-0.197796	-0.817571	-0.594259	-0.783105	-0.307934	-0.552991	-0.652078	-0.327817	0.2902	-0.136514	-0.330236	-0.678303	-0.525451	0.0360077	0.0858163	-0.00342755	-0.369402	-0.184846	-0.190963	0.0713745	0.129888	0.0604799	-0.126165	-0.126949	-0.332891	-0.106767	0.219313	0.358879	0.65058	0.879369	0.642414	0.627579	0.120357	0.687896	0.560233	0.474171	0.602362	0.158433	0.113532	0.381889
VIT_14s0060g02400	AT5G27650	25	29	Tudor/PWWP/MBT superfamily protein [Source:TAIR;Acc:AT3G05430]	PWWP domain-containing protein		0.0628745	-0.137321	-0.25478	-0.199375	-0.832591	-0.410589	-0.650606	-0.260136	-0.378872	-0.624753	-0.299192	0.251541	-0.346073	-0.407052	-0.66194	-0.446292	-0.248176	-0.147523	-0.174759	-0.411307	-0.282818	-0.0946637	-0.0709181	0.0848227	-0.132094	-0.266906	-0.190138	-0.347071	-0.126188	0.380175	0.600626	0.617645	0.879342	0.469343	0.538085	-0.0455632	0.70625	0.634949	0.475231	0.64586	0.315106	0.133631	0.477462
VIT_14s0108g00040	AT3G28730	79	78	high mobility group [Source:TAIR;Acc:AT3G28730]	Structure-specific recognition protein 1 SSRP1	ATHMG	-0.0410495	0.0254196	-0.275566	-0.033349	-0.864234	-0.325553	-0.618037	-0.10957	-0.504403	-0.534975	-0.34508	0.194865	-0.480403	-0.453456	-0.752785	-0.611485	-0.304463	-0.324549	-0.366802	-0.452385	-0.353596	-0.165474	-0.20816	-0.0328989	-0.410391	-0.224919	-0.261235	-0.363549	-0.149367	0.29771	0.626583	0.731205	0.878968	0.508415	0.460215	0.0129291	0.541164	0.777646	0.464034	0.718238	0.501981	0.251764	0.463133
VIT_12s0028g02510				global transcription factor group E4 [Source:TAIR;Acc:AT1G06230]	DNA-binding bromodomain-containing protein	GTE4	-0.168923	-0.289015	-0.347668	-0.161099	-0.841887	-0.448241	-0.596253	-0.129687	-0.492859	-0.544713	-0.216763	0.374186	-0.183643	-0.253959	-0.573233	-0.434017	-0.0668435	-0.0725675	-0.0708192	-0.294165	-0.125088	-0.21629	-0.12346	0.0617501	-0.277853	-0.109626	-0.0765573	-0.464293	-0.190839	0.401519	0.500671	0.541083	0.878801	0.497589	0.60561	-0.0920318	0.64776	0.695295	0.465202	0.561833	0.165999	0.0446614	0.283316
VIT_07s0104g01600				CW-type Zinc Finger [Source:TAIR;Acc:AT3G62900]	MORC family CW-type zinc finger 4		-0.0334489	-0.189214	-0.1212	-0.0493609	-0.817087	-0.489692	-0.683926	-0.241628	-0.413738	-0.499477	-0.195766	0.380427	-0.276392	-0.4687	-0.561517	-0.458848	-0.119636	-0.181236	0.0117607	-0.29941	-0.200272	-0.236099	-0.121022	0.218391	-0.112475	-0.195399	-0.0953777	-0.438805	-0.19108	0.530296	0.656356	0.543739	0.87851	0.447765	0.577146	0.0291327	0.702456	0.608328	0.39773	0.585498	0.2234	0.0951498	0.39281
VIT_18s0001g15400	AT4G08350	73	72	Transcription elongation factor Spt5 [Source:TAIR;Acc:AT2G34210]	KOW domain-containing transcription factor family protein		-0.00664769	-0.0320855	0.184217	0.203138	-0.665263	-0.304755	-0.599322	-0.0288868	-0.34305	-0.339383	-0.238415	0.474839	-0.157404	-0.552814	-0.580769	-0.493344	0.0169281	0.0318664	0.0353489	-0.0172334	-0.0057107	-0.137514	0.194325	0.384261	-0.0304878	0.0327018	-0.0572997	-0.320883	-0.218009	0.565193	0.569861	0.709456	0.878357	0.715498	0.783302	0.189775	0.428272	0.444719	0.026508	0.360853	0.182012	-0.0384187	0.334826
VIT_14s0060g00040				putative uncharacterized protein	Retrotransposon		-0.218308	-0.321402	-0.203803	-0.24856	-0.830297	-0.483615	-0.722818	-0.254283	-0.564609	-0.692402	-0.347199	0.284297	-0.0907895	-0.339579	-0.604448	-0.429214	-0.0912344	-0.00689759	-0.0400844	-0.307718	-0.150165	-0.177739	0.101691	0.0923634	-0.0578533	-0.0470743	0.0686305	-0.347696	0.0235502	0.212051	0.343932	0.715464	0.878106	0.56031	0.662802	-0.0159755	0.649823	0.595456	0.365704	0.57581	0.087618	0.0631539	0.296747
VIT_11s0118g00260	AT5G20300	54	55	Avirulence induced gene (AIG1) family protein [Source:TAIR;Acc:AT5G20300]	Multimeric translocon complex in the outer envelope membrane 132 TOC132		0.0526724	-0.0745012	-0.264277	-0.107601	-0.892775	-0.549892	-0.750784	-0.279429	-0.479314	-0.580026	-0.246025	0.210061	-0.481576	-0.517102	-0.730849	-0.64608	-0.224734	-0.318061	-0.297054	-0.54057	-0.490326	-0.28519	-0.25862	0.0155395	-0.154955	-0.45316	-0.356739	-0.421351	-0.210604	0.240337	0.658554	0.65755	0.876902	0.473677	0.389805	0.187768	0.72742	0.746873	0.599639	0.818614	0.503491	0.40192	0.651167
VIT_11s0037g00150	AT4G30935	45	48	WRKY DNA-binding protein 32 [Source:TAIR;Acc:AT4G30935]	WRKY DNA-binding protein 32	WRKY32	0.00709969	-0.0952793	-0.110414	0.104892	-0.881199	-0.626405	-0.781232	-0.193357	-0.454541	-0.370826	-0.0941302	0.430485	-0.394637	-0.556791	-0.629925	-0.746356	-0.0552548	-0.162462	-0.0642035	-0.344866	-0.358978	-0.407122	-0.23501	0.174884	-0.124912	-0.362881	-0.287427	-0.521829	-0.331342	0.285431	0.587831	0.590051	0.876796	0.656568	0.479948	0.285873	0.729059	0.732985	0.501796	0.687715	0.425145	0.333717	0.602263
VIT_18s0001g10560	AT2G26570	53	56	Plant protein of unknown function (DUF827) [Source:TAIR;Acc:AT2G26570]	Myosin heavy chain		0.061768	-0.0862223	-0.314919	-0.0840343	-0.938644	-0.493637	-0.644734	-0.0961459	-0.402618	-0.464961	-0.108005	0.342924	-0.494217	-0.450683	-0.696313	-0.682841	-0.281514	-0.236549	-0.273425	-0.448862	-0.495926	-0.274837	-0.361359	-0.0859507	-0.352302	-0.511962	-0.364465	-0.583746	-0.324582	0.305935	0.70393	0.546351	0.875937	0.566756	0.396808	0.10493	0.767851	0.867426	0.631134	0.750108	0.535998	0.404715	0.671682
VIT_00s0370g00050	AT1G11060	46	45	WAPL (Wings apart-like protein regulation of heterochromatin) protein [Source:TAIR;Acc:AT1G11060]	Unknown protein		0.0621006	-0.0438708	-0.213866	-0.0494161	-0.908438	-0.406128	-0.627174	-0.165542	-0.35896	-0.484618	-0.134172	0.337209	-0.519042	-0.530402	-0.598743	-0.552501	-0.388359	-0.293788	-0.23847	-0.417789	-0.404746	-0.202049	-0.337086	0.0278277	-0.378098	-0.389184	-0.205787	-0.517355	-0.208375	0.444489	0.790388	0.550507	0.875337	0.461419	0.408686	-0.054302	0.730844	0.82757	0.51918	0.714053	0.486152	0.280953	0.566706
VIT_11s0052g00730	AT5G57360	80	71	Zeitlupe	Adagio protein 1	ZTL	0.145145	-0.00689167	-0.165588	0.067097	-0.878644	-0.581639	-0.781681	-0.246557	-0.387555	-0.423869	-0.141537	0.346565	-0.518841	-0.591544	-0.672643	-0.715224	-0.152828	-0.198087	-0.157015	-0.439356	-0.412622	-0.340717	-0.249068	0.136385	-0.129417	-0.45801	-0.409208	-0.450709	-0.324025	0.238254	0.646437	0.616111	0.874766	0.590841	0.41668	0.240631	0.75263	0.733365	0.565539	0.772679	0.528684	0.359237	0.700236
VIT_05s0020g02070	AT3G21480	25	29	BRCT domain-containing DNA repair protein [Source:TAIR;Acc:AT3G21480]	BRCT domain-containing protein		0.0504685	0.0592661	-0.0153394	0.169587	-0.716234	-0.313081	-0.581294	-0.0155961	-0.418131	-0.361568	-0.292335	0.356177	-0.344672	-0.510588	-0.75193	-0.623943	-0.0828722	-0.0790399	-0.177865	-0.217329	-0.197426	-0.164575	0.00979478	0.198088	-0.188204	-0.112892	-0.28456	-0.339648	-0.271119	0.490088	0.621596	0.711168	0.874751	0.714314	0.642381	0.209067	0.435711	0.576095	0.2368	0.493893	0.403609	0.140021	0.43865
VIT_06s0004g03580	AT5G60170	45	47	RNA binding (RRM/RBD/RNP motifs) family protein [Source:TAIR;Acc:AT3G45630]	CCR4-NOT transcription complex, subunit 4		0.0672805	0.00901565	-0.270213	-0.119716	-0.768061	-0.305926	-0.615429	-0.196334	-0.44576	-0.621604	-0.443504	0.135409	-0.388499	-0.407156	-0.790278	-0.476298	-0.224555	-0.206063	-0.298644	-0.447297	-0.272141	-0.0344504	-0.0351766	0.0500072	-0.169798	-0.145665	-0.293604	-0.230427	-0.118733	0.416902	0.643276	0.70519	0.874592	0.486945	0.525782	0.0206047	0.515494	0.591179	0.423999	0.647113	0.411933	0.141469	0.423097
VIT_07s0005g00860	AT1G33390	54	58	RNA helicase family protein [Source:TAIR;Acc:AT1G33390]	U3 snoRNP-associated helicase Ecm16	ATFAS4	0.00249119	-0.11596	-0.0594823	0.0888232	-0.762269	-0.368019	-0.506999	0.157206	-0.356112	-0.27397	-0.0941738	0.555721	-0.197142	-0.375492	-0.657563	-0.63115	0.00141188	0.103881	-0.0538072	-0.0689791	-0.194338	-0.250432	-0.0105045	0.104035	-0.226163	-0.232226	-0.254247	-0.545387	-0.405243	0.455473	0.546688	0.591671	0.874058	0.844193	0.714848	0.218577	0.542915	0.657621	0.276821	0.396044	0.306366	0.163075	0.489556
VIT_04s0008g00660	AT2G25930	37	38	Early Flowering 3 (ELF3)	Early flowering 3	ELF3	-0.0746039	-0.213318	-0.302121	-0.12961	-0.938303	-0.647299	-0.82418	-0.363963	-0.520618	-0.610606	-0.203267	0.269497	-0.394534	-0.477927	-0.61553	-0.587531	-0.171141	-0.256512	-0.131956	-0.521658	-0.38201	-0.334974	-0.276604	0.0631044	-0.147453	-0.349968	-0.182572	-0.481745	-0.145911	0.181749	0.547847	0.594241	0.872979	0.455569	0.395071	0.0826612	0.805522	0.768137	0.626791	0.815075	0.359916	0.305443	0.537281
VIT_04s0008g03130	AT3G49601	20	29	FUNCTIONS IN: molecular_function unknown; INVOLVED IN: biological_process unknown; LOCATED IN: cellular_component unknown; CONTAINS InterPro DOMAIN/s: mRNA splicing factor, Cwf21 (InterPro:IPR013170); Has 30201 Blast hits to 17322 proteins in 780 sp /.../ Archae - 12; Bacteria - 1396; Metazoa - 17338; Fungi - 3422; Plants - 5037; Viruses - 0; Other Eukaryotes - 2996 (source: NCBI BLink). [Source:…	Unknown protein		0.0244528	-0.00402691	0.115527	0.096184	-0.666437	-0.394101	-0.739676	-0.336693	-0.415751	-0.520733	-0.387687	0.252015	-0.267556	-0.620496	-0.619682	-0.447777	-0.0377873	-0.222062	-0.0386376	-0.264333	-0.0938801	-0.121351	0.162099	0.426095	0.13544	-0.000924092	-0.0959006	-0.122781	-0.0650736	0.464367	0.58656	0.767491	0.872448	0.478064	0.658835	0.184566	0.484374	0.384765	0.139499	0.547063	0.224261	0.0093371	0.349829
VIT_06s0004g00450	AT1G55325	63	62	RNA polymerase II transcription mediators [Source:TAIR;Acc:AT1G55325]	Unknown protein	GCT	0.0377178	-0.0123691	0.11469	0.193734	-0.678579	-0.256518	-0.50496	0.0454811	-0.307822	-0.283825	-0.189847	0.503756	-0.236623	-0.510942	-0.606316	-0.498859	-0.0739115	-0.00799669	-0.0309516	-0.0402099	-0.0693806	-0.138749	0.060926	0.299965	-0.174148	-0.0434328	-0.116401	-0.395964	-0.279093	0.691419	0.674949	0.610069	0.872344	0.698192	0.742614	0.111542	0.453425	0.527689	0.0947726	0.341321	0.256408	-0.00349754	0.360499
VIT_08s0007g08730	AT2G41700	74	74	ATP-binding cassette A1 [Source:TAIR;Acc:AT2G41700]	ABC transporter A member 1	ABCA1	-0.0863627	-0.183852	-0.141646	-0.00622189	-0.729034	-0.310644	-0.475892	0.0637275	-0.372521	-0.373668	-0.173329	0.49703	-0.111124	-0.297676	-0.572963	-0.444582	-0.00588668	0.115936	0.0098518	-0.0655546	-0.0334694	-0.0926911	0.0266529	0.155174	-0.231845	-0.0151239	-0.0814035	-0.436935	-0.280178	0.628574	0.576923	0.518487	0.872175	0.694841	0.734624	-0.00495126	0.500242	0.588359	0.234426	0.34296	0.151581	-0.030171	0.264347
VIT_11s0052g00190					Las1		0.0304165	-0.140796	-0.350347	-0.191065	-0.912461	-0.511478	-0.707514	-0.199825	-0.482372	-0.59874	-0.269413	0.235754	-0.400378	-0.385738	-0.743513	-0.588157	-0.214542	-0.194478	-0.257868	-0.49593	-0.425235	-0.2478	-0.19167	-0.0519985	-0.20757	-0.401633	-0.332131	-0.466018	-0.199469	0.138991	0.501982	0.685021	0.872059	0.559666	0.446861	0.0974756	0.730479	0.767935	0.625662	0.770071	0.447015	0.341576	0.614506
VIT_15s0046g01750	AT2G46180	55	58	GRIP-related ARF-binding domain-containing protein 1 [Source:TAIR;Acc:AT3G61570]	Golgin candidate 4		-0.217784	-0.190702	-0.363792	-0.108989	-0.84218	-0.511757	-0.678542	-0.155146	-0.656964	-0.584531	-0.333116	0.23659	-0.262237	-0.319155	-0.742721	-0.622169	-0.0518901	-0.125498	-0.195996	-0.427171	-0.286957	-0.17101	-0.160853	-0.0252315	-0.253554	-0.129513	-0.190984	-0.414527	-0.163461	0.313726	0.50753	0.640225	0.871418	0.577348	0.510511	0.115038	0.560806	0.71354	0.508094	0.64724	0.318177	0.230116	0.340357
VIT_12s0028g02580	AT3G58110	31	32	unknown protein; FUNCTIONS IN: molecular_function unknown; INVOLVED IN: biological_process unknown; LOCATED IN: cellular_component unknown; EXPRESSED IN: cultured cell; BEST Arabidopsis thaliana protein match is: unknown protein (TAIR:AT2G42370.1); /.../34 Blast hits to 1905 proteins in 233 species: Archae - 11; Bacteria - 102; Metazoa - 890; Fungi - 241; Plants - 124; Viruses - 59; Other Eukaryo…	Unknown protein		0.139361	0.0423417	0.119337	0.236175	-0.660825	-0.211143	-0.451712	0.0792264	-0.141328	-0.217633	-0.0968356	0.546816	-0.258091	-0.498393	-0.49571	-0.433267	-0.0310505	-0.0556255	-0.00207521	0.0242312	0.0149951	-0.119082	0.0681837	0.384342	-0.171988	-0.0908161	-0.185902	-0.364947	-0.392161	0.655417	0.719251	0.602069	0.871123	0.653619	0.751912	0.0844993	0.443221	0.505729	0.0730502	0.344442	0.262704	-0.0726939	0.392796
VIT_01s0011g01940	AT2G35140	16	20	DCD (Development and Cell Death) domain protein [Source:TAIR;Acc:AT2G35140]	Unknown protein		0.168353	0.148549	-0.117599	0.155106	-0.769749	-0.385005	-0.690624	-0.221917	-0.370952	-0.43362	-0.297533	0.244201	-0.555933	-0.622641	-0.717638	-0.628276	-0.196383	-0.24683	-0.22889	-0.414683	-0.290123	-0.135142	-0.171183	0.194941	-0.180791	-0.240119	-0.390038	-0.268673	-0.260482	0.448945	0.76252	0.639905	0.870358	0.492539	0.44342	0.143688	0.5537	0.622636	0.404782	0.700959	0.538527	0.201334	0.539684
VIT_11s0037g00130	AT5G58040	35	43	homolog of yeast FIP1 [V] [Source:TAIR;Acc:AT5G58040]	fip1 motif-containing protein		0.0339905	-0.158586	-0.00663196	0.130681	-0.726295	-0.364594	-0.445281	0.195465	-0.237668	-0.191565	0.0372877	0.668037	-0.125292	-0.351404	-0.531473	-0.553816	0.100629	0.122426	0.062247	0.0532565	-0.086294	-0.247856	0.00529151	0.229676	-0.179635	-0.222992	-0.223365	-0.567191	-0.507299	0.568183	0.6027	0.503347	0.870127	0.830525	0.771704	0.201551	0.548754	0.609461	0.210477	0.307384	0.215369	0.0652147	0.451681
VIT_08s0007g09020	AT3G57300	68	68	INO80 ortholog [Source:TAIR;Acc:AT3G57300]	DNA helicase SNF2 domain-containing protein	INO80	0.0299103	-0.0652494	-0.0275797	0.0382868	-0.668677	-0.250852	-0.484279	-0.0368435	-0.336606	-0.410366	-0.265791	0.40283	-0.214907	-0.408966	-0.625196	-0.391671	-0.0913494	-0.0188989	-0.0776758	-0.137234	-0.0719388	-0.0881833	0.0705028	0.257667	-0.141769	-0.0175918	-0.117077	-0.323396	-0.210539	0.712868	0.686697	0.599134	0.869837	0.633777	0.720598	0.0161275	0.455054	0.506281	0.173643	0.361105	0.228708	-0.0279881	0.301483
VIT_07s0005g00620	AT4G02400	53	55	U3 ribonucleoprotein (Utp) family protein [Source:TAIR;Acc:AT4G02400]	U3 small nucleolar RNA-associated protein 14		0.0558289	-0.114344	-0.295705	-0.133172	-0.773903	-0.365914	-0.542123	-0.120215	-0.377092	-0.532084	-0.270591	0.291177	-0.31067	-0.315988	-0.676158	-0.426506	-0.1327	-0.0930639	-0.168487	-0.348676	-0.22339	-0.151479	-0.0840589	0.0777799	-0.199322	-0.217719	-0.281646	-0.36831	-0.246035	0.481817	0.652333	0.599754	0.869776	0.556243	0.575304	-0.00266404	0.590328	0.630091	0.469138	0.564276	0.333586	0.115675	0.421998
VIT_14s0108g01540					FAR1-related sequence 5		0.109353	-0.174238	-0.0439521	-0.0693804	-0.757424	-0.470889	-0.631507	-0.144628	-0.315618	-0.444664	-0.130975	0.448852	-0.194464	-0.419756	-0.589615	-0.49958	-0.019176	0.00969802	0.010391	-0.190994	-0.215696	-0.23062	0.045242	0.232667	0.0670362	-0.282315	-0.224196	-0.42096	-0.294364	0.433397	0.550963	0.57094	0.869423	0.630914	0.665941	0.194987	0.685998	0.533184	0.330665	0.494823	0.234583	0.147176	0.530828
VIT_10s0003g04600	AT1G30460	59	63	cleavage and polyadenylation specificity factor 30 [Source:TAIR;Acc:AT1G30460]	Cleavage and polyadenylation specificity factor 30 kDa subunit	CPSF30	-0.0500931	-0.149719	-0.263634	-0.251994	-0.915321	-0.454095	-0.748222	-0.348641	-0.504195	-0.718796	-0.351411	0.157565	-0.403472	-0.478423	-0.668998	-0.48661	-0.397905	-0.287687	-0.2645	-0.528989	-0.405426	-0.210098	-0.158784	-0.0106983	-0.204252	-0.284971	-0.0837193	-0.385522	0.0384827	0.22439	0.550867	0.70073	0.868695	0.399103	0.436647	-0.0679682	0.744189	0.729366	0.529945	0.775823	0.367284	0.26104	0.500992
VIT_01s0011g02820	AT1G26110	56	56	decapping 5 [Source:TAIR;Acc:AT1G26110]	Unknown protein	DCP5	0.183297	0.0426577	-0.139277	-0.0371013	-0.880877	-0.408233	-0.702609	-0.273141	-0.316288	-0.52085	-0.219532	0.254071	-0.57341	-0.614998	-0.648327	-0.562917	-0.413145	-0.34425	-0.273175	-0.472271	-0.438478	-0.206679	-0.252313	0.090169	-0.217857	-0.417885	-0.27911	-0.408102	-0.161278	0.34248	0.73991	0.630914	0.868661	0.433322	0.391189	0.0242023	0.748986	0.741741	0.506627	0.772489	0.538509	0.308333	0.659692
VIT_18s0001g10730	AT5G44250	59	60	Protein of unknown function DUF829, transmembrane 53 [Source:TAIR;Acc:AT5G44250]	Unknown protein		0.0447897	-0.0967676	-0.2515	-0.140998	-0.844617	-0.364346	-0.606196	-0.119553	-0.393388	-0.5448	-0.250895	0.297945	-0.324774	-0.358776	-0.662888	-0.496475	-0.190629	-0.179928	-0.222964	-0.347441	-0.270709	-0.150296	-0.0731402	0.0517386	-0.201076	-0.258349	-0.240187	-0.395703	-0.189055	0.228066	0.512186	0.687747	0.868286	0.568083	0.547475	0.02758	0.641172	0.692551	0.449593	0.640945	0.372924	0.193255	0.515897
VIT_19s0014g02660	AT3G15354	56	61	SPA1-related 4 [Source:TAIR;Acc:AT1G53090]	SPA3 (SPA1-related 3)		0.202446	0.151615	-0.211887	-0.000830143	-0.750834	-0.227458	-0.588188	-0.135676	-0.384144	-0.512118	-0.451716	0.148457	-0.492916	-0.454489	-0.842313	-0.529974	-0.249077	-0.249555	-0.336702	-0.425073	-0.263337	-0.0766416	-0.0240941	0.103477	-0.216947	-0.173274	-0.421334	-0.178211	-0.186695	0.380975	0.627806	0.75891	0.867316	0.514613	0.5291	0.0425368	0.486714	0.585957	0.404575	0.650753	0.521232	0.144415	0.497751
VIT_08s0032g01080					Ubiquitin carboxyl-terminal hydrolase 8		0.0831598	-0.144005	-0.0446253	-0.0146342	-0.749492	-0.42641	-0.645742	-0.278141	-0.287203	-0.451489	-0.160382	0.427803	-0.257812	-0.492371	-0.456638	-0.331979	-0.124428	-0.0877735	0.0865695	-0.2096	-0.0692137	-0.232201	-0.0275884	0.375947	-0.0272354	-0.11415	-0.0592109	-0.342679	-0.178581	0.668698	0.691079	0.509492	0.867152	0.452981	0.621216	-0.0656985	0.66688	0.510234	0.304365	0.489612	0.17555	-0.0343235	0.355052
VIT_07s0005g03100	AT2G31260	60	64	autophagy 9 (APG9) [Source:TAIR;Acc:AT2G31260]	Autophagy 9	APG9	-0.0931116	-0.0903423	-0.2301	-0.167812	-0.894279	-0.332224	-0.627144	-0.142464	-0.520921	-0.615593	-0.34844	0.195844	-0.407494	-0.449867	-0.71857	-0.53491	-0.416073	-0.28623	-0.347743	-0.438284	-0.398136	-0.166759	-0.184592	-0.100057	-0.390586	-0.253801	-0.105227	-0.445234	-0.0229522	0.303185	0.578076	0.714018	0.866974	0.436267	0.473829	-0.0588584	0.626528	0.777611	0.445079	0.708029	0.407107	0.263754	0.468843
VIT_04s0008g07070				translation initiation factor 3B1 [Source:TAIR;Acc:AT5G27640]	Translation initiation factor eIF-3 subunit 9		0.27276	0.0767638	0.24349	0.224487	-0.635859	-0.244624	-0.559069	-0.0397748	-0.105257	-0.273866	-0.161457	0.516269	-0.252352	-0.591321	-0.524669	-0.412243	-0.0323946	0.0350958	0.0707092	0.0213277	0.0179832	-0.102107	0.239368	0.47935	0.063294	-0.105551	-0.213806	-0.260668	-0.318402	0.546279	0.6074	0.69431	0.866797	0.696875	0.780445	0.158449	0.492129	0.391207	0.0380081	0.362254	0.254998	-0.0804877	0.493735
VIT_00s0349g00060	AT4G35890	22	24	winged-helix DNA-binding transcription factor family protein [Source:TAIR;Acc:AT4G35890]	La domain-containing protein		0.242928	-0.126887	-0.0823723	0.0186964	-0.797975	-0.26049	-0.401569	0.17037	-0.0355032	-0.23794	0.0889635	0.677921	-0.233273	-0.329142	-0.440505	-0.370847	-0.118725	0.0676871	0.0768375	0.0283342	-0.0558245	-0.218095	-0.0427698	0.214504	-0.270334	-0.317172	-0.240004	-0.587275	-0.492573	0.505087	0.624071	0.463228	0.866483	0.697408	0.716867	-0.0885587	0.693128	0.674518	0.31619	0.379205	0.256146	-0.0179819	0.538038
VIT_04s0023g02110	AT3G50910	43	48	unknown protein; FUNCTIONS IN: molecular_function unknown; INVOLVED IN: biological_process unknown; LOCATED IN: chloroplast; BEST Arabidopsis thaliana protein match is: unknown protein (TAIR:AT3G50910.1); Has 30201 Blast hits to 17322 proteins in 78 /.../ies: Archae - 12; Bacteria - 1396; Metazoa - 17338; Fungi - 3422; Plants - 5037; Viruses - 0; Other Eukaryotes - 2996 (source: NCBI BLink). [Sou…	Unknown protein		-0.0512957	-0.34927	-0.340886	-0.30734	-0.946938	-0.543701	-0.681892	-0.214846	-0.429349	-0.599924	-0.119906	0.399612	-0.228497	-0.292534	-0.540788	-0.45111	-0.21862	-0.0515119	-0.0268031	-0.358951	-0.302115	-0.28271	-0.16708	0.00540311	-0.187531	-0.336549	-0.0727844	-0.565526	-0.148193	0.23749	0.449255	0.521029	0.865884	0.53177	0.525346	-0.10451	0.874016	0.773061	0.60509	0.648677	0.220876	0.202633	0.492541
VIT_11s0037g00730	AT4G30790	63	64	autophagy-related 11	Unknown protein	ATG11	0.0163642	-0.136574	-0.0728064	-0.129516	-0.778358	-0.226127	-0.504638	-0.021223	-0.303286	-0.526133	-0.239069	0.38698	-0.210716	-0.386244	-0.595119	-0.370367	-0.277492	0.00510978	-0.0915678	-0.164536	-0.168171	-0.0468134	0.0692525	0.08688	-0.222661	-0.128177	-0.0211027	-0.416909	-0.112568	0.501706	0.595307	0.612523	0.865656	0.605285	0.68038	-0.108848	0.591546	0.609287	0.241434	0.437367	0.216583	0.0263308	0.383643
VIT_01s0011g04380					Acyl-(acyl carrier protein) thioesterase		0.0488125	-0.116359	0.0626922	0.0642717	-0.721683	-0.392647	-0.618265	-0.0270776	-0.30771	-0.383819	-0.175363	0.474118	-0.13421	-0.455131	-0.573977	-0.496476	0.0620434	0.0529344	0.0258581	-0.0715068	-0.0893626	-0.200137	0.180709	0.283639	0.0325955	-0.153099	-0.173464	-0.379415	-0.28001	0.281274	0.432927	0.719304	0.86522	0.743765	0.737461	0.241915	0.533573	0.503537	0.177129	0.445946	0.200139	0.069405	0.482353
VIT_07s0005g02190	AT3G62240	52	52	zinc ion binding;nucleic acid binding [Source:TAIR;Acc:AT2G47090]	Zinc finger (C2H2 type) family		-0.0507224	-0.247744	-0.456657	-0.363852	-0.890236	-0.472223	-0.679388	-0.267482	-0.518371	-0.727446	-0.353056	0.192922	-0.27528	-0.251185	-0.71642	-0.46433	-0.2489	-0.0369181	-0.19523	-0.49834	-0.333506	-0.135057	-0.0947367	-0.0948328	-0.172619	-0.236952	-0.163233	-0.389274	-0.0463317	0.228531	0.447592	0.611782	0.864258	0.541277	0.496148	-0.0923059	0.736451	0.710715	0.619278	0.677323	0.29781	0.203683	0.43788
VIT_07s0104g00230	AT1G32130	64	65	Transcription elongation factor (TFIIS) family protein [Source:TAIR;Acc:AT4G19000]	IWS1 C-terminus		0.0593091	-0.137327	-0.204355	-0.123438	-0.857436	-0.505624	-0.77994	-0.4	-0.355604	-0.614666	-0.255143	0.257623	-0.350859	-0.480731	-0.525989	-0.403122	-0.183661	-0.241621	-0.0285521	-0.418528	-0.191092	-0.216132	-0.0828386	0.238628	-0.0351111	-0.222518	-0.129864	-0.312874	-0.101512	0.226282	0.536214	0.635407	0.863778	0.380986	0.486016	-0.0517168	0.75959	0.604503	0.489568	0.734842	0.269568	0.0876975	0.462274
VIT_03s0097g00550	AT5G64420	61	60	DNA polymerase V family [Source:TAIR;Acc:AT5G64420]	DNA polymerase V		0.145579	0.139205	0.157733	0.323276	-0.673942	-0.276212	-0.605644	-0.146932	-0.212102	-0.276465	-0.208979	0.420008	-0.404553	-0.660711	-0.499891	-0.438961	-0.0970139	-0.254794	-0.00947578	-0.127443	0.00417267	-0.17642	-0.00751543	0.487204	-0.133433	-0.0322803	-0.169509	-0.260753	-0.276563	0.614712	0.756321	0.657617	0.86371	0.481613	0.631195	0.0703744	0.44777	0.477819	0.110991	0.494145	0.327466	-0.0726908	0.370325
VIT_18s0001g14540	AT4G16630	70	65	DEA(D/H)-box RNA helicase family protein [Source:TAIR;Acc:AT4G16630]	DEAD-box ATP-dependent RNA helicase 28		0.135918	-0.0595418	0.116193	0.0410293	-0.658235	-0.107284	-0.415666	0.0900442	-0.130283	-0.351775	-0.199544	0.523172	-0.112794	-0.391124	-0.48997	-0.24404	-0.103118	0.0547026	0.0527673	0.0836587	0.109925	-0.0567095	0.280078	0.350726	-0.116884	0.015657	-0.0379052	-0.321258	-0.224754	0.551248	0.51816	0.692138	0.863589	0.664047	0.863419	-0.0913881	0.460828	0.441589	0.0183546	0.27373	0.11763	-0.203864	0.327575
VIT_09s0002g07340					Transposon protein		-0.171983	-0.337547	-0.194392	-0.140535	-0.789381	-0.461596	-0.584598	-0.0705936	-0.43406	-0.501852	-0.150288	0.471035	-0.0576768	-0.268357	-0.511957	-0.404712	0.0314723	0.0312436	0.0378483	-0.155717	-0.0840571	-0.222352	0.0176935	0.123827	-0.128063	-0.10861	-0.0113234	-0.498494	-0.198975	0.338021	0.441679	0.584036	0.863445	0.642916	0.701029	0.0224807	0.613705	0.61908	0.328667	0.458406	0.086868	0.0337225	0.3138
VIT_01s0010g02380	AT3G26000	40	43	Ribonuclease inhibitor [Source:TAIR;Acc:AT3G26000]	F-box domain containing protein		0.106501	-0.174341	-0.171825	-0.119202	-0.868008	-0.486516	-0.631354	-0.212683	-0.290466	-0.464461	-0.0534251	0.415381	-0.363431	-0.446272	-0.506959	-0.454414	-0.223351	-0.224808	-0.0626177	-0.327424	-0.312829	-0.295088	-0.236935	0.152221	-0.161031	-0.415479	-0.202029	-0.522289	-0.281023	0.473016	0.704175	0.478278	0.863259	0.418453	0.494755	-0.000663732	0.814468	0.704373	0.50823	0.642971	0.323368	0.203999	0.559886
VIT_03s0088g00330	AT1G23780	29	34	F-box family protein [Source:TAIR;Acc:AT1G70360]	F-box protein 7		0.104225	-0.192985	-0.162541	-0.115669	-0.842493	-0.57612	-0.759331	-0.31499	-0.322213	-0.522472	-0.137611	0.386981	-0.281952	-0.446168	-0.547436	-0.495832	-0.0769364	-0.0572533	0.021393	-0.336737	-0.241909	-0.302816	-0.0436648	0.237457	0.0627057	-0.313044	-0.199174	-0.396245	-0.217262	0.234828	0.495951	0.575014	0.863035	0.601615	0.547852	0.097155	0.799582	0.607454	0.491043	0.636382	0.270533	0.167363	0.557418
VIT_07s0005g02630	AT4G01810	75	75	Sec23/Sec24 protein transport family protein [Source:TAIR;Acc:AT4G01810]	Protein transport protein SEC23		0.237101	-0.0929038	-0.0858611	-0.113116	-0.810199	-0.313741	-0.578741	-0.160761	-0.150935	-0.485391	-0.147815	0.418331	-0.34773	-0.469242	-0.509301	-0.312172	-0.304001	-0.124627	-0.017202	-0.228388	-0.180271	-0.16364	-0.0347306	0.215371	-0.135763	-0.307125	-0.163646	-0.427199	-0.208067	0.443986	0.655128	0.573878	0.862356	0.474345	0.595216	-0.137483	0.752958	0.602962	0.374082	0.562142	0.293612	0.0385349	0.548362
VIT_18s0001g14020				5'-3' exoribonuclease 3 [Source:TAIR;Acc:AT1G75660]	5'-3' exoribonuclease 2		-0.219736	-0.188552	-0.225075	-0.163587	-0.793053	-0.3618	-0.660543	-0.314367	-0.525333	-0.671976	-0.391882	0.195361	-0.220491	-0.393661	-0.539266	-0.332228	-0.209679	-0.240361	-0.112694	-0.358802	-0.0909033	-0.0740311	-0.0331295	0.156805	-0.203369	0.072951	0.113812	-0.251252	0.0693558	0.444302	0.555493	0.651994	0.862147	0.335201	0.56429	-0.184518	0.536826	0.585016	0.315478	0.593526	0.137234	-0.0338456	0.155527
VIT_17s0000g01920	AT1G10170	63	58	NF-X-like 1 [Source:TAIR;Acc:AT1G10170]	Nuclear transcription factor, X-box binding 1		0.0387874	-0.197938	0.0884418	-0.0121751	-0.692306	-0.24864	-0.457312	0.0701969	-0.164319	-0.333075	-0.0732887	0.608439	-0.0160228	-0.352169	-0.427739	-0.333684	-0.0339134	0.157334	0.143035	0.115934	0.0497426	-0.105111	0.222185	0.316192	-0.058742	-0.0484859	0.0321213	-0.427823	-0.261189	0.568494	0.50267	0.556421	0.86183	0.718359	0.858952	-0.019234	0.554736	0.47366	0.0547213	0.240273	0.039181	-0.130611	0.327335
VIT_08s0007g00190	AT3G57150	67	70	homologue of NAP57 [Source:TAIR;Acc:AT3G57150]	H/ACA ribonucleoprotein complex subunit 4	NAP57	0.0305032	-0.183098	0.0353372	-0.1627	-0.676669	-0.29463	-0.599863	-0.175607	-0.313599	-0.569049	-0.341592	0.338783	-0.0457956	-0.386119	-0.570682	-0.298919	-0.0737137	0.0681606	0.00843228	-0.107898	-0.0224824	-0.0710958	0.34997	0.294529	0.130875	-0.0163201	0.00693172	-0.210627	-0.0419342	0.397658	0.392731	0.753258	0.861748	0.599858	0.815683	0.0283215	0.536161	0.371691	0.117369	0.388297	0.0545514	-0.082968	0.338513
VIT_17s0000g09750	AT5G50230	68	69	Transducin/WD40 repeat-like superfamily protein [Source:TAIR;Acc:AT5G50230]	Transducin protein		-0.112419	-0.166581	-0.185326	-0.00934997	-0.845924	-0.594473	-0.817438	-0.33282	-0.563421	-0.544361	-0.285801	0.285356	-0.303804	-0.478979	-0.629242	-0.587581	-0.0494278	-0.140463	-0.0464975	-0.40467	-0.223054	-0.317555	-0.107994	0.197311	-0.0824515	-0.133992	-0.12912	-0.369437	-0.116804	0.226201	0.454937	0.658528	0.861696	0.532981	0.508	0.123075	0.660817	0.634797	0.467415	0.69335	0.279044	0.178226	0.402636
VIT_17s0000g05430	AT1G18950	57	55	DDT domain superfamily [Source:TAIR;Acc:AT1G18950]	Aminoacyl-tRNA synthetase		0.0829714	0.00450281	-0.0849292	0.088346	-0.858711	-0.421899	-0.608771	-0.0383896	-0.34355	-0.348752	-0.0763231	0.401871	-0.50691	-0.585752	-0.641197	-0.682548	-0.279164	-0.278189	-0.231486	-0.322929	-0.447965	-0.247471	-0.312683	0.0362869	-0.339275	-0.460471	-0.321574	-0.568957	-0.344003	0.425341	0.77886	0.577952	0.861322	0.572493	0.436341	0.175611	0.669261	0.794292	0.441252	0.66766	0.53588	0.368991	0.659851
VIT_09s0002g00170	AT1G53750	97	97	26S protease regulatory subunit 7 homolog A [Source:UniProtKB/Swiss-Prot;Acc:Q9SSB5]	Proteasome 26S AAA-ATPase subunit (RPT1a)		-0.117341	-0.389731	-0.253002	-0.366123	-0.831047	-0.507914	-0.68489	-0.236452	-0.451167	-0.685004	-0.253322	0.330851	-0.0316512	-0.251745	-0.55874	-0.366378	-0.0657765	0.0387532	0.00607327	-0.27577	-0.186729	-0.190905	0.125182	0.0787612	0.0452133	-0.171876	0.00809295	-0.394773	-0.0459737	0.182317	0.312063	0.653262	0.86131	0.598101	0.669134	-0.000272878	0.725036	0.574835	0.410719	0.539989	0.0663671	0.0938784	0.391238
VIT_02s0012g01790	AT1G13980	82	83	sec7 domain-containing protein [Source:TAIR;Acc:AT1G13980]	Pattern formation protein (EMB30) (GNOM)	GN	0.232933	-0.0575727	0.0892287	-0.00242876	-0.765646	-0.267872	-0.522617	-0.121971	-0.0891226	-0.374874	-0.0454646	0.505516	-0.327218	-0.544967	-0.396819	-0.291318	-0.29399	-0.176272	0.0228113	-0.101041	-0.12516	-0.149497	-0.0359064	0.344726	-0.128288	-0.269707	-0.0826489	-0.438673	-0.246732	0.6388	0.767108	0.536732	0.860824	0.444991	0.632744	-0.106752	0.698863	0.567816	0.220901	0.472716	0.258241	0.00156093	0.508418
VIT_03s0038g02240	AT4G24200	26	24	Transcription elongation factor (TFIIS) family protein [Source:TAIR;Acc:AT4G24200]	Unknown protein		-0.0224784	-0.285593	-0.232603	-0.137276	-0.848418	-0.367071	-0.433034	0.102988	-0.260128	-0.343998	0.0539732	0.590408	-0.174272	-0.239754	-0.464383	-0.442816	-0.130135	0.00997794	-0.0316658	-0.0969822	-0.184706	-0.286759	-0.166543	0.041158	-0.348349	-0.325246	-0.118511	-0.636005	-0.376137	0.488395	0.593045	0.415434	0.860695	0.614369	0.651279	-0.0822928	0.718933	0.765211	0.411354	0.431086	0.199993	0.106053	0.441957
VIT_16s0050g00970					Unknown		0.136348	0.142545	-0.0387105	0.175878	-0.781386	-0.366499	-0.664339	-0.213944	-0.349167	-0.408405	-0.257528	0.244009	-0.568083	-0.647796	-0.657662	-0.585978	-0.231442	-0.450995	-0.266411	-0.403604	-0.31831	-0.188089	-0.230324	0.220926	-0.224217	-0.284481	-0.343193	-0.327923	-0.257823	0.448238	0.796265	0.674273	0.859623	0.39088	0.426893	0.15924	0.5539	0.643105	0.362489	0.725119	0.532558	0.230372	0.553871
VIT_18s0001g14730	AT5G42150	62	64	Glutathione S-transferase family protein [Source:TAIR;Acc:AT5G42150]	Glutaredoxin		-0.141464	-0.354628	-0.116624	-0.107047	-0.792224	-0.491719	-0.670936	-0.145201	-0.389033	-0.49495	-0.136132	0.518813	-0.00148527	-0.32261	-0.422489	-0.366959	0.0625108	0.151946	0.214684	-0.0835305	0.0440267	-0.236058	0.13273	0.26087	-0.0267715	-0.0206118	0.0859433	-0.43642	-0.153257	0.27351	0.325583	0.581133	0.859174	0.638403	0.740116	-0.0397909	0.674294	0.549158	0.290393	0.439436	-0.0185399	-0.087686	0.273252
VIT_06s0004g05210	AT1G07470	60	62	Transcription factor IIA, alpha/beta subunit [Source:TAIR;Acc:AT1G07480]	Transcription initiation factor TFIIA large subunit		0.205981	0.0595519	0.0266739	0.0545817	-0.80295	-0.170576	-0.483159	0.0432025	-0.137532	-0.35065	-0.103069	0.44309	-0.411159	-0.537705	-0.52804	-0.438325	-0.360104	-0.192725	-0.180507	-0.132986	-0.20981	-0.0754695	-0.0652393	0.165941	-0.322651	-0.279249	-0.180386	-0.446528	-0.261782	0.44439	0.700822	0.64897	0.859054	0.569297	0.590369	-0.0644933	0.595298	0.68608	0.237157	0.523299	0.41376	0.105363	0.566958
VIT_17s0000g02740					No hit		0.0794794	0.127677	0.00664314	0.112297	-0.772108	-0.225256	-0.635442	-0.12875	-0.347577	-0.475342	-0.364858	0.244257	-0.444687	-0.605072	-0.668849	-0.517449	-0.296667	-0.274869	-0.257377	-0.289682	-0.192423	-0.0824508	0.00489997	0.18645	-0.245913	-0.103499	-0.164394	-0.260119	-0.0935175	0.272012	0.575194	0.814508	0.858871	0.490056	0.558623	0.0226893	0.477932	0.600631	0.219421	0.638046	0.4278	0.0901362	0.460243
VIT_19s0015g00740	AT5G55860	53	53	Plant protein of unknown function (DUF827) [Source:TAIR;Acc:AT5G55860]	Prefoldin		0.189926	0.109638	-0.267935	0.00071534	-0.865128	-0.331094	-0.611517	-0.135837	-0.346505	-0.480316	-0.263924	0.208498	-0.611933	-0.503692	-0.744931	-0.59428	-0.342354	-0.393956	-0.376801	-0.493189	-0.414399	-0.156575	-0.291652	0.0012633	-0.361076	-0.409371	-0.447528	-0.390497	-0.27087	0.281722	0.715689	0.670019	0.858777	0.442562	0.374749	0.0423044	0.638589	0.773728	0.55216	0.791145	0.620413	0.308603	0.645807
VIT_11s0016g03290	AT1G77180	74	72	chromatin protein family [Source:TAIR;Acc:AT1G77180]	SNW domain-containing protein 1 SNW1	SKIP	0.124167	0.0254254	-0.125625	-0.0673599	-0.869405	-0.32438	-0.634284	-0.224638	-0.308214	-0.53682	-0.219885	0.241893	-0.525845	-0.573698	-0.598359	-0.491095	-0.436483	-0.389439	-0.307755	-0.421136	-0.379082	-0.154751	-0.214186	0.0781273	-0.285859	-0.366404	-0.195911	-0.387321	-0.12052	0.344292	0.719229	0.662241	0.858539	0.369347	0.422343	-0.0518479	0.692058	0.734861	0.437881	0.739744	0.47691	0.241855	0.585968
VIT_07s0005g03730	AT5G44090	73	74	Calcium-binding EF-hand family protein [Source:TAIR;Acc:AT5G44090]	Protein phosphatase 2 (formerly 2A), regulatory subunit B''		-0.236159	-0.362921	-0.328818	-0.225448	-0.866341	-0.602668	-0.658407	-0.124227	-0.591501	-0.570028	-0.155171	0.352582	-0.150514	-0.27854	-0.636535	-0.595664	-0.0248467	-0.0610907	-0.11835	-0.358681	-0.367954	-0.292525	-0.18367	-0.0770819	-0.170991	-0.301437	-0.129873	-0.572669	-0.213275	0.295871	0.493639	0.536349	0.858529	0.602302	0.530928	0.171745	0.697517	0.74711	0.537875	0.609303	0.223381	0.311905	0.428075
VIT_06s0004g02320					Unknown protein		-0.128723	-0.156992	-0.251718	-0.211095	-0.835981	-0.440766	-0.694372	-0.25121	-0.588605	-0.670349	-0.382187	0.138125	-0.298987	-0.400132	-0.738555	-0.545396	-0.206871	-0.270464	-0.317701	-0.471586	-0.372274	-0.166478	-0.0731118	-0.0135241	-0.145302	-0.217205	-0.151166	-0.318985	-0.0247955	0.211879	0.466342	0.745096	0.858128	0.467084	0.501735	0.101053	0.59972	0.668657	0.452575	0.70352	0.332225	0.277482	0.441197
VIT_08s0058g00270	AT3G08943	76	76	ARM repeat superfamily protein [Source:TAIR;Acc:AT3G08947]	Importin beta-2		0.146175	-0.144815	0.0970547	-0.0451689	-0.684416	-0.435575	-0.709264	-0.26814	-0.26716	-0.499256	-0.255476	0.408632	-0.13174	-0.495752	-0.547683	-0.374169	-0.0116704	0.0986939	0.133777	-0.143727	-0.0670277	-0.145567	0.276575	0.4058	0.251114	-0.103196	-0.092447	-0.254043	-0.131879	0.400763	0.445324	0.675406	0.858128	0.668636	0.743487	0.140906	0.640954	0.372127	0.195901	0.427863	0.126977	-0.0210263	0.452203
VIT_04s0043g00840	AT3G07360	59	58	ARM repeat superfamily protein [Source:TAIR;Acc:AT5G18340]	Armadillo/beta-catenin repeat protein / U-box domain-containing protein		-0.208136	-0.38748	-0.218538	-0.293669	-0.836087	-0.464655	-0.625937	-0.0870269	-0.522971	-0.613882	-0.23029	0.387189	-0.0107797	-0.231834	-0.610227	-0.465519	-0.0549613	0.0876991	-0.0328817	-0.211735	-0.202815	-0.177813	0.0935518	-0.00513673	-0.0861394	-0.146002	0.0296632	-0.482763	-0.0811674	0.198634	0.293055	0.647767	0.857828	0.672769	0.694348	0.0460442	0.675541	0.638358	0.368181	0.4889	0.0803506	0.131894	0.365042
VIT_07s0005g06680	AT3G24880	48	49	Helicase/SANT-associated, DNA binding protein [Source:TAIR;Acc:AT3G24870]	DNA binding		0.138528	0.0251284	0.167882	0.182214	-0.616409	-0.186243	-0.488603	-0.0135119	-0.185308	-0.28904	-0.214582	0.49452	-0.215559	-0.528399	-0.528704	-0.36669	-0.0924003	0.0326576	0.0443731	0.0172741	0.0497599	-0.0593207	0.169822	0.418029	-0.0769893	0.0331146	-0.0728221	-0.273938	-0.234636	0.74782	0.677224	0.592501	0.857385	0.622496	0.777613	0.00548426	0.432687	0.409038	0.0147584	0.287921	0.188985	-0.148031	0.31046
VIT_01s0011g06090	AT1G24706	57	38	THO2 [Source:TAIR;Acc:AT1G24706]	THO complex subunit 2		-0.0300544	-0.296627	-0.0758305	-0.0991282	-0.674321	-0.389096	-0.521361	-0.0213134	-0.312606	-0.426813	-0.15068	0.525193	0.0299741	-0.267731	-0.543722	-0.373945	0.116512	0.23476	0.150454	-0.0210151	0.00687023	-0.112998	0.209658	0.251201	0.0569432	-0.0464734	-0.0575119	-0.389631	-0.266537	0.544028	0.455309	0.511712	0.857293	0.73299	0.820225	0.0767113	0.582138	0.448453	0.201582	0.28472	0.0154405	-0.0767089	0.300588
VIT_00s0525g00030	AT3G49740	52	50	Tetratricopeptide repeat (TPR)-like superfamily protein [Source:TAIR;Acc:AT3G49740]	Pentatricopeptide (PPR) repeat-containing		0.0610149	0.156255	-0.101108	0.106873	-0.78806	-0.40612	-0.758235	-0.270418	-0.528583	-0.515796	-0.438938	0.108302	-0.563612	-0.636603	-0.818644	-0.697504	-0.244656	-0.378969	-0.346779	-0.515969	-0.397502	-0.157357	-0.145906	0.111002	-0.174501	-0.224384	-0.361027	-0.234877	-0.123589	0.274865	0.640027	0.802906	0.856728	0.471506	0.411636	0.234502	0.512052	0.630572	0.414657	0.778445	0.57957	0.317616	0.550248
VIT_14s0083g00780	AT5G38840	54	49	SMAD/FHA domain-containing protein [Source:TAIR;Acc:AT5G38840]	Anion exchanger adaptor protein Kanadaptin		0.105155	0.0925095	0.0177357	0.181507	-0.687697	-0.234827	-0.549384	-0.0314695	-0.340782	-0.357823	-0.293898	0.345603	-0.346918	-0.506678	-0.686861	-0.50439	-0.0810524	-0.19118	-0.157787	-0.189334	-0.105552	-0.131525	0.0481041	0.28912	-0.165671	-0.0500003	-0.251642	-0.256552	-0.24393	0.4551	0.615278	0.730436	0.856399	0.623893	0.651472	0.115832	0.413915	0.535116	0.189443	0.485373	0.373833	0.0425176	0.398408
VIT_15s0046g02510	AT4G00450	58	57	RNA polymerase II transcription mediators [Source:TAIR;Acc:AT4G00450]	2-oxo acid dehydrogenase, lipoyl-binding site		0.0975512	-0.0171622	0.0310565	0.0251217	-0.686206	-0.168353	-0.470564	-0.0930564	-0.222481	-0.416435	-0.23449	0.398842	-0.288463	-0.479874	-0.510217	-0.297322	-0.265378	-0.129629	-0.0512904	-0.126641	-0.0467458	-0.0381126	0.0296188	0.294992	-0.204642	-0.0233479	-0.0169888	-0.304909	-0.141794	0.76667	0.766035	0.548279	0.855942	0.460596	0.674955	-0.16275	0.517627	0.508794	0.139592	0.3857	0.220084	-0.102428	0.291377
VIT_08s0007g04870	AT1G60650	42	36	RNA-binding (RRM/RBD/RNP motifs) family protein with retrovirus zinc finger-like domain [Source:TAIR;Acc:AT1G60650]	Zinc finger protein ATRZ-1A		0.131605	-0.244178	0.0996755	-0.00532623	-0.753316	-0.393963	-0.549174	-0.0386728	-0.113459	-0.301767	0.0592871	0.671875	-0.0916494	-0.426199	-0.348889	-0.337617	-0.0222544	0.0932261	0.227591	0.0582024	-0.00730715	-0.262548	0.108308	0.388621	0.0176961	-0.22538	-0.0283329	-0.496618	-0.329629	0.487103	0.501517	0.493181	0.855573	0.643869	0.772034	0.00718954	0.736895	0.524201	0.196378	0.346046	0.0670379	-0.0607899	0.465937
VIT_04s0008g06580	AT3G23780	67	68	nuclear RNA polymerase D2B [Source:TAIR;Acc:AT3G18090]	DNA-directed RNA polymerase II subunit B		0.147839	-0.014122	0.111416	0.0643499	-0.641441	-0.360421	-0.63865	-0.192354	-0.289008	-0.426663	-0.283854	0.356174	-0.220511	-0.541624	-0.629135	-0.458464	-0.0174744	-0.0148266	-0.0244085	-0.160399	-0.119254	-0.113064	0.211497	0.382695	0.160207	-0.10689	-0.193775	-0.194591	-0.188011	0.506972	0.571114	0.704162	0.855493	0.653097	0.711209	0.226317	0.505528	0.380866	0.145752	0.430234	0.244397	0.0361602	0.455141
VIT_17s0000g03850				aluminum-activated malate transporter 9 [Source:TAIR;Acc:AT3G18440]	Aluminum-activated malate transporter 9		0.201109	0.00434186	-0.128845	-0.085722	-0.844076	-0.291335	-0.560267	-0.0934904	-0.250423	-0.490413	-0.181563	0.306303	-0.456784	-0.482724	-0.646503	-0.491784	-0.365024	-0.241177	-0.295752	-0.333784	-0.367419	-0.0682218	-0.142352	0.0527227	-0.245616	-0.393167	-0.281486	-0.435179	-0.227875	0.365713	0.685714	0.64691	0.85525	0.507107	0.488205	0.0113239	0.664602	0.708645	0.406997	0.652507	0.480789	0.25273	0.648967
VIT_06s0009g03750	AT2G13370	69	71	chromatin remodeling 5 [Source:TAIR;Acc:AT2G13370]	CHR5 (chromatin remodeling 5)	CHR5	0.00138902	-0.00565432	-0.0619212	0.0356357	-0.700713	-0.22403	-0.48669	-0.0462071	-0.374285	-0.430241	-0.280633	0.339733	-0.324708	-0.465367	-0.635626	-0.44118	-0.234617	-0.132757	-0.169662	-0.218648	-0.177685	-0.0309466	-0.064819	0.143803	-0.276297	-0.0592289	-0.110204	-0.354032	-0.163769	0.724019	0.778532	0.575964	0.854267	0.532515	0.608918	-0.0280433	0.457925	0.58303	0.217258	0.438534	0.322907	0.0542627	0.315987
VIT_07s0141g00810					Zinc finger, SWIM-type		-0.126624	-0.188013	-0.111838	-0.0227885	-0.877327	-0.558856	-0.718054	-0.186785	-0.470894	-0.469731	-0.106029	0.374895	-0.320196	-0.521057	-0.543175	-0.623722	-0.14814	-0.220641	-0.129512	-0.332298	-0.359974	-0.289972	-0.232516	0.0696037	-0.192044	-0.340659	-0.113135	-0.547727	-0.203071	0.293421	0.580609	0.584351	0.853653	0.496638	0.464142	0.179709	0.71177	0.74617	0.439852	0.681643	0.318985	0.310053	0.522143
VIT_18s0001g04040	AT1G77800	39	41	PHD finger family protein [Source:TAIR;Acc:AT1G77800]	PHD finger transcription factor		0.0112285	-0.0436641	0.0150415	0.132274	-0.659669	-0.450053	-0.726796	-0.379878	-0.385952	-0.46536	-0.312168	0.307024	-0.279257	-0.570378	-0.524545	-0.401203	0.00311508	-0.143588	0.0811598	-0.268542	-0.0103953	-0.174423	0.0373989	0.483927	0.0679809	0.057413	-0.0664284	-0.16214	-0.122405	0.626166	0.675623	0.584547	0.853266	0.430092	0.611447	0.0580612	0.516293	0.396075	0.212814	0.507888	0.178815	-0.0808775	0.238216
VIT_18s0001g02160	AT1G21700	47	26	SWI/SNF complex subunit SWI3C [Source:UniProtKB/Swiss-Prot;Acc:Q9XI07]	Switching protein 3C ATSWI3C		-0.0908497	-0.0729265	-0.159015	0.131423	-0.793485	-0.465909	-0.619797	-0.0282286	-0.450529	-0.353216	-0.134132	0.420332	-0.319482	-0.452003	-0.61369	-0.675073	-0.0131743	-0.113696	-0.109734	-0.243958	-0.223281	-0.235629	-0.186022	0.116038	-0.277504	-0.196166	-0.235852	-0.481218	-0.33684	0.348736	0.6026	0.581374	0.853237	0.658492	0.531384	0.189971	0.54339	0.701226	0.377586	0.573359	0.36886	0.203175	0.43241
VIT_06s0004g08330					No hit		0.0489218	-0.148124	-0.0449692	0.0256221	-0.679096	-0.398062	-0.634006	-0.106932	-0.338188	-0.45942	-0.278174	0.421573	-0.0840452	-0.35684	-0.62961	-0.425537	0.130921	0.193671	0.109336	-0.117604	0.0195349	-0.105156	0.259536	0.327845	0.111075	0.00610478	-0.156684	-0.272901	-0.224908	0.307493	0.361475	0.669884	0.852913	0.784821	0.764475	0.144015	0.518887	0.426	0.214062	0.396431	0.1287	-0.0624046	0.35428
VIT_07s0104g00390	AT2G48110	61	64	reduced epidermal fluorescence 4 [Source:TAIR;Acc:AT2G48110]	Unknown protein	REF4	0.0992829	-0.106653	-0.160769	-0.0429947	-0.870014	-0.398059	-0.553389	-0.0898019	-0.240273	-0.396601	-0.0254895	0.432883	-0.419683	-0.461726	-0.496209	-0.473903	-0.283608	-0.268723	-0.138654	-0.286632	-0.324645	-0.182687	-0.304011	0.0858408	-0.319785	-0.419201	-0.212849	-0.581483	-0.32309	0.482045	0.755126	0.483479	0.852865	0.448516	0.461439	-0.023827	0.744059	0.773187	0.469087	0.631044	0.392272	0.225482	0.5752
VIT_05s0094g00850	AT3G59770	70	70	sacI homology domain-containing protein / WW domain-containing protein [Source:TAIR;Acc:AT3G59770]	Phosphoinositide phosphatase	SAC9	0.264009	0.169427	0.0143738	0.103767	-0.794299	-0.315278	-0.620339	-0.159353	-0.256949	-0.410626	-0.214396	0.266453	-0.609039	-0.688723	-0.687283	-0.588217	-0.39919	-0.364158	-0.308317	-0.386426	-0.449499	-0.118546	-0.222871	0.1361	-0.221776	-0.421757	-0.368066	-0.395367	-0.246665	0.523	0.872356	0.651689	0.852609	0.467451	0.410679	0.150739	0.616568	0.669438	0.368325	0.69291	0.611221	0.327949	0.698532
VIT_08s0007g03980	AT5G12100	51	51	pentatricopeptide (PPR) repeat-containing protein [Source:TAIR;Acc:AT5G12100]	Pentatricopeptide (PPR) repeat-containing		0.152855	-0.0172562	-0.114656	-0.0568525	-0.690174	-0.41062	-0.719827	-0.369571	-0.373122	-0.581443	-0.417468	0.18197	-0.307014	-0.467914	-0.682704	-0.402253	-0.0430035	-0.147415	-0.0850204	-0.377009	-0.132222	-0.138756	0.131596	0.320047	0.145794	-0.113924	-0.279152	-0.102225	-0.120153	0.360348	0.522919	0.724292	0.852158	0.453656	0.596424	0.119573	0.553731	0.395114	0.33912	0.610151	0.28321	0.0340587	0.426869
VIT_11s0118g00720	AT1G06220	87	87	Ribosomal protein S5/Elongation factor G/III/V family protein [Source:TAIR;Acc:AT5G25230]	U5 small nuclear ribonucleoprotein component		0.136574	0.171599	0.158675	0.202031	-0.617053	-0.202249	-0.62466	-0.180192	-0.302473	-0.426681	-0.433221	0.248327	-0.327734	-0.615408	-0.656483	-0.428743	-0.112871	-0.158056	-0.110765	-0.177546	-0.0254175	-0.0648492	0.228786	0.427272	0.00208171	0.0654163	-0.167316	-0.0815155	-0.102643	0.489926	0.596777	0.839636	0.852076	0.567956	0.690451	0.127912	0.332369	0.359838	0.0409884	0.467448	0.315034	-0.0629009	0.346504
VIT_11s0052g00030	AT4G26000	58	55	RNA-binding KH domain-containing protein [Source:TAIR;Acc:AT4G26000]	PEP (pepper)	PEP	-0.0992617	-0.180676	-0.0781073	0.00918475	-0.825551	-0.63432	-0.84204	-0.350897	-0.476199	-0.508161	-0.194972	0.346795	-0.253486	-0.543998	-0.519034	-0.57639	-0.0192419	-0.119496	0.0390343	-0.326789	-0.211349	-0.366602	-0.0574534	0.266662	0.0259562	-0.183843	-0.0753205	-0.379696	-0.129053	0.211497	0.462326	0.657589	0.851941	0.564209	0.527229	0.193223	0.67904	0.590133	0.396115	0.654244	0.229932	0.171341	0.438401
VIT_04s0008g05770	AT5G25110	72	66	CBL-interacting protein kinase 5 [Source:TAIR;Acc:AT5G10930]	CBL-interacting protein kinase 25 (CIPK25)		0.0620534	-0.0201728	-0.278169	-0.0391222	-0.91825	-0.550116	-0.761592	-0.261639	-0.454493	-0.513061	-0.193807	0.231441	-0.546148	-0.534708	-0.697486	-0.718838	-0.262477	-0.316887	-0.284204	-0.536495	-0.494205	-0.237421	-0.334406	-0.00234008	-0.23998	-0.450128	-0.361937	-0.449135	-0.239307	0.185806	0.63971	0.614606	0.851267	0.492781	0.322688	0.162386	0.741033	0.798794	0.620954	0.83522	0.562624	0.418423	0.664844
VIT_14s0030g00400					WD40		-0.0607085	-0.215541	-0.203259	-0.00480987	-0.915965	-0.566552	-0.609616	-0.0386656	-0.380076	-0.340176	0.0817701	0.52357	-0.360905	-0.440164	-0.513897	-0.657833	-0.16099	-0.176537	-0.0745587	-0.281078	-0.411688	-0.3782	-0.402544	0.00626168	-0.345833	-0.476162	-0.203634	-0.727021	-0.394423	0.420191	0.711266	0.413669	0.851118	0.583433	0.440543	0.132061	0.785626	0.860278	0.533077	0.627925	0.385926	0.357554	0.584633
VIT_08s0040g02860					RSZ33 (Arginine/serine-rich Zinc knuckle-containing protein 33)		0.0776163	0.112068	0.0246665	0.165294	-0.760386	-0.348631	-0.755664	-0.247853	-0.403227	-0.466883	-0.383359	0.237934	-0.424489	-0.640444	-0.652419	-0.561475	-0.186491	-0.208259	-0.136399	-0.313912	-0.148485	-0.120304	0.0273393	0.273205	-0.1096	-0.0511936	-0.178704	-0.214045	-0.0881619	0.251766	0.501464	0.791039	0.85063	0.505731	0.528913	0.104705	0.50925	0.541815	0.258087	0.660229	0.392696	0.0824028	0.446815
VIT_18s0001g09310	AT5G43130	46	50	TBP-associated factor 4B [Source:TAIR;Acc:AT1G27720]	Transcription initiation factor TFIID subunit 1-A		-0.0317514	-0.22248	-0.140553	-0.037505	-0.780211	-0.523592	-0.639771	-0.128163	-0.423411	-0.428242	-0.13194	0.463805	-0.213658	-0.403959	-0.593089	-0.534721	-0.0355896	0.056438	0.0231163	-0.238754	-0.226007	-0.312059	-0.089126	0.152067	-0.09055	-0.211181	-0.143261	-0.498779	-0.243905	0.44948	0.560573	0.511737	0.850629	0.703146	0.604511	0.116715	0.676303	0.632632	0.417432	0.489626	0.245403	0.164485	0.433797
VIT_04s0023g01450				U2 snRNP auxilliary factor, large subunit, splicing factor [Source:TAIR;Acc:AT4G36690]	Splicing factor U2AF 65 kDa subunit	ATU2AF65A	-0.136874	-0.0620673	-0.175405	0.00414139	-0.774744	-0.572644	-0.836475	-0.402754	-0.622765	-0.61686	-0.419594	0.117003	-0.334073	-0.525998	-0.713728	-0.630498	-0.0186805	-0.267958	-0.175957	-0.499174	-0.284765	-0.202692	-0.0617654	0.193271	0.0118495	-0.0979117	-0.185859	-0.198808	-0.0598571	0.217361	0.496001	0.746153	0.849932	0.488017	0.457465	0.253963	0.529799	0.55608	0.418986	0.729482	0.338505	0.227135	0.37376
VIT_18s0001g00100	AT1G76270	69	69	O-fucosyltransferase family protein [Source:TAIR;Acc:AT1G20550]	Auxin-independent growth promoter		0.0125328	-0.110991	-0.240868	0.064433	-0.831	-0.539414	-0.618229	0.0235394	-0.425347	-0.327019	-0.0760341	0.432268	-0.329363	-0.372136	-0.687573	-0.726983	0.0623143	-0.0771923	-0.152206	-0.291575	-0.336625	-0.357376	-0.204578	0.0311323	-0.215337	-0.417407	-0.446619	-0.545237	-0.473775	0.195416	0.517249	0.596771	0.849662	0.728688	0.511856	0.331918	0.623819	0.74788	0.521693	0.632885	0.438169	0.344034	0.61673
VIT_02s0087g00770	AT4G19210	91	94	RNAse l inhibitor protein 2 [Source:TAIR;Acc:AT4G19210]	ABC transporter E member 1	ATRLI2	0.0248205	-0.118754	-0.160981	-0.186715	-0.793717	-0.452891	-0.791815	-0.446531	-0.473712	-0.691398	-0.438609	0.155897	-0.286709	-0.462337	-0.638693	-0.38088	-0.215687	-0.163701	-0.0589275	-0.441312	-0.200081	-0.191983	0.0608156	0.226515	0.0556565	-0.0701415	-0.0701739	-0.206747	0.0630815	0.301955	0.473359	0.716905	0.84958	0.434032	0.542572	-0.0298478	0.65722	0.49821	0.412986	0.656643	0.242226	0.081145	0.374253
VIT_16s0098g01520	AT5G24320	50	52	Transducin/WD40 repeat-like superfamily protein [Source:TAIR;Acc:AT5G24320]	WD-40 repeat		0.204655	0.116486	0.185719	0.222266	-0.638558	-0.215468	-0.572513	0.00272146	-0.241612	-0.322226	-0.323864	0.396155	-0.276279	-0.550984	-0.696542	-0.500241	-0.0513193	0.000754907	-0.0393945	-0.0737219	-0.0587145	-0.0676149	0.239817	0.340775	-0.00645222	-0.0544476	-0.260351	-0.248735	-0.25086	0.420134	0.506575	0.776511	0.84958	0.727011	0.745505	0.217473	0.420219	0.414482	0.0676563	0.406335	0.324021	-0.00590005	0.47952
VIT_03s0091g01020	AT2G14680	51	53	myosin heavy chain-related [Source:TAIR;Acc:AT2G14680]	Unknown protein	MEE13	-0.231507	-0.0884822	-0.0659927	0.0391291	-0.770417	-0.483618	-0.774822	-0.25207	-0.666902	-0.562838	-0.407305	0.197908	-0.262914	-0.53783	-0.716872	-0.648371	-0.0830844	-0.151792	-0.157169	-0.366793	-0.255602	-0.168067	-0.0134652	0.132026	-0.101107	-0.0123395	-0.0469198	-0.289959	-0.0126257	0.319295	0.484841	0.752156	0.849527	0.563501	0.538007	0.222731	0.471616	0.57721	0.284551	0.618747	0.28642	0.205081	0.318181
VIT_11s0016g00490	AT2G03140	39	37	alpha/beta-Hydrolases superfamily protein [Source:TAIR;Acc:AT2G03140]	CAAX amino terminal protease		0.164027	0.00137673	0.143747	0.0897419	-0.655916	-0.326664	-0.608715	-0.152828	-0.295672	-0.381809	-0.251129	0.408585	-0.275344	-0.579609	-0.621431	-0.471647	-0.137617	0.041541	-0.00559184	-0.141226	-0.153097	-0.126194	0.12937	0.340654	0.0444626	-0.123177	-0.154698	-0.288424	-0.180242	0.646941	0.649667	0.620063	0.849431	0.637521	0.686289	0.142782	0.539154	0.427082	0.146118	0.400617	0.276061	0.0534828	0.45479
VIT_11s0016g01790	AT4G29790	45	48	unknown protein; BEST Arabidopsis thaliana protein match is: unknown protein (TAIR:AT4G29790.1); Has 203 Blast hits to 188 proteins in 60 species: Archae - 0; Bacteria - 11; Metazoa - 24; Fungi - 34; Plants - 93; Viruses - 0; Other Eukaryotes - 41 ( /.../: NCBI BLink). [Source:TAIR;Acc:AT2G19390]	Unknown protein		-0.0141382	-0.0454301	-0.144973	0.147084	-0.797483	-0.586839	-0.726395	-0.257119	-0.458031	-0.382053	-0.146834	0.334952	-0.451078	-0.567881	-0.616634	-0.672891	-0.0615985	-0.215132	-0.120188	-0.407266	-0.330504	-0.313948	-0.307972	0.19783	-0.158368	-0.283657	-0.285524	-0.436272	-0.308764	0.501444	0.755642	0.50446	0.849332	0.511073	0.410647	0.233529	0.628938	0.675915	0.470271	0.670408	0.429087	0.281803	0.489154
VIT_08s0040g00910	AT3G56690	58	60	Cam interacting protein 111 [Source:TAIR;Acc:AT3G56690]	CAM interacting protein 111	CIP111	0.0867569	0.260078	-0.0198941	0.111593	-0.734275	-0.20244	-0.68569	-0.242915	-0.482155	-0.572745	-0.577438	0.0195674	-0.563917	-0.659989	-0.84264	-0.576094	-0.370494	-0.417577	-0.435646	-0.474954	-0.310647	-0.013769	-0.00638515	0.138368	-0.221404	-0.0694897	-0.263774	-0.110594	0.0177524	0.310272	0.631396	0.919719	0.848905	0.432251	0.46597	0.106535	0.371584	0.556953	0.246091	0.720571	0.560829	0.189135	0.460899
VIT_05s0102g01160	AT2G43410	36	37	RNA binding [Source:TAIR;Acc:AT2G43410]	FPA (FPA)	FPA	0.0818262	-0.0665708	-0.0628599	0.0110262	-0.656875	-0.282783	-0.509729	-0.0812352	-0.288844	-0.427637	-0.235956	0.413295	-0.209219	-0.40492	-0.582013	-0.3993	-0.0751474	0.145435	-0.0292586	-0.136976	-0.0516349	-0.0538639	0.105655	0.248113	-0.0786513	-0.0477885	-0.142105	-0.290619	-0.216923	0.625224	0.629788	0.543119	0.848873	0.645982	0.694224	-0.00188169	0.49586	0.478342	0.211464	0.36771	0.211864	-0.0526287	0.326136
VIT_05s0094g01070	AT3G59820	68	68	LETM1-like protein [Source:TAIR;Acc:AT3G59820]	Leucine zipper-EF-hand containing transmembrane protein 1		0.102862	-0.16155	-0.0826534	-0.149563	-0.765584	-0.443893	-0.666325	-0.272196	-0.340988	-0.536618	-0.22615	0.329624	-0.240322	-0.442633	-0.568118	-0.383924	-0.13793	-0.103827	-0.0182934	-0.287548	-0.219275	-0.216887	0.0252854	0.238267	0.0624861	-0.236511	-0.155893	-0.340365	-0.148604	0.44401	0.575782	0.615002	0.848757	0.501793	0.592767	0.0725363	0.694428	0.517407	0.368428	0.560283	0.236391	0.131361	0.491329
VIT_14s0108g01680	AT5G15540	65	62	PHD finger family protein [Source:TAIR;Acc:AT5G15540]	Sister chromatid cohesion 2	EMB2773	-0.125337	-0.114692	0.0232817	0.0181664	-0.636006	-0.33979	-0.630565	-0.149935	-0.501545	-0.51084	-0.41739	0.305808	-0.082982	-0.425813	-0.669749	-0.457968	0.0138863	0.0910803	-0.00187916	-0.153543	-0.039047	-0.0675154	0.245558	0.268448	0.0342675	0.145042	0.0042438	-0.21227	-0.0422426	0.52255	0.456015	0.708325	0.848497	0.683193	0.751505	0.13604	0.392846	0.392539	0.102721	0.360508	0.118527	-0.0400517	0.203776
VIT_12s0142g00610	AT3G58750	81	81	citrate synthase 3 [Source:TAIR;Acc:AT2G42790]	Citrate synthase, glyoxysomal precursor		-0.160383	-0.328366	-0.0365125	-0.104484	-0.768484	-0.473591	-0.690045	-0.20554	-0.409339	-0.515471	-0.182027	0.472122	0.0027664	-0.36942	-0.429061	-0.359282	0.0117596	0.0875784	0.20066	-0.093834	0.0159828	-0.229685	0.16509	0.308561	0.0331091	0.0269737	0.158981	-0.385341	-0.0635812	0.326363	0.338611	0.60441	0.848346	0.617552	0.738094	-0.0235337	0.642398	0.499519	0.214805	0.413796	-0.0269559	-0.0763833	0.243562
VIT_01s0026g00040	AT1G10580	76	77	Transducin/WD40 repeat-like superfamily protein [Source:TAIR;Acc:AT1G10580]	Pre-mRNA-processing factor 17		0.20796	0.146843	0.163561	0.145157	-0.655576	-0.0342172	-0.443566	0.086869	-0.163933	-0.333467	-0.30058	0.402546	-0.31023	-0.532723	-0.630574	-0.401257	-0.277103	-0.034649	-0.148634	-0.0233078	-0.0388622	-0.0017053	0.214282	0.26239	-0.210278	-0.0357272	-0.141058	-0.252692	-0.170004	0.521225	0.583425	0.760501	0.848166	0.644835	0.753331	-0.0280913	0.398679	0.478797	0.0221173	0.361702	0.327954	-0.0735372	0.425055
VIT_06s0004g01210	AT5G19900	54	36	PRLI-interacting factor, putative [Source:TAIR;Acc:AT5G19900]	PRLI-interacting factor A		-0.289867	-0.496179	-0.345065	-0.395322	-0.896039	-0.5973	-0.693052	-0.303615	-0.563635	-0.705915	-0.165623	0.342556	-0.0669166	-0.243948	-0.480704	-0.395892	-0.134472	-0.0303688	-0.0185932	-0.357775	-0.249144	-0.272296	-0.106815	0.00348977	-0.113201	-0.195584	0.143697	-0.511635	-0.00715072	0.275746	0.404061	0.503235	0.847849	0.457767	0.561309	-0.105591	0.804239	0.701541	0.517518	0.593166	0.03809	0.144982	0.300153
VIT_17s0000g04230				NagB/RpiA/CoA transferase-like superfamily protein [Source:TAIR;Acc:AT1G48970]	Translation initiation factor eIF-2B delta subunit		0.254357	0.0326813	0.0151246	0.155278	-0.796888	-0.387815	-0.531692	0.0828317	-0.165493	-0.210488	0.0357798	0.527531	-0.440941	-0.550504	-0.599264	-0.646514	-0.157984	-0.131288	-0.148566	-0.16752	-0.378003	-0.278476	-0.20581	0.135683	-0.216177	-0.519569	-0.433043	-0.598963	-0.510375	0.462596	0.758937	0.544065	0.84756	0.707329	0.521322	0.281567	0.658677	0.714342	0.369522	0.551062	0.523372	0.336279	0.760314
VIT_10s0071g00980	AT5G23390	59	59	Plant protein of unknown function (DUF639) [Source:TAIR;Acc:AT5G23390]	Unknown protein		-0.140491	-0.127466	-0.329267	-0.145617	-0.845833	-0.364676	-0.590558	-0.0620838	-0.573575	-0.581344	-0.33489	0.22905	-0.317362	-0.321385	-0.763018	-0.583041	-0.226323	-0.130346	-0.300359	-0.404263	-0.32821	-0.169857	-0.137535	-0.114789	-0.360459	-0.167479	-0.16215	-0.425684	-0.104339	0.239117	0.490944	0.674723	0.847162	0.611414	0.504956	0.00328641	0.552915	0.758787	0.47208	0.62508	0.380371	0.237603	0.395881
VIT_05s0094g01390	AT2G43950	64	61	chloroplast outer envelope protein 37 [Source:TAIR;Acc:AT2G43950]	Ion channel OEP37	OEP37	0.180157	0.0582546	0.069663	0.152989	-0.725122	-0.340897	-0.667986	-0.104781	-0.263911	-0.389435	-0.25439	0.38293	-0.321521	-0.566351	-0.649999	-0.55617	-0.0875066	0.0118362	-0.0307471	-0.175261	-0.136548	-0.068328	0.131708	0.293793	-0.00483683	-0.126316	-0.236939	-0.282513	-0.2285	0.290639	0.499467	0.717568	0.846846	0.741079	0.632835	0.175081	0.541232	0.510394	0.219964	0.508873	0.355002	0.0771057	0.529218
VIT_15s0046g00300	AT2G46520	70	71	cellular apoptosis susceptibility protein, putative / importin-alpha re-exporter, putative [Source:TAIR;Acc:AT2G46520]	Importin-alpha re-exporter		0.382458	0.197537	0.0795737	0.068377	-0.72989	-0.165434	-0.574294	-0.127583	-0.114507	-0.430358	-0.305172	0.288203	-0.504937	-0.61824	-0.663093	-0.422177	-0.384792	-0.215029	-0.218748	-0.256873	-0.239265	-0.0660686	0.0631864	0.247842	-0.111869	-0.271239	-0.312284	-0.255327	-0.173956	0.374497	0.666247	0.759664	0.846661	0.542699	0.574342	0.0146026	0.567056	0.529901	0.235845	0.581235	0.498053	0.10138	0.64388
VIT_01s0026g02230	AT1G26830	83	83	cullin 3B [Source:TAIR;Acc:AT1G69670]	Cullin 3a		0.00346441	0.00527339	-0.295219	-0.0986914	-0.888137	-0.47057	-0.766278	-0.361544	-0.529462	-0.642588	-0.361687	0.0836268	-0.570166	-0.544802	-0.730629	-0.606383	-0.358533	-0.44383	-0.342126	-0.629492	-0.466692	-0.204487	-0.300143	-0.0176465	-0.261772	-0.329374	-0.273656	-0.324509	-0.0613934	0.205964	0.654052	0.681326	0.846505	0.330258	0.306259	0.0388043	0.676982	0.750818	0.594103	0.875242	0.531504	0.34426	0.538581
VIT_09s0002g04700					Transcription factor		0.0222898	-0.147984	-0.259644	-0.0169144	-0.766822	-0.543555	-0.669	-0.241606	-0.414191	-0.463845	-0.182794	0.329718	-0.295334	-0.364875	-0.605812	-0.521659	0.0642905	-0.101444	-0.0392633	-0.359956	-0.189889	-0.234385	-0.124577	0.214112	-0.0433837	-0.231436	-0.314863	-0.338867	-0.31716	0.369413	0.558075	0.520946	0.846389	0.522481	0.521501	0.148025	0.639734	0.594624	0.499535	0.610616	0.28795	0.137792	0.425065
VIT_03s0038g00110	AT2G21440	49	47	RNA-binding (RRM/RBD/RNP motifs) family protein [Source:TAIR;Acc:AT2G21440]	Nucleolar protein 4 NOP4		0.191191	0.120717	0.0375946	0.0922372	-0.682334	-0.34256	-0.679749	-0.190504	-0.384612	-0.472946	-0.407432	0.219973	-0.399522	-0.593006	-0.807526	-0.59811	-0.139288	-0.0843953	-0.204099	-0.329955	-0.293648	-0.112417	0.104849	0.213458	0.0505928	-0.187951	-0.358301	-0.199168	-0.164907	0.382208	0.582263	0.776935	0.846322	0.661995	0.576944	0.296019	0.476501	0.464225	0.252839	0.570836	0.460262	0.209324	0.571968
VIT_18s0001g09480	AT4G08560	25	19	pumilio 15 [Source:TAIR;Acc:AT4G08560]	PUMILIO 8 (APUM8)		0.094913	-0.155699	-0.0250127	0.0333095	-0.817809	-0.395686	-0.538781	0.0777914	-0.202186	-0.302668	0.0377864	0.575851	-0.234153	-0.42312	-0.498147	-0.528523	-0.0828099	0.0198337	0.00977331	-0.0741444	-0.205845	-0.211232	-0.0652962	0.141463	-0.19234	-0.382967	-0.215356	-0.603992	-0.411591	0.337146	0.547473	0.53196	0.846173	0.670955	0.626942	0.132837	0.70508	0.681661	0.327673	0.489207	0.273249	0.160027	0.598701
VIT_19s0015g00450	AT5G55670	52	48	RNA-binding (RRM/RBD/RNP motifs) family protein [Source:TAIR;Acc:AT5G55670]	RNA recognition motif (RRM)-containing protein		0.204944	-0.00455358	-0.153238	0.0649875	-0.808096	-0.319744	-0.44708	0.158722	-0.224207	-0.24911	-0.0161769	0.491368	-0.415488	-0.392606	-0.663803	-0.631257	-0.164575	-0.0966933	-0.213202	-0.193941	-0.349103	-0.207047	-0.215246	0.0131286	-0.348716	-0.485153	-0.461934	-0.576768	-0.505633	0.418389	0.677782	0.524014	0.845627	0.679407	0.540562	0.163846	0.633525	0.763899	0.436259	0.534501	0.504616	0.291954	0.680363
VIT_09s0054g01600	AT3G13060	61	64	evolutionarily conserved C-terminal region 5 [Source:TAIR;Acc:AT3G13060]	Splicing factor YT521-B	ECT5	0.13985	-0.156847	-0.138138	0.0144199	-0.828189	-0.595538	-0.707903	-0.263744	-0.224408	-0.376819	0.0262131	0.485264	-0.337868	-0.490694	-0.422944	-0.504098	-0.034078	-0.111055	0.0765698	-0.276911	-0.213375	-0.366033	-0.19293	0.30414	-0.0204019	-0.385712	-0.246855	-0.472585	-0.370102	0.364818	0.653146	0.444482	0.845509	0.524688	0.493616	0.103251	0.806064	0.639561	0.50235	0.624273	0.294115	0.15768	0.563757
VIT_03s0063g00080	AT4G34100	73	74	RING/U-box superfamily protein [Source:TAIR;Acc:AT4G34100]	E3 ubiquitin-protein ligase MARCH6		0.0678136	-0.166696	-0.172511	0.0186888	-0.752382	-0.329555	-0.410335	0.136614	-0.203038	-0.247945	0.0258083	0.612183	-0.189695	-0.276253	-0.4924	-0.451852	-0.0255671	0.101265	0.0558322	-0.0362796	-0.0923716	-0.255943	-0.100924	0.153922	-0.283546	-0.231916	-0.212016	-0.560225	-0.454343	0.594583	0.648375	0.407818	0.84481	0.713003	0.678741	-0.0102796	0.604373	0.653159	0.33741	0.34594	0.231157	0.025583	0.399961
VIT_09s0002g01020	AT3G14070	61	62	cation exchanger 9 [Source:TAIR;Acc:AT3G14070]	Cation exchanger (CAX9)		0.181845	-0.166771	-0.0543573	0.0512689	-0.830776	-0.484363	-0.584351	-0.101708	-0.115981	-0.274641	0.123973	0.624098	-0.318649	-0.466789	-0.370857	-0.443812	-0.116721	-0.0820698	0.122465	-0.127917	-0.169302	-0.361764	-0.209463	0.286602	-0.143899	-0.398647	-0.192513	-0.60674	-0.427582	0.479849	0.68228	0.388656	0.844808	0.557797	0.562161	0.0103998	0.82074	0.676197	0.412581	0.519741	0.2759	0.10198	0.579555
VIT_11s0016g05820	AT5G35430	49	53	Tetratricopeptide repeat (TPR)-like superfamily protein [Source:TAIR;Acc:AT5G35430]	CCR4-NOT transcription complex subunit 10		0.036671	0.00610142	-0.200527	-0.0980555	-0.826654	-0.405011	-0.740712	-0.370097	-0.458198	-0.661631	-0.396166	0.112633	-0.509748	-0.576558	-0.68409	-0.503237	-0.380764	-0.319196	-0.284498	-0.543272	-0.368752	-0.112543	-0.166742	0.0541769	-0.19166	-0.238919	-0.170947	-0.283651	0.00708422	0.290228	0.65533	0.693151	0.844589	0.35105	0.382928	-0.0275407	0.644785	0.655209	0.466549	0.780678	0.448398	0.218608	0.491658
VIT_03s0038g00050	AT4G34610	38	50	BEL1-like homeodomain 7 [Source:TAIR;Acc:AT2G16400]	BLH6 (BELL1-like homeodomain 5)		0.296264	0.125255	-0.102803	0.0841533	-0.790812	-0.429392	-0.673379	-0.162213	-0.289695	-0.394116	-0.205855	0.280719	-0.56001	-0.591221	-0.763554	-0.68664	-0.193032	-0.228276	-0.258525	-0.416371	-0.438146	-0.169791	-0.162638	0.125292	-0.0885268	-0.477331	-0.538451	-0.352835	-0.35809	0.299141	0.687407	0.653968	0.844449	0.598405	0.425178	0.292811	0.654871	0.645779	0.485312	0.714239	0.612117	0.36211	0.762683
VIT_14s0006g01370					VTC2		0.0376589	-0.030295	0.116461	-0.0410742	-0.754375	-0.24083	-0.662876	-0.22906	-0.325845	-0.560348	-0.348128	0.274171	-0.285752	-0.602213	-0.552029	-0.359541	-0.353724	-0.170866	-0.119269	-0.21275	-0.141265	-0.0769148	0.144502	0.246127	-0.086312	-0.0580191	0.0774082	-0.255169	0.0728484	0.361726	0.507419	0.775819	0.844109	0.439695	0.631654	-0.0748019	0.562609	0.508494	0.127751	0.546847	0.225063	0.0147808	0.406193
VIT_14s0030g01260	AT1G54610	68	69	Protein kinase superfamily protein [Source:TAIR;Acc:AT1G54610]	CRK1 protein		0.214673	0.138895	-0.178904	0.0129601	-0.794592	-0.228478	-0.573029	-0.118811	-0.276538	-0.478183	-0.327908	0.191915	-0.533508	-0.504076	-0.707206	-0.487076	-0.329502	-0.324819	-0.303637	-0.3893	-0.278177	-0.0248212	-0.127931	0.0938064	-0.30044	-0.268528	-0.3746	-0.282229	-0.22045	0.343894	0.662782	0.704389	0.843569	0.42384	0.450229	-0.0177609	0.554721	0.651831	0.413269	0.692327	0.521667	0.157695	0.555623
VIT_10s0116g00720	AT4G04885	38	45	PCF11P-similar protein 4 [Source:TAIR;Acc:AT4G04885]	Pre-mRNA cleavage complex		-0.0879038	-0.113711	-0.296236	0.0298964	-0.834664	-0.553542	-0.649197	-0.0925834	-0.523056	-0.422711	-0.171426	0.323288	-0.37976	-0.395381	-0.721769	-0.726958	-0.0354054	-0.193571	-0.206071	-0.41644	-0.397733	-0.304229	-0.294063	-0.00675162	-0.264987	-0.330692	-0.347025	-0.503419	-0.337179	0.301127	0.605025	0.555524	0.843167	0.647543	0.436451	0.252174	0.603975	0.765987	0.548003	0.657327	0.449954	0.350238	0.509663
VIT_12s0057g01170				Pentatricopeptide repeat (PPR) superfamily protein [Source:TAIR;Acc:AT5G61990]	Pentatricopeptide (PPR) repeat-containing protein		0.0867312	0.123862	0.0333179	-0.0196347	-0.673151	-0.146831	-0.597816	-0.256597	-0.385924	-0.600103	-0.526014	0.10528	-0.400028	-0.576575	-0.701755	-0.360155	-0.358345	-0.32661	-0.294956	-0.343643	-0.174679	0.0601449	0.113891	0.217974	-0.115099	-0.000603999	-0.102937	-0.102856	0.0621717	0.473494	0.628771	0.819727	0.842134	0.348304	0.582745	-0.0429338	0.414269	0.45062	0.149374	0.578405	0.354904	0.0189783	0.348649
VIT_02s0025g04050	AT4G11740	51	56	Ubiquitin-like superfamily protein [Source:TAIR;Acc:AT4G23040]	Rab/Ypt GTPase Ara4-interacting protein		-0.118287	-0.433651	-0.344541	-0.311112	-0.794402	-0.657197	-0.718679	-0.328421	-0.478665	-0.643526	-0.187821	0.354377	-0.0252188	-0.196846	-0.533603	-0.394929	0.123486	0.0992132	0.132997	-0.331416	-0.156194	-0.251476	0.0367827	0.17272	0.14217	-0.171074	-0.0881614	-0.38711	-0.166524	0.260192	0.363375	0.504672	0.842019	0.618067	0.615659	0.0721094	0.762929	0.543691	0.534116	0.528843	0.0461419	0.0889779	0.33596
VIT_18s0001g04540	AT4G08540	69	70	DNA-directed RNA polymerase II protein [Source:TAIR;Acc:AT1G77890]	Unknown protein		-0.0443094	-0.33736	-0.272688	-0.154336	-0.827827	-0.484468	-0.541109	0.0705176	-0.372437	-0.41404	-0.0329915	0.550561	-0.0663579	-0.186419	-0.565269	-0.494897	0.0691054	0.191776	0.0486243	-0.129784	-0.163761	-0.276112	-0.0129709	0.0431487	-0.151507	-0.266864	-0.193543	-0.596503	-0.360709	0.226001	0.356487	0.524751	0.841874	0.819551	0.669507	0.0906732	0.695633	0.698899	0.46786	0.443593	0.174299	0.143999	0.468447
VIT_03s0063g00600	AT3G19190	45	49	autophagy 2 [Source:TAIR;Acc:AT3G19190]	Autophagy-related protein 2	ATATG2	-0.186811	-0.242361	-0.2478	-0.173433	-0.78506	-0.310284	-0.493175	-0.111182	-0.453546	-0.546073	-0.221817	0.343968	-0.200875	-0.304369	-0.505028	-0.324003	-0.2358	-0.132057	-0.107721	-0.255687	-0.13167	-0.110638	-0.144153	0.0503273	-0.355837	-0.0462028	0.0727011	-0.442223	-0.0776865	0.63046	0.659218	0.486803	0.841715	0.394299	0.578748	-0.222096	0.579734	0.669824	0.348971	0.47906	0.150093	0.00610661	0.194527
VIT_02s0025g01440	AT4G23860	55	51	PHD finger protein-related [Source:TAIR;Acc:AT4G23860]	PHD finger transcription factor		0.0561671	-0.114092	-0.0492535	0.102398	-0.766532	-0.473657	-0.639655	-0.0507282	-0.303513	-0.32314	-0.0866105	0.463363	-0.221245	-0.4394	-0.557274	-0.565084	0.0872114	-0.0593579	-0.00280315	-0.152684	-0.151874	-0.220959	0.00179431	0.263108	-0.0423275	-0.244485	-0.267692	-0.416689	-0.374102	0.253683	0.466008	0.627902	0.841652	0.705387	0.616128	0.252784	0.587399	0.59505	0.32856	0.523912	0.275461	0.148228	0.519321
VIT_09s0002g00830	AT1G72390	45	46	CONTAINS InterPro DOMAIN/s: Spt20 family (InterPro:IPR021950); Has 8778 Blast hits to 7244 proteins in 477 species: Archae - 6; Bacteria - 326; Metazoa - 4198; Fungi - 1506; Plants - 923; Viruses - 22; Other Eukaryotes - 1797 (source: NCBI BLink). [Source:TAIR;Acc:AT1G72390]	Unknown protein		-0.132443	-0.312114	-0.157461	-0.0813548	-0.795066	-0.535155	-0.609525	-0.0814656	-0.432725	-0.434543	-0.075377	0.506774	-0.131319	-0.346671	-0.540556	-0.529276	-0.0112533	0.0789554	0.0739045	-0.189624	-0.217175	-0.277975	-0.0989148	0.109977	-0.127427	-0.203728	-0.05379	-0.566974	-0.248208	0.448084	0.536022	0.454309	0.841279	0.707475	0.61635	0.0983156	0.691034	0.656186	0.392051	0.443984	0.164634	0.151787	0.38494
VIT_08s0058g01050	AT3G51640	53	56	unknown protein; BEST Arabidopsis thaliana protein match is: unknown protein (TAIR:AT3G51650.1); Has 26208 Blast hits to 14155 proteins in 1229 species: Archae - 43; Bacteria - 3230; Metazoa - 9456; Fungi - 2551; Plants - 1160; Viruses - 177; Other /.../otes - 9591 (source: NCBI BLink). [Source:TAIR;Acc:AT3G51640]	Unknown protein		0.0940383	0.0669041	-0.17874	-0.0222307	-0.877501	-0.340121	-0.632687	-0.183975	-0.366377	-0.503148	-0.224993	0.21588	-0.601353	-0.5897	-0.658166	-0.583595	-0.474771	-0.390932	-0.365676	-0.480829	-0.471039	-0.166399	-0.33094	-0.0219778	-0.390469	-0.401037	-0.251397	-0.435934	-0.140938	0.362505	0.775597	0.616777	0.841107	0.403535	0.338869	-0.0182649	0.658299	0.800773	0.491808	0.765035	0.572676	0.33873	0.60554
VIT_14s0171g00460	AT5G50960	80	81	nucleotide binding protein 35 [Source:TAIR;Acc:AT5G50960]	Nucleotide binding nubp1	NBP35	0.121297	-0.132433	-0.118563	-0.0713913	-0.848312	-0.486393	-0.702188	-0.128427	-0.330292	-0.45683	-0.150377	0.396334	-0.288673	-0.440317	-0.631504	-0.591087	-0.121713	0.0276843	-0.067016	-0.271221	-0.297028	-0.241913	-0.000247498	0.106532	-0.0495699	-0.374907	-0.265623	-0.44907	-0.246994	0.109039	0.381751	0.653268	0.84075	0.686319	0.55972	0.168236	0.74752	0.653511	0.453916	0.616965	0.33832	0.240551	0.650464
VIT_13s0067g02000	AT4G02550	57	54	unknown protein; BEST Arabidopsis thaliana protein match is: unknown protein (TAIR:AT4G02210.2); Has 350 Blast hits to 284 proteins in 18 species: Archae - 0; Bacteria - 0; Metazoa - 0; Fungi - 13; Plants - 331; Viruses - 0; Other Eukaryotes - 6 (so /.../NCBI BLink). [Source:TAIR;Acc:AT4G02550]	Unknown protein		0.0508973	-0.264099	-0.193049	-0.0740718	-0.850405	-0.512788	-0.635912	-0.121836	-0.292963	-0.397828	0.00705248	0.547992	-0.19721	-0.345946	-0.436506	-0.432222	-0.0345189	0.044771	0.123116	-0.173033	-0.115022	-0.320914	-0.0997805	0.215312	-0.11766	-0.262219	-0.130607	-0.534103	-0.309214	0.285092	0.461652	0.477774	0.84057	0.607347	0.592031	-0.0259223	0.779965	0.67481	0.47117	0.536291	0.190294	0.0759178	0.471547
VIT_14s0068g02150	AT3G27150	44	50	Galactose oxidase/kelch repeat superfamily protein [Source:TAIR;Acc:AT5G40680]	Kelch repeat-containing F-box family protein		-0.108245	-0.411838	-0.214576	-0.247008	-0.847026	-0.444052	-0.592607	-0.117132	-0.328388	-0.528667	-0.0847124	0.513355	-0.0303676	-0.234125	-0.402634	-0.28494	-0.0843603	0.0566256	0.183108	-0.121264	-0.0341018	-0.207067	0.0141265	0.138347	-0.134138	-0.125034	0.100131	-0.534146	-0.150137	0.310803	0.375989	0.48139	0.8403	0.529837	0.68069	-0.185546	0.77642	0.627959	0.375677	0.460835	-0.00419419	-0.0543411	0.310495
VIT_09s0002g03990	AT3G16270	56	58	ENTH/VHS family protein [Source:TAIR;Acc:AT3G16270]	Unknown protein		0.0167701	-0.228284	-0.147856	-0.120125	-0.868166	-0.362374	-0.503214	-0.0630374	-0.214228	-0.416491	0.0383058	0.519325	-0.288194	-0.393013	-0.363795	-0.335997	-0.307859	-0.160146	-0.00877658	-0.172087	-0.201176	-0.257377	-0.242908	0.11227	-0.350781	-0.317619	-0.0053906	-0.626209	-0.244536	0.516429	0.713173	0.430179	0.840062	0.4421	0.537826	-0.20025	0.764576	0.758844	0.402485	0.527865	0.231793	0.0925269	0.447055
VIT_08s0217g00030	AT1G07140	67	65	Ran-binding protein 1 homolog a [Source:UniProtKB/Swiss-Prot;Acc:Q9LMK7]	Ran-binding protein 1 RanBP1		-0.0847274	-0.359262	-0.203537	-0.204667	-0.885165	-0.54277	-0.675391	-0.205307	-0.363337	-0.511627	-0.0399962	0.487568	-0.142238	-0.334311	-0.404878	-0.410972	-0.119251	-0.0248633	0.105314	-0.219114	-0.164347	-0.341821	-0.0847849	0.159563	-0.118674	-0.247024	0.0402357	-0.533904	-0.156223	0.226694	0.402693	0.50816	0.839625	0.538081	0.590012	-0.0924085	0.824564	0.687075	0.460192	0.556048	0.108199	0.0872516	0.409984
VIT_00s0125g00190					Potassium transporter (KUP1)		0.105005	-0.0881283	-0.225898	-0.169803	-0.896825	-0.488467	-0.768282	-0.392106	-0.415217	-0.642145	-0.27544	0.188294	-0.477291	-0.512278	-0.640313	-0.494397	-0.363882	-0.260943	-0.210385	-0.540677	-0.408524	-0.193696	-0.201422	0.0817439	-0.122622	-0.339592	-0.186997	-0.376137	-0.0483641	0.232352	0.578682	0.616145	0.83942	0.408109	0.370495	-0.0337282	0.798781	0.709931	0.580135	0.787312	0.428385	0.277433	0.579614
VIT_14s0083g00200	AT5G38690	33	40	Zinc-finger domain of monoamine-oxidase A repressor R1 protein [Source:TAIR;Acc:AT5G38690]	DDT domain-containing protein		-0.180683	-0.0841561	-0.131121	-0.0319314	-0.750795	-0.314492	-0.594466	-0.0710136	-0.558645	-0.541248	-0.393128	0.215573	-0.244882	-0.414344	-0.700919	-0.521496	-0.137501	-0.182364	-0.260382	-0.291494	-0.198154	-0.108418	0.00606187	0.0285758	-0.263024	-0.0461815	-0.0906534	-0.330221	-0.0708192	0.297076	0.472327	0.783458	0.838351	0.522033	0.587838	0.0949104	0.419861	0.608735	0.266124	0.572871	0.281151	0.132938	0.318748
VIT_07s0031g01970	AT5G64760	79	79	regulatory particle non-ATPase subunit 5B [Source:TAIR;Acc:AT5G64760]	Proteasome 26S regulatory subunit (RPN5)		0.0700707	-0.0529545	-0.270682	-0.171656	-0.866069	-0.474036	-0.789593	-0.424865	-0.450215	-0.688617	-0.377051	0.108774	-0.461064	-0.489731	-0.657797	-0.458768	-0.310493	-0.328008	-0.205493	-0.571615	-0.354374	-0.159964	-0.144551	0.0923728	-0.0915052	-0.258078	-0.209333	-0.28247	-0.00932601	0.154986	0.536027	0.706802	0.838168	0.396938	0.370617	-0.016525	0.708017	0.658107	0.562527	0.808815	0.423705	0.233082	0.521151
VIT_08s0007g05090	AT1G80270	54	57	Tetratricopeptide repeat (TPR)-like superfamily protein [Source:TAIR;Acc:AT3G15590]	DNA-binding protein		0.0807507	-0.0894704	0.148773	-0.0286389	-0.656539	-0.1936	-0.502613	-0.00833998	-0.216423	-0.415072	-0.243642	0.419549	-0.0964284	-0.435312	-0.523559	-0.319098	-0.103624	-0.00323691	-0.0388502	0.00260687	-0.0190206	-0.0625691	0.297853	0.292031	0.00440037	-0.0715018	-0.0351442	-0.286636	-0.14073	0.411549	0.4412	0.745549	0.838061	0.599059	0.80392	0.0618796	0.481527	0.414565	0.0322068	0.348484	0.12025	-0.0611279	0.40097
VIT_02s0087g00690	AT1G31730	68	70	Adaptin family protein [Source:TAIR;Acc:AT1G31730]	Adapter-related protein complex 4 epsilon 1 sub		0.14811	-0.149265	-0.139529	-0.192738	-0.743658	-0.317862	-0.536784	-0.162322	-0.224223	-0.534824	-0.191198	0.370626	-0.238835	-0.367218	-0.530984	-0.301131	-0.227023	-0.0214321	-0.0506957	-0.229973	-0.171915	-0.144674	0.0427636	0.171472	-0.0674038	-0.228664	-0.126319	-0.36489	-0.152012	0.450056	0.60965	0.569614	0.837895	0.542421	0.626641	-0.097687	0.665614	0.544827	0.34766	0.481702	0.230921	0.0395205	0.453496
VIT_18s0001g15530	AT3G09040	55	56	Pentatricopeptide repeat (PPR) superfamily protein [Source:TAIR;Acc:AT3G09040]	Pentatricopeptide (PPR) repeat-containing		0.154016	0.0433979	0.00311681	-0.0150768	-0.703037	-0.23187	-0.604317	-0.223065	-0.297358	-0.521732	-0.371948	0.215777	-0.359732	-0.538726	-0.624184	-0.337239	-0.258735	-0.266738	-0.166545	-0.285843	-0.145503	-0.129681	0.075895	0.250017	-0.0657102	-0.118041	-0.162423	-0.198222	-0.0760901	0.452012	0.618685	0.736958	0.837889	0.369751	0.583829	-0.0097638	0.517051	0.465984	0.218228	0.584688	0.314883	0.0260783	0.436653
VIT_16s0039g02410				TOPLESS (TPL)	TPL/WSIP1 (WUS- interacting protein 1)		0.225036	0.181841	0.189036	0.128111	-0.601751	-0.157782	-0.61062	-0.271438	-0.247678	-0.481777	-0.460666	0.197213	-0.402126	-0.669126	-0.636315	-0.325275	-0.274289	-0.229838	-0.128568	-0.23667	-0.0819012	0.0558182	0.1827	0.411595	0.0215854	0.0170128	-0.139011	-0.0677422	-0.0255001	0.630289	0.707648	0.767915	0.83732	0.404139	0.631831	0.0202662	0.412807	0.336903	0.053287	0.492427	0.32934	-0.0631373	0.380821
VIT_10s0003g00270				homeobox-1 [Source:TAIR;Acc:AT1G28420]	Homeobox-1		0.124673	0.164612	-0.0862497	0.225232	-0.727539	-0.398593	-0.64084	-0.0866278	-0.440787	-0.342566	-0.292783	0.252521	-0.528676	-0.58543	-0.833757	-0.765661	-0.111572	-0.213966	-0.284819	-0.391359	-0.385601	-0.199009	-0.177247	0.120369	-0.197792	-0.277916	-0.477554	-0.327152	-0.333549	0.411902	0.715636	0.663591	0.836298	0.654305	0.449266	0.3398	0.465343	0.627368	0.381847	0.63615	0.599764	0.329689	0.580151
VIT_00s0317g00100	AT3G55220	90	90	Cleavage and polyadenylation specificity factor (CPSF) A subunit protein [Source:TAIR;Acc:AT3G55220]	Splicing factor 3B subunit 3		0.0695246	0.0535266	-0.0963588	0.104336	-0.668877	-0.24847	-0.514258	-0.097412	-0.320957	-0.395599	-0.284056	0.297967	-0.34868	-0.429359	-0.610347	-0.442574	-0.0988662	-0.1561	-0.153994	-0.247608	-0.091749	-0.0793526	-0.0198711	0.242865	-0.20175	-0.0631428	-0.233608	-0.238641	-0.237213	0.531454	0.687606	0.608997	0.83586	0.521647	0.589972	0.0237006	0.428213	0.531956	0.253849	0.48842	0.331882	0.00833691	0.326306
VIT_11s0065g00160	AT5G58190	31	43	evolutionarily conserved C-terminal region 10 [Source:TAIR;Acc:AT5G58190]	Splicing factor YT521-B	ECT10	0.0851128	0.139878	-0.129272	-0.043631	-0.839243	-0.330327	-0.733354	-0.323745	-0.485983	-0.643442	-0.449931	0.0316132	-0.623374	-0.666796	-0.779903	-0.580064	-0.497828	-0.46477	-0.447593	-0.592876	-0.493947	-0.0837056	-0.203803	-0.000942677	-0.257799	-0.292757	-0.252713	-0.266701	0.0251056	0.264794	0.691988	0.797563	0.835646	0.350338	0.321554	0.0534076	0.576095	0.696968	0.447033	0.841003	0.601221	0.350679	0.584782
VIT_08s0007g07150	AT3G11960	64	64	Cleavage and polyadenylation specificity factor (CPSF) A subunit protein [Source:TAIR;Acc:AT3G11960]	Splicing factor 3B subunit 3		-0.0210625	-0.0189983	-0.294561	-0.128496	-0.854734	-0.467474	-0.732495	-0.346312	-0.555029	-0.651364	-0.373918	0.0717127	-0.52327	-0.518777	-0.747324	-0.595266	-0.349905	-0.325386	-0.357574	-0.618361	-0.486916	-0.179709	-0.273727	-0.0453313	-0.235334	-0.311847	-0.250146	-0.324178	-0.0439352	0.327141	0.69	0.649433	0.834931	0.37845	0.315155	0.0624158	0.631318	0.719573	0.570723	0.810411	0.508161	0.363787	0.513574
VIT_06s0004g07100	AT2G40290	84	84	Eukaryotic translation initiation factor 2 subunit 1 [Source:TAIR;Acc:AT2G40290]	Translation initiation factor eIF-2 alpha subunit		0.116604	0.0285094	-0.0881628	-0.111002	-0.797316	-0.379159	-0.787543	-0.388487	-0.424688	-0.671492	-0.454156	0.0921655	-0.430317	-0.59182	-0.706816	-0.467474	-0.329764	-0.24664	-0.243642	-0.477987	-0.311943	-0.0875748	0.0446373	0.142523	-0.00627056	-0.205325	-0.184323	-0.182307	0.0564152	0.142122	0.471423	0.831359	0.834801	0.429649	0.465685	0.0532305	0.613318	0.544055	0.376631	0.753998	0.402174	0.18979	0.545873
VIT_03s0017g00990	AT3G22270	55	56	Topoisomerase II-associated protein PAT1 [Source:TAIR;Acc:AT3G22270]	DNA topoisomerase 2-associated protein PAT1		0.186502	0.00967631	-0.112571	-0.046103	-0.824028	-0.276813	-0.565182	-0.141885	-0.22604	-0.453449	-0.179468	0.325252	-0.485296	-0.522629	-0.560338	-0.413661	-0.413267	-0.269199	-0.185316	-0.331864	-0.294731	-0.188077	-0.186143	0.102998	-0.304831	-0.328813	-0.196939	-0.423136	-0.173519	0.423928	0.725003	0.577692	0.834592	0.414567	0.467609	-0.127786	0.684087	0.699797	0.416597	0.639219	0.430294	0.157108	0.550677
VIT_13s0106g00640					Single-stranded nucleic acid binding R3H		-0.071475	-0.116778	-0.349858	-0.0982834	-0.885054	-0.428272	-0.606148	-0.119734	-0.485333	-0.506535	-0.20639	0.260882	-0.428457	-0.383071	-0.651702	-0.575625	-0.26134	-0.271046	-0.294024	-0.449428	-0.379292	-0.239918	-0.334255	-0.0961236	-0.414145	-0.336178	-0.242648	-0.502832	-0.207861	0.294162	0.606193	0.553813	0.834254	0.412502	0.386199	-0.00388478	0.662217	0.818654	0.577263	0.729565	0.428764	0.289612	0.486118
VIT_11s0016g05620					TPR4/WSIP2 (topless-related 4)		0.14361	-0.0930984	0.157661	0.0250595	-0.606687	-0.079572	-0.407643	0.00266711	-0.0916584	-0.362738	-0.197552	0.541274	-0.0582326	-0.394636	-0.386685	-0.111164	-0.126647	0.103134	0.168951	0.130962	0.222726	-0.0217724	0.312678	0.452861	-0.0536269	0.14225	0.103385	-0.270151	-0.134721	0.683424	0.533569	0.588793	0.833699	0.563412	0.870671	-0.232366	0.477922	0.355232	-0.0377862	0.20104	0.0029428	-0.337144	0.204249
VIT_17s0000g04440	AT5G23080	55	59	SWAP (Suppressor-of-White-APricot)/surp domain-containing protein [Source:TAIR;Acc:AT5G23080]	TGH (tough)	TGH	0.0491833	0.0970701	-0.13632	0.272785	-0.735618	-0.405808	-0.584255	-0.0136023	-0.439956	-0.260394	-0.199013	0.350912	-0.482798	-0.506328	-0.740887	-0.720064	-0.0219466	-0.2215	-0.209367	-0.319177	-0.270984	-0.264801	-0.250946	0.145979	-0.312993	-0.226531	-0.441968	-0.400345	-0.416695	0.45617	0.703229	0.585075	0.833659	0.624721	0.472207	0.260788	0.45827	0.67738	0.40099	0.59691	0.527434	0.243523	0.48174
VIT_05s0020g00850					Transposon protein, Mutator sub-class		0.0312249	-0.0326584	-0.0760054	0.200056	-0.793028	-0.429329	-0.51437	0.0723842	-0.302389	-0.204706	0.0557033	0.520015	-0.401757	-0.49256	-0.531057	-0.656434	-0.0548819	-0.230391	-0.145412	-0.186371	-0.301904	-0.328292	-0.322996	0.13569	-0.343923	-0.39124	-0.335612	-0.600575	-0.49915	0.48057	0.763973	0.490487	0.833173	0.598845	0.48763	0.234353	0.575605	0.758077	0.37558	0.559053	0.450646	0.286784	0.564432
VIT_09s0002g02100	AT1G55150	81	83	DEA(D/H)-box RNA helicase family protein [Source:TAIR;Acc:AT1G55150]	DEAD box RNA helicase (RH20)		-0.116178	-0.283255	-0.352755	-0.314448	-0.884878	-0.605948	-0.79249	-0.405393	-0.542418	-0.727981	-0.280686	0.174304	-0.267718	-0.3645	-0.603132	-0.488042	-0.165526	-0.186749	-0.145843	-0.528792	-0.368159	-0.221917	-0.124808	0.0130926	-0.0352126	-0.29505	-0.108169	-0.364139	-0.0181211	0.104131	0.421378	0.628915	0.833038	0.445532	0.423176	0.0408077	0.767194	0.679455	0.604315	0.754934	0.260614	0.267596	0.466376
VIT_08s0040g00870	AT2G40950	38	43	Basic-leucine zipper (bZIP17) transcription factor 17	BZIP transcription factor BZIP28		-0.0673984	-0.328523	-0.245698	-0.12295	-0.888901	-0.545727	-0.560526	-0.0123726	-0.365073	-0.363941	0.0862272	0.567045	-0.202246	-0.284022	-0.488953	-0.573713	-0.0874954	-0.00532534	0.0126372	-0.205844	-0.31302	-0.41466	-0.261983	0.0296692	-0.263722	-0.404624	-0.139333	-0.698386	-0.369436	0.370737	0.544776	0.375887	0.832769	0.650805	0.545715	0.052636	0.8111	0.798847	0.526634	0.509792	0.240862	0.252534	0.500819
VIT_11s0016g01090	AT2G06000	40	48	Pentatricopeptide repeat (PPR) superfamily protein [Source:TAIR;Acc:AT2G06000]	Pentatricopeptide (PPR) repeat-containing protein		0.104209	0.147679	-0.137028	0.0981198	-0.693732	-0.128521	-0.487391	-0.0124009	-0.312537	-0.405196	-0.38635	0.227463	-0.406406	-0.431562	-0.700056	-0.477245	-0.226199	-0.191375	-0.279248	-0.249144	-0.103491	0.0395365	-0.00383102	0.124403	-0.330382	-0.0270919	-0.268216	-0.201474	-0.192548	0.462664	0.610328	0.688862	0.832581	0.479998	0.569476	-0.041599	0.36864	0.56003	0.234079	0.524222	0.411179	-0.00117345	0.354698
VIT_17s0000g09380	AT3G48260	50	65	with no lysine (K) kinase 3 [Source:TAIR;Acc:AT3G48260]	WNK kinase 3	WNK3	-0.262334	-0.317578	-0.382558	-0.191472	-0.889297	-0.472704	-0.566436	0.0123095	-0.563122	-0.521997	-0.146914	0.361812	-0.179569	-0.225518	-0.626627	-0.58106	-0.110412	-0.0326804	-0.19124	-0.312707	-0.312168	-0.267824	-0.209737	-0.161553	-0.391243	-0.253242	-0.0957386	-0.600655	-0.203102	0.209839	0.434558	0.548254	0.832384	0.618884	0.515504	0.0283798	0.629045	0.826062	0.520164	0.589874	0.249733	0.263029	0.384746
VIT_07s0005g03490	AT1G06210	47	52	ENTH/VHS/GAT family protein [Source:TAIR;Acc:AT1G06210]	VHS domain-containing protein		-0.235205	-0.330704	-0.323032	-0.255046	-0.938925	-0.508941	-0.635379	-0.164338	-0.518775	-0.58509	-0.112024	0.340994	-0.245425	-0.31821	-0.50405	-0.496475	-0.266493	-0.206677	-0.166232	-0.375106	-0.359935	-0.275473	-0.284327	-0.0939858	-0.348282	-0.293933	0.0248065	-0.607241	-0.0876449	0.227093	0.490766	0.532637	0.832127	0.469038	0.445522	-0.0769438	0.748924	0.846109	0.541552	0.664977	0.246353	0.275946	0.411094
VIT_06s0004g04290	AT5G59900	59	43	Pentatricopeptide repeat (PPR) superfamily protein [Source:TAIR;Acc:AT5G59900]	fertility restorer		0.0977567	0.0993929	0.00799943	0.0529335	-0.715433	-0.164098	-0.515583	-0.0926556	-0.320679	-0.440147	-0.296024	0.278491	-0.429167	-0.56104	-0.624794	-0.456593	-0.359859	-0.22244	-0.276512	-0.251844	-0.225573	-0.0107065	-0.0440942	0.138026	-0.274159	-0.143683	-0.141713	-0.289955	-0.106945	0.556046	0.71136	0.66971	0.831994	0.446279	0.544414	-0.0350017	0.478461	0.58843	0.207909	0.532652	0.406823	0.100797	0.424373
VIT_08s0058g01140	AT3G51620	41	44	PAP/OAS1 substrate-binding domain superfamily [Source:TAIR;Acc:AT3G51620]	Unknown protein		-0.104393	-0.204058	-0.0322986	0.090113	-0.797704	-0.465979	-0.561746	-0.0221183	-0.345576	-0.298239	0.0377957	0.582377	-0.221379	-0.444085	-0.417617	-0.521117	-0.0793953	-0.0705446	0.0895366	-0.106481	-0.175263	-0.281257	-0.214007	0.193624	-0.257871	-0.192677	-0.0203442	-0.629918	-0.310603	0.545891	0.665718	0.427283	0.83131	0.631459	0.575891	0.0604407	0.645232	0.701833	0.304166	0.441455	0.225239	0.131431	0.378976
VIT_02s0025g04590					TCP family transcription factor TCP9		0.201445	-0.0035677	-0.203425	-0.0186115	-0.875757	-0.442171	-0.658918	-0.165191	-0.27639	-0.43411	-0.130994	0.320952	-0.509203	-0.484797	-0.627328	-0.579607	-0.249642	-0.290975	-0.205838	-0.409671	-0.393064	-0.205908	-0.255029	0.0648852	-0.208821	-0.460872	-0.390747	-0.466727	-0.308625	0.188861	0.59936	0.599472	0.830882	0.512033	0.389348	0.108121	0.739623	0.750966	0.545508	0.745909	0.525244	0.316994	0.701257
VIT_07s0104g01590	AT4G02570	80	80	cullin 1 [Source:TAIR;Acc:AT4G02570]	Cullin-1		-0.191737	-0.201653	-0.10471	-0.0557697	-0.766904	-0.415962	-0.630541	-0.110244	-0.542967	-0.50769	-0.273414	0.350498	-0.153503	-0.395281	-0.59521	-0.493037	-0.0954411	0.00166369	-0.0671623	-0.22177	-0.163529	-0.189243	0.00577631	0.0988408	-0.170838	-0.0394754	0.00574354	-0.434183	-0.0751075	0.353575	0.445555	0.662199	0.830876	0.629794	0.614085	0.0726645	0.528099	0.608724	0.290483	0.493188	0.190814	0.119318	0.308646
VIT_04s0008g01890	AT4G33210	63	63	F-box family protein [Source:TAIR;Acc:AT4G33210]	F-box family protein (FBL15)	SLOMO	0.0958379	0.0827314	-0.218034	0.122589	-0.834576	-0.599407	-0.804889	-0.316052	-0.474508	-0.441386	-0.252366	0.176939	-0.603529	-0.610552	-0.751999	-0.778503	-0.145402	-0.351666	-0.256995	-0.575658	-0.49026	-0.295322	-0.346145	0.0878317	-0.146292	-0.421496	-0.480288	-0.363239	-0.291483	0.249584	0.696335	0.611407	0.830722	0.485338	0.281087	0.326758	0.646837	0.704553	0.59706	0.840557	0.615643	0.432855	0.653827
VIT_04s0043g00250					Nonsense-mediated mRNA decay NMD3		-0.0587146	-0.197561	-0.27712	-0.287039	-0.901663	-0.314929	-0.551766	-0.182644	-0.364012	-0.615017	-0.186939	0.268613	-0.346888	-0.359956	-0.492331	-0.333414	-0.465162	-0.300013	-0.23083	-0.382845	-0.322557	-0.150854	-0.236985	-0.0500754	-0.388266	-0.278893	0.0198818	-0.492626	-0.0223069	0.382347	0.631106	0.552212	0.830281	0.320652	0.445695	-0.26535	0.725121	0.786621	0.479018	0.652456	0.291671	0.167913	0.412294
VIT_17s0000g01430	AT5G50390	60	60	Pentatricopeptide repeat (PPR-like) superfamily protein [Source:TAIR;Acc:AT5G50390]	Chlororespiratory reduction 2 (CRR2)		0.0405967	-0.0348805	-0.0431902	-0.0864303	-0.820709	-0.349385	-0.630819	-0.150701	-0.37664	-0.528813	-0.229644	0.243337	-0.397774	-0.544668	-0.632857	-0.542929	-0.337171	-0.276183	-0.307247	-0.351508	-0.415779	-0.139115	-0.113972	0.0118235	-0.189004	-0.374661	-0.180729	-0.433966	-0.119957	0.289996	0.624158	0.700574	0.83027	0.440809	0.46904	0.136823	0.621343	0.667063	0.336937	0.678998	0.41961	0.31548	0.609568
VIT_13s0019g05390	AT5G04460	64	64	RING/U-box superfamily protein [Source:TAIR;Acc:AT5G04460]	Zinc-binding protein		-0.0920467	-0.0872658	-0.327668	-0.109073	-0.90315	-0.58977	-0.773419	-0.329614	-0.598799	-0.607769	-0.268501	0.127749	-0.525501	-0.518942	-0.724431	-0.709561	-0.280578	-0.37105	-0.345777	-0.635867	-0.568173	-0.234801	-0.39259	-0.0992228	-0.259367	-0.434298	-0.290374	-0.448524	-0.127801	0.211529	0.652605	0.601641	0.829797	0.396658	0.264022	0.176671	0.71144	0.805153	0.647925	0.86435	0.526376	0.474421	0.581364
VIT_10s0003g00800					Unknown		0.155852	0.00467267	-0.0954499	-0.0450563	-0.699218	-0.265893	-0.541067	-0.0442063	-0.325316	-0.467706	-0.318141	0.264286	-0.299311	-0.40819	-0.730817	-0.484074	-0.123173	-0.0587907	-0.226426	-0.255237	-0.224283	-0.089078	0.108078	0.118169	-0.0802952	-0.221602	-0.338422	-0.259264	-0.228654	0.300471	0.484019	0.734654	0.829763	0.620324	0.621622	0.145006	0.496441	0.525845	0.294155	0.527627	0.367535	0.146696	0.529555
VIT_04s0008g02100	AT2G26280	61	62	CTC-interacting domain 7 [Source:TAIR;Acc:AT2G26280]	CID7 damaged DNA binding	CID7	-0.119861	-0.224858	-0.00559985	0.0221949	-0.768494	-0.447693	-0.598687	-0.161067	-0.362129	-0.386938	-0.0644984	0.502031	-0.197212	-0.469416	-0.383564	-0.39142	-0.119173	-0.124995	0.111074	-0.144664	-0.110611	-0.32424	-0.140977	0.281759	-0.181388	-0.103034	0.0912701	-0.504674	-0.169905	0.598085	0.658626	0.455801	0.829287	0.478988	0.59336	-0.0476289	0.645269	0.612357	0.271833	0.447707	0.129155	0.0288974	0.279547
VIT_07s0005g05860	AT3G07050	68	70	GTP-binding family protein [Source:TAIR;Acc:AT3G07050]	Nuclear GTP-binding protein NUG1		0.321792	0.271798	0.0571069	0.10249	-0.668402	-0.151573	-0.619962	-0.229398	-0.235628	-0.480548	-0.473399	0.122247	-0.523078	-0.630055	-0.73139	-0.425002	-0.323863	-0.299802	-0.292365	-0.339562	-0.190391	-0.00526568	0.124325	0.292722	-0.0628262	-0.140001	-0.340493	-0.0637123	-0.092057	0.353884	0.612863	0.867033	0.829192	0.445606	0.544927	0.0625958	0.424238	0.433126	0.195393	0.623547	0.501243	0.0683615	0.540463
VIT_11s0016g03000	AT4G29380	71	73	protein kinase family protein / WD-40 repeat family protein [Source:TAIR;Acc:AT4G29380]	Phosphoinositide 3-kinase regulatory subunit 4		-0.0400404	-0.202741	-0.240692	-0.111692	-0.897445	-0.382587	-0.460746	0.107998	-0.346383	-0.360499	0.0462383	0.500175	-0.334651	-0.344802	-0.543787	-0.566414	-0.300741	-0.111733	-0.216919	-0.23593	-0.419623	-0.271615	-0.350495	-0.123444	-0.47925	-0.452798	-0.171309	-0.733034	-0.327928	0.440777	0.684078	0.435425	0.829031	0.622396	0.471361	-0.00545488	0.714239	0.896263	0.492965	0.543839	0.397783	0.342059	0.566707
VIT_12s0059g00260	AT4G03430	78	77	pre-mRNA splicing factor-related [Source:TAIR;Acc:AT4G03430]	Splicing factor STA1 (stabilized1)	STA1	0.0985815	0.0404851	0.196776	0.187058	-0.648196	-0.11591	-0.390136	0.164799	-0.15914	-0.224761	-0.0974235	0.545918	-0.232116	-0.512707	-0.4961	-0.437083	-0.179234	0.0215942	-0.0939293	0.0745127	-0.0547789	-0.122749	0.10812	0.254581	-0.242572	-0.100476	-0.0720716	-0.406923	-0.268795	0.600119	0.640862	0.621493	0.829013	0.685201	0.745783	0.0460687	0.415471	0.53712	-0.00325035	0.286372	0.261932	-0.0224984	0.408026
VIT_17s0000g06570	AT5G61380	56	50	CCT motif -containing response regulator protein [Source:TAIR;Acc:AT5G61380]	Timing of CAB expression 1 protein	TOC1	0.0281126	0.180292	-0.00313353	0.213117	-0.693267	-0.373308	-0.755047	-0.290432	-0.510513	-0.476151	-0.490039	0.0944506	-0.489804	-0.664974	-0.773622	-0.62343	-0.131167	-0.377599	-0.257645	-0.44066	-0.250159	-0.115434	-0.0481588	0.243731	-0.0909381	-0.05944	-0.291199	-0.133792	-0.0920983	0.342145	0.611544	0.806512	0.828811	0.439435	0.451425	0.258752	0.39708	0.501823	0.274997	0.699355	0.47676	0.184745	0.425035
VIT_08s0007g05940	AT5G03990	24	32	unknown protein; BEST Arabidopsis thaliana protein match is: unknown protein (TAIR:AT5G03990.1); Has 215 Blast hits to 164 proteins in 38 species: Archae - 0; Bacteria - 35; Metazoa - 16; Fungi - 18; Plants - 121; Viruses - 0; Other Eukaryotes - 25 /.../e: NCBI BLink). [Source:TAIR;Acc:AT3G51940]	Unknown		-0.0145691	-0.117735	-0.134222	-0.00472302	-0.87722	-0.547085	-0.749622	-0.20138	-0.423143	-0.463384	-0.152616	0.325446	-0.397243	-0.536259	-0.600153	-0.64086	-0.187938	-0.210375	-0.12557	-0.380432	-0.37888	-0.274703	-0.216667	0.0524073	-0.18622	-0.385435	-0.213671	-0.506465	-0.210015	0.150484	0.514331	0.613431	0.82734	0.509229	0.417717	0.169032	0.733687	0.728318	0.487758	0.734175	0.390334	0.318249	0.603797
VIT_18s0122g00110	AT5G25070	42	45	unknown protein; FUNCTIONS IN: molecular_function unknown; INVOLVED IN: biological_process unknown; LOCATED IN: cellular_component unknown; EXPRESSED IN: 23 plant structures; EXPRESSED DURING: 13 growth stages; Has 1807 Blast hits to 1807 proteins i /.../species: Archae - 0; Bacteria - 0; Metazoa - 736; Fungi - 347; Plants - 385; Viruses - 0; Other Eukaryotes - 339 (source: NCBI BLink). [Source:T…	Unknown protein		-0.000658515	-0.186659	-0.168937	-0.0592167	-0.852297	-0.503123	-0.649417	-0.216068	-0.304112	-0.444547	-0.0307906	0.410439	-0.341097	-0.463805	-0.416624	-0.432513	-0.186419	-0.259101	-0.0131493	-0.308253	-0.257181	-0.321996	-0.268564	0.152521	-0.2072	-0.343739	-0.114779	-0.529917	-0.24271	0.392536	0.684206	0.466589	0.827126	0.394364	0.446326	-0.0188014	0.747752	0.705726	0.475273	0.646158	0.281727	0.169745	0.477082
VIT_16s0098g01310	AT5G24350	53	54	CONTAINS InterPro DOMAIN/s: Secretory pathway Sec39 (InterPro:IPR013244); Has 1807 Blast hits to 1807 proteins in 277 species: Archae - 0; Bacteria - 0; Metazoa - 736; Fungi - 347; Plants - 385; Viruses - 0; Other Eukaryotes - 339 (source: NCBI BLink). [Source:TAIR;Acc:AT5G24350]	Unknown protein		0.187901	0.10459	0.166227	0.2015	-0.645926	-0.128864	-0.423183	-0.00503832	-0.141655	-0.251431	-0.146945	0.456046	-0.373826	-0.57533	-0.489377	-0.357952	-0.250899	-0.204996	-0.093475	-0.0531304	-0.0662122	-0.0868346	-0.024732	0.357881	-0.234889	-0.105079	-0.121819	-0.330921	-0.259435	0.766375	0.811624	0.561143	0.826932	0.45603	0.645698	-0.0461841	0.45005	0.504228	0.0619883	0.380753	0.320741	-0.042989	0.389528
VIT_18s0001g04610	AT1G36310	60	58	S-adenosyl-L-methionine-dependent methyltransferases superfamily protein [Source:TAIR;Acc:AT1G36310]	Unknown protein		-0.110484	-0.132456	-0.168082	0.0284524	-0.803592	-0.558312	-0.751668	-0.295898	-0.470896	-0.472562	-0.225198	0.27551	-0.31499	-0.46717	-0.52794	-0.542942	-0.0281252	-0.271153	-0.0595887	-0.370095	-0.202367	-0.281549	-0.165846	0.203148	-0.118377	-0.172071	-0.148517	-0.359177	-0.179453	0.234531	0.507253	0.619197	0.826651	0.417002	0.46233	0.134699	0.608884	0.620405	0.430921	0.685439	0.274592	0.159817	0.385943
VIT_08s0058g01400					Phospholipid-translocating ATPase ALA1		0.132186	0.0562448	-0.172645	0.0699755	-0.827008	-0.263968	-0.445015	0.0611094	-0.269849	-0.318374	-0.0584708	0.393317	-0.543826	-0.484353	-0.60814	-0.56867	-0.372281	-0.265593	-0.319817	-0.305107	-0.395215	-0.183347	-0.378823	-0.0255184	-0.512246	-0.411094	-0.322278	-0.566962	-0.352915	0.545699	0.856234	0.487827	0.82634	0.511412	0.407435	-0.0116943	0.597873	0.830491	0.443981	0.604928	0.563975	0.294816	0.582765
VIT_12s0057g00590	AT2G05170	78	81	vacuolar protein sorting 11 [Source:TAIR;Acc:AT2G05170]	Vacuolar protein sorting 11 (VPS11)	ATVPS11	0.0432495	-0.12624	-0.219829	-0.14437	-0.843936	-0.225092	-0.377248	0.127825	-0.248259	-0.397765	-0.020675	0.449764	-0.342053	-0.334685	-0.51497	-0.421645	-0.373367	-0.143225	-0.255139	-0.193078	-0.322404	-0.167603	-0.249496	-0.0899384	-0.493491	-0.38431	-0.163663	-0.617482	-0.284768	0.475054	0.710588	0.495686	0.826273	0.526202	0.514146	-0.134799	0.634024	0.819241	0.403337	0.516685	0.382694	0.216571	0.521251
VIT_05s0020g01950					Unknown		-0.140561	-0.164333	-0.251172	-0.00258888	-0.778361	-0.623347	-0.740948	-0.250441	-0.583202	-0.472925	-0.236682	0.276757	-0.269244	-0.407062	-0.634159	-0.634975	0.0832326	-0.137608	-0.0706504	-0.400561	-0.270275	-0.351684	-0.165068	0.137937	-0.0753242	-0.190088	-0.246821	-0.36717	-0.238097	0.292788	0.516703	0.590197	0.825712	0.568654	0.46518	0.258072	0.573952	0.620281	0.506041	0.644191	0.304949	0.253972	0.387616
VIT_01s0026g01010	AT1G70060	51	56	SIN3-like 4 [Source:TAIR;Acc:AT1G70060]	Histone deacetylase complex, SIN3 component		-0.0671992	-0.0911267	-0.00164416	0.106776	-0.657368	-0.353205	-0.549422	-0.103159	-0.390488	-0.359689	-0.194385	0.429786	-0.210486	-0.466382	-0.514399	-0.439407	-0.0584374	-0.00670615	0.0411773	-0.132354	-0.0699586	-0.162151	-0.0322893	0.277778	-0.145544	0.0151772	-0.0371336	-0.361377	-0.190045	0.716228	0.69177	0.498798	0.825389	0.56887	0.632779	0.0403315	0.471833	0.507392	0.188234	0.371817	0.19385	-0.00482584	0.234458
VIT_12s0055g00770	AT4G31200	61	65	SWAP (Suppressor-of-White-APricot)/surp RNA-binding domain-containing protein [Source:TAIR;Acc:AT4G31200]	SWAP (Suppressor-of-White-APricot)		0.152561	-0.0893492	-0.225051	-0.0575985	-0.835195	-0.362452	-0.520005	0.0734376	-0.273751	-0.364423	-0.089244	0.446374	-0.359927	-0.352332	-0.662937	-0.579992	-0.205639	0.0366748	-0.170187	-0.246461	-0.341371	-0.194345	-0.142527	-0.0410192	-0.29625	-0.425989	-0.357791	-0.556457	-0.354731	0.236768	0.50628	0.554204	0.825374	0.738348	0.526531	0.0736585	0.686224	0.76572	0.494948	0.550868	0.441169	0.269564	0.651582
VIT_19s0014g00320					Transposon protein		-0.0858446	-0.161219	-0.149884	0.0437738	-0.78155	-0.308827	-0.442767	0.0598337	-0.327275	-0.309642	-0.0340862	0.498715	-0.242264	-0.326119	-0.456877	-0.420233	-0.0975275	-0.190756	-0.055229	-0.123163	-0.10186	-0.206709	-0.205771	0.139377	-0.391783	-0.146202	-0.0861315	-0.535807	-0.324396	0.522872	0.640364	0.467575	0.8248	0.496632	0.582681	-0.0673446	0.550934	0.711234	0.30253	0.45845	0.233481	0.0490291	0.314779
VIT_05s0029g00550	AT4G30990	48	29	ARM repeat superfamily protein [Source:TAIR;Acc:AT4G30990]	HEAT repeat-containing protein		0.0349314	-0.251224	0.00521933	-0.0839687	-0.582562	-0.19964	-0.387626	0.0749489	-0.211681	-0.380934	-0.184481	0.550649	0.10099	-0.202753	-0.46978	-0.18972	0.0985478	0.321555	0.18238	0.122582	0.184334	-0.0499802	0.355433	0.328062	0.0319527	0.109276	0.00797312	-0.311816	-0.230556	0.626328	0.4185	0.535798	0.824557	0.720438	0.915817	-0.0684709	0.455669	0.346282	0.0483182	0.142435	-0.0646573	-0.25449	0.191525
VIT_19s0090g00270	AT4G27010	41	45	CONTAINS InterPro DOMAIN/s: Ribosome 60S biogenesis N-terminal (InterPro:IPR021714); BEST Arabidopsis thaliana protein match is: unknown protein (TAIR:AT4G27010.1); Has 772 Blast hits to 657 proteins in 120 species: Archae - 0; Bacteria - 0; Metazoa /.../; Fungi - 94; Plants - 322; Viruses - 0; Other Eukaryotes - 12 (source: NCBI BLink). [Source:TAIR;Acc:AT1G72270]	Unknown protein		0.129252	0.196061	0.0796167	0.101815	-0.586596	-0.0469985	-0.481072	-0.0729839	-0.334039	-0.455717	-0.518461	0.164503	-0.346672	-0.513349	-0.748742	-0.392189	-0.251908	-0.165554	-0.27178	-0.204136	-0.0844511	0.0686649	0.20213	0.248975	-0.15316	0.0811082	-0.175991	-0.0781209	-0.053631	0.599717	0.631875	0.802213	0.824049	0.494472	0.671157	0.017972	0.269408	0.386354	0.0347583	0.420662	0.352905	-0.0446315	0.304919
VIT_08s0007g08160	AT1G14770	14	26	RING/FYVE/PHD zinc finger superfamily protein [Source:TAIR;Acc:AT1G14770]	Telomere repeat binding factor Like TRFL10		0.049052	0.111758	0.216064	0.321642	-0.667541	-0.418702	-0.742899	-0.319827	-0.355555	-0.336347	-0.251083	0.319967	-0.408628	-0.749618	-0.512285	-0.527019	-0.0886659	-0.296278	-0.0117812	-0.234875	-0.113028	-0.256009	-0.0397571	0.501199	-0.00329947	-0.0377868	-0.103476	-0.224256	-0.152918	0.553503	0.720335	0.665892	0.823862	0.438736	0.530499	0.209256	0.461132	0.440863	0.119722	0.556482	0.328354	0.0613179	0.373255
VIT_15s0046g00290	AT2G46530	55	62	auxin response factor 18 [Source:TAIR;Acc:AT3G61830]	Auxin response factor 18		-0.108324	-0.242903	-0.166525	-0.0115493	-0.845042	-0.501673	-0.575527	-0.00208809	-0.390847	-0.340324	0.0180266	0.507342	-0.247248	-0.384196	-0.48074	-0.572101	-0.0675351	-0.0978826	-0.0535509	-0.193387	-0.262099	-0.333831	-0.238614	0.0482192	-0.30426	-0.349538	-0.148452	-0.618541	-0.335899	0.301698	0.527194	0.490185	0.823733	0.56573	0.52404	0.103495	0.688933	0.772316	0.437121	0.56176	0.262599	0.232124	0.483982
VIT_09s0002g01860	AT3G13940	46	44	DNA binding;DNA-directed RNA polymerases [Source:TAIR;Acc:AT3G13940]	DNA-directed RNA polymerase		0.0761453	0.0264554	-0.0286582	0.0241658	-0.694875	-0.381605	-0.728141	-0.233623	-0.416916	-0.533331	-0.437403	0.171788	-0.270159	-0.492757	-0.738132	-0.532511	-0.0246295	-0.121379	-0.135789	-0.31526	-0.17322	-0.131251	0.208715	0.249145	0.0963081	-0.096022	-0.258304	-0.135794	-0.102194	0.111802	0.352072	0.866245	0.823619	0.617026	0.605894	0.25675	0.460309	0.426215	0.252792	0.595724	0.319532	0.117511	0.469693
VIT_08s0007g06370	AT3G12810	64	64	SNF2 domain-containing protein / helicase domain-containing protein [Source:TAIR;Acc:AT3G12810]	Photoperiod independent early flowering1 (PIE1)	PIE1	-0.0153238	-0.24832	-0.106291	-0.0840064	-0.629402	-0.157117	-0.298265	0.194885	-0.213411	-0.316862	-0.115499	0.584366	0.0304933	-0.15229	-0.472122	-0.237955	0.0110674	0.229361	0.0901959	0.113004	0.125173	-0.073736	0.175628	0.184617	-0.211783	0.0332502	-0.0131387	-0.425517	-0.293925	0.670122	0.491967	0.46032	0.823083	0.675111	0.85898	-0.152345	0.46576	0.485447	0.116666	0.159217	0.0056666	-0.208914	0.190737
VIT_11s0118g00790	AT3G46920	29	35	Protein kinase superfamily protein with octicosapeptide/Phox/Bem1p domain [Source:TAIR;Acc:AT3G46920]	Pto-like serine/threonine kinase		-0.121087	-0.249527	-0.11127	-0.0756268	-0.663932	-0.170095	-0.351595	0.10965	-0.273837	-0.376176	-0.143866	0.542819	0.00241283	-0.206107	-0.418306	-0.235021	-0.0668935	0.147234	0.0982318	0.0613257	0.13159	-0.0581438	0.10802	0.184041	-0.285479	0.121537	0.123168	-0.420796	-0.183477	0.678392	0.529843	0.444732	0.822758	0.588212	0.80169	-0.245132	0.473704	0.525281	0.121934	0.205837	-0.015199	-0.234658	0.0945846
VIT_14s0068g00810	AT3G02060	77	77	DEAD/DEAH box helicase, putative [Source:TAIR;Acc:AT3G02060]	Helicase		-0.130705	-0.213631	-0.355475	-0.333104	-0.719623	-0.237842	-0.496759	-0.0964781	-0.48401	-0.678383	-0.459308	0.158863	-0.102223	-0.1587	-0.682888	-0.297642	-0.151832	-0.0480542	-0.217158	-0.30095	-0.105758	0.0168601	0.13876	-0.035568	-0.190439	0.00337113	-0.0692781	-0.228628	-0.00404712	0.302508	0.368	0.708616	0.822173	0.482357	0.655814	-0.138705	0.457252	0.530221	0.337044	0.485042	0.142788	-0.0150939	0.224706
VIT_15s0046g00050					Arginine/serine-rich splicing factor RSP31 (RSP31)		0.149859	-0.0729432	0.0267743	-0.0417769	-0.691838	-0.395255	-0.743676	-0.459192	-0.289041	-0.567281	-0.352172	0.255105	-0.267626	-0.540972	-0.484308	-0.243897	-0.14867	-0.119299	0.084774	-0.286746	-0.0085998	-0.100225	0.149645	0.464765	0.162254	-0.000894312	-0.0270749	-0.136381	0.000439115	0.446444	0.511323	0.654958	0.82216	0.3746	0.598683	-0.0729058	0.627673	0.363768	0.260713	0.549004	0.150249	-0.100707	0.337941
VIT_00s2393g00010	AT4G17570	51	15	GATA transcription factor 26 [Source:TAIR;Acc:AT4G17570]	GATA transcription factor 28		0.245554	-0.0317754	-0.0906164	-0.174674	-0.787188	-0.336054	-0.623556	-0.289696	-0.250501	-0.577395	-0.246016	0.239467	-0.416552	-0.50131	-0.618249	-0.369545	-0.381938	-0.204782	-0.192159	-0.390482	-0.353959	-0.0755441	-0.0607339	0.155086	-0.031851	-0.34325	-0.204167	-0.331321	-0.0900201	0.427267	0.670326	0.607782	0.821999	0.451172	0.470033	-0.0262762	0.717691	0.582334	0.412048	0.623862	0.402115	0.208075	0.602767
VIT_19s0014g01170	AT1G78770	82	83	anaphase promoting complex 6 [Source:TAIR;Acc:AT1G78770]	Anaphase-promoting complex component APC6	APC6	-0.137392	-0.0252056	-0.199848	0.030366	-0.798791	-0.539938	-0.801272	-0.360271	-0.592193	-0.566908	-0.367705	0.113515	-0.423739	-0.542883	-0.67241	-0.63989	-0.112964	-0.350237	-0.228209	-0.521712	-0.330973	-0.239754	-0.172976	0.12897	-0.133765	-0.160412	-0.198732	-0.246217	-0.0727227	0.156542	0.529391	0.73159	0.821431	0.44322	0.375351	0.197301	0.521932	0.635775	0.446726	0.77171	0.409471	0.278633	0.409867
VIT_04s0023g03150					Heterogeneous nuclear ribonucleoprotein R		0.192425	0.192356	0.0596385	0.257803	-0.727209	-0.369434	-0.63433	-0.219166	-0.269576	-0.303899	-0.156865	0.294918	-0.595082	-0.710553	-0.579064	-0.601077	-0.237827	-0.408405	-0.218863	-0.349006	-0.32919	-0.219147	-0.263183	0.29547	-0.180142	-0.306807	-0.335286	-0.318488	-0.294889	0.580828	0.885383	0.581594	0.821279	0.417934	0.388354	0.196246	0.536707	0.606784	0.310781	0.652948	0.552951	0.248982	0.566273
VIT_07s0104g00910	AT2G30780	48	52	Tetratricopeptide repeat (TPR)-like superfamily protein [Source:TAIR;Acc:AT2G30780]	Pentatricopeptide (PPR) repeat-containing protein		0.108292	-0.212993	0.1192	0.0647962	-0.617699	-0.379042	-0.519622	-0.0338276	-0.19028	-0.282542	-0.0522759	0.604479	-0.00580904	-0.365869	-0.42626	-0.326295	0.169008	0.208486	0.241812	0.0857229	0.0896388	-0.241461	0.237385	0.46278	0.145302	-0.0705303	-0.0885879	-0.362874	-0.340446	0.539883	0.452283	0.517656	0.821124	0.694329	0.826525	0.128841	0.559331	0.368044	0.107431	0.252876	0.0182111	-0.119552	0.352004
VIT_11s0016g02340	AT2G19570	62	63	Cytidine/deoxycytidylate deaminase family protein [Source:TAIR;Acc:AT4G29610]	Cytidine deaminase		0.110291	0.0553693	0.0644193	-0.0160785	-0.738029	-0.351109	-0.760849	-0.3476	-0.370654	-0.589993	-0.428947	0.137067	-0.375706	-0.624261	-0.670912	-0.489487	-0.256343	-0.266077	-0.19883	-0.371564	-0.258405	-0.0838153	0.127682	0.233694	0.0705178	-0.17348	-0.143818	-0.162048	0.0216816	0.154348	0.449218	0.848137	0.820979	0.427438	0.528677	0.157128	0.563798	0.459356	0.231708	0.680248	0.35272	0.152201	0.534243
VIT_16s0098g01570	AT5G53470	64	67	acyl-CoA binding protein 2 [Source:TAIR;Acc:AT4G27780]	Acyl-CoA binding protein 2 (ACBP2)		-0.0457898	-0.166014	-0.242154	-0.142582	-0.923844	-0.485145	-0.701655	-0.26655	-0.41471	-0.552474	-0.142865	0.303309	-0.40887	-0.472549	-0.508235	-0.505966	-0.349675	-0.267817	-0.172118	-0.425025	-0.352747	-0.282875	-0.28091	0.0246382	-0.29733	-0.33577	-0.0636565	-0.506345	-0.0837375	0.183272	0.538726	0.569295	0.820639	0.400772	0.383664	-0.0928777	0.785569	0.794821	0.542588	0.7422	0.35653	0.254016	0.512372
VIT_04s0008g01990	AT4G33200	75	75	myosin, putative [Source:TAIR;Acc:AT4G33200]	Myosin-like protein XI-I	XI-I	-0.33459	-0.310295	-0.223466	-0.18606	-0.734135	-0.437931	-0.633072	-0.201504	-0.660325	-0.627699	-0.388187	0.257297	-0.0505463	-0.274238	-0.622001	-0.428829	-0.0534998	0.024007	-0.0313089	-0.288231	-0.124695	-0.155664	0.0459241	0.0618091	-0.134589	0.0987559	0.115653	-0.342631	0.0435644	0.422497	0.390317	0.603311	0.820309	0.547658	0.631328	-0.0215789	0.504341	0.549275	0.312972	0.449487	0.0607469	0.0338088	0.11719
VIT_18s0001g01800	AT1G71800	35	42	cleavage stimulating factor 64 [Source:TAIR;Acc:AT1G71800]	Cleavage stimulation factor 64	CSTF64	-0.225027	-0.399471	-0.466523	-0.273152	-0.887559	-0.653541	-0.65729	-0.121637	-0.584935	-0.552064	-0.110233	0.355028	-0.154202	-0.194767	-0.616439	-0.612231	0.0133964	0.012133	-0.10676	-0.39585	-0.369995	-0.306994	-0.225622	-0.126972	-0.198192	-0.358591	-0.194381	-0.582504	-0.254054	0.141865	0.379896	0.492359	0.820168	0.642967	0.467153	0.139427	0.740643	0.786513	0.662805	0.63052	0.237974	0.334284	0.456935
VIT_08s0007g06290	AT5G06810	43	22	Mitochondrial transcription termination factor family protein [Source:TAIR;Acc:AT5G06810]	Mitochondrial transcription termination factor-related		0.15065	0.0987722	-0.177633	0.0329446	-0.742566	-0.265572	-0.541734	-0.00113302	-0.382214	-0.439725	-0.330476	0.212113	-0.434261	-0.424644	-0.84451	-0.620458	-0.194098	-0.128868	-0.348472	-0.363423	-0.35264	-0.0712368	-0.0622932	-0.00368412	-0.231327	-0.278499	-0.441779	-0.324775	-0.271177	0.317457	0.586247	0.687879	0.818872	0.62945	0.49793	0.189941	0.470734	0.632014	0.389662	0.598495	0.529069	0.268398	0.573356
VIT_03s0038g04140	AT4G38180	74	73	FAR1-related sequence 5 [Source:TAIR;Acc:AT4G38180]	FAR1-related sequence 5	FRS5	-0.0492685	-0.0879936	-0.331635	-0.0944383	-0.797154	-0.374321	-0.506205	-0.0391055	-0.489992	-0.471005	-0.228684	0.256982	-0.380534	-0.303931	-0.725538	-0.583744	-0.192978	-0.185899	-0.324562	-0.409026	-0.389457	-0.207169	-0.26587	-0.0896859	-0.365796	-0.289895	-0.316566	-0.470393	-0.261052	0.435214	0.656446	0.550028	0.81878	0.548978	0.443379	0.0850732	0.540715	0.747123	0.506985	0.596141	0.449768	0.309111	0.452436
VIT_19s0015g00930	AT1G55820	18	25	GBF-interacting protein 1 [Source:TAIR;Acc:AT3G13222]	Hydroxyproline-rich glycoprotein		0.322603	0.250998	-0.112281	0.143349	-0.814718	-0.367743	-0.679195	-0.176539	-0.297094	-0.390951	-0.27042	0.17769	-0.713752	-0.651583	-0.793655	-0.708742	-0.343902	-0.39443	-0.382072	-0.514364	-0.516509	-0.165571	-0.277184	0.0701941	-0.238182	-0.495648	-0.571679	-0.345673	-0.304812	0.234368	0.726927	0.700609	0.818735	0.510085	0.305691	0.239588	0.612034	0.7111	0.513512	0.808346	0.74498	0.425618	0.789991
VIT_06s0009g02120	AT5G19490	45	51	Histone superfamily protein [Source:TAIR;Acc:AT5G19490]	Nuclear transcription factor Y subunit B related		-0.124107	-0.379761	-0.346343	-0.171412	-0.850617	-0.631163	-0.639126	-0.125611	-0.473456	-0.448933	-0.044604	0.458271	-0.130129	-0.199733	-0.542154	-0.53545	0.0726796	0.0309041	0.0421851	-0.286331	-0.245037	-0.323329	-0.17725	0.0559085	-0.123107	-0.288008	-0.177646	-0.576292	-0.310628	0.246688	0.388667	0.443833	0.818524	0.670078	0.539807	0.109862	0.749014	0.718647	0.581531	0.539696	0.185307	0.224614	0.426624
VIT_01s0010g02370	AT1G67680	68	69	SRP72 RNA-binding domain [Source:TAIR;Acc:AT1G67680]	Signal recognition particle subunit 72 SRP72		0.14328	-0.004763	-0.0242193	-0.0999331	-0.766119	-0.296139	-0.668064	-0.34954	-0.237745	-0.570529	-0.298091	0.230554	-0.406502	-0.591953	-0.496248	-0.323367	-0.418097	-0.25828	-0.125891	-0.333447	-0.196975	-0.142836	-0.0107684	0.23316	-0.0946452	-0.181895	-0.0220583	-0.243824	0.0295832	0.377287	0.616964	0.65291	0.818227	0.296645	0.503531	-0.15859	0.666866	0.526333	0.287228	0.629557	0.296975	0.0290789	0.45186
VIT_00s0174g00300	AT1G74350	61	61	Intron maturase, type II family protein [Source:TAIR;Acc:AT1G74350]	Intron maturase, type II		0.251823	0.204806	0.0456038	0.154092	-0.671895	-0.159054	-0.487329	0.0211151	-0.255345	-0.327087	-0.276331	0.289911	-0.464581	-0.55227	-0.739122	-0.5659	-0.262401	-0.129397	-0.300902	-0.225184	-0.280316	0.00491562	-0.0108392	0.139953	-0.204042	-0.236429	-0.378732	-0.282927	-0.272493	0.530147	0.712334	0.663763	0.818179	0.592005	0.547181	0.162135	0.427595	0.554556	0.209217	0.502445	0.523703	0.191117	0.569404
VIT_13s0019g00510	AT3G55410	86	79	2-oxoglutarate dehydrogenase, E1 component [Source:TAIR;Acc:AT5G65750]	2-oxoglutarate dehydrogenase E1 component		0.381989	0.277048	0.15759	0.190914	-0.652723	-0.149463	-0.559889	-0.184114	-0.0872397	-0.350587	-0.284165	0.276793	-0.550955	-0.709176	-0.574229	-0.388226	-0.361047	-0.311355	-0.171009	-0.230892	-0.174953	-0.0554826	0.0101036	0.37216	-0.103554	-0.203114	-0.292765	-0.181641	-0.189915	0.569848	0.813989	0.696693	0.817571	0.418672	0.52703	0.0180295	0.485621	0.449418	0.152131	0.549415	0.493695	0.0432572	0.558985
VIT_15s0048g02380	AT1G01040	73	75	dicer-like 1 [Source:TAIR;Acc:AT1G01040]	DCL1 (DICER 1)	DCL1	0.0745311	0.0874327	0.0233838	0.0734519	-0.635589	-0.178333	-0.566754	-0.285082	-0.315226	-0.493958	-0.394142	0.20238	-0.362614	-0.551224	-0.517806	-0.260138	-0.239175	-0.298097	-0.123973	-0.262931	-0.00311617	-0.0250815	0.0453977	0.380175	-0.122611	0.0863631	-0.0387835	-0.0981355	-0.0169234	0.633306	0.703629	0.665702	0.816782	0.260856	0.573102	-0.139882	0.409974	0.412641	0.133243	0.513468	0.247741	-0.126993	0.21835
VIT_04s0069g00800	AT2G24590	85	79	serine/arginine-rich 22 [Source:TAIR;Acc:AT4G31580]	Splicing factor		-0.0424489	-0.150281	-0.0237934	0.0923135	-0.687006	-0.551248	-0.757396	-0.301464	-0.369521	-0.424765	-0.222055	0.373511	-0.128499	-0.455608	-0.468996	-0.466763	0.180793	-0.022894	0.165752	-0.181772	0.0181859	-0.302743	0.133148	0.434559	0.156069	-0.0173196	-0.0949149	-0.223272	-0.196617	0.23738	0.35591	0.645817	0.816373	0.574296	0.638259	0.199772	0.54672	0.40275	0.253914	0.505533	0.102622	-0.0396578	0.310278
VIT_08s0007g05250					Cig3		-0.0308819	0.0488646	-0.221043	-0.0938042	-0.815414	-0.498796	-0.883717	-0.57285	-0.623281	-0.743567	-0.556128	-0.0712322	-0.553501	-0.621838	-0.764786	-0.574092	-0.358869	-0.440183	-0.326511	-0.709298	-0.429228	-0.176022	-0.175163	0.0840327	-0.0803276	-0.165659	-0.177562	-0.138403	0.141187	0.189925	0.575566	0.761393	0.816309	0.252403	0.289523	0.0667081	0.607926	0.591805	0.515729	0.886853	0.48002	0.291492	0.443218
VIT_18s0001g05980	AT1G71490	59	60	Tetratricopeptide repeat (TPR)-like superfamily protein [Source:TAIR;Acc:AT1G22830]	Pentatricopeptide (PPR) repeat-containing protein		0.0357921	-0.0416361	-0.172389	0.0304415	-0.785582	-0.348545	-0.54343	-0.119779	-0.330651	-0.387663	-0.12444	0.369308	-0.428953	-0.471229	-0.52301	-0.483931	-0.261785	-0.172379	-0.176122	-0.298858	-0.235363	-0.166567	-0.265611	0.0863436	-0.345185	-0.245589	-0.177985	-0.45025	-0.236279	0.538268	0.7316	0.464523	0.815992	0.407102	0.447563	-0.0668143	0.611207	0.699343	0.410989	0.586743	0.3797	0.139452	0.430282
VIT_14s0083g00880					Phosphatidylinositol 4-kinase type-II		0.197885	-0.0800555	-0.0825019	-0.02362	-0.810438	-0.485212	-0.655573	-0.185624	-0.274609	-0.387475	-0.0487873	0.434648	-0.400396	-0.521872	-0.565009	-0.564726	-0.228089	-0.0394511	-0.0618506	-0.301387	-0.362002	-0.30793	-0.178658	0.15834	-0.0815748	-0.407509	-0.255786	-0.488064	-0.273989	0.420207	0.651387	0.467215	0.815794	0.605773	0.467761	0.103537	0.772362	0.661145	0.466065	0.580422	0.410282	0.275884	0.634444
VIT_08s0056g01170	AT5G17790	39	45	zinc finger (Ran-binding) family protein [Source:TAIR;Acc:AT5G17790]	Zinc finger protein VAR3, chloroplastic	VAR3	0.201811	-0.0801429	0.250184	0.11154	-0.577436	-0.200155	-0.475224	0.0107058	-0.0518206	-0.265847	-0.108841	0.589202	-0.0491672	-0.45444	-0.398088	-0.258302	0.0335966	0.181671	0.234815	0.165422	0.165991	-0.0758549	0.370064	0.502806	0.111556	-0.00866142	-0.0342042	-0.255628	-0.267653	0.536605	0.466335	0.603956	0.815731	0.669687	0.876931	0.0218542	0.501848	0.301706	-0.0432017	0.207835	0.026559	-0.24101	0.348089
VIT_03s0063g00270	AT2G15560	46	49	Putative endonuclease or glycosyl hydrolase [Source:TAIR;Acc:AT2G15560]	Unknown protein		0.184043	0.264235	0.0110822	0.111457	-0.789009	-0.234559	-0.664316	-0.195183	-0.358081	-0.491674	-0.380742	0.101649	-0.660453	-0.722232	-0.750193	-0.613941	-0.491548	-0.451627	-0.456204	-0.469458	-0.461383	-0.0593017	-0.170562	0.050131	-0.285134	-0.30785	-0.311177	-0.274961	-0.0626257	0.260294	0.705498	0.812864	0.815391	0.429344	0.344573	0.123596	0.497254	0.676899	0.321869	0.773552	0.662875	0.343851	0.650577
VIT_01s0010g00630	AT1G13630	46	47	Tetratricopeptide repeat (TPR)-like superfamily protein [Source:TAIR;Acc:AT1G13630]	Pentatricopeptide (PPR) repeat-containing protein		-0.13178	-0.314035	0.0122454	-0.0557635	-0.641257	-0.359899	-0.485548	-0.0358581	-0.361642	-0.377373	-0.124976	0.54353	0.0570418	-0.290653	-0.423527	-0.307394	0.078581	0.159166	0.174529	0.0337329	0.0696097	-0.278583	0.165053	0.320753	-0.0246765	0.0404704	0.106056	-0.403784	-0.184005	0.618892	0.455337	0.497049	0.815222	0.605672	0.80931	-0.00805115	0.5316	0.43092	0.12509	0.235419	-0.0586127	-0.128391	0.173978
VIT_01s0011g02970	AT5G08550	60	34	GC-rich sequence DNA-binding factor-like protein [Source:TAIR;Acc:AT5G08550]	ILP1 (Increased level of polyploidy1-1d)		-0.0513172	-0.05533	-0.338455	-0.135191	-0.861124	-0.454834	-0.688961	-0.203841	-0.568095	-0.608371	-0.36023	0.116976	-0.462173	-0.417946	-0.800988	-0.664237	-0.290843	-0.226445	-0.360116	-0.561049	-0.489727	-0.179389	-0.233105	-0.142464	-0.292226	-0.331579	-0.292332	-0.404709	-0.0988534	0.129934	0.522317	0.68394	0.814796	0.522837	0.353529	0.116833	0.609199	0.759512	0.573817	0.770751	0.511326	0.392275	0.547953
VIT_15s0021g01840	AT1G05940	70	73	cationic amino acid transporter 9 [Source:TAIR;Acc:AT1G05940]	Cationic amino acid transporter 9	CAT9	0.0206265	-0.10349	0.0803899	0.236358	-0.760476	-0.445483	-0.582504	0.0184126	-0.25653	-0.187202	0.0502724	0.623205	-0.235451	-0.490364	-0.429818	-0.570285	0.0164861	-0.0103543	0.129522	-0.0264596	-0.10659	-0.335293	-0.10634	0.302346	-0.163318	-0.209526	-0.13069	-0.579344	-0.404161	0.41479	0.552688	0.484793	0.814591	0.693043	0.609351	0.180219	0.614796	0.622852	0.236565	0.429243	0.252194	0.0998978	0.464072
VIT_08s0007g04370	AT1G03910	72	66	EXPRESSED IN: 25 plant structures; EXPRESSED DURING: 13 growth stages; CONTAINS InterPro DOMAIN/s: Cactin protein, cactus-binding domain, C-terminal (InterPro:IPR019134), Cactin, central region (InterPro:IPR018816); BEST Arabidopsis thaliana protein /.../ is: unknown protein (TAIR:AT2G36815.2); Has 11711 Blast hits to 7382 proteins in 452 species: Archae - 31; Bacteria - 352; Metazoa - 6006; Fung…	Unknown protein		-0.133052	-0.139357	-0.222144	0.0311093	-0.829799	-0.723392	-0.812503	-0.279461	-0.607044	-0.452541	-0.166814	0.270863	-0.377245	-0.511681	-0.682006	-0.813393	0.00132191	-0.160978	-0.152781	-0.485063	-0.478578	-0.387489	-0.291274	0.0420461	-0.078242	-0.371906	-0.304457	-0.458941	-0.253654	0.217517	0.556052	0.562777	0.814248	0.620849	0.35773	0.401421	0.658369	0.709093	0.572462	0.725866	0.437184	0.459816	0.552946
VIT_03s0038g04400	AT2G21500	43	47	RING/U-box superfamily protein [Source:TAIR;Acc:AT2G21500]	C3H2C3 ring-finger protein		0.0107256	0.0639368	-0.313364	-0.0670258	-0.89887	-0.42658	-0.702443	-0.219913	-0.519234	-0.565262	-0.320592	0.0813547	-0.620001	-0.534482	-0.776995	-0.711649	-0.412776	-0.441607	-0.483544	-0.620439	-0.575594	-0.196096	-0.372387	-0.158973	-0.387922	-0.428668	-0.356094	-0.406148	-0.121022	0.127743	0.634765	0.68822	0.813299	0.412163	0.244797	0.114137	0.63249	0.834625	0.610653	0.874726	0.645035	0.472621	0.63394
VIT_12s0059g02740	AT4G15180	56	56	SET domain protein 2 [Source:TAIR;Acc:AT4G15180]	SET domain protein		0.0772464	0.142142	0.0970687	0.165642	-0.570403	-0.0763566	-0.42666	-0.0254884	-0.289862	-0.367416	-0.369285	0.284334	-0.315335	-0.508894	-0.630966	-0.382394	-0.206126	-0.117296	-0.172486	-0.124668	-0.0456682	0.0685184	0.106605	0.281947	-0.203361	0.0920636	-0.10561	-0.173169	-0.128417	0.761361	0.73838	0.644731	0.813227	0.523517	0.660721	-0.0110132	0.287743	0.420352	0.0165873	0.336475	0.303302	-0.0757754	0.242554
VIT_00s2580g00010	AT4G22350	62	23	Ubiquitin C-terminal hydrolases superfamily protein [Source:TAIR;Acc:AT4G22350]	U4/U6.U5 tri-snRNP-associated protein 2		-0.137583	-0.272904	-0.283249	-0.105602	-0.767497	-0.47604	-0.536692	0.000865273	-0.467541	-0.437666	-0.143186	0.415814	-0.124778	-0.229826	-0.612251	-0.52043	0.0299128	0.100309	-0.0440257	-0.219819	-0.205929	-0.270479	-0.0859114	0.0156773	-0.202938	-0.184641	-0.170597	-0.51588	-0.280266	0.348904	0.454057	0.518341	0.813177	0.732774	0.598175	0.106311	0.568587	0.662771	0.438613	0.45364	0.213882	0.172705	0.362767
VIT_03s0038g03820					DNA-binding bromodomain-containing protein		-0.0577181	-0.159016	-0.142463	-0.0601627	-0.805446	-0.558321	-0.745546	-0.203742	-0.525949	-0.517831	-0.244497	0.264943	-0.293875	-0.47094	-0.702566	-0.643055	-0.0456199	-0.159232	-0.173237	-0.399231	-0.382526	-0.277248	-0.0824322	0.0517556	-0.0267978	-0.33257	-0.25089	-0.399403	-0.171634	0.0908824	0.410422	0.678779	0.813173	0.580141	0.473688	0.30608	0.642853	0.64213	0.450119	0.682614	0.347529	0.339517	0.569314
VIT_04s0008g06620					Phospholipase D		0.157209	-0.103122	-0.111784	0.110267	-0.817737	-0.328549	-0.425782	0.167129	-0.114717	-0.187872	0.135575	0.629121	-0.328873	-0.365713	-0.432448	-0.467002	-0.108507	-0.0923151	0.00153944	-0.0621746	-0.162811	-0.188085	-0.244525	0.133107	-0.382112	-0.388297	-0.2856	-0.671228	-0.527576	0.403697	0.635506	0.421625	0.812982	0.622844	0.54344	0.00285197	0.683534	0.770077	0.392821	0.483983	0.350796	0.129224	0.573816
VIT_05s0094g00030	AT5G40520	36	30	unknown protein; Has 3679 Blast hits to 2474 proteins in 390 species: Archae - 10; Bacteria - 571; Metazoa - 1012; Fungi - 528; Plants - 214; Viruses - 74; Other Eukaryotes - 1270 (source: NCBI BLink). [Source:TAIR;Acc:AT5G40520]	Unknown protein		0.0675043	-0.00719279	0.0591399	0.0453252	-0.587625	-0.061051	-0.417444	-0.00603296	-0.246315	-0.392602	-0.34316	0.373558	-0.144476	-0.374702	-0.524305	-0.202533	-0.13839	-0.0277664	0.0089431	-0.00674116	0.148617	-0.045306	0.250291	0.343047	-0.154943	0.176803	0.0106842	-0.175234	-0.0874307	0.612452	0.509515	0.663771	0.812857	0.497646	0.788453	-0.18287	0.357299	0.378448	0.0166349	0.28057	0.10803	-0.256478	0.157649
VIT_08s0007g01780	AT3G09100	68	68	mRNA capping enzyme family protein [Source:TAIR;Acc:AT3G09100]	MRNA-capping enzyme		-0.201288	-0.263189	-0.135303	-0.0427532	-0.625382	-0.522973	-0.68834	-0.270519	-0.549305	-0.514499	-0.352899	0.311416	-0.00026807	-0.305552	-0.579419	-0.41809	0.215276	0.0738976	0.149293	-0.211962	0.015727	-0.187547	0.167779	0.314571	0.13497	0.14924	-0.0169264	-0.213678	-0.095998	0.443362	0.375186	0.582682	0.812659	0.615219	0.695566	0.150832	0.462135	0.366819	0.247619	0.385313	0.0139319	-0.0619544	0.122635
VIT_15s0021g01160	AT2G44710	61	61	RNA-binding (RRM/RBD/RNP motifs) family protein [Source:TAIR;Acc:AT2G44710]	RNA recognition motif (RRM)-containing protein		0.216097	0.199674	-0.0480853	0.203224	-0.762831	-0.335011	-0.608547	-0.177841	-0.256447	-0.324599	-0.17477	0.256321	-0.619781	-0.628943	-0.606611	-0.588921	-0.261086	-0.439764	-0.267875	-0.390928	-0.343562	-0.191839	-0.281813	0.218784	-0.254412	-0.351108	-0.40385	-0.318604	-0.315353	0.433964	0.818894	0.606536	0.812409	0.410093	0.359277	0.145893	0.544165	0.656875	0.386032	0.701159	0.590389	0.264715	0.595893
VIT_14s0068g01130	AT3G26730	50	47	RING/U-box superfamily protein [Source:TAIR;Acc:AT3G26730]	Zinc finger (C3HC4-type ring finger)		-0.138865	0.00862951	-0.189658	-0.109155	-0.77979	-0.262094	-0.658034	-0.293487	-0.536707	-0.67553	-0.494097	0.0275782	-0.394992	-0.493848	-0.673184	-0.434954	-0.375633	-0.420146	-0.343883	-0.478595	-0.272238	-0.01591	-0.0835246	0.0350098	-0.27707	-0.0153849	-0.0105528	-0.190244	0.132965	0.297776	0.567962	0.756141	0.812277	0.308985	0.423022	-0.095782	0.459756	0.617295	0.319876	0.6905	0.351496	0.131979	0.280163
VIT_00s0880g00020	AT4G20980	78	75	Eukaryotic translation initiation factor 3 subunit 7 (eIF-3) [Source:TAIR;Acc:AT4G20980]	Translation initiation factor eIF-3 subunit 7		0.346108	-0.0213973	0.0679479	-0.0736444	-0.651878	-0.169113	-0.474409	-0.0726885	0.00944577	-0.396091	-0.175004	0.426779	-0.20456	-0.40697	-0.459029	-0.218262	-0.17325	0.0108604	0.0294083	-0.0353629	-0.00183292	-0.053384	0.259885	0.347284	0.0523287	-0.189664	-0.180113	-0.238844	-0.22688	0.41017	0.498124	0.640891	0.811811	0.54886	0.736703	-0.0684299	0.596955	0.387253	0.147922	0.375665	0.190158	-0.118795	0.507023
VIT_19s0090g01240	AT4G26750	59	60	hydroxyproline-rich glycoprotein family protein [Source:TAIR;Acc:AT4G26750]	Hydroxyproline-rich glycoprotein VTA1		0.0790739	-0.082568	-0.290273	-0.238075	-0.874468	-0.455229	-0.739412	-0.31124	-0.445006	-0.673075	-0.348924	0.118799	-0.43907	-0.445391	-0.731465	-0.533412	-0.344023	-0.244725	-0.284186	-0.55244	-0.456651	-0.15818	-0.128586	-0.0537967	-0.127678	-0.371844	-0.258895	-0.347041	-0.0338894	0.030889	0.444823	0.712699	0.811627	0.485361	0.374008	0.0385873	0.729577	0.698308	0.583499	0.792263	0.458602	0.336196	0.620852
VIT_16s0050g00700	AT4G25610	38	45	C2H2-like zinc finger protein [Source:TAIR;Acc:AT4G25610]	Zinc finger (C2H2 type) family		0.186789	0.233627	-0.0484022	0.206084	-0.799701	-0.439267	-0.757565	-0.285663	-0.372641	-0.419789	-0.277536	0.143579	-0.693139	-0.737289	-0.71911	-0.726617	-0.308372	-0.459128	-0.34981	-0.528556	-0.486411	-0.190927	-0.302716	0.126764	-0.192635	-0.401667	-0.4376	-0.319724	-0.228714	0.262721	0.759004	0.697279	0.811435	0.425297	0.264775	0.281721	0.571374	0.677194	0.446867	0.837653	0.687731	0.410387	0.697184
VIT_13s0064g00570	AT3G63500	30	30	Protein of unknown function (DUF1423) [Source:TAIR;Acc:AT3G63500]	Constans interacting protein 6		0.14673	-0.0608269	0.059646	0.129269	-0.715308	-0.312473	-0.445916	-0.00829425	-0.109527	-0.235481	0.0709301	0.568886	-0.33187	-0.504414	-0.373355	-0.396158	-0.17154	-0.140415	-0.00710136	-0.0732599	-0.152199	-0.239711	-0.177668	0.284704	-0.225441	-0.294662	-0.139277	-0.528841	-0.369067	0.656051	0.80355	0.407365	0.811261	0.518702	0.571095	0.00725283	0.62125	0.623012	0.230177	0.414898	0.295402	0.071033	0.480721
VIT_08s0007g00360	AT5G02320	45	46	myb domain protein 3r-5 [Source:TAIR;Acc:AT5G02320]	Myb domain protein 3R-5		-0.307553	-0.453422	-0.398275	-0.263287	-0.87624	-0.703269	-0.748366	-0.338425	-0.601146	-0.613955	-0.134061	0.319002	-0.127846	-0.265774	-0.4699	-0.469185	0.00304077	-0.11735	0.0317257	-0.415384	-0.247771	-0.356669	-0.239939	0.0401777	-0.11693	-0.210424	0.0134092	-0.514057	-0.116144	0.243663	0.426132	0.443186	0.811103	0.413471	0.446247	0.0154378	0.769011	0.705055	0.605855	0.656495	0.0928103	0.197644	0.293769
VIT_09s0002g00750					P-glycoprotein 19		0.159395	0.167151	0.123985	0.310814	-0.694804	-0.376071	-0.653825	-0.0240549	-0.299096	-0.256327	-0.201578	0.361658	-0.417239	-0.641204	-0.690975	-0.732106	-0.0432004	-0.0851372	-0.144444	-0.194979	-0.270878	-0.168322	-0.00321468	0.231566	-0.0769662	-0.255312	-0.392106	-0.341679	-0.352886	0.275756	0.565446	0.722435	0.810808	0.743798	0.529588	0.416033	0.441859	0.547796	0.207906	0.549109	0.500916	0.256828	0.62267
VIT_05s0102g00470					far-red impaired response 1		-0.186829	-0.452321	-0.325633	-0.245232	-0.809501	-0.518112	-0.532985	-0.0120875	-0.427228	-0.460995	-0.0244154	0.503706	0.0135049	-0.117925	-0.457609	-0.406367	0.109151	0.0743205	0.0521204	-0.151214	-0.119112	-0.325853	-0.0436364	0.0471617	-0.139533	-0.216209	-0.0605181	-0.563594	-0.283886	0.175992	0.304913	0.483847	0.81066	0.64081	0.647212	0.0209838	0.681302	0.674795	0.459003	0.454827	0.047032	0.102211	0.339698
VIT_18s0001g14990					Dual-specific kinase DSK1		0.123479	0.164414	0.0774025	0.177407	-0.654665	-0.27525	-0.617678	-0.248995	-0.336096	-0.430173	-0.360273	0.202227	-0.478583	-0.650709	-0.649813	-0.495889	-0.264245	-0.241423	-0.212544	-0.334107	-0.230071	-0.0444924	-0.0487804	0.279124	-0.119022	-0.0956836	-0.182004	-0.202485	-0.0962793	0.576602	0.771028	0.65572	0.810563	0.44202	0.491237	0.102685	0.435417	0.486809	0.190519	0.556583	0.431841	0.112486	0.416953
VIT_05s0049g00100	AT4G14465	67	62	AT-hook motif nuclear-localized protein 20 [Source:TAIR;Acc:AT4G14465]	DNA-binding protein		0.0771981	-0.100098	0.142171	0.0235644	-0.644572	-0.179098	-0.468173	-0.030259	-0.13996	-0.353452	-0.13248	0.489668	-0.0956621	-0.433796	-0.379205	-0.26277	-0.0934966	-0.00776134	0.0757129	0.0617177	0.095606	-0.0719597	0.233867	0.38062	-0.0414085	-0.00433756	0.0601906	-0.270587	-0.165534	0.487178	0.489579	0.603669	0.810078	0.485536	0.772671	-0.0810553	0.514199	0.409187	0.013415	0.31535	0.0521058	-0.182393	0.299817
VIT_14s0108g00500	AT3G55160	57	52	unknown protein; EXPRESSED IN: 11 plant structures; EXPRESSED DURING: 4 anthesis, F mature embryo stage, petal differentiation and expansion stage, E expanded cotyledon stage, D bilateral stage; CONTAINS InterPro DOMAIN/s: Protein of unknown functio /.../428, death-receptor-like (InterPro:IPR019442); Has 357 Blast hits to 330 proteins in 163 species: Archae - 0; Bacteria - 0; Metazoa - 144; Fungi…	Death receptor interacting protein		0.133729	0.0367346	-0.0480318	-0.0688782	-0.642458	0.0412105	-0.279499	0.165804	-0.183619	-0.402387	-0.295077	0.339904	-0.246589	-0.313119	-0.612775	-0.269781	-0.318486	-0.0866841	-0.249796	-0.0622641	-0.0701521	0.0902674	0.127938	0.0791643	-0.348534	-0.0528314	-0.130006	-0.299971	-0.169779	0.586919	0.613399	0.658601	0.809869	0.531314	0.7108	-0.174883	0.369064	0.529507	0.0957953	0.325181	0.283202	-0.0726826	0.33745
VIT_15s0046g00060	AT3G61860	62	52	RNA-binding (RRM/RBD/RNP motifs) family protein [Source:TAIR;Acc:AT3G61860]	Arginine/serine-rich splicing factor RSP31 (RSP31)		0.150317	-0.0276373	-0.0282266	-0.0317713	-0.740543	-0.464036	-0.830452	-0.507454	-0.362878	-0.608115	-0.381334	0.163353	-0.357866	-0.584622	-0.569534	-0.365715	-0.151965	-0.227892	-0.0240952	-0.419472	-0.142714	-0.125057	0.0810241	0.380717	0.172539	-0.0990839	-0.133315	-0.119326	0.0120935	0.201475	0.440335	0.723046	0.809763	0.374499	0.482951	0.0422508	0.646762	0.434117	0.360938	0.694593	0.2688	0.0535709	0.448499
VIT_11s0052g00720				LOV KELCH protein 2 [Source:TAIR;Acc:AT2G18915]	Adagio protein 1	LKP2	0.24134	-0.0493931	0.0253122	0.0881583	-0.7074	-0.387501	-0.55671	-0.154455	-0.117222	-0.261712	-0.00277879	0.534591	-0.327854	-0.505629	-0.398595	-0.39709	-0.145965	-0.00600802	0.0876694	-0.118006	-0.108369	-0.344815	-0.0810384	0.365438	-0.0682318	-0.271382	-0.187973	-0.421686	-0.33023	0.63701	0.700368	0.424666	0.809762	0.521938	0.586806	0.00374507	0.681556	0.521652	0.300573	0.430869	0.27477	0.0223805	0.496123
VIT_06s0061g00760	AT5G04390	43	34	C2H2-type zinc finger family protein [Source:TAIR;Acc:AT5G04390]	Zinc finger (C2H2 type) family		-0.261612	-0.424416	-0.284623	-0.231963	-0.864859	-0.566183	-0.674595	-0.169134	-0.530299	-0.568171	-0.142993	0.401351	-0.0700104	-0.247864	-0.485078	-0.440721	-0.0325944	-0.00666831	0.0504761	-0.268862	-0.174875	-0.310824	-0.0887548	0.0211645	-0.163133	-0.168767	0.0560389	-0.54559	-0.101481	0.123792	0.289344	0.539295	0.809737	0.539224	0.559966	-0.0193473	0.733592	0.697333	0.471414	0.570218	0.070549	0.126758	0.327536
VIT_11s0118g00320					Transposase		0.0147722	0.0594752	-0.0794727	0.162146	-0.696576	-0.222582	-0.446811	0.0807876	-0.354907	-0.291674	-0.197355	0.364888	-0.378817	-0.446476	-0.645963	-0.559336	-0.151227	-0.195183	-0.234595	-0.192673	-0.191767	-0.0911151	-0.150779	0.086667	-0.368825	-0.143523	-0.251451	-0.393824	-0.304845	0.530784	0.680063	0.566008	0.809315	0.531784	0.535887	0.0857609	0.422121	0.644024	0.249182	0.482521	0.411934	0.130229	0.39635
VIT_17s0000g06890					Unknown protein		-0.0704266	-0.112492	-0.246938	-0.258804	-0.774876	-0.213823	-0.503117	-0.156412	-0.453054	-0.664936	-0.38552	0.137177	-0.315948	-0.338001	-0.656231	-0.336003	-0.398564	-0.270763	-0.301124	-0.397045	-0.291151	0.0141871	-0.0960237	-0.0710229	-0.313896	-0.125674	-0.0461221	-0.331432	0.0286379	0.458206	0.612799	0.623402	0.808869	0.337482	0.485119	-0.175361	0.541879	0.644297	0.363683	0.58476	0.30082	0.126071	0.324029
VIT_04s0008g02720	AT4G31340	52	53	myosin heavy chain-related [Source:TAIR;Acc:AT4G31340]	Myosin heavy chain		0.0598734	-0.090782	-0.0790392	0.059004	-0.830722	-0.499772	-0.704448	-0.274064	-0.301343	-0.404596	-0.0652041	0.388698	-0.409551	-0.559736	-0.412356	-0.459623	-0.191971	-0.290126	0.00692894	-0.30886	-0.216922	-0.270273	-0.255638	0.250732	-0.175007	-0.292055	-0.139842	-0.462305	-0.225177	0.352167	0.633646	0.509394	0.808706	0.353331	0.408742	0.00478206	0.72934	0.666284	0.436839	0.67778	0.323729	0.149938	0.492172
VIT_01s0026g00230	AT1G60170	72	75	pre-mRNA processing ribonucleoprotein binding region-containing protein [Source:TAIR;Acc:AT1G60170]	U4/U6 small nuclear ribonucleoprotein PRP31		-0.0717907	-0.135273	-0.011168	-0.120143	-0.809828	-0.314126	-0.636841	-0.276881	-0.352544	-0.551338	-0.213466	0.313653	-0.283544	-0.523441	-0.404845	-0.33356	-0.408725	-0.18647	-0.0881616	-0.251614	-0.175932	-0.198738	-0.0526432	0.182851	-0.203253	-0.0938926	0.192543	-0.362907	0.0920551	0.393452	0.548736	0.604077	0.807717	0.362989	0.522048	-0.210266	0.648527	0.618217	0.253071	0.552832	0.187778	0.044596	0.325285
VIT_08s0056g01710	AT1G58030	71	72	cationic amino acid transporter 3 [Source:TAIR;Acc:AT5G36940]	Cationic amino acid transporter 2		-0.123017	-0.330124	-0.283463	-0.121785	-0.894062	-0.453838	-0.459964	0.134515	-0.336277	-0.334438	0.126978	0.589094	-0.195437	-0.231131	-0.446234	-0.525575	-0.139455	-0.0163424	-0.0352471	-0.150872	-0.298239	-0.309627	-0.313637	-0.0894657	-0.439773	-0.389581	-0.102345	-0.783125	-0.376701	0.323058	0.537986	0.375187	0.807505	0.669405	0.515234	-0.0221577	0.744233	0.881785	0.50233	0.485917	0.25819	0.254488	0.482482
VIT_04s0008g04290	AT5G25520	28	34	SPOC domain / Transcription elongation factor S-II protein [Source:TAIR;Acc:AT5G25520]	Transcription elongation factor S-II		-0.0744069	-0.255126	-0.398885	-0.207978	-0.792528	-0.380634	-0.503116	-0.0293333	-0.391685	-0.495072	-0.169931	0.385961	-0.171488	-0.173368	-0.57531	-0.43855	-0.120019	0.153629	-0.0885007	-0.256588	-0.169718	-0.138323	-0.0921265	-0.061361	-0.282046	-0.151841	-0.129392	-0.466918	-0.201608	0.331047	0.434312	0.445298	0.807494	0.654391	0.562595	-0.123151	0.625288	0.700319	0.492384	0.463289	0.212801	0.0793761	0.32857
VIT_14s0128g00810					Polymerase zeta		0.145051	0.141725	0.112351	0.19825	-0.654485	-0.154993	-0.442404	0.0380165	-0.258784	-0.257476	-0.223572	0.376936	-0.408339	-0.553397	-0.617308	-0.492762	-0.273581	-0.18093	-0.19335	-0.130087	-0.199027	-0.0994172	-0.0612431	0.213102	-0.296113	-0.151151	-0.21344	-0.369363	-0.24925	0.707117	0.7554	0.613103	0.807058	0.534815	0.588351	0.073038	0.409835	0.541057	0.12496	0.408001	0.421438	0.101782	0.440441
VIT_07s0005g05640	AT3G24740	29	54	Protein of unknown function (DUF1644) [Source:TAIR;Acc:AT3G24740]	Unknown protein		0.131286	0.218229	-0.0497669	0.132971	-0.838464	-0.327279	-0.683514	-0.235212	-0.39268	-0.444553	-0.278795	0.14066	-0.713155	-0.727502	-0.687211	-0.662335	-0.502453	-0.528107	-0.424924	-0.520063	-0.512761	-0.164668	-0.362348	0.0430209	-0.372068	-0.37737	-0.297489	-0.36276	-0.115366	0.32902	0.792852	0.677233	0.806667	0.338413	0.254844	0.0914727	0.586179	0.763453	0.434445	0.819529	0.677046	0.398641	0.635756
VIT_11s0016g01390	AT2G06510	74	72	replication protein A 1A [Source:TAIR;Acc:AT2G06510]	Replication protein A 70 kDa DNA-binding subunit	ATRPA1A	0.115571	-0.115585	-0.237009	-0.1317	-0.905846	-0.451966	-0.575473	-0.0545531	-0.308239	-0.426334	-0.0286898	0.377837	-0.456799	-0.419768	-0.601485	-0.592792	-0.345876	-0.210395	-0.23418	-0.37862	-0.524493	-0.246206	-0.347843	-0.120065	-0.325569	-0.588834	-0.323363	-0.653658	-0.307709	0.261681	0.645427	0.502374	0.806516	0.551174	0.361748	0.0903811	0.788544	0.846189	0.588234	0.690545	0.511679	0.438015	0.733424
VIT_03s0038g00590	AT3G51100	46	48	unknown protein; Has 48 Blast hits to 48 proteins in 16 species: Archae - 0; Bacteria - 0; Metazoa - 0; Fungi - 0; Plants - 48; Viruses - 0; Other Eukaryotes - 0 (source: NCBI BLink). [Source:TAIR;Acc:AT3G51100]	Unknown protein		-0.104302	-0.115563	-0.16195	0.0552256	-0.862897	-0.662116	-0.796125	-0.204671	-0.530018	-0.426927	-0.133015	0.290589	-0.37314	-0.524331	-0.647812	-0.798376	-0.0317082	-0.22119	-0.169657	-0.421225	-0.45363	-0.347276	-0.249363	0.0425811	-0.126756	-0.413366	-0.289701	-0.491286	-0.269071	0.0504011	0.467164	0.642679	0.806505	0.609293	0.371711	0.389845	0.659292	0.733979	0.52303	0.751826	0.435741	0.452314	0.614486
VIT_08s0007g05340	AT3G10180	62	61	P-loop containing nucleoside triphosphate hydrolases superfamily protein [Source:TAIR;Acc:AT3G10180]	Kinesin motor protein		0.0221927	0.0103362	0.0971785	0.0558063	-0.588882	-0.22364	-0.574015	-0.105685	-0.407104	-0.492467	-0.444451	0.255981	-0.155103	-0.469823	-0.701075	-0.431725	-0.0408982	0.0761506	-0.0942577	-0.141736	-0.0540041	0.0630457	0.316239	0.273137	0.0586943	0.0829613	-0.104788	-0.13931	-0.0542908	0.388991	0.416944	0.785456	0.806059	0.677657	0.721588	0.162507	0.342998	0.347045	0.0495966	0.374483	0.200806	-0.0233212	0.308086
VIT_18s0001g13560	AT3G49990	47	51	unknown protein; Has 1524 Blast hits to 1298 proteins in 225 species: Archae - 9; Bacteria - 84; Metazoa - 474; Fungi - 184; Plants - 98; Viruses - 17; Other Eukaryotes - 658 (source: NCBI BLink). [Source:TAIR;Acc:AT3G49990]	Unknown protein		0.167443	0.0812061	-0.159391	-0.0710996	-0.809497	-0.30651	-0.625235	-0.214017	-0.330805	-0.536462	-0.312876	0.142147	-0.53771	-0.531721	-0.678997	-0.485734	-0.393443	-0.414058	-0.364706	-0.469625	-0.399136	-0.156301	-0.169006	0.0324977	-0.234663	-0.371929	-0.317883	-0.318327	-0.117127	0.198142	0.616501	0.740361	0.806005	0.362483	0.380338	0.0356293	0.593005	0.667316	0.447837	0.763691	0.535916	0.28169	0.621063
VIT_02s0087g00680	AT4G19360	52	16	SCD6 protein-related [Source:TAIR;Acc:AT4G19360]	Unknown protein		-0.027167	-0.199941	0.000900717	-0.106673	-0.614377	-0.267787	-0.506813	-0.163975	-0.282622	-0.490503	-0.285729	0.39248	-0.0379105	-0.340219	-0.444811	-0.190233	-0.0885219	0.109547	0.111567	-0.0579325	0.078518	-0.102573	0.227706	0.315065	0.0117655	0.0965406	0.10775	-0.25624	-0.0400908	0.631865	0.490117	0.562317	0.805966	0.518788	0.759197	-0.130918	0.493509	0.361434	0.103651	0.282136	-0.0054666	-0.198694	0.171657
VIT_01s0026g00800	AT3G05680	52	41	embryo defective 2016 [Source:TAIR;Acc:AT3G05680]	Unknown protein		0.0527892	-0.0534327	0.119267	0.0854965	-0.560674	-0.175437	-0.434954	0.00692883	-0.246438	-0.344365	-0.260049	0.442814	-0.108421	-0.41594	-0.548485	-0.313474	-0.0434305	0.0935145	0.0416686	0.0111072	0.045568	-0.0329602	0.231465	0.3445	-0.0374252	0.0856194	-0.0274017	-0.263447	-0.170792	0.679365	0.574417	0.588361	0.805794	0.661491	0.785786	0.0163024	0.376122	0.363175	0.00292282	0.219729	0.118836	-0.143983	0.236686
VIT_18s0001g05110	AT4G30100	64	64	P-loop containing nucleoside triphosphate hydrolases superfamily protein [Source:TAIR;Acc:AT2G19120]	DNA2-NAM7 helicase		0.166852	0.245013	0.230544	0.368259	-0.588306	-0.125694	-0.455023	0.0336742	-0.195375	-0.202275	-0.227062	0.369992	-0.43052	-0.656973	-0.577366	-0.491213	-0.160847	-0.262405	-0.202407	-0.0827362	-0.0958912	-0.0893291	-0.00099129	0.364693	-0.232175	-0.0736051	-0.239063	-0.266079	-0.296225	0.647276	0.784723	0.681247	0.805417	0.520376	0.603637	0.163096	0.29539	0.470285	0.00237449	0.415918	0.423944	0.029656	0.415782
VIT_19s0015g01940	AT5G56290	70	71	peroxin 5 [Source:TAIR;Acc:AT5G56290]	Peroxisomal targeting signal 1 receptor; PTS1 receptor; Pex5p	PEX5	0.238097	-0.11483	0.0495229	0.102982	-0.682993	-0.33217	-0.442842	0.0729856	0.00617013	-0.142463	0.140564	0.690096	-0.169576	-0.396767	-0.342582	-0.395226	0.00459266	0.113696	0.200307	0.0926619	-0.0150028	-0.222132	0.0154533	0.35271	-0.058808	-0.275764	-0.197582	-0.493891	-0.496092	0.588618	0.628137	0.367549	0.804949	0.676228	0.696458	0.0514156	0.657781	0.51398	0.210721	0.291392	0.178996	-0.0362154	0.49326
VIT_04s0044g01970					Subtilisin protease precursor		0.0576748	-0.202247	-0.0459525	-0.0985534	-0.69434	-0.491231	-0.720118	-0.239347	-0.35853	-0.519266	-0.253019	0.339664	-0.0842623	-0.398442	-0.570005	-0.430763	0.102884	0.098401	0.0771892	-0.197441	-0.0870441	-0.178642	0.244135	0.279274	0.229873	-0.143828	-0.163814	-0.244403	-0.158692	0.117139	0.272719	0.679575	0.804853	0.621488	0.657103	0.209021	0.621564	0.398248	0.302378	0.514634	0.114538	0.0528698	0.453869
VIT_03s0038g00640					Unknown		-0.0433957	-0.167886	-0.312895	-0.125233	-0.931135	-0.560028	-0.701325	-0.180183	-0.477581	-0.512987	-0.105921	0.293853	-0.43172	-0.433289	-0.617565	-0.644819	-0.246245	-0.244998	-0.23245	-0.477856	-0.485485	-0.279756	-0.347795	-0.0925494	-0.294714	-0.467909	-0.252693	-0.571819	-0.212349	0.0745034	0.518306	0.562499	0.804587	0.520525	0.322355	0.100957	0.770931	0.85289	0.644666	0.783087	0.462446	0.42804	0.625177
VIT_19s0085g00600	AT1G79530	79	80	glyceraldehyde-3-phosphate dehydrogenase of plastid 2 [Source:TAIR;Acc:AT1G16300]	Glyceraldehyde-3-phosphate dehydrogenase, cytosolic		-0.176362	-0.49606	-0.466526	-0.437387	-0.890342	-0.585579	-0.660626	-0.306946	-0.454746	-0.690992	-0.143565	0.340556	-0.0783656	-0.131471	-0.430297	-0.28027	-0.115424	0.00764032	0.085704	-0.372472	-0.176146	-0.253266	-0.126943	0.0119599	-0.119305	-0.199263	0.0589474	-0.508129	-0.0575556	0.192872	0.343543	0.439588	0.804105	0.457678	0.509228	-0.218704	0.844612	0.693496	0.627694	0.591147	0.0406153	0.0761967	0.301943
VIT_16s0050g00950	AT5G52510	53	49	SCARECROW-like 8 [Source:TAIR;Acc:AT5G52510]	Scarecrow-like transcription factor 8 (SCL8)	SCL8	0.141862	0.0409553	-0.121404	-0.0547746	-0.814017	-0.371991	-0.689227	-0.315924	-0.356297	-0.524246	-0.278445	0.192389	-0.525124	-0.578177	-0.62462	-0.519173	-0.383853	-0.369121	-0.256907	-0.463125	-0.372584	-0.200912	-0.179395	0.118791	-0.172541	-0.32897	-0.221275	-0.293126	-0.0761928	0.263365	0.607134	0.635914	0.803365	0.332501	0.380399	-0.00118806	0.690222	0.644621	0.444249	0.735349	0.467775	0.236502	0.568051
VIT_09s0002g02550	AT3G21295	35	42	Tudor/PWWP/MBT superfamily protein [Source:TAIR;Acc:AT1G51745]	ATP binding / DNA binding		-0.00615085	0.0204137	-0.205336	-0.000807139	-0.877594	-0.521719	-0.748344	-0.296884	-0.498008	-0.516057	-0.212893	0.160609	-0.61173	-0.629791	-0.67092	-0.710459	-0.375215	-0.407313	-0.364887	-0.587217	-0.574242	-0.26506	-0.427043	-0.0562597	-0.305485	-0.45027	-0.280598	-0.451724	-0.13173	0.25097	0.72941	0.583313	0.80319	0.383608	0.223417	0.155388	0.681484	0.809551	0.580976	0.849865	0.592662	0.479143	0.624967
VIT_09s0002g01740				Protein kinase superfamily protein [Source:TAIR;Acc:AT4G08800]	Casein kinase 1	CKL2	0.350353	0.0437665	0.142167	0.0200175	-0.65622	-0.0267552	-0.358263	0.166069	0.0192467	-0.286609	-0.123665	0.525173	-0.215127	-0.414857	-0.519437	-0.282364	-0.260549	0.103841	-0.018854	0.0804781	-0.0367742	0.00188108	0.239268	0.243077	-0.123188	-0.171382	-0.167852	-0.36543	-0.267367	0.474662	0.526003	0.619477	0.802993	0.696764	0.764457	-0.0795359	0.527093	0.471506	0.0665949	0.277932	0.260177	-0.0796503	0.522206
VIT_18s0072g01080	AT1G65280	59	57	DNAJ heat shock N-terminal domain-containing protein [Source:TAIR;Acc:AT1G65280]	DnaJ homolog, subfamily C, member 8		-0.0364949	-0.110738	-0.0253402	0.0215759	-0.726614	-0.507343	-0.788423	-0.453231	-0.387186	-0.527112	-0.2672	0.266837	-0.259071	-0.545187	-0.425641	-0.371193	-0.072633	-0.18943	0.0785888	-0.32073	-0.0754575	-0.245913	0.00577233	0.415534	0.0883589	-0.00156435	0.0261323	-0.218413	-0.0147175	0.358307	0.51818	0.616297	0.802835	0.41962	0.506053	0.0286148	0.592974	0.452717	0.283213	0.584934	0.171103	0.00576456	0.295204
VIT_15s0046g01890	AT5G28350	75	74	Quinoprotein amine dehydrogenase, beta chain-like; RIC1-like guanyl-nucleotide exchange factor [Source:TAIR;Acc:AT3G61480]	WD40		-0.0543729	0.117857	-0.0881264	0.109372	-0.675496	-0.204444	-0.502598	-0.0363339	-0.469471	-0.423373	-0.366174	0.189437	-0.405096	-0.492617	-0.721031	-0.57145	-0.245261	-0.195171	-0.347346	-0.30731	-0.260646	-0.0270998	-0.105609	0.045146	-0.343119	-0.0484534	-0.187439	-0.277089	-0.126713	0.559124	0.717417	0.657732	0.802183	0.518676	0.48715	0.0882926	0.319641	0.598529	0.212318	0.515903	0.446367	0.173117	0.330481
VIT_02s0025g00220					Chlororespiratory reduction 4 (CRR4)		0.217375	-0.0926424	-0.0629762	0.00453056	-0.772888	-0.381012	-0.487063	0.0396425	-0.16609	-0.276281	0.0504227	0.501885	-0.352521	-0.441688	-0.541109	-0.516701	-0.170371	-0.0847141	-0.118303	-0.17501	-0.341107	-0.240378	-0.189211	0.0976974	-0.185975	-0.504531	-0.340405	-0.575866	-0.439183	0.485837	0.70367	0.441636	0.802075	0.595013	0.510304	0.149481	0.703375	0.679153	0.402798	0.505879	0.402912	0.276923	0.680317
VIT_17s0000g08620	AT5G66540	54	55	FUNCTIONS IN: molecular_function unknown; INVOLVED IN: rRNA processing; LOCATED IN: cytosol, nucleolus, nucleus; EXPRESSED IN: 22 plant structures; EXPRESSED DURING: 12 growth stages; CONTAINS InterPro DOMAIN/s: U3 small nucleolar ribonucleoprotein /.../x, subunit Mpp10p (InterPro:IPR012173), Mpp10 protein (InterPro:IPR007151); Has 30201 Blast hits to 17322 proteins in 780 species: Archae - 12; B…	U3 small nucleolar RNA-associated protein MPP10		-0.0609956	-0.131289	-0.0426258	-0.0980682	-0.64952	-0.16704	-0.465561	0.0324135	-0.380151	-0.503015	-0.366787	0.320038	-0.0665142	-0.291553	-0.629055	-0.324838	-0.0914568	0.0736051	-0.088603	-0.0800066	-0.00484838	-0.0181397	0.279995	0.120594	-0.128358	0.0373342	-0.022338	-0.265805	-0.0649453	0.304558	0.318166	0.764758	0.801925	0.622395	0.767964	-0.0186969	0.393181	0.448328	0.109204	0.3549	0.113079	-0.0827402	0.267707
VIT_08s0056g01110	AT2G38770	76	78	P-loop containing nucleoside triphosphate hydrolases superfamily protein [Source:TAIR;Acc:AT2G38770]	Intron-binding protein aquarius		0.221555	0.256337	0.205825	0.28842	-0.551025	-0.240865	-0.623018	-0.231964	-0.250863	-0.343749	-0.398637	0.202745	-0.416859	-0.678364	-0.656685	-0.484355	-0.0789492	-0.272693	-0.150364	-0.228264	-0.104659	-0.0675555	0.143209	0.464243	0.0802741	-0.0344065	-0.29246	-0.0410937	-0.178084	0.529302	0.68291	0.763179	0.801917	0.483231	0.585989	0.264523	0.316233	0.309296	0.050573	0.492803	0.400972	0.0263941	0.426509
VIT_00s1881g00010					No hit		-0.125757	-0.332206	-0.0981092	-0.272528	-0.723941	-0.403363	-0.602408	-0.147822	-0.422033	-0.595698	-0.274217	0.346357	0.031095	-0.248797	-0.536268	-0.352255	-0.0310058	0.131433	0.0374253	-0.151413	-0.105702	-0.101986	0.244051	0.115321	0.0737632	-0.0796245	0.0586574	-0.345553	-0.0232587	0.189183	0.229059	0.673574	0.801751	0.626447	0.721509	0.0505087	0.607657	0.472001	0.248461	0.411457	0.0164356	0.0331668	0.331296
VIT_18s0001g07810				ubiquitin-protein ligase 2 [Source:TAIR;Acc:AT1G70320]	E3 ubiquitin-protein ligase HUWE1		0.288522	0.0785024	0.061251	0.115043	-0.624581	-0.303176	-0.537205	-0.194964	-0.151833	-0.321975	-0.166266	0.366955	-0.389048	-0.54916	-0.540011	-0.39369	-0.141271	-0.156352	-0.0306297	-0.206515	-0.167039	-0.101928	-0.0321318	0.384536	0.0175096	-0.211993	-0.284849	-0.258815	-0.292539	0.715512	0.81103	0.497656	0.801519	0.486366	0.552428	0.0998209	0.543837	0.426507	0.226304	0.443302	0.357401	0.0598715	0.478614
VIT_13s0074g00650					Unknown protein		-0.152532	-0.119719	-0.444894	-0.208126	-0.870937	-0.581548	-0.798701	-0.426162	-0.680645	-0.720643	-0.408907	0.00234771	-0.457876	-0.407639	-0.756778	-0.643526	-0.235785	-0.351733	-0.342349	-0.70762	-0.489698	-0.221013	-0.302298	-0.112354	-0.198493	-0.284128	-0.241841	-0.307353	-0.0068125	0.0849212	0.50566	0.635831	0.801301	0.338627	0.260283	0.094485	0.66276	0.732849	0.682734	0.876011	0.450537	0.390058	0.445608
VIT_01s0146g00130					GYF domain-containing protein		-0.0339931	-0.224609	-0.174099	-0.0573122	-0.678448	-0.388836	-0.460121	0.120193	-0.362184	-0.363558	-0.11923	0.474022	-0.0562616	-0.200594	-0.635086	-0.52067	0.138521	0.189765	-0.029946	-0.0942061	-0.150444	-0.155124	0.0837789	0.0642061	-0.07984	-0.184617	-0.247322	-0.457887	-0.365995	0.302929	0.386523	0.548606	0.801176	0.851139	0.695363	0.22141	0.508766	0.570814	0.314012	0.340855	0.193374	0.128072	0.411471
VIT_13s0139g00250	AT3G07300	78	80	NagB/RpiA/CoA transferase-like superfamily protein [Source:TAIR;Acc:AT3G07300]	Translation initiation factor eIF-2B beta subunit		-0.128344	-0.441434	-0.145794	-0.0562903	-0.754665	-0.656944	-0.681808	-0.170958	-0.34535	-0.377496	0.0356024	0.601693	0.0354923	-0.281913	-0.336041	-0.394414	0.248202	0.180531	0.349306	-0.0685479	0.0305441	-0.363486	0.0300474	0.324998	0.0823381	-0.130065	-0.000660972	-0.514644	-0.310013	0.262457	0.320241	0.419888	0.80097	0.664512	0.676728	0.0901371	0.73367	0.523382	0.373557	0.411266	-0.049129	-0.0312965	0.311489
VIT_04s0008g01170	AT2G26140	81	79	FTSH protease 4 [Source:TAIR;Acc:AT2G26140]	FtsH protease that is localized to the mitochondrion	ftsh4	-0.0138243	-0.279636	-0.0263163	0.082884	-0.762597	-0.702937	-0.68972	-0.161633	-0.291678	-0.256677	0.143084	0.608588	-0.162388	-0.458786	-0.371981	-0.586842	0.17086	0.0366336	0.204513	-0.12805	-0.209255	-0.45911	-0.149367	0.31921	0.0695641	-0.380752	-0.182456	-0.573149	-0.439607	0.35942	0.54193	0.396527	0.800903	0.684323	0.550133	0.320022	0.741929	0.594239	0.396216	0.482238	0.183078	0.219454	0.532843
VIT_07s0031g01810	AT4G39420	69	35	unknown protein; Has 46 Blast hits to 40 proteins in 10 species: Archae - 0; Bacteria - 0; Metazoa - 0; Fungi - 0; Plants - 44; Viruses - 0; Other Eukaryotes - 2 (source: NCBI BLink). [Source:TAIR;Acc:AT4G39420]	Unknown protein		-0.0640813	-0.152591	-0.0170433	0.0284138	-0.58269	-0.322143	-0.496611	-0.0529846	-0.341866	-0.382862	-0.23056	0.421439	-0.0481323	-0.342947	-0.547621	-0.399846	0.0829264	0.148586	0.0817095	-0.0524109	0.00452102	-0.0836753	0.168754	0.275589	0.0139296	0.0662024	-0.0387137	-0.277218	-0.199495	0.624655	0.541188	0.51279	0.800044	0.680045	0.735744	0.101025	0.410515	0.384833	0.102138	0.259365	0.0820412	-0.0757299	0.203386
VIT_19s0090g01430	AT5G55390	39	38	ENHANCED DOWNY MILDEW 2 [Source:TAIR;Acc:AT5G55390]	EDM2	EDM2	0.0293921	0.0444297	0.0647726	0.199925	-0.607491	-0.140297	-0.393408	0.0982708	-0.221153	-0.244621	-0.170414	0.443128	-0.235808	-0.44722	-0.496687	-0.3943	-0.0840799	-0.101861	-0.0422543	0.00056222	0.0218537	-0.0432488	0.0402259	0.294294	-0.274987	0.0296118	-0.096129	-0.312716	-0.281645	0.65971	0.683307	0.578023	0.799946	0.581061	0.682631	-0.00462749	0.324252	0.486205	0.0485639	0.302943	0.238817	-0.0964304	0.244275
VIT_13s0064g01190	AT3G12640	42	46	RNA binding (RRM/RBD/RNP motifs) family protein [Source:TAIR;Acc:AT3G12640]	RNA recognition motif (RRM)-containing protein		-0.0675402	-0.12836	-0.377021	-0.232306	-0.896689	-0.494075	-0.702186	-0.325476	-0.535383	-0.663988	-0.27804	0.116795	-0.485699	-0.442622	-0.679121	-0.567236	-0.406	-0.294331	-0.350022	-0.617999	-0.526252	-0.21037	-0.3449	-0.139129	-0.300933	-0.385484	-0.17651	-0.440892	-0.0258347	0.227484	0.621253	0.558043	0.799639	0.375197	0.271627	-0.0294285	0.727596	0.79853	0.651481	0.802007	0.467529	0.388421	0.521084
VIT_18s0001g11030	AT4G34310	63	62	alpha/beta-Hydrolases superfamily protein [Source:TAIR;Acc:AT4G34310]	Binding		-0.000654711	-0.194621	-0.334871	-0.18105	-0.831303	-0.596442	-0.706463	-0.301864	-0.477712	-0.558847	-0.220294	0.235821	-0.355135	-0.364952	-0.668853	-0.586642	-0.146114	-0.0682702	-0.132398	-0.499636	-0.41871	-0.246693	-0.223436	-0.00161617	-0.0868001	-0.37612	-0.272887	-0.428987	-0.185696	0.265392	0.519156	0.494756	0.799506	0.518913	0.385321	0.123361	0.757162	0.677649	0.628992	0.683315	0.363378	0.324735	0.533705
VIT_07s0129g00690	AT5G67320	72	70	WD-40 repeat family protein [Source:TAIR;Acc:AT5G67320]	HOS15 (High expression of osmotically responsive genes 15)	HOS15	-0.23692	-0.282427	-0.218753	0.0213649	-0.734191	-0.596217	-0.654382	-0.252919	-0.5318	-0.411507	-0.105894	0.408944	-0.165324	-0.346913	-0.43466	-0.466471	0.118268	-0.100924	0.0859876	-0.271041	-0.086479	-0.375028	-0.206585	0.252546	-0.123603	-0.0479164	-0.0347393	-0.427629	-0.225439	0.521595	0.57246	0.408098	0.799396	0.457915	0.515961	0.0698878	0.58279	0.587677	0.402716	0.505819	0.12138	0.0644278	0.191673
VIT_11s0016g02020	AT5G56930	19	19	CCCH-type zinc finger family protein [Source:TAIR;Acc:AT5G56930]	EMB1789 (embryo defective 1789)	emb1789	-0.106275	-0.186248	-0.062405	-0.0725772	-0.587654	-0.143913	-0.403684	-0.0120528	-0.343677	-0.443191	-0.327521	0.397564	0.00492198	-0.243787	-0.481911	-0.170506	-0.0463743	0.0858094	0.0621117	0.0033517	0.189101	-0.0657564	0.243023	0.278135	-0.157976	0.232288	0.119803	-0.238038	-0.059743	0.630198	0.440212	0.590798	0.799337	0.495708	0.814658	-0.21859	0.368266	0.374238	0.0610626	0.226998	-0.035758	-0.293211	0.0357066
VIT_19s0015g01050					Unknown protein		-0.163731	-0.141528	-0.0134014	-0.0923651	-0.635846	-0.234958	-0.52245	-0.189884	-0.444215	-0.538222	-0.368367	0.249141	-0.118784	-0.382525	-0.490162	-0.260277	-0.157108	-0.181853	-0.0803223	-0.180926	-0.0250572	-0.121539	0.116467	0.239093	-0.119968	0.112831	0.1329	-0.22095	0.0497506	0.574313	0.542062	0.659644	0.798902	0.358047	0.666162	-0.0920832	0.407461	0.426979	0.109733	0.399836	0.0741868	-0.0798818	0.125669
VIT_14s0128g00900					MORC family CW-type zinc finger 4		0.0670771	-0.165019	0.0865594	0.161193	-0.613933	-0.2879	-0.352374	0.142925	-0.122675	-0.129347	0.0961444	0.695395	-0.0771218	-0.335231	-0.355566	-0.354195	0.0969153	0.146421	0.185398	0.145917	0.0661885	-0.260344	0.0344177	0.388993	-0.134417	-0.108554	-0.0869189	-0.495616	-0.464983	0.752835	0.656132	0.371713	0.798879	0.688456	0.772672	0.0479712	0.507255	0.485093	0.0967108	0.176779	0.0850864	-0.104201	0.304689
VIT_14s0066g01630	AT3G28030	42	43	5'-3' exonuclease family protein [Source:TAIR;Acc:AT3G28030]	UVH3 (ultraviolet hypersensitive 3)	UVH3	-0.00969072	-0.0467386	0.152667	0.0466177	-0.536598	-0.0146226	-0.349566	0.130165	-0.22893	-0.347659	-0.31102	0.436489	-0.00654694	-0.345147	-0.512477	-0.248977	-0.0824766	0.158612	-0.00491744	0.137232	0.161723	0.0675034	0.380272	0.293208	-0.119102	0.216881	0.0883229	-0.207259	-0.0949274	0.622258	0.449105	0.67319	0.798859	0.657652	0.878456	-0.0816891	0.270372	0.332805	-0.139613	0.14256	0.0346242	-0.256093	0.144713
VIT_04s0008g06760					Chlororespiratory reduction 4 CRR4		0.207901	0.232428	0.0336063	0.246642	-0.7165	-0.292019	-0.633002	-0.05795	-0.311171	-0.33779	-0.296573	0.231445	-0.527127	-0.629371	-0.753972	-0.675043	-0.167391	-0.263774	-0.301612	-0.322572	-0.326859	-0.0933069	-0.0602791	0.146384	-0.161121	-0.291509	-0.45768	-0.288846	-0.289472	0.187713	0.58665	0.778645	0.798851	0.603636	0.443304	0.324703	0.438471	0.589788	0.286133	0.665641	0.594096	0.286074	0.653396
VIT_08s0007g07450	AT5G61020	32	45	evolutionarily conserved C-terminal region 3 [Source:TAIR;Acc:AT5G61020]	Splicing factor YT521-B		-0.239523	-0.457976	-0.45668	-0.522813	-0.878827	-0.461355	-0.583519	-0.24501	-0.536584	-0.749603	-0.231912	0.243111	-0.0975513	-0.130839	-0.513422	-0.304038	-0.285752	-0.0419288	-0.117725	-0.406769	-0.297006	-0.184899	-0.125744	-0.141018	-0.228473	-0.202217	0.114131	-0.481953	0.0654696	0.265942	0.38865	0.486742	0.798635	0.405441	0.498414	-0.250162	0.770025	0.725988	0.56972	0.574593	0.0882708	0.160041	0.286041
VIT_06s0004g08220	AT5G58290	92	94	regulatory particle triple-A ATPase 3 [Source:TAIR;Acc:AT5G58290]	Proteasome 26S AAA-ATPase subunit (RPT3)	RPT3	-0.000189253	-0.165723	-0.298028	-0.373067	-0.751141	-0.245815	-0.595773	-0.236193	-0.401136	-0.751074	-0.492616	0.110191	-0.166866	-0.2383	-0.655833	-0.256637	-0.278886	-0.0307556	-0.164305	-0.35894	-0.137827	0.0200017	0.203088	0.00560204	-0.0768677	-0.0268886	-0.0332566	-0.177561	0.11801	0.116658	0.276615	0.753546	0.798537	0.481656	0.597057	-0.199009	0.565093	0.504076	0.363255	0.552813	0.176268	-0.012493	0.318911
VIT_06s0080g00550	AT3G19760	86	87	eukaryotic initiation factor 4A-III [Source:TAIR;Acc:AT3G19760]	EIF-4A3		-0.00498778	-0.337681	-0.0883539	-0.217909	-0.784288	-0.476916	-0.689683	-0.31857	-0.281525	-0.559396	-0.126873	0.434099	-0.0655466	-0.352584	-0.339447	-0.238602	-0.107065	0.0826883	0.19707	-0.163907	-0.0156479	-0.243023	0.126545	0.307653	0.0799239	-0.0994327	0.132194	-0.368989	-0.0255394	0.227659	0.313377	0.545192	0.798408	0.495526	0.641394	-0.154032	0.770312	0.500712	0.335757	0.477542	-0.00763065	-0.0682847	0.336735
VIT_19s0015g00640	AT1G55870	51	55	Polynucleotidyl transferase, ribonuclease H-like superfamily protein [Source:TAIR;Acc:AT1G55870]	ABA hypersensitive germination (AHG)2	ATPARN	0.12923	0.150655	0.127869	0.0824537	-0.645298	-0.212234	-0.603405	-0.129621	-0.364727	-0.485133	-0.451351	0.144885	-0.378783	-0.596635	-0.775558	-0.536017	-0.239442	-0.175842	-0.321698	-0.290022	-0.29211	0.0280695	0.150967	0.159042	-0.0264256	-0.135481	-0.245404	-0.170889	-0.0631503	0.322763	0.527912	0.843966	0.798205	0.575676	0.562262	0.249715	0.376735	0.450915	0.122869	0.544048	0.433616	0.196708	0.529547
VIT_16s0050g02610					Nucleotidyltransferase		-0.00548201	-0.0577951	-0.221777	-0.00590189	-0.755319	-0.58587	-0.776501	-0.372353	-0.49658	-0.546373	-0.308772	0.135028	-0.390609	-0.482191	-0.685508	-0.601476	-0.0276822	-0.239025	-0.141985	-0.523291	-0.354964	-0.211702	-0.168667	0.140226	0.0213064	-0.263383	-0.321604	-0.273151	-0.18327	0.27259	0.602433	0.583695	0.798155	0.455845	0.35856	0.272916	0.590929	0.561893	0.514583	0.726394	0.392875	0.292497	0.479412
VIT_05s0020g02020	AT2G28290	26	20	P-loop containing nucleoside triphosphate hydrolases superfamily protein [Source:TAIR;Acc:AT2G28290]	SYD (splayed)	SYD	0.224791	-0.0462806	-0.0182235	0.107837	-0.600663	-0.347244	-0.461162	-0.0709597	-0.131756	-0.250878	-0.0595317	0.492797	-0.242884	-0.393552	-0.488169	-0.381477	0.0522103	0.0158582	0.0728296	-0.0939615	-0.0634218	-0.149456	-0.00855968	0.37374	0.0142869	-0.191765	-0.29772	-0.344732	-0.427531	0.710631	0.723307	0.404366	0.797641	0.598084	0.634898	0.123334	0.541753	0.431669	0.241344	0.335863	0.247206	-0.00657408	0.417992
VIT_01s0011g02910	AT1G25682	65	75	Family of unknown function (DUF572) [Source:TAIR;Acc:AT1G25682]	Coiled-coil domain containing 130		0.401676	0.160908	0.222697	0.248115	-0.710178	-0.245616	-0.562123	0.0232732	-0.0388912	-0.205946	-0.0459025	0.504068	-0.43828	-0.659258	-0.555652	-0.53313	-0.217201	-0.0278852	-0.0588772	-0.0708886	-0.209517	-0.129465	0.04389	0.305199	-0.0650821	-0.359969	-0.34326	-0.396957	-0.361693	0.32757	0.588511	0.630157	0.797279	0.703094	0.570417	0.188456	0.599163	0.551976	0.181773	0.482902	0.466841	0.150271	0.735371
VIT_11s0016g01690	AT5G20610	48	48	unknown protein; BEST Arabidopsis thaliana protein match is: unknown protein (TAIR:AT5G26160.1); Has 918 Blast hits to 759 proteins in 180 species: Archae - 6; Bacteria - 105; Metazoa - 264; Fungi - 89; Plants - 167; Viruses - 5; Other Eukaryotes - /.../ource: NCBI BLink). [Source:TAIR;Acc:AT5G20610]	Unknown protein		0.0074892	-0.341798	-0.257272	-0.215278	-0.79263	-0.368518	-0.413614	-0.0197705	-0.193207	-0.388727	0.065231	0.546731	-0.141343	-0.196592	-0.334771	-0.241024	-0.136773	-0.0499097	0.102817	-0.118365	-0.106862	-0.254717	-0.184052	0.109581	-0.263639	-0.278411	-0.0477266	-0.596979	-0.31737	0.563416	0.62023	0.31064	0.797016	0.451071	0.588276	-0.21343	0.754926	0.669894	0.433315	0.412799	0.104584	0.00680089	0.351586
VIT_13s0067g02250	AT2G40430	56	46	CONTAINS InterPro DOMAIN/s: P60-like (InterPro:IPR011687), Tumour suppressor protein Gltscr2 (InterPro:IPR011211); Has 709 Blast hits to 643 proteins in 201 species: Archae - 0; Bacteria - 32; Metazoa - 224; Fungi - 154; Plants - 45; Viruses - 0; Ot /.../karyotes - 254 (source: NCBI BLink). [Source:TAIR;Acc:AT2G40430]	Unknown protein		0.132496	0.0835743	-0.133021	-0.0768657	-0.75925	-0.376843	-0.714365	-0.281982	-0.461106	-0.587487	-0.439707	0.0583555	-0.464965	-0.522063	-0.796793	-0.589344	-0.266857	-0.276686	-0.354294	-0.50929	-0.428973	-0.125864	-0.0236032	0.0452089	-0.0427407	-0.295091	-0.358572	-0.206386	-0.0577522	0.109593	0.472152	0.819873	0.796484	0.498522	0.405287	0.224996	0.540875	0.568626	0.43314	0.744664	0.521276	0.34719	0.614329
VIT_01s0010g02080	AT2G02090	77	73	SNF2 domain-containing protein / helicase domain-containing protein [Source:TAIR;Acc:AT2G02090]	Chr019/ETL1 (chromatin remodeling 19)	CHR19	-0.279897	-0.424867	-0.306672	-0.219291	-0.838253	-0.5981	-0.680034	-0.276661	-0.509018	-0.531727	-0.097552	0.412912	-0.10395	-0.276832	-0.400852	-0.422422	-0.0758881	-0.0371293	0.11297	-0.289676	-0.157828	-0.331781	-0.187863	0.0832533	-0.163542	-0.117154	0.139096	-0.517072	-0.0738041	0.353882	0.432789	0.3875	0.796352	0.458676	0.509144	-0.114927	0.76505	0.673156	0.488954	0.528898	0.0458039	0.08079	0.228467
VIT_05s0049g01490	AT2G33435	7	7	RNA-binding (RRM/RBD/RNP motifs) family protein [Source:TAIR;Acc:AT2G33440]	Splicing factor U2AF 65 kDa subunit		0.105678	-0.0407425	-0.0240349	-0.0712505	-0.554575	-0.119845	-0.45781	-0.167235	-0.224702	-0.485222	-0.396254	0.277861	-0.129718	-0.338383	-0.508022	-0.140169	-0.11041	-0.0215982	0.0286767	-0.0997569	0.136882	0.065721	0.28917	0.367507	0.00832221	0.158967	-0.0202413	-0.0617377	-0.0392172	0.595522	0.502609	0.630695	0.796177	0.432642	0.744736	-0.186276	0.389431	0.294163	0.066375	0.307515	0.0697268	-0.27088	0.152024
VIT_07s0129g00610					ABI3-interacting protein 2		0.280794	0.385302	0.0571604	0.309032	-0.686342	-0.208857	-0.608249	-0.10824	-0.288453	-0.3186	-0.357202	0.162602	-0.675826	-0.721481	-0.77978	-0.692903	-0.323784	-0.319842	-0.413384	-0.378714	-0.356143	-0.0724761	-0.112014	0.170527	-0.246734	-0.259631	-0.471826	-0.193212	-0.226939	0.332417	0.712433	0.784227	0.79605	0.536817	0.392431	0.24155	0.383697	0.580838	0.259596	0.671622	0.703025	0.27709	0.641457
VIT_04s0023g03350	AT2G17930	82	83	Phosphatidylinositol 3- and 4-kinase family protein with FAT domain [Source:TAIR;Acc:AT2G17930]	transformation/transcription domain-associated protein		0.271963	0.0424134	0.135663	0.192385	-0.623295	-0.293125	-0.495749	-0.0867085	-0.0977548	-0.223239	-0.0565148	0.507876	-0.330611	-0.543724	-0.480206	-0.411837	-0.103796	-0.0276037	0.0561051	-0.0757496	-0.107944	-0.113026	-0.0200084	0.40712	-0.0174602	-0.189948	-0.218421	-0.358392	-0.350323	0.735641	0.772627	0.432261	0.79595	0.590209	0.607274	0.0934625	0.557436	0.452109	0.161343	0.349917	0.30653	0.017807	0.469692
VIT_04s0008g05840	AT5G54830	65	62	DOMON domain-containing protein / dopamine beta-monooxygenase N-terminal domain-containing protein [Source:TAIR;Acc:AT5G54830]	DOMON domain containing protein		-0.0496395	-0.0563793	-0.319823	-0.0487462	-0.865016	-0.496605	-0.681004	-0.265649	-0.48781	-0.513644	-0.215218	0.183333	-0.529657	-0.47469	-0.62005	-0.605289	-0.284821	-0.425635	-0.283239	-0.5477	-0.437424	-0.298355	-0.418497	-0.0510387	-0.353558	-0.3751	-0.268547	-0.452537	-0.177205	0.24084	0.654957	0.536468	0.795561	0.29617	0.272599	0.0443392	0.685748	0.782442	0.60456	0.815988	0.488623	0.343638	0.511742
VIT_09s0002g06030	AT1G15440	72	69	periodic tryptophan protein 2 [Source:TAIR;Acc:AT1G15440]	Periodic tryptophan protein 2	PWP2	0.0723448	0.0723504	-0.0418783	-0.179796	-0.678642	-0.128761	-0.585006	-0.287137	-0.395469	-0.698831	-0.570236	-0.0024062	-0.373829	-0.510591	-0.700644	-0.28999	-0.438128	-0.352996	-0.378017	-0.412734	-0.241243	0.0481392	0.137293	0.101649	-0.109348	-0.0577541	-0.0713717	-0.0768538	0.165755	0.328319	0.537869	0.863815	0.794931	0.274496	0.529094	-0.0913869	0.424975	0.44931	0.197916	0.619153	0.338115	0.0666563	0.376757
VIT_09s0002g03490					DNA repair/transcription protein Mms19		-0.1947	-0.0988512	0.0882822	-0.0297086	-0.565281	-0.220823	-0.582577	-0.213691	-0.487547	-0.56458	-0.498552	0.205306	-0.0380781	-0.426918	-0.565452	-0.291994	-0.0757355	-0.038978	-0.0339752	-0.130372	0.0560071	-0.0588272	0.323534	0.314624	0.0248574	0.281655	0.182952	-0.094691	0.13595	0.503283	0.411281	0.768526	0.794803	0.483663	0.750466	-0.00263639	0.296543	0.295354	-0.0320932	0.331962	0.0188818	-0.153698	0.0592195
VIT_10s0003g01980					RKF1 (receptor-like kinase in flowers 1)		0.136789	-0.222985	-0.032643	-0.0295903	-0.656798	-0.448883	-0.561778	-0.154523	-0.210384	-0.351798	-0.0554725	0.516719	-0.0919314	-0.339689	-0.421606	-0.340058	0.110736	0.13482	0.183045	-0.0741475	-0.0020106	-0.24067	0.103056	0.383039	0.126137	-0.164188	-0.154504	-0.362674	-0.326124	0.494594	0.48375	0.437061	0.794773	0.573209	0.685751	0.0813538	0.662233	0.414241	0.286058	0.361328	0.0766966	-0.0517853	0.391154
VIT_04s0023g03630	AT2G44195	14	54	CBF1-interacting co-repressor CIR, N-terminal;Pre-mRNA splicing factor [Source:TAIR;Acc:AT2G44200]	WD repeat domain 60		-0.31386	-0.218657	-0.119395	0.059035	-0.691292	-0.493901	-0.664678	-0.225352	-0.574424	-0.455076	-0.259838	0.320625	-0.133062	-0.395404	-0.493607	-0.47182	0.0914918	-0.176928	0.0380329	-0.245602	-0.0369409	-0.292196	-0.056036	0.246548	-0.124797	0.0833604	0.0567019	-0.313996	-0.0915218	0.363467	0.453987	0.575601	0.794719	0.457509	0.576861	0.0845688	0.469702	0.528351	0.2619	0.496088	0.0886821	0.00059929	0.121317
VIT_07s0031g02040					Nucleic acid binding		0.103217	-0.0361201	0.0803345	0.0274626	-0.693408	-0.413266	-0.791737	-0.403975	-0.310447	-0.531418	-0.343108	0.243403	-0.259958	-0.592314	-0.503584	-0.378326	-0.104441	-0.0994259	0.0716139	-0.258566	-0.0455478	-0.11384	0.196996	0.404667	0.165221	-0.0451818	-0.0492238	-0.119722	-0.00310805	0.192044	0.366279	0.723071	0.794484	0.414275	0.575653	0.0540779	0.601106	0.369946	0.21722	0.588624	0.169512	-0.0396183	0.394521
VIT_19s0027g00600	AT3G12940	71	75	2-oxoglutarate (2OG) and Fe(II)-dependent oxygenase superfamily protein [Source:TAIR;Acc:AT3G12940]	Unknown protein		0.271224	0.185014	0.0245556	0.127218	-0.728347	-0.291177	-0.62044	-0.260203	-0.21684	-0.400665	-0.241912	0.219319	-0.601882	-0.67652	-0.600908	-0.481329	-0.386867	-0.371091	-0.23863	-0.386525	-0.33733	-0.10281	-0.210144	0.221572	-0.165748	-0.30158	-0.291934	-0.292035	-0.173769	0.524826	0.825364	0.579342	0.794434	0.336094	0.368679	0.0541757	0.578909	0.575774	0.321203	0.668519	0.539834	0.21529	0.590135
VIT_07s0005g01770	AT3G62310	89	89	RNA helicase family protein [Source:TAIR;Acc:AT3G62310]	Pre-mRNA-splicing factor ATP-dependent RNA helicase DHX15/PRP43		-0.266504	-0.13044	-0.180282	-0.109218	-0.743803	-0.579419	-0.864228	-0.505303	-0.73552	-0.722103	-0.52059	-0.013465	-0.284977	-0.509663	-0.69992	-0.578542	-0.0853221	-0.292537	-0.21667	-0.570562	-0.31913	-0.19138	-0.0335848	0.11655	0.0356048	-0.0424495	-0.0498393	-0.140616	0.129574	0.160274	0.411206	0.763483	0.794416	0.341513	0.406672	0.215233	0.503796	0.503046	0.395977	0.746986	0.258317	0.241456	0.288788
VIT_05s0020g04520	AT3G22990	75	74	ARM repeat superfamily protein [Source:TAIR;Acc:AT3G22990]	AT rich interactive domain 2 (ARID, RFX-like)	LFR	0.161904	-0.0263151	-0.0357018	0.131267	-0.762658	-0.316789	-0.432265	0.198558	-0.186458	-0.139511	0.0763844	0.593225	-0.32099	-0.400703	-0.525586	-0.605508	-0.124324	-0.0209345	-0.0843532	-0.0490958	-0.260627	-0.285963	-0.172204	0.0963348	-0.317988	-0.394534	-0.33625	-0.615366	-0.487919	0.41267	0.591274	0.485226	0.794374	0.736925	0.567373	0.165689	0.596061	0.715657	0.3335	0.418878	0.421521	0.240734	0.613255
VIT_00s0291g00090	AT1G70620	27	26	cyclin-related [Source:TAIR;Acc:AT1G70620]	Cyclin-related		0.296292	0.208512	0.142532	0.128823	-0.609636	-0.164147	-0.564719	-0.261326	-0.179713	-0.427742	-0.342232	0.205721	-0.474133	-0.661463	-0.595057	-0.350128	-0.311237	-0.298004	-0.176574	-0.2701	-0.160372	0.0264007	0.0491691	0.377241	-0.0146984	-0.10631	-0.205513	-0.100744	-0.100416	0.621001	0.781449	0.648835	0.794284	0.347991	0.519907	0.0100959	0.455198	0.390303	0.125379	0.521968	0.404018	0.01592	0.447754
VIT_08s0007g05930	AT2G41500	49	58	Transducin/WD40 repeat-like superfamily protein [Source:TAIR;Acc:AT2G05720]	U4/U6 small nuclear ribonucleoprotein PRP4		0.0133177	-0.410017	-0.0289168	-0.100798	-0.675789	-0.333939	-0.356942	0.152461	-0.118266	-0.242544	0.140815	0.770981	0.131868	-0.160906	-0.281223	-0.211851	0.120361	0.334898	0.330549	0.212789	0.138772	-0.26166	0.157511	0.310896	-0.0594669	-0.117665	0.0491752	-0.577948	-0.389043	0.553284	0.39695	0.35455	0.794227	0.731542	0.856804	-0.0931502	0.651015	0.49858	0.169837	0.137395	-0.109256	-0.177504	0.284999
VIT_04s0008g01280					No hit		0.282039	-0.17003	-0.0716817	-0.069229	-0.723752	-0.451782	-0.568199	-0.0716144	-0.133479	-0.324875	-0.00178236	0.530354	-0.184998	-0.344681	-0.513612	-0.448422	0.0128453	0.142469	0.118983	-0.105937	-0.168598	-0.167957	0.0578313	0.244481	0.105957	-0.371901	-0.32953	-0.438761	-0.409541	0.335144	0.450323	0.458881	0.793841	0.697785	0.625959	0.157557	0.745333	0.506205	0.382083	0.428042	0.241672	0.120427	0.625055
VIT_14s0108g00730	AT3G55010	65	70	phosphoribosylformylglycinamidine cyclo-ligase, chloroplast / phosphoribosyl-aminoimidazole synthetase / AIR synthase (PUR5) [Source:TAIR;Acc:AT3G55010]	5'-aminoimidazole ribonucleotide synthetase		0.119136	0.0733388	0.145972	0.309266	-0.550694	-0.162444	-0.455274	0.124526	-0.153757	-0.174189	-0.191338	0.495457	-0.137515	-0.434266	-0.515961	-0.418138	0.135658	0.0992496	0.0856684	0.108096	0.176206	-0.02464	0.260418	0.41583	-0.0626763	0.104449	-0.185843	-0.209558	-0.353871	0.45007	0.455407	0.633141	0.793837	0.707055	0.776817	0.138215	0.288741	0.358508	-0.0326024	0.260842	0.170248	-0.187146	0.284662
VIT_13s0019g04620	AT5G04250	53	53	Cysteine proteinases superfamily protein [Source:TAIR;Acc:AT5G04250]	OTU cysteine protease		-0.157275	-0.218193	-0.302456	-0.109041	-0.887028	-0.579822	-0.755729	-0.300427	-0.553656	-0.559008	-0.197751	0.259247	-0.352411	-0.422478	-0.551775	-0.548921	-0.17906	-0.243625	-0.101732	-0.46777	-0.320049	-0.313747	-0.290583	0.017574	-0.249191	-0.257962	-0.101391	-0.479813	-0.0956626	0.114045	0.442311	0.547107	0.793246	0.386809	0.355128	0.00285794	0.735604	0.753611	0.58572	0.754716	0.305607	0.252985	0.417596
VIT_05s0029g01080				P-loop containing nucleoside triphosphate hydrolases superfamily protein [Source:TAIR;Acc:AT1G06720]	Ribosome biogenesis protein Bms1		0.120817	0.109624	0.0227718	0.122688	-0.590072	-0.0691539	-0.359589	0.0297074	-0.217729	-0.303668	-0.265434	0.340967	-0.330338	-0.443953	-0.557772	-0.333587	-0.239832	-0.132895	-0.157053	-0.102647	-0.0547958	0.00191937	0.00120914	0.226806	-0.294765	-0.0101024	-0.156352	-0.261701	-0.212707	0.819307	0.785549	0.546885	0.792866	0.456193	0.623762	-0.0796719	0.341751	0.469193	0.0954904	0.333762	0.311584	-0.0624305	0.27807
VIT_08s0007g08350	AT2G41830	57	54	Uncharacterized protein [Source:TAIR;Acc:AT2G41830]	Cyclin-related		-0.0176837	-0.0826414	-0.367062	-0.165836	-0.860007	-0.580666	-0.788908	-0.406456	-0.583551	-0.660389	-0.345433	0.0598686	-0.499217	-0.459912	-0.746901	-0.618561	-0.253739	-0.320072	-0.292267	-0.671288	-0.508883	-0.215396	-0.3073	-0.0527663	-0.15005	-0.35751	-0.306734	-0.345744	-0.0719824	0.161654	0.55858	0.605842	0.792792	0.369993	0.254994	0.120476	0.706188	0.716555	0.682635	0.853287	0.494475	0.406459	0.543235
VIT_17s0000g09860	AT5G50280	58	60	Pentatricopeptide repeat (PPR) superfamily protein [Source:TAIR;Acc:AT5G50280]	Pentatricopeptide (PPR) repeat-containing protein	EMB1006	0.0214325	-0.0538218	0.0966075	0.0306329	-0.532372	-0.252226	-0.578211	-0.148988	-0.357109	-0.485089	-0.418193	0.284866	-0.058989	-0.419799	-0.610237	-0.339452	0.0808157	0.103551	0.0306469	-0.0832047	0.0825177	-0.0177289	0.410239	0.373653	0.167397	0.139728	-0.0692969	-0.0518292	-0.0635408	0.369599	0.339397	0.759326	0.792463	0.628058	0.785078	0.125564	0.345977	0.254306	0.0231745	0.326796	0.0767092	-0.155543	0.233924
VIT_06s0004g03180	AT5G60410	63	63	DNA-binding protein with MIZ/SP-RING zinc finger, PHD-finger and SAP domain [Source:TAIR;Acc:AT5G60410]	Zinc finger (FYVE type)	ATSIZ1	-0.249702	-0.317779	-0.373321	-0.115577	-0.829889	-0.600949	-0.622137	-0.156229	-0.560785	-0.468347	-0.073962	0.376135	-0.217696	-0.280726	-0.519034	-0.569264	-0.0149432	-0.0503973	-0.0306729	-0.360762	-0.285807	-0.290851	-0.326694	-0.0182094	-0.27368	-0.231217	-0.103517	-0.562797	-0.248919	0.395486	0.571693	0.364747	0.792362	0.505769	0.416323	0.0602143	0.680931	0.752004	0.57185	0.583141	0.225665	0.239247	0.313653
VIT_19s0085g00220	AT1G16480	54	62	Tetratricopeptide repeat (TPR)-like superfamily protein [Source:TAIR;Acc:AT1G16480]	EMB2758 (embryo defective 2758)		0.308459	0.0986305	0.137194	0.179315	-0.579675	-0.252842	-0.527717	-0.122047	-0.111766	-0.277997	-0.187118	0.406427	-0.313859	-0.539594	-0.527325	-0.363866	-0.0495933	-0.0422275	0.0100064	-0.0971334	-0.033285	-0.0892485	0.108929	0.4332	0.0597995	-0.120893	-0.281345	-0.221228	-0.311424	0.628946	0.673631	0.551773	0.792206	0.535295	0.63393	0.11847	0.482126	0.358748	0.147319	0.392962	0.294218	-0.0447009	0.452406
VIT_06s0080g01270					HAT dimerisation domain-containing protein		-0.255455	-0.413853	-0.186251	-0.108766	-0.754855	-0.471981	-0.494779	0.126293	-0.442574	-0.348117	-0.00703963	0.576865	0.069771	-0.16489	-0.480271	-0.514513	0.151037	0.224888	0.0953404	-0.0162454	-0.0961704	-0.261824	0.0135847	0.0210007	-0.17098	-0.145227	-0.016081	-0.598307	-0.308042	0.281525	0.29076	0.452762	0.791988	0.765011	0.699752	0.131803	0.59758	0.641637	0.31459	0.328168	0.0250998	0.0962853	0.306093
VIT_06s0004g06440	AT3G47120	39	47	RNA recognition motif (RRM)-containing protein [Source:TAIR;Acc:AT3G47120]	RNA recognition motif (RRM)-containing CCCH		-0.0161204	0.111933	0.0278829	0.0271579	-0.681579	-0.171803	-0.579215	-0.123828	-0.440009	-0.536983	-0.475132	0.094665	-0.372686	-0.544485	-0.735054	-0.505129	-0.298345	-0.323898	-0.394991	-0.327103	-0.263022	0.033035	0.0782866	0.0714761	-0.189324	-0.0683883	-0.134658	-0.179242	0.0204585	0.243546	0.485389	0.859477	0.791667	0.441194	0.524586	0.11939	0.359677	0.523853	0.144589	0.597982	0.402276	0.163015	0.419437
VIT_05s0029g00210					Ubiquitin-specific protease 2 (UBP2)		0.160966	-0.0105175	0.123769	0.109488	-0.572931	-0.109441	-0.370877	0.146733	-0.129753	-0.256701	-0.152891	0.506687	-0.121461	-0.37896	-0.508272	-0.330851	-0.0314631	0.127488	0.0158277	0.0975113	0.0621225	-0.067551	0.251869	0.296416	-0.0905544	-0.040569	-0.14515	-0.303946	-0.30041	0.500885	0.493147	0.620413	0.791545	0.67607	0.798425	0.0405108	0.39389	0.397165	0.0126703	0.244927	0.16354	-0.126314	0.355776
VIT_00s0125g00270	AT5G45190	52	52	Cyclin family protein [Source:TAIR;Acc:AT4G19600]	Cyclin-T1-5 (CycT1;5)		0.137577	0.27556	0.0587972	0.244315	-0.725579	-0.352287	-0.764278	-0.326535	-0.429807	-0.434401	-0.410643	0.0772114	-0.648739	-0.782172	-0.731637	-0.668269	-0.310986	-0.491984	-0.33987	-0.489047	-0.373644	-0.138179	-0.164088	0.213838	-0.15152	-0.232533	-0.33225	-0.162924	-0.089162	0.269197	0.667163	0.785326	0.791152	0.325539	0.327972	0.236419	0.472206	0.55644	0.307744	0.79169	0.601085	0.2889	0.56781
VIT_01s0010g02610	AT1G27850	36	37	unknown protein; FUNCTIONS IN: molecular_function unknown; INVOLVED IN: biological_process unknown; LOCATED IN: plasma membrane; EXPRESSED IN: 22 plant structures; EXPRESSED DURING: 13 growth stages; BEST Arabidopsis thaliana protein match is: unkno /.../tein (TAIR:AT2G40070.1); Has 9215 Blast hits to 5316 proteins in 473 species: Archae - 6; Bacteria - 773; Metazoa - 3392; Fungi - 1710; Plants -…	Unknown protein		0.0451447	0.0300336	-0.233843	-0.171275	-0.825777	-0.235978	-0.567756	-0.256466	-0.386287	-0.625319	-0.350609	0.0807701	-0.551924	-0.489051	-0.636352	-0.407301	-0.568409	-0.45464	-0.398052	-0.523892	-0.416823	-0.0814158	-0.270579	-0.0634938	-0.400836	-0.284082	-0.126771	-0.335038	0.02924	0.374115	0.724055	0.626477	0.790918	0.222598	0.328815	-0.1944	0.609265	0.719338	0.447723	0.739064	0.48198	0.23612	0.465098
VIT_19s0014g02080	AT3G15120	46	45	P-loop containing nucleoside triphosphate hydrolases superfamily protein [Source:TAIR;Acc:AT3G15120]	AAA-type ATPase		0.158663	0.127148	-0.2078	0.0914373	-0.749957	-0.311453	-0.502973	-0.0810053	-0.309081	-0.362449	-0.180653	0.23793	-0.5936	-0.501329	-0.679256	-0.586206	-0.2965	-0.320304	-0.357613	-0.429792	-0.416594	-0.153048	-0.352506	0.0185719	-0.378413	-0.386802	-0.426855	-0.411211	-0.325076	0.513084	0.860092	0.519131	0.790751	0.462065	0.332978	0.0949146	0.520815	0.717458	0.465343	0.650702	0.605906	0.317754	0.57096
VIT_00s0245g00070	AT5G48610	17	31	unknown protein; Has 43043 Blast hits to 23768 proteins in 1327 species: Archae - 108; Bacteria - 3952; Metazoa - 17076; Fungi - 3614; Plants - 1643; Viruses - 204; Other Eukaryotes - 16446 (source: NCBI BLink). [Source:TAIR;Acc:AT5G48610]	Heptaprenyl diphosphate synthase component II		-0.144551	-0.143761	-0.305707	-0.00903245	-0.714381	-0.334685	-0.400099	0.169397	-0.467277	-0.327679	-0.160214	0.390126	-0.201799	-0.193941	-0.682718	-0.610262	0.00456775	0.0119952	-0.207979	-0.196613	-0.224906	-0.237204	-0.150542	-0.0757533	-0.392305	-0.179094	-0.270289	-0.491826	-0.364118	0.387151	0.505276	0.506243	0.790605	0.686307	0.575666	0.124117	0.436039	0.689776	0.381494	0.421126	0.316205	0.184922	0.338141
VIT_14s0066g01710	AT3G28150	53	53	TRICHOME BIREFRINGENCE-LIKE 22 [Source:TAIR;Acc:AT3G28150]	Leaf senescence protein	TBL22	-0.0540598	-0.420223	-0.116012	-0.265234	-0.789338	-0.36022	-0.499926	-0.0891529	-0.189265	-0.477237	0.000279772	0.578392	0.0271724	-0.221306	-0.257384	-0.152833	-0.155617	0.145578	0.239319	-0.00217788	0.0333719	-0.212162	0.0708074	0.198575	-0.113388	-0.10088	0.220469	-0.550839	-0.107615	0.380956	0.369927	0.42398	0.79027	0.527674	0.704101	-0.288597	0.764597	0.572621	0.279699	0.336759	-0.0773703	-0.13468	0.277786
VIT_18s0072g01010	AT5G47880	85	86	eukaryotic release factor 1-1 [Source:TAIR;Acc:AT5G47880]	Peptide chain release factor eRF subunit 1		-0.032826	-0.242756	-0.00528076	-0.0577023	-0.640666	-0.513063	-0.792986	-0.502464	-0.346007	-0.567225	-0.316114	0.326333	-0.0394731	-0.437009	-0.369793	-0.209681	0.0870034	0.0609267	0.324454	-0.185248	0.167904	-0.205527	0.266533	0.552514	0.298552	0.177317	0.144635	-0.106483	0.0397458	0.348034	0.324101	0.588738	0.789965	0.440044	0.677087	-0.0690209	0.605564	0.262938	0.199734	0.436711	-0.0833335	-0.245547	0.143619
VIT_03s0017g01640	AT5G38830	62	63	Cysteinyl-tRNA synthetase, class Ia family protein [Source:TAIR;Acc:AT5G38830]	Cysteine--tRNA ligase.		0.180021	0.0677776	0.0873374	0.0721873	-0.686837	-0.135631	-0.443071	0.0593081	-0.146887	-0.277611	-0.14824	0.415189	-0.308168	-0.47572	-0.510491	-0.426131	-0.28703	-0.107826	-0.104014	-0.0531778	-0.149009	0.0238248	0.0254912	0.173065	-0.231184	-0.173631	-0.157231	-0.373306	-0.226185	0.513746	0.597279	0.584957	0.789651	0.536849	0.607547	-0.00340157	0.501695	0.544942	0.145848	0.401326	0.332146	0.062988	0.468613
VIT_04s0023g02610	AT3G51000	64	63	alpha/beta-Hydrolases superfamily protein [Source:TAIR;Acc:AT3G51000]	Epoxide hydrolase 2		0.00588609	-0.275608	-0.189492	-0.106735	-0.722034	-0.389797	-0.471867	0.148178	-0.269966	-0.356699	-0.0662828	0.516734	-0.00119887	-0.153106	-0.560813	-0.477492	0.136558	0.30601	0.0623177	-0.0292156	-0.0947701	-0.104391	0.135105	0.0367609	-0.0665257	-0.226273	-0.230741	-0.497491	-0.385547	0.175944	0.266965	0.523896	0.789255	0.833305	0.702299	0.167047	0.583913	0.573244	0.331394	0.350485	0.128246	0.0818047	0.461739
VIT_14s0006g02280				cyclin-dependent kinase D1;3 [Source:TAIR;Acc:AT1G18040]	Cyclin-dependent kinase D1;2		-0.141935	-0.299126	-0.063329	-0.0668327	-0.772202	-0.672846	-0.841604	-0.425485	-0.473711	-0.529206	-0.177203	0.36132	-0.132721	-0.475394	-0.425434	-0.457273	0.031335	-0.0404444	0.197997	-0.286026	-0.133991	-0.344263	-0.00349973	0.319801	0.139333	-0.108268	0.0608356	-0.368347	-0.0534077	0.196752	0.356759	0.560643	0.789163	0.500325	0.534882	0.11878	0.718349	0.495811	0.36948	0.575561	0.075241	0.0892568	0.338392
VIT_18s0001g15570	AT3G18640	16	21	Zinc finger C-x8-C-x5-C-x3-H type family protein [Source:TAIR;Acc:AT3G18640]	Zinc finger (CCCH-type) family protein		0.017007	0.0675718	-0.244643	0.146175	-0.77532	-0.463409	-0.583171	-0.0617795	-0.476357	-0.317549	-0.146057	0.269939	-0.547181	-0.482378	-0.730635	-0.773968	-0.137571	-0.303028	-0.318188	-0.449036	-0.475934	-0.253151	-0.409497	-0.02634	-0.359775	-0.398748	-0.46829	-0.468732	-0.381684	0.370357	0.747549	0.522954	0.788968	0.570093	0.312337	0.282172	0.523213	0.772299	0.537657	0.682205	0.617524	0.439502	0.566935
VIT_12s0028g01990	AT2G42700	62	62	FUNCTIONS IN: molecular_function unknown; INVOLVED IN: vesicle-mediated transport, vesicle docking involved in exocytosis; LOCATED IN: cellular_component unknown; EXPRESSED IN: 22 plant structures; EXPRESSED DURING: 14 growth stages; CONTAINS InterP /.../AIN/s: Sec1-like protein (InterPro:IPR001619); Has 30201 Blast hits to 17322 proteins in 780 species: Archae - 12; Bacteria - 1396; Metazoa - 17…	Unknown protein		-0.17045	-0.00563419	-0.0319439	0.0576421	-0.637751	-0.216617	-0.573242	-0.209927	-0.498521	-0.518742	-0.443998	0.185106	-0.258606	-0.483913	-0.578455	-0.360719	-0.218203	-0.16409	-0.140654	-0.249686	-0.023556	-0.145089	0.0502196	0.209907	-0.228394	0.186731	0.0934947	-0.174046	0.0777777	0.541004	0.567903	0.685032	0.787642	0.374108	0.577601	-0.0980239	0.328258	0.453527	0.110978	0.467827	0.19142	-0.0783533	0.109369
VIT_07s0104g01030	AT4G03080	83	83	Serine/threonine protein phosphatase family protein [Source:TAIR;Acc:AT1G03445]	Serine/threonine-protein phosphatase BSL1		-0.0865217	0.0672217	-0.150191	0.151482	-0.698036	-0.291528	-0.488533	0.117175	-0.491589	-0.317393	-0.271983	0.263326	-0.359392	-0.39887	-0.772347	-0.730782	-0.0618361	-0.171943	-0.325236	-0.270368	-0.313529	-0.100981	-0.138983	-0.0503897	-0.366539	-0.194079	-0.36562	-0.381398	-0.322345	0.324247	0.555997	0.655038	0.787565	0.632468	0.494324	0.291851	0.35087	0.662218	0.301888	0.532294	0.473084	0.279924	0.434349
VIT_06s0004g05990				CCCH-type zinc fingerfamily protein with RNA-binding domain [Source:TAIR;Acc:AT5G04210]	Rename pre-mRNA-splicing factor RBM22/SLT11		0.0684326	0.142701	0.0035049	0.180614	-0.750685	-0.362351	-0.693834	-0.325518	-0.337207	-0.414134	-0.252041	0.204507	-0.577572	-0.710388	-0.517003	-0.515321	-0.354598	-0.455447	-0.211212	-0.406751	-0.271341	-0.250569	-0.251419	0.25188	-0.250361	-0.199305	-0.146424	-0.275907	-0.0864639	0.409871	0.746672	0.635249	0.787532	0.27745	0.346366	0.0138642	0.538057	0.611432	0.318036	0.710413	0.472357	0.171118	0.450708
VIT_19s0014g05190	AT5G54730	39	46	homolog of yeast autophagy 18 (ATG18) F [Source:TAIR;Acc:AT5G54730]	Cellulase precursor	ATATG18F	-0.0446138	-0.0626084	-0.285387	-0.0575088	-0.861841	-0.371842	-0.48349	0.0619484	-0.478574	-0.389396	-0.0915712	0.312582	-0.472504	-0.387617	-0.697059	-0.688787	-0.335573	-0.238437	-0.403286	-0.403349	-0.555486	-0.250881	-0.427819	-0.217479	-0.517894	-0.470667	-0.315452	-0.625587	-0.286117	0.356647	0.690631	0.500502	0.787473	0.560291	0.331591	0.110521	0.61293	0.901234	0.556769	0.648415	0.561003	0.485206	0.590875
VIT_18s0166g00310					ABC transporter F member 4		0.250049	0.167522	0.111742	0.0420385	-0.642209	-0.1857	-0.60282	-0.339369	-0.215113	-0.497296	-0.380915	0.156689	-0.480854	-0.663844	-0.54805	-0.289266	-0.409381	-0.355964	-0.169531	-0.326038	-0.180051	-0.0560616	0.0235726	0.333674	-0.0515503	-0.117453	-0.131817	-0.117795	0.0088071	0.592683	0.752425	0.685577	0.787366	0.256974	0.485702	-0.0690275	0.500012	0.406061	0.171606	0.57496	0.379346	0.0227231	0.434066
VIT_02s0025g02760	AT4G10590	61	64	ubiquitin-specific protease 9 [Source:TAIR;Acc:AT4G10570]	Ubiquitin thiolesterase 4		-0.066936	-0.119237	-0.0358571	-0.043748	-0.557887	-0.123139	-0.428489	-0.0426565	-0.28206	-0.471848	-0.369184	0.348582	-0.00213308	-0.26552	-0.483745	-0.166339	-0.0361901	0.104909	0.0908794	-0.00393094	0.198668	0.0249247	0.314412	0.305357	-0.0808493	0.283976	0.112205	-0.160251	-0.0296339	0.551039	0.430214	0.624715	0.787365	0.581185	0.800764	-0.18635	0.31915	0.327979	0.00699064	0.216327	-0.0106647	-0.309167	0.0369097
VIT_09s0002g07290	AT1G48900	88	88	Signal recognition particle, SRP54 subunit protein [Source:TAIR;Acc:AT5G49500]	Signal recognition particle subunit 54 SRP54		0.175318	-0.201518	-0.0179013	-0.0369798	-0.67744	-0.244044	-0.368154	0.098178	0.0098648	-0.229524	0.0977811	0.671635	-0.0818233	-0.283285	-0.276261	-0.223803	-0.0514926	0.124352	0.194222	0.122732	0.0812816	-0.222917	0.0824917	0.309931	-0.131735	-0.180751	-0.0642812	-0.484777	-0.376957	0.495983	0.523169	0.411629	0.787085	0.636129	0.750062	-0.149437	0.631797	0.512911	0.188839	0.248043	0.0752147	-0.15042	0.386055
VIT_14s0036g00680	AT1G08610	53	56	Pentatricopeptide repeat (PPR) superfamily protein [Source:TAIR;Acc:AT1G08610]	Pentatricopeptide (PPR) repeat		0.0337643	-0.119476	-0.0910988	-0.231448	-0.687104	-0.113576	-0.423886	-0.0540241	-0.270174	-0.565963	-0.319734	0.244177	-0.161476	-0.297905	-0.537561	-0.192198	-0.276584	-0.136205	-0.209965	-0.179179	-0.0991868	-0.0118644	0.1621	0.0937422	-0.164515	-0.0814629	-0.0136027	-0.260626	-0.0133029	0.344266	0.449758	0.696918	0.786585	0.410645	0.650065	-0.165526	0.483699	0.506982	0.195769	0.442913	0.163312	-0.0270878	0.333108
VIT_17s0000g09280	AT4G24690	33	40	ubiquitin-associated (UBA)/TS-N domain-containing protein / octicosapeptide/Phox/Bemp1 (PB1) domain-containing protein [Source:TAIR;Acc:AT4G24690]	Ubiquitin-associated (UBA)		0.00602184	-0.232904	0.0681583	0.0247701	-0.565155	-0.231907	-0.359984	0.0951409	-0.149201	-0.259348	-0.0422265	0.621495	0.0912859	-0.224427	-0.354201	-0.23271	0.133886	0.245551	0.232327	0.178258	0.174878	-0.14035	0.253454	0.388082	0.00404806	0.0810715	0.0437415	-0.366982	-0.293655	0.651613	0.460843	0.438643	0.786075	0.724554	0.85989	-0.0181273	0.445455	0.373782	0.0120717	0.0980595	-0.0595567	-0.227385	0.175459
VIT_09s0002g01190	AT3G13840	45	48	GRAS family transcription factor [Source:TAIR;Acc:AT3G13840]	Scarecrow transcription factor 29 (SCL29)		0.0746023	-0.0705474	-0.113079	-0.0570502	-0.701198	-0.212189	-0.461745	0.0454118	-0.219639	-0.424869	-0.20738	0.359582	-0.198066	-0.326999	-0.570559	-0.410091	-0.153068	0.0801292	-0.138823	-0.122181	-0.113327	-0.0136103	0.109959	0.0692723	-0.185146	-0.144372	-0.151588	-0.354752	-0.204407	0.255912	0.415597	0.627763	0.785944	0.652365	0.627066	-0.00819744	0.49227	0.557587	0.228888	0.425846	0.249977	0.0317717	0.430964
VIT_19s0015g01060	AT3G13225	36	17	WW domain-containing protein [Source:TAIR;Acc:AT3G13225]	Unknown protein		-0.323197	-0.186894	-0.278941	-0.235556	-0.772131	-0.379052	-0.648547	-0.237081	-0.699846	-0.713528	-0.475665	0.0445763	-0.208643	-0.32182	-0.692971	-0.487072	-0.191437	-0.311336	-0.324827	-0.464262	-0.298521	-0.117076	-0.0442295	-0.08766	-0.222753	-0.0423035	0.00904392	-0.268751	0.115705	0.111185	0.351229	0.769316	0.785858	0.36544	0.470122	0.0379189	0.468427	0.622726	0.37797	0.66468	0.235793	0.21052	0.244797
VIT_09s0002g02330	AT3G13782	45	54	nucleosome assembly protein1;4 [Source:TAIR;Acc:AT3G13782]	Nucleosome/chromatin assembly factor group A		0.195661	0.0323168	-0.0860774	0.0676958	-0.813374	-0.623627	-0.821554	-0.329859	-0.353173	-0.421333	-0.149671	0.242991	-0.512341	-0.620214	-0.653236	-0.718463	-0.1235	-0.24931	-0.152476	-0.478991	-0.490049	-0.278343	-0.211912	0.155683	0.0487137	-0.514772	-0.452655	-0.383276	-0.289633	0.104235	0.557646	0.625916	0.785573	0.55113	0.310423	0.392033	0.721599	0.631346	0.547366	0.78849	0.548757	0.451155	0.767229
VIT_17s0000g06420	AT1G18700	52	51	DNAJ heat shock N-terminal domain-containing protein [Source:TAIR;Acc:AT1G18700]	Galactosyl transferase GMA12/MNN10		0.0299436	0.0711656	-0.0275011	0.0106184	-0.717435	-0.439973	-0.80714	-0.504938	-0.472306	-0.626795	-0.440415	0.0381403	-0.457139	-0.644601	-0.643813	-0.49744	-0.249965	-0.357938	-0.222151	-0.520845	-0.31665	-0.161667	-0.051528	0.256001	0.0577237	-0.11062	-0.128645	-0.116988	0.0728402	0.274347	0.591714	0.732756	0.785561	0.338177	0.370487	0.143629	0.526502	0.470055	0.311483	0.730891	0.403388	0.207861	0.430403
VIT_18s0072g01150	AT1G35660	55	54	unknown protein; FUNCTIONS IN: molecular_function unknown; INVOLVED IN: biological_process unknown; LOCATED IN: plasma membrane; EXPRESSED IN: 19 plant structures; EXPRESSED DURING: 11 growth stages; Has 309 Blast hits to 256 proteins in 99 species: /.../e - 0; Bacteria - 11; Metazoa - 192; Fungi - 12; Plants - 36; Viruses - 0; Other Eukaryotes - 58 (source: NCBI BLink). [Source:TAIR;Acc:AT1G3566…	Erythroid differentiation factor 1		-0.211049	-0.279664	-0.194116	-0.104034	-0.722995	-0.335407	-0.380174	0.172817	-0.467154	-0.364927	-0.0921472	0.473095	-0.0826186	-0.198077	-0.581266	-0.501629	-0.0577816	0.0768346	-0.116119	-0.10809	-0.230162	-0.212282	-0.101222	-0.0697777	-0.34991	-0.176549	-0.0721253	-0.6001	-0.268834	0.495099	0.503068	0.475585	0.785537	0.701679	0.633362	0.0708387	0.498406	0.687782	0.307493	0.328428	0.187854	0.172669	0.30885
VIT_18s0001g08370	AT1G58370	67	69	glycosyl hydrolase family 10 protein / carbohydrate-binding domain-containing protein [Source:TAIR;Acc:AT1G58370]	Glycosyl hydrolase family 10 protein		0.150365	0.212284	0.204157	0.320012	-0.525691	-0.181837	-0.576107	-0.0391896	-0.302182	-0.317514	-0.413605	0.268823	-0.262508	-0.569257	-0.717806	-0.525064	0.057707	0.0114663	-0.0966705	-0.0971991	0.000117179	0.0213143	0.317759	0.390825	0.0683142	0.0885253	-0.276477	-0.0601342	-0.198503	0.34599	0.454102	0.815434	0.785407	0.717995	0.691302	0.311221	0.22791	0.300643	-0.0183648	0.383303	0.32339	-0.0306745	0.371117
VIT_12s0057g00250	AT2G20800	68	68	NAD(P)H dehydrogenase B4 [Source:TAIR;Acc:AT2G20800]	NDB3 (alternative NAD(P)H dehydrogenase 32)	NDB4	0.157729	0.209844	0.158121	0.251334	-0.598563	-0.0446794	-0.472467	0.091878	-0.248351	-0.299211	-0.35998	0.332581	-0.31781	-0.546953	-0.674775	-0.46939	-0.193631	0.0248874	-0.15834	-0.0426139	-0.0188721	0.0483538	0.216738	0.235712	-0.206357	0.0563403	-0.181624	-0.188978	-0.153988	0.416098	0.49532	0.758944	0.785352	0.668368	0.677365	0.0587937	0.273807	0.437765	0.000192787	0.364993	0.354163	-0.0577137	0.371111
VIT_15s0021g02780	AT4G00060	54	49	Nucleotidyltransferase family protein [Source:TAIR;Acc:AT4G00060]	Maternal effect embryo arrest 44	MEE44	0.0179362	-0.0163736	-0.0818781	-0.00342044	-0.646467	-0.195004	-0.468469	-0.15514	-0.324492	-0.449416	-0.300964	0.266897	-0.300353	-0.409705	-0.537106	-0.30044	-0.255699	-0.140861	-0.113037	-0.234784	-0.0885101	-0.0346904	-0.0541301	0.208014	-0.230711	0.0293877	-0.0301446	-0.257143	-0.0781947	0.76765	0.738914	0.484587	0.785279	0.37191	0.55037	-0.161939	0.449004	0.490941	0.210312	0.404678	0.237051	-0.0531045	0.205917
VIT_05s0049g00850	AT2G20410	46	39	RNA-binding ASCH domain protein [Source:TAIR;Acc:AT2G20410]	Retrotransposon protein, Unclassified		0.107965	0.145812	0.0530842	0.158676	-0.669573	-0.285193	-0.581954	-0.251999	-0.336554	-0.387163	-0.273471	0.232054	-0.527179	-0.656548	-0.585124	-0.493372	-0.33679	-0.31537	-0.21587	-0.348843	-0.284446	-0.106349	-0.18961	0.244393	-0.206023	-0.156615	-0.158151	-0.268237	-0.11215	0.679669	0.850545	0.557771	0.785172	0.359686	0.415678	0.0404696	0.484036	0.539146	0.239346	0.559152	0.453704	0.155001	0.409511
VIT_08s0007g04160	AT3G10030	58	61	aspartate/glutamate/uridylate kinase family protein [Source:TAIR;Acc:AT3G10030]	Uridylate kinase		0.0562112	-0.152408	0.0898531	0.211351	-0.608239	-0.423318	-0.57222	-0.0596254	-0.15946	-0.229495	-0.0401442	0.581311	-0.0540488	-0.391404	-0.3463	-0.358579	0.256738	0.120619	0.324379	0.0612572	0.169473	-0.18388	0.165254	0.494245	0.0926477	-0.000881289	-0.105568	-0.349132	-0.389974	0.397714	0.428221	0.491736	0.784997	0.649139	0.727037	0.150933	0.511726	0.369707	0.114232	0.312164	0.0354638	-0.172965	0.299278
VIT_10s0003g00150	AT1G28380	65	65	MAC/Perforin domain-containing protein [Source:TAIR;Acc:AT1G28380]	NSL1 (necrotic spotted lesions 1)	NSL1	-0.0877491	-0.349534	-0.44866	-0.185935	-0.922577	-0.665877	-0.62195	-0.0946324	-0.431976	-0.417639	0.0601823	0.449867	-0.284322	-0.224644	-0.525983	-0.609898	-0.0596105	-0.100549	-0.0385485	-0.387587	-0.417504	-0.402459	-0.417205	-0.107858	-0.293905	-0.516326	-0.275601	-0.72349	-0.388552	0.145355	0.478621	0.359116	0.784769	0.579968	0.366459	0.0955866	0.857829	0.868066	0.746202	0.668372	0.332332	0.38247	0.568253
VIT_02s0025g03690	AT5G41190	58	61	CONTAINS InterPro DOMAIN/s: Nin one binding (NOB1) Zn-ribbon like (InterPro:IPR014881), D-site 20S pre-rRNA nuclease (InterPro:IPR017117); Has 1807 Blast hits to 1807 proteins in 277 species: Archae - 0; Bacteria - 0; Metazoa - 736; Fungi - 347; Pla /.../385; Viruses - 0; Other Eukaryotes - 339 (source: NCBI BLink). [Source:TAIR;Acc:AT5G41190]	RNA-binding protein NOB1		0.00926578	0.0755202	-0.202439	-0.109596	-0.813438	-0.333438	-0.683072	-0.311126	-0.454425	-0.623797	-0.425303	0.00917369	-0.548143	-0.55262	-0.686139	-0.535574	-0.465553	-0.441296	-0.439761	-0.56878	-0.452123	-0.125045	-0.19858	-0.0523998	-0.289337	-0.284808	-0.194929	-0.2603	0.0432209	0.156261	0.578969	0.768371	0.784497	0.303598	0.310195	0.00840421	0.548485	0.6783	0.453569	0.806453	0.522398	0.31789	0.520543
VIT_07s0005g04380	AT4G28640	45	45	indoleacetic acid-induced protein 10 [Source:TAIR;Acc:AT1G04100]	IAA12		0.0446519	-0.250398	-0.305585	-0.211081	-0.817416	-0.462523	-0.510048	-0.0261601	-0.33178	-0.421826	-0.0272615	0.39466	-0.242818	-0.22484	-0.552897	-0.49609	-0.0904317	-0.0549436	-0.147108	-0.289627	-0.349373	-0.237782	-0.186183	-0.0418627	-0.193518	-0.465895	-0.309736	-0.547235	-0.344751	0.212638	0.456688	0.476547	0.784202	0.567419	0.482991	0.0983643	0.727692	0.732124	0.555769	0.570878	0.311539	0.301353	0.582502
VIT_06s0004g07180	AT3G09060	58	55	Pentatricopeptide repeat (PPR) superfamily protein [Source:TAIR;Acc:AT3G09060]	Pentatricopeptide repeat-containing		-0.0136061	-0.237227	-0.115312	0.00116502	-0.636904	-0.48642	-0.604927	-0.232846	-0.349046	-0.387155	-0.166006	0.436594	-0.0812876	-0.308895	-0.458819	-0.341925	0.145673	0.107628	0.205379	-0.147989	0.0503371	-0.278735	0.0568111	0.372721	0.0820899	0.00705473	-0.0785959	-0.316371	-0.236517	0.554187	0.479483	0.419865	0.784137	0.520197	0.649921	0.0384414	0.576653	0.389801	0.307366	0.372635	0.041349	-0.100032	0.217097
VIT_00s0313g00020	AT5G10490	67	42	MSCS-like 2 [Source:TAIR;Acc:AT5G10490]	Mechanosensitive ion channel MSCS-like 2	MSL2	-0.168544	-0.319674	-0.279458	-0.368718	-0.793282	-0.533318	-0.765343	-0.541803	-0.563383	-0.789404	-0.380939	0.118985	-0.211327	-0.372919	-0.528976	-0.296993	-0.281674	-0.165045	-0.0537109	-0.514051	-0.260642	-0.198735	-0.0759577	0.0918273	0.00669291	-0.077898	0.135645	-0.280093	0.200592	0.355911	0.467974	0.534726	0.783889	0.274431	0.43588	-0.169714	0.737166	0.544326	0.489836	0.64255	0.116143	0.104651	0.251658
VIT_12s0134g00420	AT4G03260	42	42	Outer arm dynein light chain 1 protein [Source:TAIR;Acc:AT4G03260]	Leucine-rich repeat family protein		0.121658	0.120891	-0.369725	-0.101385	-0.825062	-0.418903	-0.738176	-0.386274	-0.512199	-0.642091	-0.454916	-0.0454111	-0.660748	-0.511461	-0.820402	-0.609538	-0.387083	-0.440363	-0.45009	-0.727682	-0.516027	-0.173015	-0.300799	-0.0710659	-0.236844	-0.35143	-0.426093	-0.214392	-0.0515578	0.127593	0.611736	0.69083	0.783749	0.31356	0.209772	0.0609507	0.610347	0.700026	0.648575	0.90265	0.6469	0.388077	0.58792
VIT_09s0002g07400	AT1G52520	69	67	FAR1-related sequence 6 [Source:TAIR;Acc:AT1G52520]	FAR1-related sequence 6	FRS6	-0.209056	-0.367137	-0.273942	0.00465299	-0.771235	-0.49196	-0.415787	0.149351	-0.333946	-0.223907	0.163369	0.638641	-0.0673195	-0.167629	-0.349762	-0.469437	0.153182	0.014176	0.0926473	-0.0386324	-0.0770589	-0.354576	-0.262396	0.0754205	-0.355662	-0.239256	-0.106473	-0.69822	-0.496325	0.431422	0.531021	0.310079	0.783383	0.607235	0.58424	0.050899	0.605231	0.73845	0.411083	0.387983	0.109533	0.0876936	0.300813
VIT_12s0059g01420	AT2G32950	74	74	CONSTITUTIVE PHOTOMORPHOGENIC 1 (COP1)]	Photoregulatory zinc-finger protein COP1	COP1	0.00253691	0.0401754	-0.00651666	0.22993	-0.634513	-0.586305	-0.826435	-0.399437	-0.504917	-0.411984	-0.34737	0.202846	-0.341175	-0.600478	-0.642584	-0.631557	0.135494	-0.126738	0.00617874	-0.37624	-0.160587	-0.221824	-0.00545649	0.405627	0.156322	-0.0407661	-0.277438	-0.139372	-0.178845	0.321549	0.501275	0.657367	0.783382	0.544088	0.463735	0.371505	0.456716	0.394107	0.312258	0.606211	0.33172	0.151041	0.37292
VIT_08s0105g00570	AT2G38280	75	77	AMP deaminase, putative / myoadenylate deaminase, putative [Source:TAIR;Acc:AT2G38280]	Adenosine/AMP deaminase active site	FAC1	-0.0558171	-0.00739402	0.0205683	-0.123354	-0.644177	-0.327523	-0.787051	-0.547227	-0.49999	-0.753988	-0.61095	-0.0337416	-0.271379	-0.589481	-0.620936	-0.306855	-0.259635	-0.266845	-0.189606	-0.444527	-0.139125	-0.0476697	0.214065	0.296747	0.159366	0.107944	0.0873882	0.0376853	0.286897	0.302167	0.454179	0.829598	0.783365	0.252793	0.519389	0.00174894	0.443695	0.312789	0.154684	0.629402	0.183432	0.00124609	0.248225
VIT_07s0104g00340	AT2G48160	25	27	Tudor/PWWP/MBT domain-containing protein [Source:TAIR;Acc:AT3G63070]	PWWP domain-containing protein		-0.0715414	-0.130326	-0.158072	-0.0513723	-0.699066	-0.456203	-0.58936	-0.259118	-0.397327	-0.480649	-0.193125	0.254754	-0.308412	-0.447257	-0.51977	-0.455901	-0.143558	-0.164917	-0.144868	-0.356665	-0.284328	-0.161939	-0.193075	0.124708	-0.124412	-0.216973	-0.111957	-0.363837	-0.152569	0.583857	0.737365	0.457409	0.78335	0.393882	0.436255	0.0831547	0.560469	0.567191	0.368944	0.544603	0.274221	0.18062	0.360611
VIT_18s0001g03990	AT1G36990	42	44	unknown protein; LOCATED IN: chloroplast; EXPRESSED IN: 24 plant structures; EXPRESSED DURING: 14 growth stages; BEST Arabidopsis thaliana protein match is: unknown protein (TAIR:AT4G08510.1); Has 5029 Blast hits to 1779 proteins in 339 species: Arc /.../2; Bacteria - 1372; Metazoa - 990; Fungi - 933; Plants - 111; Viruses - 28; Other Eukaryotes - 1593 (source: NCBI BLink). [Source:TAIR;Acc:AT1G3…	Stearoyl-ACP desaturase		0.0689738	-0.0906586	-0.347335	-0.30598	-0.789443	-0.289415	-0.567613	-0.192487	-0.394407	-0.645422	-0.38234	0.12458	-0.342305	-0.296826	-0.705754	-0.425741	-0.369274	-0.0100404	-0.303465	-0.440443	-0.333651	-0.0326548	-0.0287696	-0.110585	-0.215041	-0.250676	-0.196071	-0.285015	-0.0120046	0.214192	0.434973	0.626601	0.783335	0.469897	0.455218	-0.12524	0.620801	0.627167	0.492057	0.61924	0.357584	0.185962	0.469046
VIT_08s0007g03700	AT3G10070	53	37	TBP-associated factor 12 [Source:TAIR;Acc:AT3G10070]	Transcription initiation factor TFIID subunit D10	TAF12	-0.0891452	-0.365427	-0.414487	-0.413617	-0.764173	-0.56209	-0.700979	-0.347587	-0.512566	-0.744999	-0.348422	0.165232	-0.0786669	-0.16597	-0.643562	-0.384068	0.00251669	0.0740416	-0.0561476	-0.445118	-0.234121	-0.147609	0.0867456	0.013091	0.119879	-0.176223	-0.136902	-0.2742	-0.0313575	0.064205	0.239657	0.596185	0.783306	0.555543	0.535002	0.0413284	0.693842	0.518969	0.564047	0.592565	0.118688	0.14656	0.369914
VIT_02s0033g01170	AT5G45400	48	49	Replication factor-A protein 1-related [Source:TAIR;Acc:AT5G45400]	Replication protein RPA 70kDa subunit		-0.0388023	-0.214345	-0.354499	-0.0602026	-0.812412	-0.737865	-0.742382	-0.221586	-0.518223	-0.432296	-0.0970357	0.307534	-0.312792	-0.341694	-0.654599	-0.718128	0.12478	-0.0928538	-0.100359	-0.464297	-0.426361	-0.404735	-0.268009	0.0273881	-0.0312475	-0.456299	-0.442078	-0.484604	-0.38175	0.0848458	0.446874	0.512273	0.78293	0.652882	0.364231	0.386174	0.702513	0.698461	0.677979	0.706603	0.402531	0.436491	0.602549
VIT_08s0007g07180	AT3G56150	67	71	eukaryotic translation initiation factor 3C [Source:TAIR;Acc:AT3G56150]	Translation initiation factor eIF-3 subunit 8		0.234393	-0.109159	0.213708	0.160247	-0.561902	-0.130752	-0.305571	0.204523	0.0905467	-0.0982795	0.0886588	0.750825	-0.0110199	-0.343375	-0.268076	-0.190145	0.0677079	0.219087	0.291013	0.317629	0.245493	-0.131605	0.264642	0.487738	-0.0439137	-0.0508079	-0.0566004	-0.406479	-0.441404	0.640859	0.520245	0.449654	0.782828	0.685887	0.885424	-0.0569943	0.488217	0.360423	-0.0552992	0.0970393	0.00409271	-0.294727	0.330713
VIT_12s0035g01130	AT1G57720	74	77	Probable elongation factor 1-gamma 2 [Source:UniProtKB/Swiss-Prot;Acc:Q9FVT2]	Elongation factor 1-gamma		0.307107	-0.0526049	0.108248	0.168342	-0.695233	-0.26027	-0.402337	0.101525	0.0949571	-0.0721373	0.182387	0.731274	-0.248412	-0.438343	-0.258355	-0.32739	-0.112574	0.0622512	0.212851	0.131076	0.0213055	-0.272923	-0.04186	0.38813	-0.17371	-0.286828	-0.165985	-0.536168	-0.479621	0.574081	0.626573	0.365778	0.782807	0.616272	0.665818	-0.0714634	0.666069	0.553197	0.192029	0.292485	0.214668	-0.0783888	0.512612
VIT_02s0154g00610	AT5G17550	58	68	peroxin 19-2 [Source:TAIR;Acc:AT5G17550]	Pex19 protein		-0.25711	-0.414305	-0.132978	-0.0841755	-0.749154	-0.563927	-0.657612	-0.179672	-0.394943	-0.428087	-0.045497	0.524564	0.0588943	-0.272083	-0.30855	-0.382933	0.149123	0.116755	0.272955	-0.0645982	0.0578914	-0.318659	0.0583182	0.276582	-0.00551603	0.00263144	0.167122	-0.447643	-0.156239	0.2347	0.268205	0.469843	0.782619	0.588208	0.665228	-0.00299049	0.646113	0.520834	0.275258	0.393957	-0.0877169	-0.0787507	0.186407
VIT_03s0088g01130	AT4G33990	61	61	Tetratricopeptide repeat (TPR)-like superfamily protein [Source:TAIR;Acc:AT4G33990]	EMB2758 (embryo defective 2758)	EMB2758	0.107982	0.0262267	0.0752757	-0.0197268	-0.564012	0.0154152	-0.368869	0.0783602	-0.19956	-0.407467	-0.371189	0.315334	-0.129809	-0.355663	-0.58024	-0.250682	-0.197364	0.0134556	-0.154866	0.00514673	0.0549495	0.086791	0.334891	0.199724	-0.13354	0.0867942	-0.0464098	-0.164487	-0.0734642	0.465133	0.421828	0.725433	0.782028	0.539319	0.778405	-0.0958763	0.316606	0.364369	-0.0369399	0.279516	0.156838	-0.166072	0.278151
VIT_12s0028g03130	AT2G20580	84	84	BEST Arabidopsis thaliana protein match is: 26S proteasome regulatory subunit S2 1A (TAIR:AT2G20580.1); Has 381 Blast hits to 381 proteins in 170 species: Archae - 0; Bacteria - 0; Metazoa - 138; Fungi - 132; Plants - 58; Viruses - 0; Other Eukaryot /.../3 (source: NCBI BLink). [Source:TAIR;Acc:AT4G08140]	Proteasome 26S regulatory subunit S2 (RPN1)		0.0809111	0.0382041	0.0673137	0.0758927	-0.637039	-0.453488	-0.763363	-0.477962	-0.335569	-0.526525	-0.351049	0.15072	-0.344734	-0.628696	-0.507746	-0.388324	-0.0849545	-0.309293	-0.0228423	-0.369138	-0.15756	-0.156054	0.0411811	0.442802	0.179638	-0.0620279	-0.121952	-0.109689	-0.0400883	0.408955	0.630064	0.679136	0.781364	0.372819	0.467098	0.172901	0.498045	0.353482	0.22609	0.600571	0.277356	0.0678964	0.370044
VIT_15s0046g00160	AT5G42010	41	44	Transducin/WD40 repeat-like superfamily protein [Source:TAIR;Acc:AT5G42010]	WD-40 repeat		0.110689	0.165801	-0.133333	0.112947	-0.820812	-0.464223	-0.7274	-0.300375	-0.435624	-0.446445	-0.253093	0.100454	-0.709277	-0.692637	-0.701567	-0.720596	-0.374398	-0.531765	-0.415057	-0.600729	-0.576024	-0.230862	-0.431334	0.0167537	-0.288336	-0.47398	-0.410789	-0.373155	-0.192654	0.283268	0.786879	0.627464	0.780875	0.299131	0.188321	0.229482	0.610851	0.738964	0.533309	0.875333	0.685715	0.486252	0.678207
VIT_07s0141g00800					FLK (flowering locus KH domain)		-0.194156	-0.346968	-0.24363	-0.127832	-0.805121	-0.705934	-0.719079	-0.165431	-0.566263	-0.457106	-0.0761768	0.377229	-0.116555	-0.308243	-0.578278	-0.669406	0.138766	0.00456145	-0.00574593	-0.315483	-0.350658	-0.35662	-0.138473	0.0354189	-0.00650152	-0.345591	-0.199899	-0.527942	-0.279168	0.111644	0.345949	0.51649	0.780851	0.652953	0.485165	0.345737	0.691631	0.654454	0.537196	0.588449	0.204676	0.354908	0.474389
VIT_09s0002g00620	AT1G72440	57	56	CCAAT-binding factor [Source:TAIR;Acc:AT1G72440]	Embryo sac development arrest 25	EDA25	0.237248	0.309755	0.270894	0.281308	-0.523134	-0.156468	-0.665924	-0.285148	-0.269978	-0.423005	-0.548357	0.114141	-0.422363	-0.726169	-0.692661	-0.41669	-0.173218	-0.208024	-0.147936	-0.238335	-0.0400198	0.0543969	0.286205	0.469537	0.112872	0.0962935	-0.212991	0.0663758	-0.00996165	0.426674	0.555044	0.876472	0.78076	0.47145	0.600703	0.178066	0.274798	0.238753	-0.0218264	0.49639	0.378506	-0.0566759	0.384311
VIT_13s0067g03720				SAC3/GANP/Nin1/mts3/eIF-3 p25 family [Source:TAIR;Acc:AT2G39340]	SAC3/GANP		-0.157032	-0.21337	-0.413184	-0.280122	-0.740113	-0.47791	-0.706184	-0.419991	-0.592343	-0.761741	-0.467366	0.0306532	-0.225675	-0.269339	-0.663127	-0.375676	-0.082836	-0.192908	-0.169192	-0.543799	-0.201152	-0.0741347	-0.0280877	0.0530691	-0.0241664	-0.0371337	-0.101513	-0.15768	0.0511369	0.14738	0.380509	0.62879	0.780316	0.335734	0.43278	-0.0424519	0.566775	0.526733	0.508945	0.683687	0.198609	0.0947052	0.241069
VIT_04s0044g01840	AT2G17410	43	32	ARID/BRIGHT DNA-binding domain-containing protein [Source:TAIR;Acc:AT2G17410]	ARID/BRIGHT DNA-binding domain-containing protein		-0.38329	-0.462857	-0.46687	-0.314126	-0.855873	-0.447099	-0.469381	0.0280793	-0.570493	-0.537718	-0.0894361	0.390863	-0.0380198	-0.0612659	-0.495305	-0.431924	-0.0758367	-0.025397	-0.109542	-0.253972	-0.215424	-0.235082	-0.222627	-0.184638	-0.427004	-0.163624	0.0570776	-0.625627	-0.154445	0.247482	0.363834	0.432898	0.780305	0.530886	0.525688	-0.122994	0.635082	0.809877	0.514067	0.491924	0.0891598	0.161947	0.218739
VIT_06s0004g07190	AT1G07060	38	42	unknown protein; Has 30 Blast hits to 30 proteins in 10 species: Archae - 0; Bacteria - 0; Metazoa - 0; Fungi - 0; Plants - 30; Viruses - 0; Other Eukaryotes - 0 (source: NCBI BLink). [Source:TAIR;Acc:AT1G07060]	Unknown protein		-0.203344	-0.123708	-0.0983426	-0.0637311	-0.736538	-0.386173	-0.686409	-0.244027	-0.5504	-0.582616	-0.382344	0.204116	-0.22591	-0.445386	-0.583915	-0.484261	-0.189656	-0.117387	-0.105398	-0.313104	-0.166006	-0.115765	0.0281032	0.0954881	-0.154039	0.0210049	0.0700796	-0.279383	0.0776066	0.208699	0.362881	0.703753	0.780262	0.48465	0.52526	0.00125589	0.496622	0.550096	0.268314	0.555147	0.206319	0.07947	0.259381
VIT_04s0023g00370	AT3G02830	64	71	zinc finger protein 1 [Source:TAIR;Acc:AT3G02830]	Zinc finger CCCH domain-containing protein ZFN1		0.325288	-0.0568704	-0.105464	-0.134625	-0.674617	-0.264918	-0.495929	-0.185364	-0.0950468	-0.42872	-0.154392	0.363631	-0.296719	-0.372249	-0.480422	-0.23781	-0.208902	-0.0461778	0.0251095	-0.203494	-0.113893	-0.0902682	0.0266841	0.271977	3.65366e-05	-0.240316	-0.234539	-0.279317	-0.234685	0.545414	0.644803	0.456022	0.780218	0.411507	0.56682	-0.125532	0.673991	0.446388	0.351111	0.457096	0.253134	-0.0208843	0.468221
VIT_06s0009g03200	AT4G28010	31	26	Tetratricopeptide repeat (TPR)-like superfamily protein [Source:TAIR;Acc:AT4G28010]	Pentatricopeptide (PPR) repeat-containing protein		0.017328	-0.138136	-0.18759	-0.0984954	-0.676337	-0.290687	-0.436765	0.00316474	-0.31481	-0.444437	-0.192643	0.318209	-0.186182	-0.275289	-0.597897	-0.384552	-0.0581122	-0.0435079	-0.164866	-0.206867	-0.172569	-0.0513696	-0.000928557	0.0732684	-0.152716	-0.199709	-0.229556	-0.371213	-0.262834	0.409788	0.535964	0.557697	0.779797	0.521946	0.582896	0.0714922	0.48341	0.544516	0.304287	0.450853	0.245499	0.101777	0.402463
VIT_16s0098g00350	AT4G27910	61	64	SET domain protein 16 [Source:TAIR;Acc:AT4G27910]	SDG29 (SET Domain group 29)		-0.0276928	-0.0541681	0.0113856	-0.0243618	-0.558999	-0.104638	-0.418088	-0.0903738	-0.315147	-0.468615	-0.401543	0.273292	-0.112361	-0.325682	-0.53656	-0.19968	-0.129256	-0.0455176	-0.0441773	-0.0882347	0.0889853	-0.00692428	0.235487	0.300663	-0.106018	0.200427	0.069062	-0.135176	-0.0109237	0.626406	0.511128	0.649519	0.779444	0.463856	0.734663	-0.153518	0.321843	0.340072	0.0231582	0.277001	0.0792063	-0.214313	0.0968276
VIT_13s0019g03620	AT3G54760	7	18	dentin sialophosphoprotein-related [Source:TAIR;Acc:AT3G54760]	PWWP domain-containing protein		0.244212	0.234513	0.0712849	0.182009	-0.561191	-0.0382001	-0.393036	-0.0259767	-0.134386	-0.308012	-0.302188	0.259725	-0.413876	-0.508553	-0.579488	-0.349355	-0.225694	-0.235711	-0.214227	-0.152448	-0.0681667	0.0716647	0.0484658	0.295758	-0.195415	-0.0483261	-0.2618	-0.144158	-0.229942	0.673509	0.787869	0.61332	0.779405	0.428679	0.573798	-0.00266474	0.307893	0.414229	0.0700883	0.404093	0.392652	-0.0486935	0.361489
VIT_15s0046g02270	AT4G01290	38	42	unknown protein; FUNCTIONS IN: molecular_function unknown; INVOLVED IN: biological_process unknown; LOCATED IN: cellular_component unknown; EXPRESSED IN: 24 plant structures; EXPRESSED DURING: 15 growth stages; Has 1744 Blast hits to 1308 proteins i /.../species: Archae - 0; Bacteria - 241; Metazoa - 793; Fungi - 253; Plants - 108; Viruses - 0; Other Eukaryotes - 349 (source: NCBI BLink). [Source…	Unknown protein		0.0698009	-0.248429	-0.314064	-0.272456	-0.825437	-0.375278	-0.459714	-0.097206	-0.234766	-0.483196	-0.0160604	0.389483	-0.292157	-0.259279	-0.464522	-0.345899	-0.308154	-0.0929435	-0.130234	-0.305749	-0.329559	-0.166317	-0.262822	-0.0361502	-0.276887	-0.407878	-0.133834	-0.574782	-0.235523	0.462075	0.671828	0.343686	0.77929	0.442637	0.438109	-0.157541	0.781618	0.738132	0.531886	0.535371	0.28592	0.206654	0.501739
VIT_03s0088g01050					Transposon protein, Mutator sub-class		-0.0664526	-0.361642	-0.144207	-0.130937	-0.658572	-0.43827	-0.522306	0.0284782	-0.326081	-0.399191	-0.0886599	0.516893	0.13376	-0.145908	-0.476961	-0.370828	0.262179	0.340698	0.16706	0.0113781	0.0484466	-0.163611	0.269394	0.205727	0.103119	-0.072473	-0.0956747	-0.379895	-0.290391	0.186337	0.175223	0.540073	0.779156	0.79285	0.777877	0.142277	0.543556	0.448527	0.262927	0.287636	-0.038346	-0.0460725	0.311065
VIT_17s0000g01330					Unknown protein		0.0886637	-0.15147	0.0155595	0.0258855	-0.590671	-0.476192	-0.689489	-0.223372	-0.2975	-0.421971	-0.267759	0.361373	-0.0283102	-0.361614	-0.547873	-0.397524	0.26901	0.115629	0.203087	-0.114423	0.0471285	-0.14537	0.324195	0.436156	0.32743	-0.0157026	-0.199105	-0.156791	-0.236818	0.208689	0.260197	0.658157	0.779104	0.686281	0.71559	0.277436	0.500996	0.271076	0.196198	0.392478	0.0659974	-0.0638613	0.355064
VIT_05s0029g01070	AT1G06720	67	27	P-loop containing nucleoside triphosphate hydrolases superfamily protein [Source:TAIR;Acc:AT1G06720]	Ribosome biogenesis protein Bms1		-0.074415	0.024167	-0.212047	-0.0756596	-0.72092	-0.267355	-0.537467	-0.00510169	-0.536743	-0.540839	-0.404473	0.10259	-0.345966	-0.385314	-0.842654	-0.649507	-0.191199	-0.185128	-0.448299	-0.398305	-0.408077	0.00107526	-0.0316051	-0.153464	-0.257273	-0.230772	-0.314179	-0.284008	-0.121162	0.127951	0.457419	0.774398	0.778544	0.592833	0.463442	0.233411	0.390427	0.641234	0.353	0.616057	0.466274	0.33229	0.481976
VIT_17s0000g00320	AT5G62000	68	69	auxin response factor 2 [Source:TAIR;Acc:AT5G62000]	Auxin response factor 2	ARF2	-0.122106	-0.137667	-0.206993	0.0743746	-0.809686	-0.583531	-0.618798	-0.0803242	-0.476347	-0.314251	-0.00301523	0.373128	-0.375341	-0.441822	-0.546526	-0.717526	-0.0424174	-0.264075	-0.17663	-0.352234	-0.425222	-0.374548	-0.413199	-0.00596645	-0.298167	-0.434927	-0.301594	-0.589408	-0.381522	0.324711	0.648997	0.438705	0.777892	0.48578	0.344549	0.293868	0.630887	0.778106	0.521973	0.661909	0.418559	0.416575	0.52816
VIT_07s0141g00750	AT3G07400	62	28	lipase class 3 family protein [Source:TAIR;Acc:AT3G07400]	Triacylglycerol lipase		-0.0512439	-0.0618088	-0.0494836	0.0133147	-0.764587	-0.491493	-0.760908	-0.445441	-0.443178	-0.529048	-0.275388	0.194268	-0.397194	-0.590554	-0.504538	-0.467713	-0.247922	-0.327938	-0.0884303	-0.426935	-0.265041	-0.235258	-0.176864	0.257902	-0.0593456	-0.134181	-0.00436288	-0.292281	0.0164914	0.367151	0.60566	0.579486	0.777722	0.308758	0.375632	0.0329667	0.634474	0.555883	0.349882	0.674009	0.301394	0.172545	0.381111
VIT_16s0039g00690	AT1G17070	55	56	GC-rich sequence DNA-binding factor-like protein with Tuftelin interacting domain [Source:TAIR;Acc:AT2G42330]	D111/G-patch domain-containing protein		0.0530956	-0.312434	0.0444305	0.0610155	-0.61375	-0.34977	-0.38522	0.0691695	-0.0463205	-0.158189	0.155464	0.768404	0.0650819	-0.242671	-0.194886	-0.210129	0.187907	0.248827	0.380718	0.222954	0.227673	-0.252736	0.123863	0.453953	-0.0160903	-0.06141	0.0184284	-0.501515	-0.441794	0.628565	0.484953	0.313123	0.777611	0.642759	0.82054	-0.0596689	0.605338	0.420302	0.11583	0.143398	-0.0988187	-0.256759	0.244605
VIT_04s0044g01300	AT1G19025	50	50	DNA repair metallo-beta-lactamase family protein [Source:TAIR;Acc:AT1G19025]	DNA cross-link repair protein		0.081436	0.185129	0.0293953	0.282214	-0.676747	-0.355168	-0.642527	-0.115866	-0.377236	-0.298089	-0.274444	0.259873	-0.470059	-0.61952	-0.663844	-0.667896	-0.119497	-0.195128	-0.204471	-0.291995	-0.264242	-0.204844	-0.0888163	0.218706	-0.169814	-0.170755	-0.322148	-0.276594	-0.235884	0.293068	0.57449	0.704416	0.777533	0.626558	0.440925	0.280844	0.394481	0.560665	0.254376	0.578083	0.505512	0.228136	0.49588
VIT_14s0108g00980	AT5G39660	43	48	Cyclic dof factor 2 [Source:UniProtKB/Swiss-Prot;Acc:Q93ZL5]	Cycling DOF factor 1		-0.0227133	-0.0437213	-0.269243	-0.0553178	-0.841615	-0.416145	-0.648222	-0.280289	-0.381982	-0.502365	-0.180883	0.204753	-0.496738	-0.487745	-0.496763	-0.486789	-0.334599	-0.414784	-0.237169	-0.46687	-0.322485	-0.204845	-0.357313	0.0279717	-0.345056	-0.297248	-0.152682	-0.394766	-0.117749	0.26531	0.646276	0.521945	0.77736	0.231097	0.291734	-0.0874995	0.661528	0.740229	0.511559	0.766027	0.414801	0.224461	0.449596
VIT_12s0028g01050	AT2G30800	59	56	nuclear DEIH-boxhelicase [Source:TAIR;Acc:AT1G06670]	Helicase in vascular tissue and TAPETUM		0.0776939	0.044905	-0.0550239	-0.139239	-0.644654	0.00261845	-0.425274	-0.161014	-0.251498	-0.592524	-0.436366	0.146996	-0.312875	-0.418684	-0.535109	-0.141206	-0.46171	-0.255756	-0.216166	-0.241553	-0.0539897	0.109818	0.0982094	0.147489	-0.25443	0.0769822	0.0576692	-0.144952	0.106754	0.57051	0.637558	0.656589	0.777304	0.260883	0.574827	-0.338136	0.409093	0.455804	0.1195	0.450518	0.228282	-0.142675	0.209634
VIT_08s0007g02330					Unknown		0.119285	-0.256063	-0.0598381	-0.173911	-0.684873	-0.36435	-0.541564	-0.071028	-0.198444	-0.445559	-0.112889	0.481535	-0.00595447	-0.263372	-0.46674	-0.329593	0.016452	0.354353	0.130842	-0.03655	-0.0266915	-0.162363	0.278597	0.21207	0.126326	-0.170863	-0.0945011	-0.34446	-0.208085	0.232044	0.264713	0.545394	0.777256	0.721167	0.731713	0.0352743	0.647181	0.430043	0.260569	0.337145	0.0455726	-0.0355735	0.435747
VIT_18s0001g04100	AT5G64610	86	85	histone acetyltransferase of the MYST family 2 [Source:TAIR;Acc:AT5G09740]	Histone acetyl transferase HAM1		-0.00856875	-0.269884	-0.146845	-0.0374569	-0.695557	-0.444836	-0.515962	0.0806466	-0.314349	-0.329599	-0.051299	0.532496	-0.0140826	-0.20395	-0.548347	-0.491479	0.185563	0.306652	0.105257	-0.0454161	-0.070594	-0.222413	0.13254	0.149412	-0.0165044	-0.181064	-0.200852	-0.449391	-0.358396	0.185435	0.260934	0.516855	0.77724	0.864684	0.701768	0.183912	0.568311	0.549121	0.321275	0.331872	0.120355	0.0702412	0.414595
VIT_06s0061g00840				Acyl-CoA N-acyltransferase with RING/FYVE/PHD-type zinc finger domain [Source:TAIR;Acc:AT2G27980]	PHD finger transcription factor		-0.0310074	0.0171134	-0.272135	0.0845089	-0.749178	-0.503815	-0.66779	-0.209739	-0.509858	-0.426495	-0.255537	0.179336	-0.467167	-0.461199	-0.683585	-0.679945	-0.0844922	-0.185126	-0.279084	-0.482046	-0.361235	-0.204454	-0.285837	0.0327582	-0.228373	-0.261423	-0.373024	-0.347632	-0.261872	0.304724	0.622178	0.560409	0.777237	0.501701	0.323731	0.230842	0.507353	0.668785	0.516049	0.698834	0.494897	0.32736	0.47007
VIT_04s0008g01780					Transposon protein, putative, CACTA		0.110411	-0.0582876	0.223963	0.176096	-0.534325	-0.318324	-0.578453	-0.062736	-0.248668	-0.27788	-0.232679	0.478259	-0.0509459	-0.466053	-0.544246	-0.417591	0.139053	0.225578	0.212414	0.0529858	0.0784388	-0.117672	0.345501	0.452736	0.196514	0.0648529	-0.102508	-0.222094	-0.228684	0.504136	0.401925	0.603209	0.777088	0.742219	0.794014	0.227672	0.421715	0.252833	-0.00675361	0.230318	0.081976	-0.117738	0.318396
VIT_04s0008g03110	AT2G34780	28	32	maternal effect embryo arrest 22 [Source:TAIR;Acc:AT2G34780]	EMB1611	MEE22	0.102744	0.0161994	0.208178	0.131245	-0.496589	-0.176256	-0.483874	-0.12155	-0.195778	-0.355723	-0.285302	0.369508	-0.120091	-0.486685	-0.47076	-0.26215	-0.0249384	0.0684468	0.0867171	0.00665443	0.101599	-0.0359619	0.297541	0.46426	0.0957595	0.135866	-0.00915287	-0.124015	-0.122049	0.706354	0.602762	0.601449	0.777037	0.554611	0.750555	0.0465388	0.326859	0.241767	-0.0690795	0.238183	0.0972369	-0.190263	0.20897
VIT_12s0034g02380					Glycine hydroxymethyltransferase		0.116428	0.141983	-0.166099	0.0222478	-0.844014	-0.419997	-0.706404	-0.286938	-0.397384	-0.502372	-0.263807	0.084185	-0.685984	-0.658478	-0.685239	-0.662188	-0.449285	-0.511784	-0.441427	-0.596387	-0.579018	-0.225948	-0.383023	-0.0364302	-0.306741	-0.492919	-0.360796	-0.372074	-0.13314	0.192774	0.733133	0.669252	0.776929	0.311202	0.197668	0.153867	0.627284	0.757238	0.531319	0.878859	0.668748	0.469538	0.695786
VIT_08s0007g05500	AT3G57060	71	68	binding [Source:TAIR;Acc:AT3G57060]	Condensin subunit 1		0.0473202	0.2212	-0.0492865	0.0232848	-0.714924	-0.188285	-0.668635	-0.274163	-0.50817	-0.615828	-0.59255	-0.0571049	-0.560844	-0.632056	-0.820055	-0.534296	-0.459191	-0.423539	-0.476832	-0.527349	-0.375614	-0.00577784	-0.0324462	0.023188	-0.236215	-0.106514	-0.203809	-0.108809	0.124899	0.206695	0.556456	0.888967	0.776738	0.3331	0.375216	0.0604027	0.382566	0.557272	0.267139	0.741877	0.545881	0.244343	0.46356
VIT_01s0137g00270	AT1G13190	45	50	RNA-binding (RRM/RBD/RNP motifs) family protein [Source:TAIR;Acc:AT1G13190]	RNA recognition motif (RRM)-containing		0.149124	-0.183315	-0.0930688	0.11755	-0.679984	-0.413101	-0.395107	0.188575	-0.101739	-0.0835022	0.17989	0.712214	-0.139309	-0.259556	-0.418923	-0.499423	0.15322	0.161214	0.174669	0.06126	-0.0736387	-0.290798	-0.0996007	0.214166	-0.146484	-0.34044	-0.333486	-0.614704	-0.625895	0.514072	0.56751	0.307033	0.776678	0.758433	0.661406	0.179209	0.628103	0.587083	0.329218	0.28771	0.215622	0.070511	0.501143
VIT_07s0031g02130	AT2G17530	77	77	Protein kinase superfamily protein [Source:TAIR;Acc:AT2G17530]	Serine/threonine-protein kinase SRPK1		-0.197228	-0.317854	-0.395686	-0.248822	-0.898465	-0.702138	-0.783962	-0.313177	-0.623886	-0.605278	-0.16808	0.227308	-0.291085	-0.352771	-0.60662	-0.656256	-0.128979	-0.149387	-0.138698	-0.528337	-0.477705	-0.369272	-0.299794	-0.11679	-0.156613	-0.40766	-0.165384	-0.518243	-0.119057	0.0361051	0.390012	0.51502	0.776537	0.459508	0.32138	0.147438	0.799883	0.764681	0.695042	0.771204	0.311589	0.419421	0.506171
VIT_01s0011g02980	AT5G08550	40	20	GC-rich sequence DNA-binding factor-like protein [Source:TAIR;Acc:AT5G08550]	ILP1 (Increased level of polyploidy1-1d)		0.249705	0.00978112	-0.00497778	0.0244027	-0.639579	-0.204567	-0.460216	-0.169422	-0.10445	-0.36018	-0.179584	0.396041	-0.336829	-0.44449	-0.440316	-0.234204	-0.266815	-0.0400103	0.0440744	-0.149971	-0.0239294	-0.14749	0.00232214	0.343555	-0.130656	-0.103963	-0.111414	-0.274323	-0.182674	0.71747	0.699094	0.449121	0.776372	0.408082	0.587653	-0.201926	0.579436	0.443594	0.227349	0.377539	0.23769	-0.127065	0.346602
VIT_04s0008g05070	AT2G25580	30	39	Tetratricopeptide repeat (TPR)-like superfamily protein [Source:TAIR;Acc:AT1G29710]	Pentatricopeptide (PPR) repeat-containing		0.114333	-0.180889	0.117824	-0.0349422	-0.524847	-0.12122	-0.370082	0.100619	-0.102423	-0.335505	-0.173517	0.544535	0.120788	-0.235819	-0.423425	-0.167271	0.107587	0.327079	0.211002	0.208383	0.251558	0.0299796	0.493022	0.385758	0.109786	0.106062	0.0109138	-0.221554	-0.220121	0.454309	0.288789	0.593661	0.775845	0.693354	0.935369	-0.0464698	0.422343	0.254277	-0.0578638	0.111682	-0.0936855	-0.321065	0.222598
VIT_16s0039g02690	AT5G51160	41	36	Ankyrin repeat family protein [Source:TAIR;Acc:AT5G51160]	Ankyrin repeat		0.00907506	0.119702	-0.0554005	-0.0465662	-0.741136	-0.215489	-0.64687	-0.202909	-0.454707	-0.586111	-0.477119	0.0467974	-0.447677	-0.578902	-0.719369	-0.523659	-0.425032	-0.308479	-0.414659	-0.425013	-0.351647	-0.00491662	-0.00372091	-0.00280768	-0.224947	-0.138663	-0.132008	-0.195016	0.0939132	0.143356	0.470751	0.834988	0.77546	0.42627	0.420249	0.0431524	0.439943	0.593998	0.274251	0.676454	0.458589	0.230672	0.463794
VIT_11s0016g05580					Methyl-CpG-binding domain-containing protein		-0.23812	-0.266289	-0.41357	-0.143923	-0.864852	-0.567444	-0.616591	-0.140321	-0.577511	-0.471567	-0.085547	0.299202	-0.303677	-0.283839	-0.560063	-0.621474	-0.121677	-0.202168	-0.206645	-0.434737	-0.397456	-0.357138	-0.391601	-0.118573	-0.358041	-0.319677	-0.155111	-0.540933	-0.206715	0.23936	0.513334	0.431595	0.77518	0.482303	0.339225	0.0605366	0.659609	0.834384	0.614435	0.663381	0.332879	0.353148	0.395967
VIT_09s0002g04830	AT1G52380	48	48	NUP50 (Nucleoporin 50 kDa) protein [Source:TAIR;Acc:AT3G15970]	Ran-binding protein 1 RanBP1 domain containing		-0.023259	0.000827964	-0.310177	-0.14949	-0.851778	-0.474841	-0.775298	-0.394812	-0.549669	-0.666231	-0.394143	-0.00750627	-0.550971	-0.523862	-0.719836	-0.596909	-0.370406	-0.422827	-0.408303	-0.666438	-0.507571	-0.227487	-0.26596	-0.0784658	-0.221848	-0.355103	-0.262947	-0.278749	0.0166443	0.0228158	0.518457	0.723627	0.775023	0.305429	0.237277	0.0779965	0.629803	0.715748	0.59391	0.895437	0.529831	0.402599	0.558633
VIT_00s0227g00060	AT2G40360	63	58	Transducin/WD40 repeat-like superfamily protein [Source:TAIR;Acc:AT2G40360]	WD-40 repeat protein		-0.275936	-0.477854	-0.183455	-0.318078	-0.648398	-0.412641	-0.507504	-0.104247	-0.453956	-0.573237	-0.237909	0.387941	0.223152	-0.0829305	-0.432032	-0.206682	0.146281	0.198182	0.154856	-0.0572383	0.0539916	-0.121238	0.256855	0.159819	0.0682053	0.0815244	0.160742	-0.356748	-0.0575821	0.383407	0.242304	0.545736	0.774986	0.591529	0.780127	-0.0165495	0.505185	0.400843	0.209749	0.264214	-0.178619	-0.1095	0.0986946
VIT_12s0028g00080					No hit		-0.0777235	-0.04745	-0.158346	-0.0264227	-0.828827	-0.39827	-0.6143	-0.0784256	-0.467248	-0.464004	-0.201341	0.231296	-0.400743	-0.469175	-0.663386	-0.671555	-0.271012	-0.214239	-0.329297	-0.387077	-0.44106	-0.183934	-0.211908	-0.0995671	-0.309686	-0.340263	-0.191597	-0.465068	-0.148294	0.123387	0.503656	0.633476	0.774838	0.516821	0.378761	0.159422	0.588519	0.757106	0.425454	0.684396	0.453232	0.382203	0.559567
VIT_06s0004g06870	AT3G51800	80	78	metallopeptidase M24 family protein [Source:TAIR;Acc:AT3G51800]	Metallopeptidase M24		-0.104741	-0.152499	-0.271705	-0.365128	-0.686643	-0.173127	-0.565812	-0.2913	-0.459534	-0.7882	-0.589752	0.0231762	-0.127386	-0.236117	-0.614301	-0.163714	-0.286285	-0.0898527	-0.196205	-0.35446	-0.0392835	0.0922624	0.248153	0.0538229	-0.0924954	0.151947	0.0955602	-0.0545905	0.242119	0.207069	0.276131	0.782847	0.774593	0.357859	0.603465	-0.281133	0.437776	0.42881	0.260862	0.515037	0.0938534	-0.113895	0.146159
VIT_15s0021g00980	AT3G60240	44	44	eukaryotic translation initiation factor 4G [Source:TAIR;Acc:AT3G60240]	Translation initiation factor eIF-4F	EIF4G	0.100509	0.0100858	-0.218298	-0.273946	-0.753628	-0.272713	-0.624105	-0.367196	-0.413861	-0.725761	-0.461475	-0.0245485	-0.450528	-0.448115	-0.706073	-0.365999	-0.454154	-0.36229	-0.39128	-0.568802	-0.425023	-0.0130765	-0.0708459	-0.00960285	-0.106061	-0.260715	-0.181933	-0.171539	0.099006	0.291221	0.606497	0.694692	0.774482	0.2754	0.359289	-0.0577181	0.577806	0.563086	0.431984	0.716179	0.42612	0.24993	0.485566
VIT_19s0014g02810	AT5G53770	57	54	Nucleotidyltransferase family protein [Source:TAIR;Acc:AT5G53770]	Nucleotidyltransferase family protein		-0.2209	-0.0482264	-0.0762278	0.0687749	-0.694047	-0.392338	-0.65157	-0.167149	-0.587835	-0.497853	-0.380991	0.165431	-0.263486	-0.468425	-0.662581	-0.564571	-0.0446914	-0.265368	-0.200574	-0.336192	-0.217845	-0.146679	-0.0254063	0.116278	-0.157819	-0.0194067	-0.0902319	-0.256454	-0.0602506	0.211673	0.437588	0.746847	0.773996	0.491528	0.492797	0.209527	0.36635	0.548543	0.247264	0.583781	0.289527	0.170702	0.281013
VIT_11s0016g05790					Unknown		-0.250122	-0.25027	-0.114595	-0.208328	-0.659352	-0.309498	-0.591065	-0.287806	-0.504039	-0.646942	-0.408075	0.187582	-0.058196	-0.324491	-0.487324	-0.240187	-0.145031	-0.0851051	-0.0722006	-0.249475	-0.0191388	-0.126396	0.147785	0.174044	-0.0624657	0.150908	0.219542	-0.185406	0.157096	0.396647	0.388967	0.650602	0.773987	0.356251	0.63309	-0.148079	0.456809	0.427502	0.166944	0.443192	0.00255584	-0.0843273	0.0903147
VIT_04s0079g00410	AT5G17300	35	43	Homeodomain-like superfamily protein [Source:TAIR;Acc:AT5G37260]	CIR1/RVE2 (circadian 1)	RVE1	0.0185932	-0.12752	-0.304852	-0.209235	-0.816055	-0.421473	-0.634458	-0.298347	-0.362191	-0.585393	-0.208498	0.177049	-0.392918	-0.415048	-0.518262	-0.410937	-0.292825	-0.289299	-0.232571	-0.461182	-0.330277	-0.140493	-0.229371	0.00303639	-0.199812	-0.337366	-0.173159	-0.355674	-0.0968313	0.232303	0.572311	0.533234	0.773638	0.258874	0.342723	-0.0690184	0.696027	0.672386	0.532144	0.732242	0.338637	0.223024	0.481167
VIT_02s0012g01730					Integrase core domain containing protein		0.112075	0.0977759	0.160927	0.202368	-0.578229	-0.216572	-0.529569	-0.224093	-0.21835	-0.343752	-0.259767	0.324177	-0.344506	-0.597059	-0.44251	-0.30609	-0.184431	-0.173458	0.0127132	-0.148647	-0.00179823	0.00413755	0.0258591	0.454568	-0.084669	0.0472932	-0.0326495	-0.188804	-0.116809	0.740286	0.756541	0.550637	0.77341	0.381033	0.575466	-0.0470074	0.411423	0.37869	0.0677368	0.389667	0.240336	-0.115261	0.247232
VIT_00s0404g00060	AT5G28740	65	68	Tetratricopeptide repeat (TPR)-like superfamily protein [Source:TAIR;Acc:AT5G28740]	Pre-mRNA-splicing factor SYF1		-0.0642951	-0.141281	-0.339961	-0.0586627	-0.662612	-0.419805	-0.520635	-0.154477	-0.433214	-0.442086	-0.233773	0.264994	-0.216364	-0.226608	-0.569441	-0.432574	0.0817895	-0.0734685	-0.106651	-0.320091	-0.10528	-0.262638	-0.087594	0.138478	-0.137278	-0.102057	-0.262514	-0.265559	-0.265263	0.385334	0.512806	0.506689	0.773361	0.482737	0.518168	0.065301	0.468886	0.531176	0.439786	0.504682	0.232961	0.0543974	0.261398
VIT_17s0000g02180	AT1G48540	39	32	Outer arm dynein light chain 1 protein [Source:TAIR;Acc:AT3G17920]	Unknown protein		-0.111941	-0.151547	-0.229875	-0.147364	-0.815146	-0.555975	-0.709552	-0.349178	-0.549266	-0.575803	-0.216935	0.155327	-0.418672	-0.503997	-0.599219	-0.594418	-0.276397	-0.301895	-0.270444	-0.537037	-0.499187	-0.272336	-0.323838	-0.0315797	-0.18298	-0.382168	-0.149306	-0.420753	-0.0710545	0.326664	0.64681	0.511862	0.773195	0.297935	0.29588	0.116193	0.701354	0.697743	0.55028	0.748254	0.381783	0.394256	0.486055
VIT_11s0016g04580	AT5G55740	59	56	Tetratricopeptide repeat (TPR)-like superfamily protein [Source:TAIR;Acc:AT5G55740]	Pentatricopeptide (PPR) repeat-containing protein	CRR21	0.0135976	-0.11391	0.0549024	-0.0359278	-0.594671	-0.201439	-0.466019	-0.0489272	-0.267768	-0.404383	-0.240699	0.382777	-0.0752268	-0.357021	-0.483176	-0.288129	-0.0678771	0.0261897	-0.0296844	-0.0277751	0.0280699	-0.141649	0.238202	0.261645	-0.020333	0.0166371	0.0042178	-0.241827	-0.10611	0.437085	0.417663	0.633348	0.772841	0.523266	0.736514	0.000133099	0.432354	0.385809	0.062305	0.320373	0.0860824	-0.097387	0.280147
VIT_08s0007g07020	AT3G58560	79	79	DNAse I-like superfamily protein [Source:TAIR;Acc:AT3G58560]	CCR4-NOT transcription complex subunit 6		0.0621171	-0.0291234	-0.320294	-0.247056	-0.795072	-0.422779	-0.714653	-0.401091	-0.487005	-0.718049	-0.433858	-0.0230568	-0.494475	-0.463999	-0.745609	-0.481544	-0.389154	-0.346472	-0.35195	-0.651113	-0.492455	-0.0567301	-0.19748	-0.0804353	-0.125008	-0.329845	-0.273988	-0.250163	0.0278556	0.218887	0.585069	0.635397	0.772172	0.283772	0.274458	0.0222738	0.651201	0.631569	0.584727	0.808407	0.478185	0.337785	0.532992
VIT_13s0019g03390	AT2G39950	43	47	unknown protein; Has 978 Blast hits to 254 proteins in 81 species: Archae - 0; Bacteria - 8; Metazoa - 109; Fungi - 53; Plants - 41; Viruses - 0; Other Eukaryotes - 767 (source: NCBI BLink). [Source:TAIR;Acc:AT2G39950]	Unknown protein		-0.017219	-0.0518293	-0.283303	-0.049154	-0.778469	-0.423768	-0.61054	-0.101974	-0.461724	-0.476994	-0.243368	0.237523	-0.38338	-0.385446	-0.711182	-0.659856	-0.189853	0.0220064	-0.257626	-0.405916	-0.380229	-0.130499	-0.169554	-0.101666	-0.253726	-0.284491	-0.288814	-0.410086	-0.189641	0.186295	0.48546	0.557465	0.772044	0.639844	0.392656	0.129828	0.575125	0.702304	0.496906	0.623043	0.446026	0.310631	0.512136
VIT_04s0008g03080	AT4G31150	54	57	endonuclease V family protein [Source:TAIR;Acc:AT4G31150]	Endonuclease V family protein		-0.011422	-0.233293	-0.25642	-0.108072	-0.835112	-0.542506	-0.675801	-0.290762	-0.364461	-0.477873	-0.0739335	0.349265	-0.299455	-0.371023	-0.425882	-0.399321	-0.110397	-0.229267	0.0165539	-0.362523	-0.206072	-0.324816	-0.247797	0.158105	-0.144965	-0.291946	-0.124214	-0.462894	-0.2065	0.24351	0.509019	0.444411	0.771962	0.336574	0.39421	-0.046881	0.762111	0.66733	0.558958	0.668895	0.229539	0.142576	0.422776
VIT_19s0015g00680					E3 ubiquitin-protein ligase HUWE1		0.307635	0.270736	0.0867	0.149915	-0.614907	-0.113998	-0.482904	-0.146283	-0.167103	-0.372476	-0.33167	0.183877	-0.555547	-0.629902	-0.650534	-0.411199	-0.386632	-0.330917	-0.281236	-0.303148	-0.269408	0.0426299	-0.061089	0.24334	-0.172535	-0.186543	-0.297955	-0.182165	-0.156386	0.640928	0.852124	0.633135	0.77184	0.413132	0.451774	0.0352547	0.404558	0.472072	0.169487	0.515144	0.527038	0.121569	0.502172
VIT_17s0000g00860	AT3G26990	41	43	ENTH/VHS family protein [Source:TAIR;Acc:AT3G26990]	Unknown protein		-0.103675	-0.140269	-0.255545	-0.174218	-0.722032	-0.438014	-0.705498	-0.308936	-0.532675	-0.646309	-0.443116	0.103031	-0.227921	-0.355542	-0.685941	-0.467965	-0.102199	-0.0990565	-0.160923	-0.430848	-0.218186	-0.116935	0.0770162	0.0800458	-0.0141779	-0.0614106	-0.10833	-0.16572	0.0375613	0.0701302	0.289494	0.731849	0.771801	0.537554	0.497576	0.0577445	0.517425	0.515435	0.4002	0.607569	0.245865	0.131825	0.336708
VIT_16s0098g00570					ABC transporter B member 16		0.0760075	-0.0976312	0.112202	0.247191	-0.560566	-0.49065	-0.626869	-0.110603	-0.260083	-0.226336	-0.0991311	0.519559	-0.0726314	-0.434015	-0.476187	-0.491001	0.318174	0.20107	0.259489	-0.00299499	0.0653076	-0.203833	0.19578	0.507335	0.224281	-0.00577884	-0.201504	-0.27628	-0.379759	0.411527	0.421184	0.52657	0.771512	0.79658	0.705529	0.335197	0.454698	0.324686	0.131663	0.296968	0.11782	-0.0419045	0.341708
VIT_00s0366g00010					No hit		-0.0841408	-0.303091	-0.17311	-0.32781	-0.715293	-0.436562	-0.61341	-0.177382	-0.450071	-0.632756	-0.298653	0.256365	-0.0272926	-0.244708	-0.598097	-0.403714	-0.0543977	0.107668	-0.0577362	-0.255292	-0.229896	-0.0697436	0.194222	0.0189286	0.0923742	-0.185603	-0.0633788	-0.326129	-0.0325936	0.129988	0.240062	0.667946	0.771508	0.613553	0.622448	0.125926	0.609122	0.482407	0.345559	0.469414	0.105529	0.151799	0.411265
VIT_01s0011g02760					No hit		-0.293694	-0.44189	-0.316607	-0.304409	-0.673167	-0.416916	-0.558056	-0.238089	-0.487144	-0.632936	-0.313834	0.298741	0.125361	-0.0713805	-0.425947	-0.165186	0.0888666	0.0849546	0.157536	-0.181425	0.126839	-0.177495	0.163101	0.194041	-0.018602	0.206733	0.197549	-0.261971	0.0267551	0.345446	0.248851	0.515467	0.771386	0.464285	0.699859	-0.205818	0.524036	0.42392	0.299858	0.352259	-0.160091	-0.203819	-0.018355
VIT_11s0103g00560					Pentatricopeptide (PPR) repeat		0.154539	0.165601	-0.0123711	0.0734405	-0.636671	-0.187364	-0.522435	-0.158915	-0.284582	-0.422079	-0.348068	0.140771	-0.44139	-0.535439	-0.634649	-0.423273	-0.251936	-0.381901	-0.316496	-0.317621	-0.226352	-0.0575377	-0.0354428	0.195884	-0.148051	-0.167346	-0.277554	-0.163895	-0.147953	0.462679	0.679471	0.697645	0.771135	0.324195	0.468089	0.0941468	0.382628	0.475748	0.210439	0.577667	0.433357	0.125713	0.441119
VIT_19s0014g04680	AT5G54520	61	55	Transducin/WD40 repeat-like superfamily protein [Source:TAIR;Acc:AT5G54520]	Pre-mRNA-processing factor 17		-0.000508682	-0.34116	-0.247419	-0.272958	-0.652584	-0.396684	-0.493831	-0.0890829	-0.270292	-0.508946	-0.160063	0.388263	0.0621974	-0.117129	-0.474664	-0.265832	0.11855	0.18574	0.0936576	-0.10927	-0.00685141	-0.102211	0.201198	0.156305	0.102012	-0.112924	-0.112285	-0.320274	-0.229891	0.293352	0.30472	0.489459	0.770899	0.595189	0.698267	0.0184291	0.588525	0.415389	0.327423	0.350007	-0.00240952	-0.0563306	0.312676
VIT_01s0011g04520	AT1G15130	73	75	Endosomal targeting BRO1-like domain-containing protein [Source:TAIR;Acc:AT1G15130]	Programmed cell death 6-interacting protein		0.0498245	-0.223345	-0.351913	-0.284634	-0.841908	-0.492473	-0.647145	-0.339668	-0.315546	-0.611419	-0.147487	0.257897	-0.345649	-0.335198	-0.479405	-0.373007	-0.307385	-0.154759	-0.0469629	-0.457535	-0.328978	-0.161964	-0.233193	0.0159816	-0.147467	-0.338419	-0.113085	-0.430372	-0.0933757	0.277025	0.56236	0.416261	0.770756	0.38129	0.359233	-0.16056	0.832014	0.682298	0.618939	0.660218	0.287831	0.182444	0.465445
VIT_06s0004g04950	AT1G07530	49	48	SCARECROW-like 14 [Source:TAIR;Acc:AT1G07530]	Scarecrow-like transcription factor 14 SCL14		-0.0754433	-0.198937	-0.328103	-0.00143099	-0.852991	-0.589416	-0.589291	-0.0171961	-0.443393	-0.297513	0.0351107	0.441748	-0.339678	-0.306946	-0.577418	-0.727386	-0.033219	-0.0913311	-0.12093	-0.333416	-0.411347	-0.399985	-0.400271	-0.0765436	-0.323639	-0.459066	-0.334199	-0.651762	-0.423754	0.218392	0.504813	0.381261	0.770745	0.623796	0.369826	0.212857	0.717204	0.828601	0.618144	0.616593	0.406366	0.395282	0.555269
VIT_05s0102g00480	AT1G20960	83	79	U5 small nuclear ribonucleoprotein helicase [Source:TAIR;Acc:AT2G42270]	Pre-mRNA-splicing helicase		0.054185	-0.290032	0.0368016	-0.0851241	-0.564325	-0.117441	-0.245995	0.14949	-0.0387819	-0.257071	0.0133127	0.675354	0.118485	-0.161238	-0.242775	-0.0420637	0.0277439	0.214468	0.271984	0.256378	0.266607	-0.109518	0.253503	0.372798	-0.0936324	0.0653896	0.120068	-0.399534	-0.2824	0.713957	0.47846	0.389208	0.770491	0.580629	0.895268	-0.251871	0.49089	0.372731	0.000226967	0.0564705	-0.1418	-0.352417	0.135138
VIT_13s0019g03910	AT4G30230	22	23	unknown protein; Has 42 Blast hits to 42 proteins in 5 species: Archae - 0; Bacteria - 0; Metazoa - 0; Fungi - 0; Plants - 42; Viruses - 0; Other Eukaryotes - 0 (source: NCBI BLink). [Source:TAIR;Acc:AT4G30230]	Unknown		0.288671	0.0296139	-0.00617138	-0.0431233	-0.7954	-0.163181	-0.446415	0.0756108	-0.0871467	-0.354524	-0.0818584	0.390076	-0.409731	-0.44955	-0.552325	-0.40747	-0.395751	-0.164401	-0.221535	-0.172288	-0.314785	-0.0892314	-0.0683189	0.0344385	-0.282014	-0.438168	-0.270164	-0.492925	-0.262591	0.226732	0.53879	0.621896	0.770456	0.543831	0.495278	-0.018711	0.652652	0.686587	0.309067	0.549946	0.445305	0.220263	0.706546
VIT_12s0057g01340	AT5G48240	51	39	unknown protein; FUNCTIONS IN: molecular_function unknown; INVOLVED IN: biological_process unknown; LOCATED IN: nucleolus; EXPRESSED IN: cultured cell; CONTAINS InterPro DOMAIN/s: Protein of unknown function DUF1665 (InterPro:IPR012459); Has 402 Bla /.../s to 382 proteins in 162 species: Archae - 0; Bacteria - 4; Metazoa - 139; Fungi - 111; Plants - 54; Viruses - 1; Other Eukaryotes - 93 (source:…	Transposon protein		-0.0813711	-0.0227415	-0.184192	-0.163102	-0.794915	-0.400075	-0.740416	-0.318113	-0.604707	-0.674442	-0.472538	-0.00234493	-0.397073	-0.496267	-0.747198	-0.567327	-0.332921	-0.307924	-0.378447	-0.541466	-0.438907	-0.127594	-0.0770728	-0.0594921	-0.141294	-0.206791	-0.157618	-0.246267	0.100873	0.0685177	0.407486	0.80588	0.770378	0.401768	0.356108	0.129077	0.532748	0.621543	0.440983	0.766184	0.430391	0.355975	0.485287
VIT_06s0004g01090	AT3G13670	77	78	Protein kinase family protein [Source:TAIR;Acc:AT3G13670]	Protein kinase		-0.295282	-0.44542	-0.380461	-0.209143	-0.724581	-0.49834	-0.486232	-0.0549282	-0.512523	-0.465752	-0.0801929	0.453405	0.0238586	-0.0822165	-0.448044	-0.369362	0.122774	0.113182	0.121667	-0.177383	-0.0611859	-0.257653	-0.104128	0.0480825	-0.196891	-0.0461867	0.0162756	-0.494153	-0.222838	0.433759	0.413345	0.342052	0.770273	0.565429	0.603052	-0.0623282	0.58631	0.61636	0.433252	0.362877	-0.00259349	0.00854729	0.124289
VIT_03s0038g00300	AT2G16440	76	75	Minichromosome maintenance (MCM2/3/5) family protein [Source:TAIR;Acc:AT2G16440]	Minichromosome maintenance protein 4	MCM4	0.164923	0.207167	0.126819	0.180351	-0.606487	0.0326858	-0.361604	0.140303	-0.17787	-0.310083	-0.295602	0.311141	-0.356897	-0.500944	-0.618564	-0.393789	-0.294145	-0.144318	-0.278677	-0.0601239	-0.0786533	0.0534128	0.12907	0.165508	-0.319043	-0.0510291	-0.175625	-0.247034	-0.173629	0.426229	0.585555	0.751348	0.769989	0.541181	0.6332	-0.0114778	0.292811	0.495694	0.0172365	0.393162	0.387085	-0.0147045	0.402452
VIT_19s0014g01500	AT3G14980	35	41	Acyl-CoA N-acyltransferase with RING/FYVE/PHD-type zinc finger protein [Source:TAIR;Acc:AT3G14980]	PHD finger transcription factor		0.116709	-0.0392171	-0.0312194	0.0409371	-0.547112	-0.239922	-0.42426	-0.0939787	-0.224476	-0.349749	-0.19948	0.346849	-0.184878	-0.354486	-0.493436	-0.275372	0.0252818	-0.0767994	-0.0287083	-0.123624	-0.0114924	-0.101788	0.0803823	0.347075	-0.00461833	-0.0484398	-0.198104	-0.204331	-0.267962	0.665434	0.669157	0.50418	0.769955	0.463439	0.6398	0.0534632	0.403503	0.370395	0.165172	0.340598	0.182671	-0.0603437	0.277411
VIT_07s0031g00730	AT3G50370	41	44	unknown protein; FUNCTIONS IN: molecular_function unknown; INVOLVED IN: biological_process unknown; LOCATED IN: cellular_component unknown; EXPRESSED IN: 26 plant structures; EXPRESSED DURING: 15 growth stages; Has 27734 Blast hits to 16708 proteins /.../59 species: Archae - 81; Bacteria - 3434; Metazoa - 10876; Fungi - 2514; Plants - 987; Viruses - 212; Other Eukaryotes - 9630 (source: NCBI BLin…	Unknown protein		0.0910789	-0.0629763	0.072867	0.0177422	-0.519437	-0.0815368	-0.321896	0.00288212	-0.156827	-0.32707	-0.204421	0.434033	-0.110626	-0.346049	-0.432456	-0.156998	-0.107659	-0.0147897	0.0370697	0.0335397	0.100733	0.00404421	0.171561	0.355294	-0.0975227	0.0856438	0.00796166	-0.232092	-0.168196	0.822629	0.668837	0.481954	0.769695	0.468649	0.753155	-0.144992	0.373432	0.339835	0.000107777	0.183396	0.0723823	-0.226787	0.16049
VIT_13s0067g00100					Unknown protein		-0.064736	0.0109744	-0.259904	-0.0648819	-0.859983	-0.54186	-0.829205	-0.425714	-0.597434	-0.632817	-0.360014	0.0114957	-0.568276	-0.593117	-0.695185	-0.664897	-0.343163	-0.435452	-0.360136	-0.672103	-0.530709	-0.228764	-0.335123	-0.0491207	-0.212127	-0.336635	-0.243949	-0.320133	0.00555353	0.0674662	0.561425	0.672796	0.769694	0.29677	0.184831	0.145972	0.644404	0.730007	0.595414	0.912731	0.540315	0.444522	0.550162
VIT_09s0002g03170	AT1G52080	36	40	actin binding protein family [Source:TAIR;Acc:AT1G52080]	CHUP1 (chloroplast unusual positioning 1)	AR791	-0.255804	-0.422682	-0.380217	-0.415295	-0.863659	-0.635611	-0.747503	-0.342678	-0.662195	-0.733504	-0.261865	0.178394	-0.136172	-0.25829	-0.608143	-0.493041	-0.154626	-0.0361336	-0.132617	-0.498188	-0.421425	-0.294976	-0.131352	-0.129583	-0.0532631	-0.284215	-0.0108858	-0.462246	0.046152	0.0781947	0.296579	0.548922	0.769488	0.462506	0.406849	0.0594962	0.762496	0.686901	0.61736	0.679806	0.166869	0.340204	0.404698
VIT_05s0077g01320	AT3G16890	50	54	pentatricopeptide (PPR) domain protein 40 [Source:TAIR;Acc:AT3G16890]	Pentatricopeptide (PPR) repeat-containing protein	PPR40	0.136361	0.104628	0.100654	0.0674402	-0.638032	-0.171499	-0.525285	-0.102628	-0.282971	-0.413691	-0.327546	0.229527	-0.331611	-0.531259	-0.60567	-0.398466	-0.255799	-0.15247	-0.224074	-0.199902	-0.183201	-0.0194028	0.0852555	0.198545	-0.09825	-0.0801187	-0.148449	-0.228896	-0.0776321	0.462447	0.593096	0.708341	0.7693	0.483207	0.547611	0.0864142	0.392166	0.461221	0.132228	0.480124	0.359537	0.111499	0.440713
VIT_08s0040g00620	AT1G28760	45	47	Uncharacterized conserved protein (DUF2215) [Source:TAIR;Acc:AT1G28760]	Unknown protein		-0.137844	-0.474264	-0.158083	-0.207294	-0.704847	-0.659615	-0.734271	-0.408908	-0.38124	-0.540386	-0.0976725	0.455859	0.0644721	-0.27015	-0.279843	-0.233016	0.173702	0.131634	0.38484	-0.167289	0.0642504	-0.323406	0.101619	0.385497	0.233348	-0.0218259	0.128352	-0.351869	-0.0939741	0.287562	0.282127	0.424529	0.769182	0.476516	0.63836	-0.0355995	0.749629	0.402825	0.371233	0.428721	-0.145071	-0.108916	0.196092
VIT_18s0001g11060	AT4G23000	79	78	Calcineurin-like metallo-phosphoesterase superfamily protein [Source:TAIR;Acc:AT4G11800]	Calcineurin phosphoesterase		-0.0940769	0.0784702	-0.215036	0.0832274	-0.761209	-0.271054	-0.510077	-0.0358455	-0.511565	-0.4132	-0.290573	0.170203	-0.511153	-0.471214	-0.692568	-0.600309	-0.321403	-0.37947	-0.389327	-0.421174	-0.378719	-0.167595	-0.347797	-0.0882371	-0.525229	-0.209695	-0.238287	-0.415341	-0.16674	0.438094	0.729929	0.597207	0.769087	0.389144	0.333808	0.0434837	0.41792	0.749431	0.409172	0.652211	0.522381	0.286189	0.386717
VIT_04s0008g03790	AT4G32730	19	18	myb domain protein 3r-4 [Source:TAIR;Acc:AT5G11510]	Myb-related protein 3R-1 (Plant c-MYB-like protein 1) MYB3R1	MYB3R-4	-0.0268754	-0.00878476	-0.263361	-0.182164	-0.86934	-0.405334	-0.678733	-0.311544	-0.530686	-0.636864	-0.324836	0.0313277	-0.576006	-0.538591	-0.693478	-0.576117	-0.520235	-0.481135	-0.487065	-0.64092	-0.605802	-0.190221	-0.378057	-0.166437	-0.343439	-0.425791	-0.203568	-0.407434	0.0255389	0.209748	0.659476	0.63843	0.768954	0.246279	0.206255	0.0246309	0.660429	0.79303	0.580603	0.858311	0.560436	0.475857	0.584504
VIT_17s0000g02710	AT3G18100	33	11	myb domain protein 4r1 [Source:TAIR;Acc:AT3G18100]	Myb domain protein 4R1		0.198566	0.0829657	0.243686	0.216633	-0.541463	-0.0344366	-0.355118	-0.00190583	-0.0190488	-0.208169	-0.129	0.507589	-0.230459	-0.516124	-0.31587	-0.161786	-0.201661	-0.0544046	0.0959783	0.112996	0.177593	-0.0691545	0.141595	0.501997	-0.167826	0.0933725	0.0409409	-0.255049	-0.201147	0.833964	0.730162	0.510398	0.768842	0.436255	0.728991	-0.195631	0.379473	0.345577	-0.0870299	0.210926	0.136525	-0.286829	0.212831
VIT_06s0004g06120	AT5G58870	73	74	FTSH protease 9 [Source:TAIR;Acc:AT5G58870]	Cell division protein FtsZ		0.070476	0.0209789	-0.040601	0.0972733	-0.66381	-0.447861	-0.671107	-0.304014	-0.365737	-0.426332	-0.235757	0.207501	-0.373862	-0.546182	-0.583845	-0.517301	-0.0437478	-0.251405	-0.151536	-0.370019	-0.247649	-0.160194	-0.0848938	0.284646	0.031718	-0.198863	-0.261813	-0.197419	-0.191254	0.405081	0.644224	0.579843	0.768759	0.439165	0.427653	0.234208	0.494197	0.479338	0.329424	0.598618	0.355591	0.186411	0.438263
VIT_02s0012g01760					Pentatricopeptide repeat		-0.299188	-0.372369	-0.178374	-0.131508	-0.628615	-0.368672	-0.461532	-0.0651736	-0.459615	-0.439541	-0.188799	0.433946	0.106326	-0.152961	-0.394039	-0.265243	0.113598	0.161438	0.13575	-0.0377457	0.109382	-0.185194	0.105281	0.200583	-0.116963	0.140292	0.16057	-0.370008	-0.115283	0.552454	0.381315	0.458403	0.768679	0.514869	0.731341	-0.0864076	0.445863	0.446294	0.18774	0.25355	-0.115654	-0.159326	0.0129918
VIT_17s0000g01340					Unknown		-0.0469347	-0.0455596	-0.126899	0.0389712	-0.717485	-0.468406	-0.626383	-0.0424371	-0.49706	-0.391851	-0.24824	0.253608	-0.302141	-0.423049	-0.745055	-0.7145	0.00050522	-0.137172	-0.219401	-0.323691	-0.386309	-0.218571	-0.0859925	-0.00063627	-0.116914	-0.311811	-0.369695	-0.390331	-0.281778	0.142701	0.4292	0.680927	0.76841	0.650433	0.474936	0.402825	0.469978	0.598874	0.371283	0.592562	0.423053	0.364178	0.546977
VIT_07s0031g00230	AT4G34100	52	48	Probable E3 ubiquitin ligase SUD1 [Source:UniProtKB/Swiss-Prot;Acc:F4JKK0]	E3 ubiquitin-protein ligase MARCH6		0.27232	0.15235	0.131839	0.28203	-0.663561	-0.19668	-0.413949	0.0668035	-0.0814885	-0.106338	0.0164188	0.528705	-0.476536	-0.590511	-0.471598	-0.496363	-0.278179	-0.141833	-0.0756007	-0.0703758	-0.200354	-0.223477	-0.20758	0.263059	-0.313503	-0.276759	-0.257943	-0.471948	-0.394533	0.735148	0.8585	0.407159	0.768351	0.547835	0.508249	0.0366625	0.525797	0.598471	0.190813	0.389565	0.459287	0.113662	0.522298
VIT_06s0004g02910	AT5G22330	89	88	P-loop containing nucleoside triphosphate hydrolases superfamily protein [Source:TAIR;Acc:AT5G22330]	Ruv DNA-helicase	ATTIP49A	0.0495811	0.147367	-0.0861234	0.200875	-0.738524	-0.146944	-0.428139	0.0659493	-0.244806	-0.258889	-0.154694	0.324779	-0.505609	-0.504033	-0.516813	-0.499914	-0.324012	-0.367985	-0.278107	-0.212544	-0.187454	-0.0979418	-0.26197	0.0794394	-0.550696	-0.185025	-0.206689	-0.402884	-0.267742	0.423845	0.709763	0.5843	0.768248	0.39045	0.423891	-0.0763125	0.418959	0.711069	0.263321	0.564662	0.476393	0.11019	0.40908
VIT_02s0012g01010					Leucine-rich repeat		-0.127225	-0.0897697	-0.40003	-0.105107	-0.883878	-0.557144	-0.715767	-0.249177	-0.574035	-0.534986	-0.234405	0.141441	-0.499616	-0.417147	-0.676336	-0.703935	-0.257052	-0.346609	-0.307486	-0.595312	-0.513811	-0.251377	-0.418615	-0.171143	-0.353151	-0.395439	-0.283549	-0.460791	-0.147616	0.0708679	0.527294	0.559448	0.768014	0.407563	0.222107	0.116579	0.675996	0.827518	0.67234	0.831961	0.512958	0.444553	0.529825
VIT_08s0040g02410	AT2G43190	48	49	ribonuclease P family protein [Source:TAIR;Acc:AT2G43190]	Ribonuclease P protein subunit POP4		0.00495906	0.140165	-0.0492799	0.1146	-0.698373	-0.192093	-0.559516	-0.0672715	-0.464955	-0.432934	-0.399703	0.166082	-0.442715	-0.528626	-0.725766	-0.549276	-0.312179	-0.2464	-0.299135	-0.324232	-0.254386	-0.0768886	-0.0792581	0.0564027	-0.339368	-0.0627253	-0.184378	-0.270284	-0.0705902	0.369913	0.57664	0.713445	0.767444	0.483936	0.450879	0.0398926	0.371492	0.58998	0.243479	0.566843	0.457485	0.161086	0.371295
VIT_06s0004g00130	AT5G56350	86	87	Pyruvate kinase family protein [Source:TAIR;Acc:AT4G26390]	Pyruvate kinase		-0.177869	-0.318024	-0.130806	-0.111344	-0.738258	-0.395037	-0.588925	-0.157667	-0.345157	-0.47583	-0.158063	0.428549	-0.0423661	-0.290895	-0.343795	-0.254684	-0.0354358	-0.0352511	0.175349	-0.10565	0.066811	-0.20552	0.0417182	0.215163	-0.136146	0.0230695	0.157895	-0.412419	-0.0793576	0.255567	0.332327	0.525653	0.76723	0.424863	0.634945	-0.163395	0.605628	0.518743	0.244637	0.441985	-0.0268331	-0.131433	0.186578
VIT_15s0046g01270	AT3G61670	31	30	Protein of unknown function (DUF3133) [Source:TAIR;Acc:AT3G61670]	Unknown protein		-0.0169774	-0.161548	-0.505545	-0.233482	-0.862352	-0.573851	-0.676547	-0.295911	-0.528484	-0.583606	-0.218679	0.144331	-0.459176	-0.306075	-0.698018	-0.615177	-0.225168	-0.230338	-0.247614	-0.626836	-0.514228	-0.231102	-0.392937	-0.148391	-0.245414	-0.433375	-0.355939	-0.429639	-0.191245	0.201557	0.56226	0.435504	0.76696	0.405381	0.242157	0.0492266	0.758767	0.777473	0.773024	0.776061	0.468815	0.407712	0.523369
VIT_07s0104g00310	AT4G02880	34	41	unknown protein; BEST Arabidopsis thaliana protein match is: unknown protein (TAIR:AT4G02880.2); Has 13587 Blast hits to 10183 proteins in 1114 species: Archae - 257; Bacteria - 2402; Metazoa - 5637; Fungi - 960; Plants - 675; Viruses - 54; Other Eu /.../es - 3602 (source: NCBI BLink). [Source:TAIR;Acc:AT1G03290]	CUE domain containing protein		-0.0950222	-0.370256	-0.128801	-0.0603483	-0.683418	-0.554979	-0.597403	-0.182125	-0.323949	-0.371939	-0.00907375	0.552504	0.0140472	-0.2444	-0.337307	-0.333361	0.167482	0.191334	0.329105	-0.076952	0.0354839	-0.338841	0.0282597	0.337806	0.0666793	-0.0326487	0.0468986	-0.437035	-0.243569	0.436156	0.405504	0.357151	0.766872	0.645754	0.655065	0.0037108	0.660054	0.47839	0.325805	0.324199	-0.0300661	-0.0652378	0.213145
VIT_13s0019g03540	AT2G39260	69	72	binding;RNA binding [Source:TAIR;Acc:AT2G39260]	Regulator of nonsense transcripts 2 UPF2		0.0562172	-0.154937	0.237831	0.175036	-0.533385	-0.18122	-0.304972	0.206617	-0.0796107	-0.120667	0.0639824	0.707878	0.030798	-0.353196	-0.320153	-0.282016	0.101124	0.222579	0.211914	0.273891	0.149156	-0.134269	0.206806	0.412395	-0.0561376	-0.00424537	0.0185521	-0.442383	-0.38305	0.743912	0.572042	0.414287	0.766843	0.718519	0.851897	0.0601393	0.419085	0.382612	-0.0801727	0.0644451	-0.00427195	-0.185275	0.254811
VIT_19s0015g00940	AT5G55950	77	74	Nucleotide/sugar transporter family protein [Source:TAIR;Acc:AT5G55950]	Glucose-6-phosphate/phosphate-tranlocator		0.060207	0.0474852	-0.0440629	0.0453429	-0.627455	-0.306794	-0.601901	-0.0531513	-0.403726	-0.455007	-0.394967	0.177173	-0.243195	-0.42513	-0.769862	-0.571812	0.00783077	-0.041544	-0.190499	-0.259751	-0.214823	-0.0348153	0.186943	0.103701	0.0221678	-0.122206	-0.334473	-0.170704	-0.178139	0.136614	0.350378	0.793642	0.766757	0.680415	0.566113	0.326428	0.362183	0.43869	0.228067	0.514461	0.355428	0.174146	0.474868
VIT_11s0016g00400	AT3G43230	69	68	RING/FYVE/PHD-type zinc finger family protein [Source:TAIR;Acc:AT3G43230]	Zinc finger (FYVE type)		-0.13925	-0.358658	-0.393369	-0.162881	-0.870141	-0.626322	-0.55095	0.0610095	-0.45183	-0.361278	0.0946746	0.49513	-0.188162	-0.18952	-0.552362	-0.674796	0.0146106	0.0742975	-0.0852579	-0.280884	-0.42702	-0.390554	-0.322385	-0.173552	-0.28718	-0.506399	-0.281261	-0.737569	-0.420851	0.11672	0.411386	0.382809	0.76549	0.75563	0.426492	0.213876	0.744779	0.855336	0.651799	0.559459	0.316742	0.426564	0.572068
VIT_15s0048g01980	AT3G61140	78	78	26S proteasome, regulatory subunit Rpn7;Proteasome component (PCI) domain [Source:TAIR;Acc:AT3G61140]	COP9 signalosome complex subunit 1	FUS6	-0.0198511	-0.111231	-0.0692022	-0.0196739	-0.733495	-0.594741	-0.793642	-0.2543	-0.498811	-0.483091	-0.271374	0.234113	-0.23616	-0.474257	-0.693145	-0.697556	0.0349079	-0.0207003	-0.0681093	-0.357369	-0.362193	-0.224855	0.0473705	0.113763	0.14417	-0.281411	-0.266462	-0.303592	-0.155249	0.0306383	0.294525	0.689743	0.765355	0.677523	0.478025	0.421861	0.596386	0.509278	0.395409	0.614516	0.324154	0.335208	0.563462
VIT_08s0032g00600				ubiquitin-specific protease 12 [Source:TAIR;Acc:AT5G06600]	Ubiquitin-specific protease 12 (UBP12)		0.202064	0.121732	0.018915	-0.00247604	-0.606659	-0.200797	-0.564113	-0.339979	-0.269414	-0.538501	-0.391063	0.111908	-0.426562	-0.56286	-0.569821	-0.258518	-0.314464	-0.296958	-0.19857	-0.364285	-0.175104	-0.00553389	0.0173781	0.306839	-0.0141552	-0.0720134	-0.155462	-0.0954121	-0.00956328	0.605312	0.76443	0.637504	0.76535	0.291297	0.463578	-0.0467773	0.443832	0.393272	0.214917	0.545073	0.354832	0.0332022	0.363845
VIT_08s0007g02590					Unknown		0.172583	0.0841398	0.0839465	0.180816	-0.698541	-0.454135	-0.725649	-0.356425	-0.276037	-0.349056	-0.169437	0.29518	-0.499155	-0.712503	-0.488988	-0.532043	-0.225037	-0.216136	-0.0568956	-0.331358	-0.257665	-0.270179	-0.152126	0.337418	-0.0316294	-0.269943	-0.206954	-0.277764	-0.168718	0.421719	0.682606	0.534479	0.76511	0.368707	0.393204	0.127073	0.628638	0.505483	0.323423	0.634922	0.400723	0.166049	0.522646
VIT_12s0035g01700	AT1G10270	56	38	Tetratricopeptide repeat (TPR)-like superfamily protein [Source:TAIR;Acc:AT3G60960]	Glutamine-rich protein23	GRP23	0.147298	-0.114131	0.218105	-0.06014	-0.555815	-0.131451	-0.441595	-0.0651167	-0.0743204	-0.412414	-0.197438	0.425964	-0.00836187	-0.400835	-0.377675	-0.140236	-0.078375	0.0579903	0.091017	0.0908987	0.119148	-0.00263866	0.412731	0.413845	0.144126	-0.00924813	0.0621458	-0.180919	-0.0981229	0.430767	0.392045	0.661077	0.76501	0.488898	0.817771	-0.0408641	0.467696	0.260759	-0.0686089	0.250576	-0.0188218	-0.224985	0.318875
VIT_07s0141g00380	AT5G14050	63	65	Transducin/WD40 repeat-like superfamily protein [Source:TAIR;Acc:AT5G14050]	U3 small nucleolar RNA-associated protein 18		0.0569252	-0.117946	0.0432609	0.120491	-0.605325	-0.226648	-0.387056	0.0585337	-0.128438	-0.20937	-0.034291	0.551182	-0.141974	-0.355952	-0.334622	-0.247404	0.00631847	-0.0488282	0.104353	0.0599092	0.114682	-0.188699	0.0388744	0.35094	-0.184998	-0.0531515	-0.0633683	-0.398028	-0.334123	0.562188	0.566366	0.485018	0.764577	0.480482	0.702076	-0.0650564	0.464613	0.457675	0.107796	0.292356	0.0990144	-0.165281	0.273671
VIT_18s0001g11910	AT1G75020	60	60	lysophosphatidyl acyltransferase 4 [Source:TAIR;Acc:AT1G75020]	1-acyl-sn-glycerol-3-phosphate acyltransferase 4	LPAT4	0.13461	0.0446091	-0.0615489	0.0365876	-0.842792	-0.373207	-0.61417	-0.0604637	-0.326206	-0.369018	-0.100108	0.317829	-0.513799	-0.564645	-0.646444	-0.679631	-0.36603	-0.23482	-0.288101	-0.349336	-0.496357	-0.180104	-0.270299	-0.0399284	-0.29273	-0.482669	-0.296109	-0.527928	-0.238456	0.183936	0.591056	0.583099	0.763866	0.52589	0.338195	0.167543	0.67322	0.763477	0.432822	0.687073	0.56063	0.422471	0.718011
VIT_12s0055g00330					Unknown protein		0.129948	-0.0227933	-0.1451	-0.17756	-0.761136	-0.228228	-0.47618	-0.112166	-0.24481	-0.495521	-0.225148	0.207178	-0.425891	-0.416879	-0.575458	-0.386979	-0.449599	-0.317036	-0.320127	-0.358607	-0.394379	-0.0846921	-0.166116	-0.0201811	-0.29292	-0.366782	-0.183565	-0.402315	-0.105257	0.358065	0.647255	0.589953	0.763621	0.374718	0.419521	-0.0807964	0.621783	0.659878	0.395015	0.592391	0.424169	0.249234	0.551067
VIT_00s0287g00040	AT5G47140	40	23	GATA transcription factor 27 [Source:TAIR;Acc:AT5G47140]	GATA transcription factor 28		0.195213	-0.0308813	-0.221336	-0.247495	-0.808246	-0.373928	-0.634667	-0.281228	-0.32937	-0.626672	-0.287662	0.111226	-0.457248	-0.43535	-0.689947	-0.462221	-0.400849	-0.243727	-0.330125	-0.518871	-0.50056	-0.0704152	-0.135037	-0.04096	-0.0846205	-0.439915	-0.294896	-0.344955	-0.0672933	0.166384	0.555664	0.63809	0.762928	0.457788	0.336688	0.0523963	0.701483	0.647999	0.534347	0.721148	0.494291	0.372796	0.671993
VIT_19s0090g00850	AT5G55100	34	23	SWAP (Suppressor-of-White-APricot)/surp domain-containing protein [Source:TAIR;Acc:AT5G55100]	SWAP (Suppressor-of-White-APricot)		0.265232	0.205905	0.250922	0.224214	-0.54211	0.0520094	-0.395335	0.0188373	-0.059612	-0.2767	-0.297227	0.385436	-0.303517	-0.554829	-0.487684	-0.223911	-0.281813	-0.0743375	-0.02161	0.0378457	0.118853	0.0545577	0.235733	0.416434	-0.161411	0.138461	-0.0374934	-0.148407	-0.103441	0.593005	0.594571	0.654793	0.762856	0.510379	0.700539	-0.171301	0.329354	0.352756	-0.0766722	0.276145	0.248888	-0.240182	0.276563
VIT_06s0009g03330	AT5G19400	51	47	Telomerase activating protein Est1 [Source:TAIR;Acc:AT5G19400]	Cig3	SMG7	0.236536	0.20467	-0.173511	0.0553423	-0.761124	-0.337199	-0.613122	-0.226559	-0.317442	-0.449808	-0.271017	0.0820371	-0.672523	-0.594319	-0.704739	-0.587128	-0.359902	-0.499161	-0.439613	-0.554056	-0.506818	-0.1399	-0.331302	0.0282951	-0.253684	-0.458995	-0.490225	-0.300584	-0.232153	0.29569	0.78473	0.630844	0.762584	0.314436	0.227841	0.169318	0.55166	0.674816	0.509519	0.808624	0.680132	0.407091	0.67797
VIT_07s0031g02260	AT5G65960	59	61	GTP binding [Source:TAIR;Acc:AT5G65960]	Unknown protein		-0.0507091	-0.0526575	-0.0422993	0.0517013	-0.807005	-0.558874	-0.805145	-0.380166	-0.468616	-0.466311	-0.183701	0.220057	-0.441771	-0.639222	-0.50042	-0.589336	-0.217607	-0.376683	-0.112494	-0.439064	-0.368807	-0.270703	-0.249337	0.173338	-0.106359	-0.301712	-0.120324	-0.368656	-0.0829823	0.206184	0.565485	0.594401	0.762495	0.315689	0.305275	0.16407	0.670511	0.639126	0.439404	0.755818	0.37829	0.313091	0.503078
VIT_08s0040g00420	AT2G40980	66	76	Protein kinase superfamily protein [Source:TAIR;Acc:AT2G40980]	Unknown protein		0.069803	-0.141426	-0.145868	-0.0339934	-0.768838	-0.648907	-0.714056	-0.314609	-0.345652	-0.406262	-0.0423132	0.30699	-0.359798	-0.477182	-0.519623	-0.607726	-0.0473936	-0.221089	-0.0708165	-0.406798	-0.42691	-0.355756	-0.258975	0.152349	0.0439197	-0.475437	-0.317674	-0.440421	-0.311581	0.30229	0.620926	0.445019	0.762281	0.470984	0.352802	0.308887	0.727172	0.605543	0.530736	0.666751	0.375055	0.380745	0.608502
VIT_05s0102g00770	AT1G06050	56	65	Protein of unknown function (DUF1336) [Source:TAIR;Acc:AT1G06050]	EDR2 (enhanced disease resistance 2)		-0.04404	-0.179914	-0.198162	-0.0548603	-0.871225	-0.702964	-0.817619	-0.321662	-0.482645	-0.48778	-0.0899777	0.258932	-0.394078	-0.517754	-0.569339	-0.683742	-0.0990542	-0.24531	-0.145992	-0.492592	-0.490485	-0.426556	-0.302478	0.0350593	-0.0577318	-0.492865	-0.261808	-0.50449	-0.210642	0.00253478	0.465153	0.557071	0.762005	0.47477	0.278891	0.304895	0.770568	0.728265	0.604313	0.807114	0.409927	0.471458	0.657871
VIT_01s0011g02770					Zinc finger CCHC domain-containing protein 8		-0.389278	-0.516383	-0.408235	-0.383313	-0.753055	-0.567042	-0.650616	-0.258583	-0.606824	-0.700581	-0.292065	0.241849	0.119346	-0.0635755	-0.498791	-0.328947	0.122865	0.0680208	0.0564392	-0.29946	-0.0699917	-0.185179	0.0833599	0.0214855	0.0035925	0.0333172	0.127326	-0.356397	0.011	0.0916091	0.154663	0.552962	0.761813	0.52174	0.598477	-0.0211421	0.590417	0.529296	0.432612	0.482383	-0.0904411	0.0230977	0.118705
VIT_01s0127g00680	AT1G23550	39	39	similar to RCD one 3 [Source:TAIR;Acc:AT1G70440]	SRO2 (similar to rcd one 2)		-0.106734	-0.414821	-0.459273	-0.257004	-0.823755	-0.458218	-0.478906	-0.0392496	-0.300227	-0.449211	0.0356979	0.512048	-0.0768316	-0.0796522	-0.335429	-0.285208	-0.0250885	0.115835	0.12382	-0.174543	-0.0388422	-0.250542	-0.175521	0.0226913	-0.297328	-0.183985	-0.0320379	-0.578046	-0.281081	0.25467	0.386386	0.310479	0.761784	0.534142	0.528588	-0.255619	0.731715	0.719578	0.555504	0.456094	0.0627595	-0.0213447	0.272043
VIT_14s0036g01410					Gag-pol polyprotein		0.183793	0.0787185	0.112247	0.0287317	-0.560896	-0.11774	-0.465287	-0.183958	-0.191075	-0.439863	-0.338619	0.271254	-0.286954	-0.505511	-0.518466	-0.232194	-0.290896	-0.0287412	-0.0771162	-0.143621	-0.0305228	0.0285018	0.166812	0.340449	-0.0411034	0.0308017	-0.0350081	-0.149475	-0.0255547	0.660194	0.639519	0.597027	0.761731	0.453995	0.621886	-0.12343	0.414161	0.345405	0.0687234	0.33995	0.228363	-0.116412	0.287838
VIT_07s0151g01080	AT3G63180	24	33	TIC-like [Source:TAIR;Acc:AT3G63180]	Unknown protein	ATTKL	-0.0672633	-0.133345	-0.163571	-0.00778164	-0.779396	-0.453564	-0.616349	-0.287208	-0.35639	-0.437197	-0.0940032	0.302256	-0.376563	-0.472214	-0.381422	-0.392652	-0.196486	-0.373258	-0.0867283	-0.357536	-0.216593	-0.245676	-0.318813	0.183098	-0.242199	-0.231495	-0.057686	-0.422354	-0.15634	0.41152	0.665753	0.439101	0.761682	0.228776	0.354439	-0.0620569	0.648935	0.660333	0.432675	0.651241	0.268288	0.13861	0.353309
VIT_11s0037g01220					No hit		-0.0466486	0.0671097	0.00228111	-0.00851119	-0.737864	-0.191505	-0.598036	-0.17661	-0.430956	-0.523207	-0.383675	0.137702	-0.421432	-0.581326	-0.607891	-0.454928	-0.462632	-0.331986	-0.31877	-0.339647	-0.284834	-0.0988373	-0.053607	0.056106	-0.308733	-0.0856757	0.0185426	-0.243473	0.118123	0.271416	0.52757	0.760569	0.761447	0.376673	0.44251	-0.0772109	0.443249	0.612107	0.208151	0.604665	0.387804	0.162048	0.37818
VIT_11s0078g00440	AT5G16780	52	60	SART-1 family [Source:TAIR;Acc:AT5G16780]	U4/U6.U5 tri-snRNP-associated protein 1 SART-1	DOT2	0.0409923	0.207283	-0.0792167	0.0365959	-0.561289	-0.170693	-0.622527	-0.338764	-0.478828	-0.614343	-0.672498	-0.0870933	-0.421064	-0.527975	-0.800717	-0.414065	-0.229255	-0.337108	-0.346808	-0.466023	-0.166811	0.0891473	0.130288	0.197515	-0.0418193	0.109349	-0.207733	0.0985811	0.103122	0.377121	0.561999	0.823792	0.761408	0.342118	0.476563	0.0630394	0.247734	0.338563	0.17293	0.589962	0.395361	0.0288319	0.252438
VIT_03s0038g02640	AT1G34360	21	27	translation initiation factor 3 (IF-3) family protein [Source:TAIR;Acc:AT1G34360]	Translation initiation factor IF-3		-0.153745	-0.132947	-0.283873	-0.0269267	-0.820159	-0.585018	-0.675406	-0.193854	-0.534439	-0.464184	-0.146654	0.219796	-0.411079	-0.448657	-0.602707	-0.681913	-0.118075	-0.286725	-0.268555	-0.48027	-0.467314	-0.282574	-0.371166	-0.0799835	-0.268824	-0.404974	-0.268671	-0.496629	-0.237023	0.167151	0.575545	0.543477	0.761397	0.461947	0.279581	0.245123	0.605712	0.76076	0.551444	0.749054	0.445513	0.436942	0.534005
VIT_13s0019g00960					No hit		-0.149677	-0.213056	-0.108948	-0.154555	-0.747133	-0.198486	-0.421042	-0.00880046	-0.304287	-0.444003	-0.143879	0.391654	-0.161086	-0.325891	-0.385028	-0.280704	-0.335315	-0.0986189	-0.106833	-0.108315	-0.0997803	-0.218159	-0.0666782	0.0230838	-0.388568	-0.0847625	0.169373	-0.463911	-0.0369883	0.467717	0.511408	0.494844	0.76138	0.362983	0.58435	-0.263505	0.557794	0.631186	0.21627	0.40816	0.107132	-0.0236754	0.241819
VIT_05s0020g03090	AT5G26240	82	83	chloride channel D [Source:TAIR;Acc:AT5G26240]	Chloride channel protein (CLC-d)	CLC-D	-0.336663	-0.246707	-0.457374	-0.182504	-0.81357	-0.639411	-0.726296	-0.24803	-0.777738	-0.618344	-0.334055	0.0884315	-0.268406	-0.275935	-0.759623	-0.727798	-0.0161513	-0.197183	-0.279909	-0.581657	-0.466014	-0.280894	-0.273086	-0.191444	-0.209909	-0.250985	-0.226731	-0.406086	-0.105117	0.0741796	0.384927	0.578601	0.761144	0.473636	0.324636	0.262429	0.571763	0.718202	0.632785	0.73834	0.342431	0.423306	0.365584
VIT_14s0066g00420					Pentatricopeptide (PPR) repeat-containing protein		-0.00177913	-0.192103	-0.263759	-0.204879	-0.702704	-0.267212	-0.497706	-0.160341	-0.322564	-0.545566	-0.268332	0.273966	-0.191211	-0.245984	-0.48175	-0.206537	-0.181564	-0.0738207	-0.0368075	-0.248746	-0.036642	-0.0811349	0.00356457	0.0887456	-0.182729	-0.0618813	-0.0606616	-0.300681	-0.0818802	0.355927	0.439283	0.521272	0.761036	0.339944	0.553223	-0.235016	0.569066	0.526313	0.362703	0.493841	0.135684	-0.0734069	0.254251
VIT_17s0000g01360	AT3G48550	52	56	BEST Arabidopsis thaliana protein match is: C2H2-like zinc finger protein (TAIR:AT2G01940.3); Has 78 Blast hits to 78 proteins in 11 species: Archae - 0; Bacteria - 0; Metazoa - 0; Fungi - 0; Plants - 78; Viruses - 0; Other Eukaryotes - 0 (source: N /.../ink). [Source:TAIR;Acc:AT3G48550]	Unknown protein		0.237101	0.0472508	0.254893	0.0757438	-0.521545	-0.0841367	-0.487998	-0.00621301	-0.103457	-0.354649	-0.325002	0.370533	-0.0748342	-0.450379	-0.556848	-0.281393	-0.0349023	0.114338	0.0505808	0.0756485	0.100141	0.0995338	0.491122	0.394522	0.178719	0.0653789	-0.0931695	-0.0841433	-0.120529	0.35574	0.320437	0.744235	0.760689	0.651722	0.810278	0.100193	0.366097	0.222374	-0.104315	0.25179	0.113495	-0.178579	0.379316
VIT_04s0023g00140	AT4G27650	81	81	Eukaryotic release factor 1 (eRF1) family protein [Source:TAIR;Acc:AT4G27650]	Pelota (PEL1)		-0.105241	-0.0683379	-0.157104	-0.0772495	-0.806595	-0.494191	-0.792379	-0.403797	-0.527719	-0.603244	-0.343487	0.0964405	-0.388985	-0.540458	-0.569002	-0.513042	-0.26018	-0.33039	-0.176804	-0.494343	-0.332658	-0.181915	-0.152003	0.104493	-0.118535	-0.170599	-0.0641735	-0.273047	0.0523722	0.127876	0.457499	0.697851	0.760227	0.345913	0.325711	0.0615782	0.592063	0.613217	0.437479	0.755925	0.349495	0.259678	0.412374
VIT_01s0137g00300	AT1G13160	53	56	SDA1 family protein [Source:TAIR;Acc:AT4G31520]	SDA1		0.14475	0.237265	0.109487	0.136453	-0.566853	0.0793384	-0.333419	0.0892361	-0.194765	-0.367759	-0.385977	0.20197	-0.380782	-0.497646	-0.629355	-0.325231	-0.33761	-0.255994	-0.340473	-0.123535	-0.0963324	0.135322	0.12284	0.158316	-0.322461	-0.00613873	-0.166559	-0.16912	-0.109601	0.510161	0.661563	0.774833	0.760111	0.463203	0.604048	-0.041697	0.214766	0.458195	-0.0115051	0.39646	0.397282	-0.0209329	0.345396
VIT_10s0116g01920	AT4G04770	73	67	Stabilizer of iron transporter SufD superfamily protein [Source:TAIR;Acc:AT5G44316]	ABC transporter I member 15		-0.0248824	-0.250758	-0.168465	-0.376964	-0.630549	-0.321574	-0.66005	-0.431593	-0.418566	-0.783805	-0.503744	0.107998	-0.0222944	-0.272212	-0.566451	-0.151472	-0.129342	0.0879312	0.0123784	-0.312336	-0.00370317	0.00833305	0.371704	0.228379	0.239235	0.119048	0.114525	-0.00177545	0.222436	0.240695	0.228144	0.676172	0.759605	0.41329	0.656093	-0.17002	0.558329	0.288056	0.247398	0.444537	-0.0271877	-0.147064	0.18106
VIT_09s0002g01180	AT1G54150	51	52	E3 Ubiquitin ligase family protein [Source:TAIR;Acc:AT1G54150]	Zinc finger (C3HC4-type ring finger)		0.186394	-0.0492366	-0.0483665	0.0972498	-0.754645	-0.290002	-0.379453	0.195385	-0.0843626	-0.13686	0.165923	0.609287	-0.325239	-0.380044	-0.427075	-0.543957	-0.172948	0.0158644	-0.0612612	-0.0311472	-0.254919	-0.189687	-0.21447	0.0696597	-0.331293	-0.41934	-0.275427	-0.625744	-0.487367	0.435673	0.632788	0.362869	0.759409	0.696772	0.506452	0.0727159	0.628958	0.733014	0.329312	0.396268	0.393996	0.214137	0.60664
VIT_13s0074g00470					OTU cysteine protease		0.220163	-0.0776843	-0.209904	0.0062633	-0.880107	-0.485516	-0.543174	-4.76839e-06	-0.177635	-0.234123	0.151314	0.493585	-0.492278	-0.425922	-0.493953	-0.61604	-0.236943	-0.201549	-0.12593	-0.294291	-0.460234	-0.370677	-0.430027	-0.00405322	-0.328908	-0.662374	-0.427573	-0.683416	-0.489936	0.230676	0.629455	0.383908	0.759289	0.538724	0.31891	0.122647	0.818257	0.842424	0.614794	0.663779	0.526829	0.414854	0.776996
VIT_08s0032g00110					RNA recognition motif (RRM)-containing protein		-0.0881454	-0.187861	-0.0931384	0.147283	-0.668441	-0.251447	-0.297801	0.287703	-0.208162	-0.134605	0.0925701	0.64671	-0.0820551	-0.205687	-0.379662	-0.41379	0.103521	0.085975	0.0598334	0.105022	0.0505761	-0.220083	-0.0761116	0.161452	-0.383656	-0.103458	-0.109461	-0.579455	-0.480385	0.482821	0.512722	0.39979	0.759163	0.684509	0.683848	0.0126728	0.44002	0.630833	0.183394	0.247499	0.129405	-0.0551057	0.267581
VIT_05s0102g00700	AT2G28480	57	64	RNA-binding CRS1 / YhbY (CRM) domain protein [Source:TAIR;Acc:AT2G28480]	Group II intron splicing factor CRS1-like		0.0678552	-0.108599	0.0271514	0.0319254	-0.567035	-0.192139	-0.408273	0.175911	-0.24725	-0.300771	-0.216439	0.471045	0.0161341	-0.230904	-0.601769	-0.398945	0.124574	0.306619	0.0659873	0.0832286	0.0623079	-0.0294693	0.366132	0.213266	-0.00109739	0.0172413	-0.167494	-0.283559	-0.277399	0.279654	0.239243	0.659545	0.758833	0.862549	0.821694	0.143658	0.363505	0.377516	0.0685553	0.202776	0.106828	-0.0835507	0.331739
VIT_08s0007g05330	AT3G56990	66	65	embryo sac development arrest 7 [Source:TAIR;Acc:AT3G56990]	EDA7 (embryo sac development arrest 7)	EDA7	0.0789207	0.092714	-0.0430221	-0.112499	-0.601134	0.109508	-0.301714	0.0447245	-0.212759	-0.513269	-0.419741	0.162239	-0.274319	-0.355666	-0.581286	-0.185071	-0.418077	-0.191414	-0.346895	-0.150184	-0.0646078	0.190592	0.161664	0.0546756	-0.33303	0.043949	-0.0323405	-0.151333	0.0237289	0.497441	0.576674	0.724074	0.758558	0.370758	0.621616	-0.248425	0.281657	0.471782	0.0466137	0.381681	0.27103	-0.0999935	0.253019
VIT_13s0067g03440	AT2G39290	52	60	phosphatidylglycerolphosphate synthase 2 [Source:TAIR;Acc:AT3G55030]	Phosphatidylglycerolphosphate synthase (PGS1)		-0.055588	-0.200257	-0.125319	0.0933139	-0.78822	-0.367785	-0.39259	0.169208	-0.206405	-0.157164	0.188203	0.632338	-0.234987	-0.315478	-0.317977	-0.462821	-0.0780306	-0.137047	0.0310222	-0.0282911	-0.146207	-0.349611	-0.322506	0.0929693	-0.455714	-0.319444	-0.11714	-0.707784	-0.464379	0.436519	0.615979	0.342155	0.758254	0.519167	0.516258	-0.017675	0.619462	0.769837	0.348151	0.427028	0.241376	0.124447	0.411433
VIT_05s0077g01000	AT3G66652	14	18	fip1 motif-containing protein [Source:TAIR;Acc:AT3G66652]	ATP binding protein		0.208039	0.0557508	0.230535	0.217069	-0.486869	-0.198229	-0.441291	0.0999704	-0.157209	-0.195962	-0.194392	0.474781	-0.116281	-0.444774	-0.605828	-0.476904	0.105822	0.255479	0.0438709	0.0832646	-0.000376156	-0.0645872	0.340472	0.357765	0.120534	-0.0483702	-0.256191	-0.214172	-0.331463	0.501019	0.454989	0.613932	0.757938	0.819806	0.787268	0.30141	0.334539	0.281126	-0.0376642	0.193256	0.206416	-0.0366572	0.42077
VIT_02s0025g03510	AT4G11560	41	40	Bromo-adjacent homology (BAH) domain-containing protein [Source:TAIR;Acc:AT4G23120]	Bromo-adjacenty (BAH) domain-containing protein		-0.0784876	0.0170209	-0.231127	0.108611	-0.798339	-0.491338	-0.653731	-0.138042	-0.548145	-0.365454	-0.197027	0.246755	-0.491003	-0.488309	-0.686651	-0.773403	-0.188382	-0.178637	-0.275621	-0.448742	-0.43814	-0.334047	-0.350442	-0.0301289	-0.352529	-0.303465	-0.293731	-0.44599	-0.219761	0.244295	0.56537	0.543429	0.757925	0.560207	0.30464	0.197577	0.549505	0.758225	0.523479	0.674674	0.528676	0.392696	0.483398
VIT_11s0016g02060	AT2G19490	67	66	recA DNA recombination family protein [Source:TAIR;Acc:AT2G19490]	RecA		0.117096	0.0384216	0.0632065	-0.126516	-0.630158	-0.225545	-0.668416	-0.402263	-0.327261	-0.63679	-0.498415	0.0481351	-0.275349	-0.52338	-0.573761	-0.255921	-0.279493	-0.252662	-0.181602	-0.330917	-0.128831	-0.00816071	0.258952	0.314797	0.133737	-0.00573508	-0.0288977	-0.00243275	0.156195	0.245096	0.407846	0.8371	0.75792	0.324459	0.556686	-0.0117744	0.45237	0.319433	0.138924	0.561392	0.225027	0.00603835	0.359579
VIT_10s0071g00780	AT1G50410	58	59	SNF2 domain-containing protein / helicase domain-containing protein / zinc finger protein-related [Source:TAIR;Acc:AT1G50410]	DNA helicase SNF2 domain-containing protein		-0.0844955	-0.0614632	-0.239074	-0.134246	-0.642651	-0.188079	-0.410707	0.0226741	-0.486086	-0.514423	-0.395043	0.179024	-0.228374	-0.242899	-0.756125	-0.455907	-0.192305	-0.0255551	-0.308822	-0.29319	-0.248455	-0.00987068	0.0202779	-0.0842419	-0.285477	-0.0500113	-0.167558	-0.288631	-0.0831383	0.430406	0.510831	0.619729	0.757892	0.607449	0.558012	0.00971222	0.356219	0.562387	0.291813	0.408476	0.32006	0.136758	0.284746
VIT_00s0399g00060	AT4G22260	64	53	Alternative oxidase family protein [Source:TAIR;Acc:AT4G22260]	Alternative oxidase / immutans protein (IM)		0.0357451	-0.0161739	-0.162727	-0.139568	-0.799498	-0.409272	-0.773738	-0.486859	-0.431343	-0.66573	-0.403817	0.0425309	-0.471021	-0.559459	-0.580618	-0.384383	-0.409128	-0.391323	-0.20207	-0.552751	-0.324084	-0.161328	-0.131245	0.140503	-0.102344	-0.175279	-0.0615619	-0.198438	0.129132	0.190097	0.519482	0.686279	0.757779	0.261059	0.313479	-0.096181	0.634685	0.57775	0.452892	0.767666	0.3772	0.183108	0.434788
VIT_03s0063g02000	AT2G16090	70	70	RING/U-box superfamily protein [Source:TAIR;Acc:AT2G16090]	IBR domain-containing protein		-0.044137	-0.0756772	-0.297508	-0.0794574	-0.878425	-0.564982	-0.704062	-0.214188	-0.511112	-0.497216	-0.146205	0.199578	-0.518906	-0.493916	-0.679213	-0.738142	-0.304537	-0.262101	-0.322593	-0.559425	-0.608604	-0.308204	-0.416324	-0.153717	-0.299782	-0.501413	-0.299572	-0.527284	-0.178039	0.130481	0.603328	0.53071	0.757384	0.524929	0.217635	0.192186	0.697944	0.833164	0.635978	0.787408	0.564354	0.53859	0.645269
VIT_14s0066g01950					Metalloendoproteinase 1 precursor		0.129056	-0.197196	-0.175432	-0.37672	-0.742481	-0.16435	-0.437255	-0.0231257	-0.22869	-0.589861	-0.254087	0.281785	-0.130802	-0.207566	-0.58398	-0.240033	-0.328211	0.0235797	-0.16119	-0.194964	-0.220365	0.0426288	0.15586	-0.0521987	-0.105358	-0.228874	-0.0832813	-0.367877	-0.040713	0.220556	0.335186	0.614034	0.757341	0.535906	0.605936	-0.14585	0.637357	0.554006	0.3126	0.440618	0.194633	0.0843821	0.485837
VIT_14s0068g01100	AT5G13970	37	41	unknown protein; FUNCTIONS IN: molecular_function unknown; INVOLVED IN: biological_process unknown; LOCATED IN: endomembrane system; EXPRESSED IN: 23 plant structures; EXPRESSED DURING: 13 growth stages; BEST Arabidopsis thaliana protein match is: u /.../ protein (TAIR:AT5G13310.1); Has 1807 Blast hits to 1807 proteins in 277 species: Archae - 0; Bacteria - 0; Metazoa - 736; Fungi - 347; Plants -…	Unknown protein		0.0170143	-0.0615371	0.0975606	0.216667	-0.58915	-0.254216	-0.448943	0.111757	-0.228146	-0.200233	-0.104882	0.530363	-0.0949789	-0.362611	-0.478734	-0.435735	0.124027	0.086996	0.0791185	0.066072	0.071781	-0.169558	0.169867	0.319318	-0.0860175	0.0148632	-0.120233	-0.350858	-0.32519	0.365887	0.384396	0.586823	0.757329	0.737198	0.726695	0.158223	0.371536	0.443258	0.0531674	0.260318	0.147259	-0.0797946	0.306472
VIT_04s0069g00760	AT4G31670	38	52	ubiquitin-specific protease 19 [Source:TAIR;Acc:AT2G24640]	Ubiquitin-specific protease 15		-0.142873	-0.391738	-0.250637	-0.309876	-0.77181	-0.37439	-0.420303	0.0962348	-0.408565	-0.468359	-0.0722686	0.443181	-0.0157256	-0.118033	-0.559468	-0.426568	-0.113363	0.157999	-0.0541313	-0.142805	-0.280128	-0.212236	-0.0260624	-0.131695	-0.216549	-0.292373	-0.0393177	-0.61073	-0.201476	0.311825	0.363738	0.448196	0.756659	0.65055	0.61676	0.0159589	0.661351	0.663951	0.393281	0.369064	0.113713	0.198794	0.401975
VIT_02s0025g02400	AT4G10760	57	64	mRNAadenosine methylase [Source:TAIR;Acc:AT4G10760]	N6-adenosine-methyltransferase MT-A70	EMB1706	-0.132041	-0.0685219	-0.426143	-0.289551	-0.801922	-0.440993	-0.685099	-0.310165	-0.662612	-0.746095	-0.498599	-0.0955959	-0.430267	-0.350144	-0.848505	-0.621995	-0.313215	-0.344456	-0.505627	-0.693532	-0.56583	-0.0811947	-0.196448	-0.247444	-0.21473	-0.309429	-0.284277	-0.25354	0.0476431	0.0388111	0.441634	0.724549	0.756537	0.380933	0.27508	0.138255	0.545162	0.690338	0.605378	0.81129	0.492764	0.443038	0.484378
VIT_03s0038g02130	AT4G38680	59	62	cold shock domain protein 3 [Source:TAIR;Acc:AT2G17870]	Cold shock protein-1		0.0548185	-0.0354445	0.17118	0.0157969	-0.582975	7.91203e-05	-0.382994	0.0133938	-0.124653	-0.37881	-0.257257	0.42264	-0.0904002	-0.39759	-0.371835	-0.141038	-0.24277	0.0198447	0.0619469	0.102939	0.181882	0.0246867	0.31041	0.329949	-0.154236	0.167479	0.184948	-0.209387	-0.00311913	0.460659	0.396794	0.646595	0.756321	0.460031	0.777407	-0.267096	0.390136	0.360758	-0.094756	0.23505	0.0254607	-0.304861	0.167285
VIT_04s0008g03870					Pentatricopeptide (PPR) repeat-containing		0.0416536	-0.181915	-0.0266972	-0.0202552	-0.52375	-0.210752	-0.408643	0.0837363	-0.20967	-0.32911	-0.231594	0.480341	0.0966231	-0.175134	-0.491074	-0.261261	0.183491	0.370833	0.169215	0.113145	0.215942	-0.0232026	0.403224	0.292917	0.0645181	0.127499	-0.0776964	-0.214008	-0.237711	0.380943	0.236398	0.565537	0.756318	0.727117	0.862848	0.0140456	0.384226	0.293458	0.0611837	0.159626	-0.0425772	-0.25388	0.192537
VIT_18s0072g00100	AT4G09830	60	68	Uncharacterised conserved protein UCP009193 [Source:TAIR;Acc:AT4G09830]	Unknown protein		-0.252174	-0.441488	-0.398593	-0.23459	-0.858353	-0.725213	-0.717372	-0.193044	-0.583352	-0.516002	-0.0562214	0.377234	-0.108383	-0.21341	-0.509095	-0.59719	0.0743469	0.0376748	0.0380706	-0.363166	-0.321679	-0.401534	-0.2124	-0.0630693	-0.115236	-0.333861	-0.120107	-0.578455	-0.21675	0.011174	0.260948	0.446674	0.756295	0.594589	0.429784	0.156352	0.771219	0.730848	0.648205	0.623019	0.158379	0.311483	0.418941
VIT_11s0016g05730	AT5G32440	55	59	Ubiquitin system component Cue protein [Source:TAIR;Acc:AT5G32440]	CUE domain containing protein		-0.0685593	-0.113033	-0.339243	-0.146366	-0.883998	-0.61092	-0.822185	-0.492956	-0.542911	-0.630074	-0.250229	0.0862707	-0.515581	-0.509161	-0.567234	-0.566563	-0.313921	-0.412589	-0.248138	-0.661338	-0.469145	-0.3404	-0.391263	0.00381818	-0.19049	-0.363335	-0.168553	-0.365077	-0.0067523	0.0846993	0.53507	0.547779	0.756294	0.245213	0.184152	0.0188854	0.759682	0.746975	0.67392	0.888648	0.440275	0.374113	0.502625
VIT_09s0002g06690	AT5G23710	40	47	DNA binding;DNA-directed RNA polymerases [Source:TAIR;Acc:AT5G23710]	DNA-directed RNA polymerase III subunit C34		0.109205	-0.0141088	-0.0893098	0.0372501	-0.735179	-0.342296	-0.562439	0.0519168	-0.321797	-0.361767	-0.191973	0.321639	-0.30532	-0.403679	-0.689078	-0.598356	-0.0775329	-0.047147	-0.201277	-0.229663	-0.294707	-0.172179	0.0095769	0.0144566	-0.14742	-0.327198	-0.367479	-0.400152	-0.294703	0.0165058	0.339738	0.704062	0.756254	0.703249	0.508398	0.260705	0.51552	0.619133	0.354482	0.565334	0.416204	0.269141	0.619522
VIT_04s0008g01460	AT5G26160	32	39	unknown protein; BEST Arabidopsis thaliana protein match is: unknown protein (TAIR:AT5G20610.1); Has 197 Blast hits to 158 proteins in 44 species: Archae - 0; Bacteria - 14; Metazoa - 28; Fungi - 15; Plants - 117; Viruses - 2; Other Eukaryotes - 21 /.../e: NCBI BLink). [Source:TAIR;Acc:AT5G26160]	Unknown protein		-0.045473	-0.324857	-0.230447	-0.103366	-0.75376	-0.366876	-0.319534	0.193091	-0.252663	-0.224778	0.15517	0.635096	-0.114718	-0.137985	-0.409769	-0.422279	-0.0442415	0.0708389	0.0333532	-0.0367506	-0.188262	-0.372077	-0.224998	0.00632364	-0.362362	-0.35464	-0.144292	-0.707448	-0.453889	0.509661	0.554209	0.275748	0.755848	0.623897	0.598751	-0.030361	0.672937	0.72825	0.41258	0.321082	0.170839	0.136745	0.399659
VIT_14s0081g00440	AT3G04610	62	55	RNA-binding KH domain-containing protein [Source:TAIR;Acc:AT3G04610]	FLK (flowering locus KH domain)	FLK	-0.0338393	-0.223522	-0.214997	-0.212485	-0.654297	-0.558346	-0.762498	-0.378347	-0.496873	-0.638356	-0.40135	0.15608	-0.0730114	-0.297419	-0.648639	-0.43999	0.125029	0.110039	0.0276109	-0.362442	-0.149161	-0.17853	0.232145	0.195223	0.291165	-0.0761079	-0.176398	-0.128616	-0.034677	0.062495	0.200401	0.679021	0.755675	0.603469	0.571158	0.226211	0.561516	0.351431	0.399139	0.5349	0.122748	0.0980219	0.357318
VIT_07s0129g00590	AT2G23140	57	58	RING/U-box superfamily protein with ARM repeat domain [Source:TAIR;Acc:AT2G23140]	Armadillo/beta-catenin repeat protein / U-box domain-containing		-0.152016	-0.409129	-0.383405	-0.209914	-0.689274	-0.395576	-0.370231	0.0444612	-0.29653	-0.369046	-0.00591223	0.532911	0.0526343	0.00667279	-0.344657	-0.242502	0.137326	0.169437	0.170442	-0.0503025	0.0693291	-0.272091	-0.0495505	0.102077	-0.21619	-0.0510391	-0.0409794	-0.508141	-0.32944	0.438968	0.413811	0.324683	0.755068	0.600077	0.662709	-0.149978	0.576239	0.575669	0.39588	0.288011	-0.0205238	-0.0955102	0.155724
VIT_19s0090g00340	AT1G11660	58	59	heat shock protein 70 (Hsp 70) family protein [Source:TAIR;Acc:AT1G11660]	Heat shock protein 91		0.0552638	-0.146464	-0.249373	-0.207866	-0.687568	-0.142713	-0.265192	0.186882	-0.245414	-0.382946	-0.135732	0.364351	-0.191859	-0.152525	-0.586446	-0.326378	-0.22159	-0.0478548	-0.238973	-0.143015	-0.238554	-0.0992492	-0.0713102	-0.0967019	-0.362335	-0.269824	-0.224895	-0.485669	-0.284282	0.502761	0.587343	0.494643	0.755065	0.568583	0.587297	-0.0690155	0.481642	0.635524	0.321259	0.361763	0.290797	0.142311	0.41937
VIT_12s0035g01870	AT5G49820	64	65	Protein of unknown function, DUF647 [Source:TAIR;Acc:AT5G49820]	Unknown protein	RUS6	0.303643	0.0214872	0.0473727	0.125451	-0.637865	-0.345033	-0.534354	-0.148351	-0.0641916	-0.250847	-0.0216517	0.4376	-0.327554	-0.490731	-0.39687	-0.370207	-0.0421038	-0.138548	0.0621818	-0.128178	-0.0851259	-0.253436	-0.0178614	0.41741	0.0319529	-0.276676	-0.288333	-0.284923	-0.370422	0.42644	0.616465	0.469056	0.754615	0.443778	0.536379	0.0882527	0.596178	0.444531	0.268229	0.46691	0.288695	0.0218516	0.50872
VIT_19s0014g00550	AT5G16880	75	73	Target of Myb protein 1 [Source:TAIR;Acc:AT5G16880]	Vacuolar sorting-associated protein (Vps27)		0.043238	-0.295727	-0.315611	-0.174764	-0.851704	-0.598283	-0.560619	-0.0489849	-0.295837	-0.372402	0.130146	0.472734	-0.260849	-0.26808	-0.48277	-0.571014	-0.0686802	0.023196	-0.0709586	-0.292185	-0.422924	-0.336081	-0.296683	-0.0592766	-0.167225	-0.587271	-0.316145	-0.674709	-0.421183	0.17881	0.502771	0.373169	0.754035	0.64466	0.39117	0.173	0.817078	0.78267	0.63866	0.593116	0.345499	0.400351	0.670308
VIT_04s0008g01250	AT2G26110	51	32	Protein of unknown function (DUF761) [Source:TAIR;Acc:AT2G26110]	Unknown		-0.212406	-0.3908	-0.106305	-0.188288	-0.697253	-0.382443	-0.465142	0.0673332	-0.384052	-0.425034	-0.086222	0.487776	0.096814	-0.180233	-0.43226	-0.361939	0.0568381	0.197862	0.0739791	0.00141308	-0.0578103	-0.178448	0.14237	0.0519872	-0.100955	-0.107514	0.0677147	-0.495795	-0.170625	0.219563	0.224959	0.542861	0.753828	0.663967	0.711671	0.0526344	0.550507	0.543349	0.216243	0.308166	-0.0315637	0.0323872	0.286551
VIT_19s0015g01830	AT4G26450	26	7	unknown protein; Has 614 Blast hits to 492 proteins in 137 species: Archae - 0; Bacteria - 94; Metazoa - 255; Fungi - 76; Plants - 69; Viruses - 0; Other Eukaryotes - 120 (source: NCBI BLink). [Source:TAIR;Acc:AT4G26450]	Unknown protein		0.161417	-0.0388875	0.0622145	0.0186703	-0.781418	-0.331694	-0.513489	-0.130983	-0.139304	-0.298378	0.0762723	0.443354	-0.448345	-0.591334	-0.345731	-0.417545	-0.417426	-0.308023	-0.112056	-0.212835	-0.360029	-0.237386	-0.306125	0.178658	-0.263705	-0.441709	-0.0863046	-0.541779	-0.228376	0.571148	0.816661	0.393778	0.753771	0.348969	0.38435	-0.0446518	0.728763	0.6949	0.33456	0.544701	0.383779	0.249992	0.579612
VIT_00s0203g00100	AT1G11390	75	60	ABC1K10a mitochondrial protein kinase superfamily protein [Source:TAIR;Acc:AT1G11390]	AarF domain-containing kinase ABC1		0.101426	0.134081	-0.198121	-0.00842892	-0.798457	-0.259625	-0.57647	-0.22693	-0.327767	-0.489858	-0.29533	0.0890388	-0.614942	-0.538819	-0.586357	-0.454975	-0.474792	-0.526919	-0.372151	-0.497048	-0.381391	-0.116253	-0.328067	0.0125591	-0.418039	-0.314461	-0.252938	-0.319373	-0.0954473	0.310346	0.706422	0.638252	0.75362	0.201784	0.254608	-0.0892673	0.550264	0.706273	0.46197	0.771465	0.548132	0.254609	0.506241
VIT_14s0171g00100	AT3G27200	51	51	Cupredoxin superfamily protein [Source:TAIR;Acc:AT3G27200]	Blue (type 1) copper domain		0.126617	-0.311027	-0.272076	-0.243183	-0.839402	-0.661089	-0.681782	-0.245628	-0.266678	-0.45927	0.0504022	0.413538	-0.243523	-0.313573	-0.46469	-0.506473	-0.0688466	0.00751236	0.0586994	-0.346082	-0.395096	-0.289186	-0.203011	0.0513953	0.0499192	-0.551496	-0.280831	-0.559211	-0.325313	0.15695	0.457396	0.364452	0.753607	0.547993	0.391323	0.15248	0.910643	0.663261	0.647464	0.629509	0.277667	0.343608	0.674399
VIT_07s0130g00070	AT5G23630	78	79	phosphate deficiency response 2 [Source:TAIR;Acc:AT5G23630]	Cation-transporting ATPase	PDR2	0.286802	0.300413	-0.019874	0.0818974	-0.718448	-0.129797	-0.515823	-0.181649	-0.20902	-0.43525	-0.312821	0.091424	-0.711803	-0.673106	-0.647679	-0.464826	-0.586413	-0.533115	-0.460623	-0.455375	-0.442801	-0.0129945	-0.27253	0.0585849	-0.357878	-0.354757	-0.329772	-0.270558	-0.107241	0.465512	0.874293	0.649502	0.753476	0.250176	0.275121	-0.026483	0.493945	0.636531	0.328762	0.712271	0.668613	0.283743	0.612382
VIT_12s0057g01290	AT3G07660	40	43	Kinase-related protein of unknown function (DUF1296) [Source:TAIR;Acc:AT3G07660]	Hydroxyproline-rich glycoprotein family protein-like		0.164969	-0.0389242	0.0425571	0.133602	-0.677066	-0.242867	-0.352074	0.19801	-0.0633429	-0.150415	0.0980993	0.606428	-0.279459	-0.421746	-0.41388	-0.45293	-0.15395	0.0159595	-0.00582328	0.0239186	-0.178178	-0.172033	-0.121484	0.147048	-0.300214	-0.328588	-0.21271	-0.599708	-0.441632	0.501588	0.678432	0.416626	0.753397	0.704071	0.57911	0.0602695	0.546399	0.630406	0.209356	0.324631	0.333421	0.118276	0.531823
VIT_15s0046g00940	AT4G01000	43	45	Ubiquitin-like superfamily protein [Source:TAIR;Acc:AT4G01000]	Ubiquitin family		0.363679	-0.0574786	0.223626	-0.00565584	-0.55161	-0.24219	-0.541862	-0.181968	-0.000976472	-0.370584	-0.156204	0.466743	-0.0986716	-0.456031	-0.408187	-0.188856	-0.0344386	0.204251	0.218222	0.0329824	0.086785	-0.0552119	0.412113	0.516589	0.322303	-0.0897657	-0.0949668	-0.152299	-0.166186	0.391963	0.383584	0.591581	0.753327	0.629306	0.763654	0.0234723	0.592049	0.227571	0.0534131	0.275107	0.073331	-0.177372	0.456517
VIT_03s0038g02430	AT2G16780	70	67	Transducin family protein / WD-40 repeat family protein [Source:TAIR;Acc:AT4G35050]	WD-40 repeat protein (MSI3)		0.360744	0.163653	0.265065	0.223881	-0.56115	-0.111296	-0.445331	0.0924985	-0.00189211	-0.184252	-0.135383	0.461287	-0.246802	-0.517935	-0.523614	-0.420827	-0.0586243	0.0819838	-0.015101	0.074743	-0.0100504	-0.0591146	0.304649	0.383765	0.0429952	-0.164671	-0.289265	-0.205454	-0.335201	0.328378	0.446652	0.694726	0.752983	0.707907	0.717725	0.193613	0.406176	0.346246	-0.00761929	0.30902	0.29803	-0.0322758	0.552785
VIT_01s0011g01690	AT5G37340	74	72	ZPR1 zinc-finger domain protein [Source:TAIR;Acc:AT5G22480]	Zinc finger (ZPR1-type) family protein		0.137946	-0.0786074	0.16543	-0.0467635	-0.500354	-0.183333	-0.525383	-0.231565	-0.193349	-0.474551	-0.351098	0.307435	-0.0437106	-0.420286	-0.444825	-0.115467	-0.0333662	0.0777746	0.121657	-0.0283837	0.151842	-0.0173471	0.42528	0.470878	0.232075	0.136572	0.0328504	-0.0302887	0.0023927	0.491494	0.388032	0.663989	0.75296	0.463374	0.774066	-0.0492489	0.405601	0.17938	-0.0201693	0.275096	-0.0118917	-0.255117	0.206467
VIT_14s0171g00530					Protein phosphatase 2 (formerly 2A), regulatory subunit B'		-0.0400575	-0.0326377	-0.3078	-0.321256	-0.7989	-0.327985	-0.663202	-0.424437	-0.545687	-0.779906	-0.492446	-0.104429	-0.495232	-0.458071	-0.713561	-0.412618	-0.538968	-0.484888	-0.46127	-0.675655	-0.511024	-0.0720096	-0.226929	-0.134081	-0.231568	-0.26026	-0.115665	-0.220079	0.181331	0.290294	0.624563	0.663436	0.752812	0.142254	0.250775	-0.100576	0.594506	0.642595	0.521647	0.806408	0.450775	0.33079	0.433625
VIT_03s0038g03830					DNA-binding bromodomain-containing protein		-0.0492835	-0.12338	-0.111808	-0.0559156	-0.798634	-0.625875	-0.785218	-0.361511	-0.504556	-0.499157	-0.196928	0.185251	-0.412384	-0.573354	-0.602148	-0.649728	-0.182529	-0.338672	-0.192264	-0.498328	-0.512569	-0.341417	-0.268926	0.0445443	-0.0343296	-0.441194	-0.219348	-0.413894	-0.118111	0.180493	0.537697	0.57886	0.752627	0.367442	0.294962	0.302366	0.70151	0.636515	0.498129	0.76772	0.407691	0.452811	0.609797
VIT_04s0008g05050	AT3G54980	50	49	Pentatricopeptide repeat (PPR) superfamily protein [Source:TAIR;Acc:AT3G54980]	Pentatricopeptide (PPR) repeat-containing protein		0.0538834	-0.074896	0.0538716	-0.150525	-0.518186	-0.0750466	-0.399559	-0.047749	-0.273602	-0.52712	-0.417747	0.222477	-0.0325657	-0.291903	-0.594769	-0.199147	-0.11934	0.0708375	-0.117645	-0.0688928	0.00503873	0.0986321	0.392809	0.206129	0.0605493	0.086724	-0.0154728	-0.10993	-0.00828818	0.488149	0.413977	0.698592	0.752454	0.507817	0.762285	-0.0117569	0.326723	0.270046	-0.00748064	0.26546	0.0742482	-0.120767	0.239044
VIT_13s0019g00700	AT3G07530	48	54	CONTAINS InterPro DOMAIN/s: Beta-Casp domain (InterPro:IPR022712); BEST Arabidopsis thaliana protein match is: cleavage and polyadenylation specificity factor 73 kDa subunit-II (TAIR:AT2G01730.1); Has 624 Blast hits to 615 proteins in 160 species: A /.../- 54; Bacteria - 6; Metazoa - 333; Fungi - 44; Plants - 93; Viruses - 0; Other Eukaryotes - 94 (source: NCBI BLink). [Source:TAIR;Acc:AT3G07530]	Unknown protein		0.120252	0.240313	0.178192	0.147988	-0.531763	-0.127059	-0.6235	-0.238042	-0.391542	-0.494538	-0.594829	0.0392064	-0.352353	-0.619045	-0.722329	-0.411554	-0.193738	-0.234021	-0.243823	-0.274268	-0.0882355	0.118171	0.276813	0.319191	0.0444783	0.130944	-0.155013	0.0541877	0.0742456	0.3334	0.469981	0.897571	0.752417	0.442566	0.569536	0.149829	0.240126	0.282185	0.0174365	0.505582	0.353395	0.00770339	0.326454
VIT_18s0089g00910	AT1G59750	69	67	auxin response factor 1 [Source:TAIR;Acc:AT1G59750]	Auxin response factor 1		-0.0843057	-0.190625	-0.214137	-0.233131	-0.601911	-0.139425	-0.40179	-0.0417821	-0.400155	-0.574016	-0.430646	0.217701	-0.0220317	-0.118877	-0.609019	-0.186585	-0.0751737	-0.00313541	-0.0402906	-0.161048	0.0428937	0.0270582	0.237969	0.110751	-0.13633	0.139586	-0.00737715	-0.178802	-0.0150491	0.377027	0.312637	0.632413	0.752389	0.471873	0.715072	-0.184524	0.394255	0.398714	0.204101	0.31877	0.0352819	-0.170454	0.0929317
VIT_02s0012g00480	AT5G47010	83	84	RNA helicase, putative [Source:TAIR;Acc:AT5G47010]	Regulator of nonsense transcripts 1	UPF1	0.160742	-0.00425212	-0.0133684	0.0886633	-0.601445	-0.234318	-0.373654	-0.0291063	-0.130491	-0.266827	-0.0432626	0.421234	-0.309025	-0.416069	-0.42386	-0.333802	-0.10656	-0.172585	-0.0624494	-0.120334	-0.113088	-0.040759	-0.119093	0.268695	-0.167052	-0.209261	-0.215693	-0.349295	-0.352747	0.703971	0.803102	0.392659	0.75221	0.416255	0.532267	0.0110242	0.488535	0.501356	0.222152	0.378477	0.282268	0.0197862	0.376409
VIT_01s0010g01780	AT2G02150	61	45	Tetratricopeptide repeat (TPR)-like superfamily protein [Source:TAIR;Acc:AT2G02150]	Pentatricopeptide (PPR) repeat-containing protein		0.0162316	-0.266258	-0.09969	-0.236696	-0.631566	-0.181342	-0.354853	-0.0249127	-0.187973	-0.435519	-0.144424	0.435552	-0.000205234	-0.176433	-0.377041	-0.133856	-0.12592	0.101299	0.0529364	-0.0058122	0.0562842	-0.0509928	0.162359	0.190873	-0.102082	-0.0346402	0.0753447	-0.342305	-0.128152	0.578596	0.454496	0.443992	0.752074	0.425944	0.726438	-0.229941	0.54579	0.423495	0.167145	0.250732	-0.0280826	-0.175672	0.21385
VIT_01s0011g01480	AT5G44800	55	53	chromatin remodeling 4 [Source:TAIR;Acc:AT5G44800]	CHR4/MI-2-like (chromatin remodeling 4)	CHR4	0.0889746	-0.079584	0.267801	0.0703594	-0.455484	-0.0925182	-0.415741	-0.114463	-0.0929148	-0.346661	-0.252464	0.453974	0.0321593	-0.408011	-0.313412	-0.0464959	-0.00436868	0.0811332	0.238166	0.159423	0.307423	-0.0250286	0.433202	0.597117	0.145391	0.274992	0.189071	-0.0949307	-0.0479589	0.693429	0.473491	0.583749	0.751988	0.484557	0.867573	-0.146821	0.340713	0.14981	-0.192126	0.109432	-0.109251	-0.414388	0.0699547
VIT_00s0479g00010					Protein kinase 6		0.120801	-0.241409	-0.223262	-0.165681	-0.739926	-0.306718	-0.366624	0.206978	-0.16184	-0.297456	0.0395814	0.519323	-0.0977277	-0.135588	-0.50464	-0.417345	-0.00852317	0.109945	-0.0465656	-0.0425113	-0.182687	-0.0910066	-0.0121252	-0.0202494	-0.18955	-0.387538	-0.308502	-0.565592	-0.450297	0.216643	0.37221	0.453799	0.751625	0.676767	0.616292	0.0784915	0.63465	0.638468	0.392294	0.3874	0.218869	0.158872	0.555107
VIT_16s0098g01760	AT5G53000	74	73	2A phosphatase associated protein of 46 kD [Source:TAIR;Acc:AT5G53000]	TAP46 (2A phosphatase associated protein of 46 KD)	TAP46	-0.238147	-0.344012	-0.45216	-0.197528	-0.863008	-0.533827	-0.572719	-0.187402	-0.445265	-0.503743	-0.0382463	0.33815	-0.24446	-0.206939	-0.383026	-0.408174	-0.123119	-0.211716	-0.0623185	-0.378467	-0.221187	-0.357834	-0.372657	-0.0348983	-0.381804	-0.251931	-0.0218623	-0.557224	-0.18256	0.197051	0.472476	0.383118	0.751542	0.344913	0.362446	-0.159107	0.722508	0.795913	0.610718	0.642629	0.189753	0.156117	0.292017
VIT_11s0016g03460	AT4G28880	74	78	casein kinase I-like 4 [Source:TAIR;Acc:AT4G28860]	Casein kinase I delta		-0.186982	-0.257749	-0.428019	-0.175812	-0.862748	-0.56737	-0.597171	-0.126846	-0.551201	-0.499228	-0.0933523	0.272394	-0.320067	-0.25781	-0.597313	-0.609703	-0.151148	-0.196009	-0.188104	-0.467755	-0.462086	-0.271001	-0.426792	-0.186067	-0.345297	-0.383731	-0.211581	-0.613187	-0.236814	0.252818	0.554925	0.39849	0.751499	0.464815	0.290635	0.0958722	0.698292	0.826443	0.662609	0.678752	0.375129	0.409129	0.4561
VIT_08s0040g02800	AT3G09560	53	54	Lipin family protein [Source:TAIR;Acc:AT3G09560]	Lipin	ATPAH1	-0.4616	-0.484261	-0.451448	-0.261281	-0.813909	-0.648554	-0.616598	-0.155285	-0.690589	-0.553104	-0.125252	0.292215	-0.049785	-0.146015	-0.513221	-0.525921	0.0738696	-0.106128	-0.101476	-0.374408	-0.291842	-0.39965	-0.266398	-0.12103	-0.248638	-0.201713	0.00905548	-0.553815	-0.139521	0.182185	0.35884	0.444666	0.751369	0.463953	0.436408	0.100739	0.603312	0.730886	0.549734	0.582079	0.0925476	0.273318	0.230147
VIT_14s0066g00800					Proline-rich family protein		0.0595921	-0.211293	-0.299104	-0.203422	-0.897799	-0.523874	-0.598796	-0.149179	-0.280679	-0.450831	0.0495684	0.377861	-0.40912	-0.389199	-0.464672	-0.534979	-0.329964	-0.174007	-0.16132	-0.395674	-0.490952	-0.322613	-0.379948	-0.107594	-0.288731	-0.595264	-0.214658	-0.643926	-0.25186	0.140334	0.566781	0.408431	0.751148	0.475581	0.301551	-0.000279422	0.858489	0.835985	0.645336	0.697064	0.414717	0.398155	0.674571
VIT_04s0008g00770	AT4G32520	73	73	serine hydroxymethyltransferase 3 [Source:TAIR;Acc:AT4G32520]	Glycine hydroxymethyltransferase	SHM3	-0.109758	-0.332477	-0.143578	-0.240039	-0.637274	-0.551858	-0.714729	-0.313836	-0.50297	-0.610883	-0.324575	0.251487	0.0617885	-0.250341	-0.578258	-0.395533	0.172179	0.201789	0.0958916	-0.246708	-0.100139	-0.186915	0.289604	0.22108	0.318554	-0.0309079	-0.0497929	-0.190078	-0.0259014	0.127583	0.162703	0.628122	0.750835	0.659323	0.650817	0.215313	0.565554	0.341147	0.317141	0.425771	0.00343625	0.0692431	0.302007
VIT_05s0020g00560	AT5G18525	59	60	protein serine/threonine kinases;protein tyrosine kinases;ATP binding;protein kinases [Source:TAIR;Acc:AT5G18525]			0.256252	0.300808	0.235896	0.195008	-0.507401	0.109391	-0.405131	-0.0663994	-0.111315	-0.348873	-0.451427	0.211237	-0.384372	-0.605048	-0.556108	-0.214859	-0.386364	-0.184178	-0.172273	-0.0679801	0.0588376	0.116879	0.231172	0.368182	-0.179246	0.159837	-0.0546343	-0.0270123	0.00484738	0.672837	0.67951	0.732801	0.750829	0.375483	0.642198	-0.169858	0.233028	0.295898	-0.115296	0.337179	0.315281	-0.206786	0.261857
VIT_07s0031g01750	AT1G10490	71	71	Domain of unknown function (DUF1726) ;Putative ATPase (DUF699) [Source:TAIR;Acc:AT3G57940]	N-acetyltransferase 10		-0.0803844	-0.211658	0.00075915	-0.0587707	-0.605334	-0.648863	-0.796896	-0.480367	-0.478932	-0.535529	-0.276973	0.216495	-0.110963	-0.481086	-0.518831	-0.462372	0.150537	-0.0627967	0.0770362	-0.330251	-0.188949	-0.279107	0.116609	0.367435	0.373673	-0.110046	-0.0846241	-0.165259	-0.0631664	0.317336	0.429847	0.591693	0.750674	0.476308	0.532172	0.352655	0.552926	0.305898	0.276489	0.519771	0.104733	0.147874	0.345667
VIT_08s0056g01320	AT5G35910	48	39	Polynucleotidyl transferase, ribonuclease H fold protein with HRDC domain [Source:TAIR;Acc:AT5G35910]	Exosome complex exonuclease RRP6		-0.180765	-0.340716	-0.225047	-0.0607985	-0.664844	-0.302282	-0.28576	0.167879	-0.258224	-0.252239	0.0776693	0.60052	0.02796	-0.0806774	-0.304028	-0.270181	0.112399	0.0746357	0.110451	0.0518322	0.0687113	-0.222174	-0.0875941	0.1549	-0.315873	-0.0469134	0.0147792	-0.556623	-0.382371	0.572525	0.523842	0.322819	0.750502	0.599538	0.680505	-0.110989	0.481793	0.602658	0.251039	0.219246	0.00285337	-0.0925976	0.138471
VIT_10s0003g00350	AT1G28470	50	55	NAC domain containing protein 10 [Source:TAIR;Acc:AT1G28470]	NAC domain-containing protein 73	ANAC010	-0.341098	-0.3614	-0.464616	-0.280824	-0.919765	-0.55326	-0.581796	-0.08131	-0.633733	-0.549721	-0.095828	0.269927	-0.25976	-0.214239	-0.579068	-0.623922	-0.234395	-0.191351	-0.282891	-0.461475	-0.503893	-0.33013	-0.425725	-0.306645	-0.467295	-0.387337	-0.0610066	-0.674745	-0.12604	0.11828	0.435705	0.451481	0.750077	0.473012	0.3135	0.0185447	0.709695	0.916675	0.654475	0.681112	0.315821	0.443747	0.421252
VIT_17s0000g05450	AT5G62640	56	56	proline-rich family protein [Source:TAIR;Acc:AT5G62640]	ELF5 (early flowering 5)	ELF5	0.0169833	-0.274549	0.0531831	-0.0139694	-0.554422	-0.284451	-0.440995	0.0673886	-0.157431	-0.304225	-0.0942971	0.592282	0.156604	-0.207104	-0.384749	-0.245282	0.223811	0.386341	0.305298	0.177112	0.216906	-0.0935604	0.402586	0.368281	0.138673	0.0719413	0.0233744	-0.308725	-0.255489	0.321032	0.210116	0.51871	0.750027	0.797978	0.871064	0.0351737	0.477678	0.309857	0.0350635	0.127972	-0.115304	-0.250273	0.225394
VIT_07s0031g01210	AT4G39680	50	52	SAP domain-containing protein [Source:TAIR;Acc:AT4G39680]	Apoptotic chromatin condensation inducer 1		0.141138	0.0285811	0.056203	-0.023188	-0.521458	0.0186196	-0.359491	0.0766375	-0.183303	-0.385405	-0.382149	0.31855	-0.100046	-0.323197	-0.605953	-0.247397	-0.186716	0.173327	-0.0708134	0.023584	0.0739202	0.140985	0.366778	0.199253	-0.0804928	0.148814	-0.0400885	-0.126516	-0.0548682	0.53615	0.401776	0.63419	0.749221	0.622465	0.768191	-0.120599	0.308136	0.315689	-0.0231963	0.197471	0.138852	-0.19825	0.233335
VIT_17s0000g01350	AT4G24900	50	50	unknown protein; Has 119 Blast hits to 96 proteins in 40 species: Archae - 0; Bacteria - 0; Metazoa - 81; Fungi - 0; Plants - 34; Viruses - 0; Other Eukaryotes - 4 (source: NCBI BLink). [Source:TAIR;Acc:AT4G24900]	Unknown		0.0568122	0.153281	-0.0398747	0.27308	-0.680335	-0.433401	-0.61867	0.00224021	-0.453758	-0.255005	-0.223301	0.249445	-0.468679	-0.561815	-0.786988	-0.84648	-0.0192583	-0.135033	-0.314165	-0.337907	-0.425656	-0.227557	-0.172472	0.0323826	-0.180684	-0.341074	-0.502963	-0.371394	-0.370988	0.200415	0.547859	0.66025	0.749204	0.675979	0.382058	0.509269	0.402898	0.619651	0.355057	0.621219	0.592914	0.433824	0.629645
VIT_19s0014g02260	AT5G53930	21	23	unknown protein; LOCATED IN: chloroplast; Has 1807 Blast hits to 1807 proteins in 277 species: Archae - 0; Bacteria - 0; Metazoa - 736; Fungi - 347; Plants - 385; Viruses - 0; Other Eukaryotes - 339 (source: NCBI BLink). [Source:TAIR;Acc:AT5G53930]	Unknown protein		0.283433	0.296362	0.0722071	0.333695	-0.612606	-0.113342	-0.387579	0.116899	-0.173384	-0.157718	-0.14095	0.356183	-0.548479	-0.577652	-0.64041	-0.572464	-0.217844	-0.227487	-0.287295	-0.169373	-0.233351	-0.0520393	-0.155646	0.180209	-0.333191	-0.242702	-0.438249	-0.31731	-0.39942	0.532487	0.788729	0.570459	0.749043	0.555456	0.452666	0.159482	0.358938	0.585266	0.204003	0.480616	0.593584	0.179778	0.543649
VIT_05s0020g00620	AT3G17360	48	45	phragmoplast orienting kinesin 1 [Source:TAIR;Acc:AT3G17360]	Kinesin phragmoplast orienting kinesin 1	POK1	0.0258629	0.0789877	0.156052	0.1267	-0.479001	-0.239471	-0.610754	-0.204029	-0.399403	-0.467372	-0.51736	0.146015	-0.169842	-0.521213	-0.682045	-0.417488	0.03959	-0.0135937	-0.096179	-0.175594	-0.0156301	0.0245566	0.364348	0.342729	0.18099	0.129993	-0.137117	0.0218764	-0.0206684	0.346676	0.385798	0.803565	0.74898	0.556019	0.674099	0.255413	0.250672	0.206731	-0.0121947	0.38809	0.190381	-0.0523627	0.268803
VIT_07s0005g04650	AT5G43920	64	64	transducin family protein / WD-40 repeat family protein [Source:TAIR;Acc:AT5G43920]	Transducin family protein / WD-40 repeat		-0.115529	-0.423094	-0.43936	-0.404	-0.73473	-0.440628	-0.508334	-0.0529735	-0.433251	-0.607001	-0.234306	0.316829	0.0499551	0.00807846	-0.60755	-0.347773	0.0588601	0.260616	0.0100805	-0.238316	-0.1357	-0.111491	0.122634	-0.0948822	-0.036965	-0.157521	-0.129688	-0.419438	-0.160609	0.0709253	0.156392	0.515809	0.748704	0.683367	0.624346	-0.0131348	0.635461	0.55036	0.495719	0.423257	0.0494282	0.0750563	0.331058
VIT_18s0001g05630	AT4G10070	36	39	KH domain-containing protein [Source:TAIR;Acc:AT4G10070]	far upstream element-binding protein		0.336329	0.349188	0.0316711	0.381808	-0.655321	-0.246473	-0.510087	0.0826324	-0.178295	-0.129731	-0.150012	0.305424	-0.625949	-0.622593	-0.727812	-0.76264	-0.150534	-0.222669	-0.302051	-0.26348	-0.368002	-0.0729542	-0.195414	0.122411	-0.261624	-0.402141	-0.634961	-0.324253	-0.489415	0.325679	0.708297	0.599013	0.748685	0.637219	0.366981	0.374432	0.410348	0.613684	0.313665	0.590185	0.707029	0.334373	0.717007
VIT_19s0027g01670					Cyclin-T1-4		0.0180483	0.0168629	0.0731831	0.158396	-0.570874	-0.229126	-0.429799	0.140688	-0.345239	-0.235082	-0.208133	0.39754	-0.179341	-0.391706	-0.644297	-0.569721	0.0336584	0.0117679	-0.120991	-0.0424311	-0.135137	-0.16877	0.12786	0.160024	-0.125664	-0.104912	-0.252373	-0.31952	-0.300589	0.348774	0.432234	0.655673	0.748561	0.728118	0.670944	0.287148	0.335084	0.459536	0.102783	0.322164	0.291774	0.121651	0.398878
VIT_03s0038g04610	AT4G25730	59	62	FtsJ-like methyltransferase family protein [Source:TAIR;Acc:AT4G25730]	FtsJ-like methyltransferase family		0.157083	-0.110172	0.121525	-0.203104	-0.536629	-0.00100345	-0.379466	-0.136056	-0.0791169	-0.511217	-0.321524	0.333191	-0.0295946	-0.330871	-0.360169	0.0411441	-0.269009	0.0359013	0.0736177	0.0329119	0.170203	0.0898558	0.408891	0.366756	0.0501965	0.136317	0.175726	-0.0996625	0.0797995	0.582198	0.429149	0.613741	0.748427	0.35871	0.799041	-0.33402	0.463092	0.24343	-0.044312	0.213615	-0.055254	-0.342141	0.167788
VIT_12s0028g00090	AT1G79490	79	75	Pentatricopeptide repeat (PPR) superfamily protein [Source:TAIR;Acc:AT1G79490]	Pentatricopeptide (PPR) repeat-containing protein	EMB2217	0.10146	0.0437864	0.0524496	0.219546	-0.738254	-0.320477	-0.463394	0.0229399	-0.197697	-0.165017	0.0745245	0.485696	-0.478219	-0.573956	-0.437946	-0.572198	-0.283084	-0.229637	-0.196089	-0.167445	-0.322457	-0.309399	-0.350726	0.126901	-0.384248	-0.393916	-0.200035	-0.582584	-0.356463	0.537409	0.786559	0.412519	0.74809	0.462674	0.395907	0.0960542	0.581028	0.722433	0.287044	0.518984	0.464609	0.269159	0.568178
VIT_07s0191g00200					RNA helicase		0.141072	-0.0930143	0.143456	0.064543	-0.53225	-0.225399	-0.421448	-0.117999	-0.119318	-0.270456	-0.0955503	0.504038	-0.122552	-0.410437	-0.331961	-0.192007	-0.0795194	0.0727605	0.182364	0.0366693	0.0892634	-0.159613	0.131455	0.463578	0.0214424	0.0212002	0.0277044	-0.272797	-0.189596	0.834768	0.645847	0.393188	0.747498	0.48782	0.709671	-0.0971078	0.496984	0.31768	0.0442969	0.188443	0.0550175	-0.195182	0.218757
VIT_17s0000g01830	AT5G63320	53	38	Transcription factor GTE10 [Source:UniProtKB/Swiss-Prot;Acc:Q9FGW9]	Global transcription factor group E8	NPX1	-0.169317	-0.311026	-0.178862	-0.00699413	-0.655226	-0.510495	-0.577987	-0.212136	-0.393864	-0.380776	-0.097363	0.445924	-0.0736405	-0.275783	-0.367602	-0.331647	0.150358	-0.0272278	0.205767	-0.159484	0.0525759	-0.295514	-0.0673049	0.305452	-0.0623347	-0.0128529	0.00308368	-0.392591	-0.235213	0.457131	0.461482	0.376075	0.747348	0.408638	0.592868	-0.0192031	0.578182	0.461077	0.316692	0.400406	-0.00299022	-0.105188	0.1402
VIT_09s0002g03410	AT3G16500	34	55	phytochrome-associated protein 1 [Source:TAIR;Acc:AT3G16500]	Phytochrome-associated protein 1 (PAP1)		0.0307712	0.0431016	-0.0639274	-0.0334862	-0.688584	-0.0605321	-0.462615	-0.111129	-0.250011	-0.475195	-0.331819	0.212415	-0.345878	-0.442479	-0.458314	-0.219928	-0.420544	-0.277646	-0.187182	-0.20355	-0.0378331	-0.00102163	-0.0201663	0.125191	-0.367148	0.0277764	0.0388257	-0.240302	0.0354857	0.413337	0.539978	0.622075	0.747144	0.23341	0.501917	-0.307802	0.433189	0.53725	0.159008	0.509271	0.250086	-0.0969027	0.248111
VIT_04s0023g02510					Glycosyl transferase family 1 protein		0.342904	0.0001089	0.231006	0.0348744	-0.612482	-0.394499	-0.712627	-0.425708	-0.110551	-0.431839	-0.186366	0.33855	-0.29313	-0.651114	-0.414935	-0.277976	-0.157645	-0.0564999	0.11492	-0.184655	-0.0944361	-0.207407	0.189905	0.533161	0.331864	-0.192502	-0.10829	-0.154775	-0.0739804	0.378457	0.50959	0.604307	0.747087	0.420369	0.562662	0.0903809	0.664534	0.28114	0.164766	0.493009	0.209517	0.00314303	0.539838
VIT_10s0003g02740	AT1G29350	37	39	Kinase-related protein of unknown function (DUF1296) [Source:TAIR;Acc:AT1G29350]	TA9		-0.0833622	-0.125385	-0.00502677	-0.0644409	-0.725017	-0.326863	-0.582756	-0.276602	-0.32152	-0.49745	-0.15659	0.28913	-0.294585	-0.526716	-0.34282	-0.297642	-0.321405	-0.284983	-0.0692335	-0.265917	-0.179873	-0.138189	-0.136656	0.201863	-0.1848	-0.121672	0.136262	-0.345848	0.0266225	0.450487	0.645562	0.497877	0.746699	0.263132	0.439008	-0.150161	0.591852	0.57536	0.248932	0.536995	0.180733	0.0525785	0.287286
VIT_17s0000g08800					No hit		0.0752637	0.0805932	-0.0686465	0.217711	-0.644099	-0.410123	-0.580205	0.0357163	-0.386033	-0.256802	-0.200559	0.310604	-0.343717	-0.445049	-0.735721	-0.753343	0.0966206	0.000349729	-0.204776	-0.248709	-0.293106	-0.135546	-0.0402484	0.0733534	-0.095948	-0.284833	-0.488384	-0.340869	-0.406006	0.135147	0.444779	0.63583	0.746416	0.744155	0.482302	0.46067	0.406363	0.558398	0.332571	0.537663	0.471669	0.307569	0.570606
VIT_04s0008g03170	AT3G49600	61	63	ubiquitin-specific protease 26 [Source:TAIR;Acc:AT3G49600]	Ubiquitin-specific protease 26 (UBP26)	UBP26	0.184314	0.246208	0.0147204	0.172923	-0.558368	-0.16221	-0.462706	-0.117873	-0.285399	-0.347314	-0.352197	0.14023	-0.486891	-0.545478	-0.666593	-0.467143	-0.221746	-0.316291	-0.333752	-0.31646	-0.249416	-0.00779846	-0.0703932	0.20891	-0.174585	-0.126211	-0.349253	-0.152895	-0.199974	0.61701	0.798012	0.640511	0.746329	0.431264	0.444001	0.153892	0.296029	0.446506	0.195558	0.496503	0.503899	0.15685	0.412558
VIT_07s0005g04490	AT2G20330	61	70	Transducin/WD40 repeat-like superfamily protein [Source:TAIR;Acc:AT2G20330]	Transducin protein		0.278294	-0.139432	0.164512	0.262606	-0.613462	-0.351766	-0.354132	0.250044	0.0853834	0.0641183	0.328727	0.866293	-0.0893623	-0.357193	-0.260653	-0.416378	0.212027	0.248901	0.306985	0.270325	0.0628168	-0.336712	0.0341347	0.436637	-0.0302305	-0.330362	-0.274832	-0.601573	-0.691115	0.511713	0.534024	0.310952	0.746318	0.811154	0.740933	0.20252	0.614301	0.491196	0.144291	0.175036	0.143819	-0.0313688	0.545611
VIT_13s0064g00130					R protein disease resistance protein		-0.207619	-0.526888	-0.246446	-0.365207	-0.705406	-0.404367	-0.428558	-0.0788563	-0.347076	-0.508454	-0.041832	0.498178	0.136736	-0.0660996	-0.327513	-0.176641	-0.0092734	0.222818	0.181738	-0.0593139	-0.0107918	-0.178497	0.0509716	0.084941	-0.0825081	-0.0636178	0.194467	-0.502005	-0.112074	0.503686	0.372109	0.309495	0.746274	0.50407	0.689919	-0.205254	0.67934	0.524395	0.321032	0.25653	-0.153672	-0.0872493	0.140801
VIT_03s0017g01340					Synaptotagmin binding, cytoplasmic RNA interacting		-0.0976376	0.0176157	0.00755343	0.0454708	-0.689636	-0.412255	-0.719543	-0.436869	-0.471805	-0.522752	-0.346546	0.0960185	-0.415124	-0.619913	-0.517413	-0.463336	-0.253995	-0.478771	-0.161919	-0.438575	-0.270911	-0.218462	-0.147787	0.248861	-0.0880068	-0.10572	-0.0195493	-0.186118	0.0501461	0.394656	0.63941	0.643118	0.746095	0.197388	0.370934	0.0829996	0.502928	0.488033	0.269449	0.664109	0.311403	0.158468	0.307686
VIT_12s0028g00440	AT1G22280	75	51	Probable protein phosphatase 2C 9 [Source:UniProtKB/Swiss-Prot;Acc:Q9LME4]	Protein phosphatase 2C		0.0691456	-0.35319	-0.241508	-0.277849	-0.849383	-0.495554	-0.493368	-0.051271	-0.185112	-0.396918	0.170196	0.526153	-0.20692	-0.265587	-0.346452	-0.388658	-0.207564	-0.0244702	-0.0107046	-0.204139	-0.353632	-0.349049	-0.253135	-0.0274143	-0.190539	-0.562932	-0.140851	-0.691842	-0.319843	0.246518	0.503978	0.328595	0.746065	0.514462	0.445614	-0.0353612	0.886342	0.760615	0.568784	0.531513	0.230058	0.279414	0.617879
VIT_09s0002g07020	AT3G15880	77	77	WUS-interacting protein 2 [Source:TAIR;Acc:AT3G15880]	TPR4/WSIP2 (topless-related 4)	WSIP2	-0.213293	-0.312204	-0.597563	-0.310959	-0.83808	-0.576776	-0.575852	-0.122462	-0.632811	-0.572337	-0.191807	0.202861	-0.26064	-0.11838	-0.701257	-0.623778	-0.0934747	-0.0463099	-0.249684	-0.528779	-0.473075	-0.241139	-0.347096	-0.290915	-0.313504	-0.355144	-0.278639	-0.527639	-0.204643	0.174563	0.431328	0.414293	0.746039	0.56615	0.317301	0.0869351	0.665785	0.807204	0.743084	0.646743	0.357751	0.409325	0.418247
VIT_05s0102g00360	AT3G59410	55	20	protein kinase family protein [Source:TAIR;Acc:AT3G59410]	On-specific serine/threonine protein kinase		-0.0246256	-0.0935466	-0.203872	0.0944723	-0.77373	-0.547129	-0.542385	0.026144	-0.401936	-0.245005	0.0514831	0.428333	-0.396547	-0.421975	-0.581993	-0.74303	-0.0499611	-0.134331	-0.175493	-0.309357	-0.467513	-0.332947	-0.414018	-0.0575101	-0.300755	-0.492582	-0.389954	-0.638788	-0.463357	0.341312	0.675162	0.386507	0.746006	0.614911	0.330542	0.330618	0.604437	0.775255	0.521574	0.590382	0.491384	0.457771	0.60234
VIT_14s0068g01010	AT5G13950	36	25	unknown protein; BEST Arabidopsis thaliana protein match is: unknown protein (TAIR:AT1G02290.1); Has 147 Blast hits to 145 proteins in 44 species: Archae - 0; Bacteria - 2; Metazoa - 56; Fungi - 6; Plants - 81; Viruses - 0; Other Eukaryotes - 2 (sou /.../CBI BLink). [Source:TAIR;Acc:AT5G13950]	Unknown protein		-0.0563669	-0.250131	-0.280315	-0.243387	-0.82292	-0.289583	-0.359469	0.0705459	-0.299166	-0.410435	0.0161258	0.409462	-0.24135	-0.201789	-0.45843	-0.400982	-0.32504	-0.105234	-0.203257	-0.224779	-0.347007	-0.143326	-0.289867	-0.143438	-0.441304	-0.376457	-0.0696618	-0.63954	-0.233722	0.457234	0.618861	0.35908	0.74548	0.453591	0.444661	-0.143189	0.6852	0.793419	0.459283	0.47298	0.275864	0.249262	0.441315
VIT_14s0066g01200	AT3G01510	72	71	like SEX4 1 [Source:TAIR;Acc:AT3G01510]	Protein kinase beta-1 subunit 5'-AMP-activated	LSF1	0.12003	0.0829517	-0.0889858	-0.074276	-0.622008	-0.396248	-0.782919	-0.522236	-0.447971	-0.688574	-0.585901	-0.0734959	-0.372631	-0.520593	-0.725581	-0.400781	-0.139534	-0.283312	-0.206415	-0.541344	-0.236789	-0.0465469	0.14705	0.261412	0.225432	-0.048879	-0.24272	0.048693	0.0954205	0.153749	0.418192	0.809656	0.745359	0.367529	0.418506	0.17734	0.44519	0.324155	0.330869	0.683422	0.354569	0.126072	0.403431
VIT_01s0010g03410	AT4G01570	67	66	Tetratricopeptide repeat (TPR)-like superfamily protein [Source:TAIR;Acc:AT4G01570]	Pentatricopeptide (PPR) repeat-containing protein		0.0607852	-0.0444855	0.137666	0.202604	-0.594777	-0.25894	-0.45835	0.0818715	-0.21811	-0.202732	-0.0828618	0.502344	-0.135696	-0.428393	-0.478824	-0.425531	0.0662367	0.0391202	0.073805	0.0441626	0.0070873	-0.100699	0.125185	0.323387	-0.0613572	-0.0841915	-0.140348	-0.35922	-0.327361	0.446919	0.457792	0.55296	0.74535	0.613038	0.674079	0.173957	0.42211	0.427804	0.0488307	0.301961	0.164877	-0.0306945	0.364403
VIT_04s0008g01680					EMB2745		-0.0440585	-0.318022	-0.0173473	-0.0732751	-0.556076	-0.383057	-0.443462	0.0133091	-0.258563	-0.325129	-0.0731092	0.523668	0.136058	-0.182458	-0.416098	-0.3174	0.267993	0.257063	0.19451	0.0774571	0.0864138	-0.191548	0.271083	0.29619	0.15213	-0.0601221	-0.0715229	-0.339954	-0.318932	0.386756	0.286727	0.473877	0.74517	0.653705	0.799663	0.167285	0.49848	0.326388	0.129577	0.212014	-0.0778121	-0.106471	0.263793
VIT_18s0001g14970	AT1G43980	46	35	Tetratricopeptide repeat (TPR)-like superfamily protein [Source:TAIR;Acc:AT1G43980]	Pentatricopeptide (PPR) repeat-containing		0.0917217	-0.259689	-0.0960659	-0.150322	-0.552804	-0.2544	-0.417141	-0.0779178	-0.165977	-0.40304	-0.167087	0.463751	0.0660408	-0.151935	-0.390154	-0.114898	0.0866594	0.249917	0.210041	0.0169698	0.177866	-0.149218	0.286032	0.34914	0.103984	0.06204	-0.0114315	-0.230132	-0.179803	0.512197	0.347978	0.430978	0.745167	0.555255	0.786883	-0.140842	0.523101	0.304985	0.161816	0.191454	-0.0786321	-0.264776	0.175682
VIT_14s0083g00960	AT3G02260	68	67	auxin transport protein (BIG) [Source:TAIR;Acc:AT3G02260]	Auxin transport protein (BIG)	BIG	0.119117	-0.174714	0.00753344	-0.0643115	-0.507509	-0.286883	-0.495015	-0.238276	-0.152055	-0.425379	-0.232241	0.397629	-0.00802408	-0.29655	-0.391369	-0.127045	0.0725344	0.141549	0.265971	-0.0323354	0.173825	-0.00668917	0.285319	0.477139	0.226626	0.131662	0.0184201	-0.13	-0.129582	0.646979	0.48853	0.428757	0.745079	0.499074	0.73804	-0.0912154	0.490773	0.204644	0.0839251	0.210873	-0.0517281	-0.289673	0.147401
VIT_01s0011g00160				reversibly glycosylated polypeptide 3 [Source:TAIR;Acc:AT3G08900]	Alpha-1,4-glucan-protein synthase		-0.0314811	0.0495836	-0.255865	-0.175711	-0.830735	-0.25775	-0.616706	-0.241243	-0.454308	-0.650069	-0.409199	-0.00532087	-0.53037	-0.474069	-0.658728	-0.478385	-0.54464	-0.472052	-0.457924	-0.557733	-0.460185	-0.0609891	-0.240322	-0.157405	-0.406748	-0.275466	-0.137037	-0.320641	0.0851754	0.0850696	0.534704	0.734984	0.745072	0.261746	0.262459	-0.0976162	0.551128	0.733624	0.464261	0.796761	0.512436	0.318389	0.487471
VIT_00s0341g00060	AT5G47400	39	21	unknown protein; FUNCTIONS IN: molecular_function unknown; LOCATED IN: endomembrane system; EXPRESSED IN: 23 plant structures; EXPRESSED DURING: 13 growth stages; Has 1807 Blast hits to 1807 proteins in 277 species: Archae - 0; Bacteria - 0; Metazoa /.../; Fungi - 347; Plants - 385; Viruses - 0; Other Eukaryotes - 339 (source: NCBI BLink). [Source:TAIR;Acc:AT5G47400]	Unknown protein		0.439002	0.258243	0.32885	0.23392	-0.56689	-0.134439	-0.501413	-0.18315	0.0224041	-0.233365	-0.153668	0.360718	-0.484074	-0.720355	-0.439769	-0.325818	-0.348263	-0.23693	-0.0826313	-0.107489	-0.140705	-0.130997	0.0521171	0.482091	0.0134208	-0.21339	-0.205859	-0.189247	-0.190548	0.663317	0.778269	0.58284	0.744437	0.404732	0.532273	0.0422533	0.491472	0.359116	0.0329477	0.411805	0.412927	0.0168069	0.556659
VIT_11s0052g00580					No hit		-0.129624	0.030405	-0.199747	-0.0678905	-0.790023	-0.423958	-0.706018	-0.292131	-0.643015	-0.613272	-0.392773	0.000448214	-0.518706	-0.556761	-0.7564	-0.661413	-0.350301	-0.464441	-0.474595	-0.609308	-0.554614	-0.189092	-0.29151	-0.124671	-0.268581	-0.301298	-0.219512	-0.318372	0.0271579	0.132326	0.580927	0.717337	0.744217	0.333949	0.239349	0.194687	0.501806	0.70489	0.468416	0.814353	0.547072	0.464011	0.499998
VIT_09s0002g01120	AT1G72560	73	73	ARM repeat superfamily protein [Source:TAIR;Acc:AT1G72560]	Exportin PAUSED	PSD	0.174846	0.177614	0.0410634	0.134491	-0.576243	-0.0367505	-0.332152	0.0743998	-0.171137	-0.282522	-0.241734	0.294975	-0.375342	-0.459424	-0.577569	-0.391952	-0.292439	-0.0925194	-0.285862	-0.120234	-0.148447	0.0545081	-0.0047972	0.147444	-0.296235	-0.0802126	-0.202492	-0.264091	-0.212977	0.673714	0.743202	0.565812	0.744206	0.522646	0.546769	-0.0114509	0.297647	0.49399	0.0895963	0.349117	0.405424	0.0415939	0.373747
VIT_03s0038g02070	AT2G16640	50	53	translocon outer complex protein 120 [Source:TAIR;Acc:AT3G16620]	TOC132		-0.100947	-0.315952	0.0426206	0.0919973	-0.588642	-0.278047	-0.267371	0.258739	-0.135621	-0.101456	0.182152	0.769695	0.0881413	-0.201913	-0.233674	-0.280182	0.172912	0.188369	0.257609	0.261564	0.145078	-0.253873	0.0375839	0.283594	-0.202173	-0.0620788	0.0481392	-0.596513	-0.454278	0.650888	0.522538	0.307593	0.743891	0.677213	0.79696	0.0012967	0.470585	0.499319	0.0544015	0.0910188	-0.0596064	-0.156718	0.196614
VIT_11s0052g00180	AT5G12220	41	7	las1-like family protein [Source:TAIR;Acc:AT5G12220]	Las1		0.0229517	-0.273023	-0.297398	-0.243046	-0.755624	-0.403777	-0.47355	-0.1041	-0.267984	-0.448478	-0.0485014	0.384161	-0.208473	-0.22503	-0.429127	-0.299053	-0.186324	-0.0135301	-0.0194813	-0.254371	-0.22496	-0.284474	-0.172095	0.0277131	-0.214188	-0.30612	-0.115998	-0.501972	-0.207962	0.406114	0.53702	0.391922	0.743808	0.491787	0.474139	-0.130568	0.686343	0.650257	0.498634	0.471582	0.205119	0.133355	0.407521
VIT_00s0229g00030				RGPR-related [Source:TAIR;Acc:AT5G47490]	SEC16 homolog B		0.0987646	0.207186	0.118107	0.312195	-0.683672	-0.307895	-0.536814	-0.0975225	-0.285948	-0.209565	-0.0981574	0.302944	-0.605709	-0.724201	-0.536084	-0.637808	-0.325936	-0.446604	-0.272152	-0.300467	-0.40539	-0.183367	-0.374337	0.17384	-0.34453	-0.329464	-0.26039	-0.424879	-0.279391	0.6424	0.933845	0.499826	0.743799	0.367162	0.309968	0.204814	0.460458	0.645157	0.242603	0.58747	0.575982	0.325409	0.534541
VIT_06s0004g07430	AT5G58440	71	67	sorting nexin 2B [Source:TAIR;Acc:AT5G07120]	Phox (PX) domain-containing protein		-0.0514672	-0.159733	-0.152316	0.00264215	-0.819265	-0.457643	-0.557398	-0.0474463	-0.313544	-0.333941	0.0554127	0.442256	-0.3361	-0.431825	-0.415865	-0.545925	-0.215093	-0.144293	-0.0887041	-0.244742	-0.333391	-0.301162	-0.310055	0.0172604	-0.332802	-0.378706	-0.111398	-0.613389	-0.266319	0.265958	0.586818	0.438286	0.743655	0.54737	0.37872	0.0465762	0.672653	0.773557	0.432168	0.571726	0.347623	0.29188	0.514219
VIT_08s0058g01300	AT4G32010	45	53	HSI2-like 1 [Source:TAIR;Acc:AT4G32010]	High-level expression of sugar-inducible like 1	HSL1	-0.0912769	-0.356666	-0.0468639	-0.128188	-0.620722	-0.343999	-0.427461	0.152666	-0.278556	-0.330894	-0.0758362	0.569139	0.162338	-0.142315	-0.477939	-0.373089	0.159705	0.378207	0.199817	0.10952	0.00623843	-0.128123	0.271241	0.108773	0.0258783	-0.0689214	-0.0126649	-0.471839	-0.266405	0.309191	0.212132	0.482465	0.743175	0.832592	0.803151	0.129635	0.518472	0.433083	0.143438	0.167448	-0.0506288	-0.0400477	0.301528
VIT_03s0038g02350					No hit		-0.0249376	-0.0696153	-0.357152	-0.206687	-0.779914	-0.467581	-0.73272	-0.345031	-0.549579	-0.691743	-0.445443	0.000824274	-0.386741	-0.367214	-0.774019	-0.552436	-0.198612	-0.229243	-0.307383	-0.603778	-0.40696	-0.114416	-0.0953403	-0.0727504	-0.0751734	-0.239978	-0.274273	-0.228346	0.00559883	-0.0882308	0.33838	0.706459	0.742457	0.461913	0.323319	0.113499	0.587572	0.613837	0.568993	0.771619	0.420546	0.31337	0.482531
VIT_18s0001g10300					Basic helix-loop-helix (bHLH) family		0.0780282	-0.0478205	-0.230437	-0.167995	-0.817556	-0.278315	-0.479204	0.0723198	-0.328346	-0.448611	-0.164971	0.251992	-0.39011	-0.34866	-0.695021	-0.584445	-0.370185	-0.172824	-0.364004	-0.335867	-0.504611	-0.0658848	-0.202314	-0.247115	-0.361379	-0.472315	-0.316893	-0.53077	-0.214346	0.135467	0.497334	0.594515	0.742287	0.555513	0.381191	0.099713	0.613521	0.764553	0.470142	0.626773	0.505254	0.415453	0.669806
VIT_00s0361g00100				phosphoinositide binding [Source:TAIR;Acc:AT1G61690]	Zinc-binding protein		0.0633026	-0.144842	0.141661	0.163716	-0.55107	-0.195428	-0.27498	0.160876	-0.0471225	-0.0808621	0.12877	0.702352	-0.0612134	-0.3368	-0.237719	-0.255623	0.0137929	0.104053	0.215433	0.217491	0.118877	-0.224148	0.01751	0.384076	-0.181011	-0.0498676	0.0155806	-0.484013	-0.407707	0.855878	0.692742	0.289477	0.74228	0.570551	0.743294	-0.0574589	0.463196	0.436972	0.00759731	0.10341	0.0405846	-0.172405	0.226658
VIT_15s0046g01370	AT2G46320	61	68	Mitochondrial substrate carrier family protein [Source:TAIR;Acc:AT2G46320]	Carrier protein, Mitochondrial		-0.244015	-0.286398	-0.128639	-0.0825338	-0.70176	-0.449587	-0.65856	-0.21217	-0.459706	-0.529529	-0.25024	0.316875	-0.039256	-0.324959	-0.43029	-0.364819	0.0193227	0.0630232	0.0950263	-0.18275	0.00806086	-0.176329	0.114188	0.186827	-0.0546983	0.0673846	0.141479	-0.310543	-0.0076139	0.135442	0.232725	0.60874	0.742131	0.520262	0.590107	-0.0260887	0.525162	0.488039	0.245907	0.46059	0.00571182	-0.0574311	0.179154
VIT_10s0071g00060					No hit		0.230821	-0.12557	0.164487	-0.0627854	-0.658734	-0.258087	-0.540813	-0.177517	-0.0913747	-0.405625	-0.0947861	0.453165	-0.173308	-0.475057	-0.351261	-0.184505	-0.209636	0.00539023	0.124583	-0.0550766	-0.0422646	-0.140343	0.164131	0.365587	0.0953419	-0.157799	0.0163466	-0.327099	-0.0930573	0.37638	0.452592	0.517296	0.742109	0.457738	0.621598	-0.0899271	0.670108	0.414639	0.140547	0.386985	0.114735	-0.0490909	0.459449
VIT_06s0004g04340	AT5G02530	63	53	THO complex subunit 4B [Source:UniProtKB/Swiss-Prot;Acc:Q8L719]	ALY protein		-0.24432	-0.384758	-0.306015	-0.0712251	-0.794613	-0.762923	-0.738143	-0.264554	-0.496227	-0.423092	-0.00604946	0.400067	-0.107592	-0.27518	-0.390818	-0.553878	0.217004	-0.0663657	0.125428	-0.305724	-0.183846	-0.471461	-0.212691	0.147352	-0.0264577	-0.260823	-0.114451	-0.504001	-0.286547	0.0488102	0.313161	0.439431	0.7421	0.514805	0.429251	0.220567	0.694538	0.635857	0.556042	0.611019	0.115001	0.211593	0.357654
VIT_01s0011g04360	AT2G01130	70	74	DEA(D/H)-box RNA helicase family protein [Source:TAIR;Acc:AT2G01130]	DEAH (Asp-Glu-Ala-His) box polypeptide 36		0.0653796	-0.324243	0.0204125	0.0258829	-0.554039	-0.373541	-0.355911	0.172006	-0.125769	-0.156048	0.113703	0.730257	0.129772	-0.175402	-0.367584	-0.322124	0.290847	0.394902	0.324934	0.208973	0.106808	-0.260451	0.196792	0.334419	0.0802759	-0.128263	-0.122783	-0.503368	-0.490189	0.564533	0.399716	0.324492	0.741951	0.818995	0.82928	0.15119	0.547261	0.381612	0.138498	0.0846044	-0.0522754	-0.119158	0.316423
VIT_04s0044g00610	AT3G18770	44	47	Autophagy-related protein 13 [Source:TAIR;Acc:AT3G18770]	Unknown protein		0.143086	-0.309386	-0.163869	-0.0482258	-0.680578	-0.437137	-0.403084	0.155569	-0.115908	-0.199897	0.157631	0.664472	-0.0294327	-0.150785	-0.418338	-0.38793	0.210622	0.246833	0.184567	0.0334591	-0.056553	-0.260589	0.0197914	0.186547	-0.032055	-0.351988	-0.302911	-0.573688	-0.551117	0.276541	0.355057	0.358001	0.741812	0.813544	0.668695	0.139955	0.673179	0.566209	0.393103	0.291218	0.121928	0.063559	0.512621
VIT_19s0015g00610	AT5G55820	19	18	CONTAINS InterPro DOMAIN/s: Inner centromere protein, ARK-binding region (InterPro:IPR005635); Has 1807 Blast hits to 1807 proteins in 277 species: Archae - 0; Bacteria - 0; Metazoa - 736; Fungi - 347; Plants - 385; Viruses - 0; Other Eukaryotes - 3 /.../urce: NCBI BLink). [Source:TAIR;Acc:AT5G55820]	Unknown protein		0.00825137	-0.0327668	0.178839	0.0309018	-0.514698	-0.290836	-0.604581	-0.23316	-0.371502	-0.486321	-0.415675	0.210647	-0.10646	-0.497833	-0.594623	-0.354695	-0.00280952	-0.0040384	-0.0207129	-0.151107	-0.060753	-0.0497972	0.321841	0.346975	0.218611	0.0663998	-0.0362958	-0.0928286	0.0102353	0.413702	0.426894	0.725352	0.741783	0.539888	0.671178	0.224344	0.358713	0.235341	0.00835588	0.357215	0.125214	-0.010909	0.295899
VIT_02s0012g00270	AT1G48090	31	12	calcium-dependent lipid-binding family protein [Source:TAIR;Acc:AT1G48090]	Pleckstriny (PH) domain-containing protein		0.0678305	0.151864	0.0680793	0.263374	-0.631169	-0.305907	-0.567568	-0.218321	-0.306308	-0.290205	-0.226796	0.254815	-0.498232	-0.643839	-0.506794	-0.480331	-0.239105	-0.31939	-0.136608	-0.291305	-0.201184	-0.107192	-0.225599	0.292056	-0.237605	-0.116755	-0.167016	-0.293916	-0.177325	0.684252	0.818287	0.512027	0.741731	0.330805	0.382264	0.0733751	0.428442	0.514068	0.218455	0.529901	0.41533	0.114858	0.356705
VIT_15s0046g02260	AT4G01280	53	57	Protein REVEILLE 5 [Source:UniProtKB/Swiss-Prot;Acc:C0SVG5]	Myb family		-0.0890518	0.118911	-0.176557	0.0712571	-0.77112	-0.350429	-0.622719	-0.175597	-0.542335	-0.465283	-0.299595	0.0935254	-0.548356	-0.544636	-0.68283	-0.698219	-0.345267	-0.387074	-0.447292	-0.503161	-0.471057	-0.170962	-0.325541	-0.0774001	-0.387593	-0.238904	-0.225775	-0.335318	-0.0714109	0.212974	0.626764	0.648562	0.74145	0.427625	0.251543	0.142227	0.445709	0.743828	0.424836	0.728718	0.578982	0.403818	0.459562
VIT_05s0020g04580	AT3G23020	57	60	Tetratricopeptide repeat (TPR)-like superfamily protein [Source:TAIR;Acc:AT3G23020]	Pentatricopeptide (PPR) repeat-containing		-0.142915	-0.480753	-0.336601	-0.425498	-0.683272	-0.427357	-0.49425	-0.171676	-0.390935	-0.589209	-0.186789	0.353826	0.104512	-0.0315719	-0.448673	-0.198294	0.0335479	0.158563	0.110759	-0.185217	-0.0522932	-0.169168	0.119602	0.052832	0.0429862	-0.0829512	0.0411471	-0.36606	-0.088183	0.354654	0.272401	0.395064	0.741409	0.463669	0.658537	-0.125312	0.659765	0.456172	0.393944	0.348786	-0.096671	-0.0471984	0.195169
VIT_17s0000g05240	AT5G60980	45	49	Nuclear transport factor 2 (NTF2) family protein with RNA binding (RRM-RBD-RNP motifs) domain [Source:TAIR;Acc:AT5G60980]	Nuclear transport factor 2 (NTF2)		0.0189668	-0.0292273	-0.432268	-0.23926	-0.85624	-0.46556	-0.752107	-0.463397	-0.494735	-0.702263	-0.395754	-0.0530303	-0.562794	-0.436148	-0.657503	-0.479393	-0.408783	-0.468132	-0.355217	-0.719988	-0.46554	-0.166905	-0.324894	-0.0832992	-0.240877	-0.332554	-0.256318	-0.242867	0.0387633	0.046559	0.51843	0.619611	0.741314	0.184022	0.166184	-0.0843172	0.683723	0.709257	0.688827	0.907457	0.496476	0.331848	0.501442
VIT_07s0005g03980	AT4G14300	58	61	Heterogeneous nuclear ribonucleoprotein 1 [Source:UniProtKB/Swiss-Prot;Acc:Q8W034]	RNA-binding protein Musashi		0.0776785	-0.247183	-0.0694248	-0.076607	-0.789555	-0.499533	-0.548128	-0.176198	-0.122442	-0.294801	0.208058	0.556532	-0.265888	-0.435606	-0.211384	-0.381146	-0.193855	-0.126294	0.0880111	-0.151442	-0.243676	-0.374666	-0.279353	0.209839	-0.13126	-0.43702	-0.0372862	-0.594745	-0.302464	0.45452	0.657764	0.266433	0.741303	0.39571	0.431847	-0.0420542	0.825494	0.665367	0.411633	0.499129	0.202658	0.16943	0.517631
VIT_08s0032g00460					No hit		-0.0303066	-0.125355	-0.170599	-0.00820445	-0.627028	-0.652272	-0.850361	-0.485741	-0.541458	-0.560944	-0.403639	0.129775	-0.193433	-0.408418	-0.663887	-0.543724	0.209383	-0.00873273	0.0726129	-0.441734	-0.152392	-0.230925	0.112548	0.311496	0.321216	-0.0483179	-0.25469	-0.0823217	-0.0901986	0.0899165	0.27287	0.632837	0.74125	0.561504	0.47751	0.333358	0.536043	0.334488	0.416874	0.599996	0.201645	0.123287	0.340178
VIT_18s0001g13750	AT1G19880	67	67	Regulator of chromosome condensation (RCC1) family protein [Source:TAIR;Acc:AT1G19880]	Regulator of chromosome condensation (RCC1)		0.136431	0.125663	-0.175505	-0.0802975	-0.679674	-0.225917	-0.571479	-0.259881	-0.360547	-0.578905	-0.43926	-0.0136611	-0.470111	-0.443514	-0.704075	-0.416369	-0.296754	-0.406178	-0.390558	-0.492865	-0.31529	0.0327998	-0.0597963	0.067837	-0.139327	-0.195732	-0.313175	-0.11386	-0.0556033	0.252164	0.575461	0.715388	0.740982	0.274514	0.360142	0.0477235	0.447569	0.514649	0.373646	0.691356	0.466004	0.192162	0.457935
VIT_00s0270g00100	AT5G62030	65	66	diphthamide synthesis DPH2 family protein [Source:TAIR;Acc:AT5G62030]	Diphthamide synthesis DPH2 family		0.261383	0.023879	0.0764287	0.0155077	-0.625042	-0.372317	-0.681956	-0.365141	-0.165451	-0.45512	-0.237995	0.25217	-0.315356	-0.570795	-0.449865	-0.335813	-0.128025	-0.0899729	0.0275096	-0.247945	-0.104046	-0.147904	0.138854	0.389461	0.196652	-0.20567	-0.182656	-0.125659	-0.113773	0.285444	0.476552	0.618352	0.740941	0.368747	0.509994	0.084981	0.609568	0.334859	0.249958	0.55305	0.24292	0.00934502	0.498874
VIT_07s0005g04940	AT4G28760	43	46	Protein of unknown function (DUF3741) [Source:TAIR;Acc:AT5G43880]	Unknown protein		0.158824	0.308722	0.227346	0.275277	-0.646502	-0.239379	-0.659876	-0.308619	-0.284416	-0.371296	-0.324918	0.121045	-0.634038	-0.848573	-0.558218	-0.525374	-0.42956	-0.512244	-0.276907	-0.369078	-0.329904	-0.0933294	-0.154831	0.285764	-0.163996	-0.186433	-0.170831	-0.162515	-0.0276683	0.467269	0.803643	0.699758	0.740855	0.253401	0.319119	0.134048	0.415172	0.494976	0.14728	0.665872	0.542572	0.21194	0.499028
VIT_06s0004g00960	AT1G55230	58	59	Family of unknown function (DUF716) [Source:TAIR;Acc:AT1G55230]	Unknown		0.293878	-0.292973	-0.169784	-0.234709	-0.706737	-0.455629	-0.580031	-0.202017	-0.0653426	-0.43987	-0.0212236	0.490919	-0.0745153	-0.215217	-0.378208	-0.205349	0.0233815	0.250118	0.26829	-0.122171	-0.0233394	-0.184436	0.159551	0.292517	0.214398	-0.28244	-0.194525	-0.372084	-0.280268	0.192214	0.293785	0.409192	0.740519	0.608139	0.61745	-0.0584546	0.820359	0.429026	0.435626	0.411063	0.068688	-0.0431332	0.520739
VIT_10s0003g03110	AT4G18260	52	21	Cytochrome b561/ferric reductase transmembrane protein family [Source:TAIR;Acc:AT4G18260]	Cytochrome B561		0.0408543	0.023298	-0.280529	0.0427298	-0.782937	-0.535486	-0.669745	-0.113974	-0.502598	-0.381252	-0.214157	0.185109	-0.490422	-0.432078	-0.767986	-0.802512	-0.0956724	-0.21518	-0.306595	-0.497503	-0.520396	-0.286941	-0.288146	-0.0908848	-0.22742	-0.465484	-0.518172	-0.415027	-0.319368	0.0414745	0.468574	0.625324	0.740492	0.609345	0.286143	0.368607	0.575238	0.72194	0.606871	0.738007	0.594518	0.503472	0.659583
VIT_01s0011g02050					No hit		0.130396	-0.0109654	0.0174	0.142722	-0.570496	-0.0752632	-0.281666	0.254165	-0.0881576	-0.17175	-0.0613569	0.546061	-0.11227	-0.267112	-0.452874	-0.327202	0.0285488	0.0984755	0.0133489	0.127839	0.114657	-0.0491816	0.162042	0.252508	-0.21477	-0.00702647	-0.163294	-0.334813	-0.375452	0.393015	0.446006	0.523664	0.740348	0.698364	0.736555	-0.026145	0.35347	0.470411	0.0602718	0.211197	0.173221	-0.15149	0.297353
VIT_13s0067g01510	AT5G05520	59	60	Outer membrane OMP85 family protein [Source:TAIR;Acc:AT3G11070]	Outer membrane OMP85		0.495507	0.344436	0.308188	0.280515	-0.56189	0.101418	-0.331372	0.152398	0.117007	-0.140254	-0.178358	0.42048	-0.449074	-0.605613	-0.518726	-0.319715	-0.361592	-0.122362	-0.159307	0.0548365	-0.041941	0.0131755	0.17978	0.344842	-0.196522	-0.172765	-0.295627	-0.227134	-0.283364	0.47795	0.622315	0.697467	0.739771	0.565023	0.639492	-0.0180527	0.35975	0.408561	-0.0514154	0.33051	0.456286	-0.0608708	0.584942
VIT_14s0171g00470					No hit		0.109257	0.045271	-0.00718317	-0.0805079	-0.735105	-0.302358	-0.686096	-0.232931	-0.351474	-0.561307	-0.380264	0.0931403	-0.375963	-0.551254	-0.672493	-0.504086	-0.317387	-0.257932	-0.252217	-0.378398	-0.363193	0.0411088	0.0527426	0.0417464	-0.0304754	-0.260377	-0.193024	-0.234262	0.0077185	0.0464767	0.390355	0.760419	0.739321	0.414718	0.407345	0.148109	0.56054	0.518025	0.294329	0.6764	0.392382	0.258915	0.583395
VIT_15s0046g00740	AT1G01320	57	59	Tetratricopeptide repeat (TPR)-like superfamily protein [Source:TAIR;Acc:AT1G01320]	Tetratricopeptide repeat (TPR)-containing		0.0931765	-0.0948964	0.129324	-0.139244	-0.464649	-0.077288	-0.480007	-0.233139	-0.228153	-0.555069	-0.465899	0.241942	0.0185057	-0.34848	-0.480713	-0.0328333	-0.0939083	0.108411	0.114558	-0.0216401	0.213479	0.114517	0.528827	0.445793	0.22562	0.287196	0.151332	0.0685667	0.133711	0.532952	0.334602	0.67284	0.738571	0.424933	0.815033	-0.190515	0.358166	0.120461	-0.0898416	0.204844	-0.0835198	-0.359024	0.0863668
VIT_15s0048g00420	AT4G08900	81	88	Arginase/deacetylase superfamily protein [Source:TAIR;Acc:AT4G08870]	Arginase 1		0.145854	0.158987	0.172826	0.24051	-0.73934	-0.308909	-0.613974	-0.0187928	-0.263165	-0.226416	-0.096348	0.355399	-0.484781	-0.700017	-0.564229	-0.687748	-0.30015	-0.220829	-0.250221	-0.202815	-0.391535	-0.231443	-0.138926	0.116816	-0.218105	-0.376162	-0.250987	-0.436206	-0.227602	0.209147	0.558007	0.658315	0.738198	0.56961	0.393609	0.278319	0.520318	0.645998	0.21955	0.595761	0.533367	0.361894	0.685051
VIT_07s0031g02680	AT5G63610	75	77	cyclin-dependent kinase E;1 [Source:TAIR;Acc:AT5G63610]	HEN3 (HUA enhancer 3) CDKE	HEN3	-0.292353	-0.255257	-0.188037	0.0130851	-0.637653	-0.532948	-0.674213	-0.163796	-0.591947	-0.449125	-0.297117	0.307947	0.00867203	-0.255908	-0.550371	-0.515781	0.261435	0.153822	0.128446	-0.1896	0.013077	-0.237713	0.120802	0.192049	0.0170078	0.120783	-0.0332241	-0.261618	-0.126895	0.146876	0.183493	0.59068	0.738094	0.652233	0.601105	0.197188	0.414411	0.433447	0.28468	0.419573	0.036306	0.00158261	0.133182
VIT_01s0011g03660	AT1G25400	32	35	unknown protein; BEST Arabidopsis thaliana protein match is: unknown protein (TAIR:AT1G68440.1); Has 21 Blast hits to 21 proteins in 6 species: Archae - 0; Bacteria - 0; Metazoa - 0; Fungi - 0; Plants - 21; Viruses - 0; Other Eukaryotes - 0 (source: /.../BLink). [Source:TAIR;Acc:AT1G25400]	IMP dehydrogenase/GMP reductase		0.190423	-0.0528556	-0.331489	-0.199721	-0.877939	-0.37665	-0.517649	-0.0697097	-0.276072	-0.451732	-0.0406922	0.260429	-0.534461	-0.375757	-0.604798	-0.552542	-0.432097	-0.280361	-0.373812	-0.467449	-0.57938	-0.204706	-0.400894	-0.197834	-0.372587	-0.638693	-0.399617	-0.564499	-0.274737	0.154174	0.61897	0.472363	0.738083	0.435921	0.23918	0.0161581	0.767544	0.857193	0.66527	0.742709	0.5881	0.480386	0.755587
VIT_13s0019g00610	AT2G39580	48	20	CONTAINS InterPro DOMAIN/s: Putative zinc-finger domain (InterPro:IPR019607); Has 249 Blast hits to 219 proteins in 85 species: Archae - 0; Bacteria - 144; Metazoa - 29; Fungi - 8; Plants - 50; Viruses - 0; Other Eukaryotes - 18 (source: NCBI BLink). [Source:TAIR;Acc:AT2G39580]	Unknown protein		-0.0280869	0.0488364	-0.281266	0.0272202	-0.742202	-0.459555	-0.608464	-0.180905	-0.536996	-0.450061	-0.261595	0.0995973	-0.526886	-0.453166	-0.758561	-0.727762	-0.19076	-0.343128	-0.399299	-0.556025	-0.531213	-0.156434	-0.371824	-0.0918222	-0.270153	-0.364071	-0.410968	-0.364712	-0.23149	0.288567	0.675779	0.52705	0.738023	0.438182	0.233657	0.271994	0.510892	0.710955	0.546749	0.723623	0.588209	0.46974	0.528495
VIT_14s0030g01600					DNA-binding storekeeper protein		-0.212138	-0.328712	-0.395176	-0.180315	-0.886204	-0.709268	-0.749137	-0.287122	-0.576072	-0.525393	-0.07115	0.280661	-0.28443	-0.318708	-0.517531	-0.638333	-0.0609572	-0.189994	-0.0810599	-0.485708	-0.413004	-0.399509	-0.352442	-0.0617237	-0.194073	-0.406228	-0.154225	-0.543896	-0.187391	-0.0240362	0.364016	0.451531	0.737784	0.428474	0.295489	0.124961	0.794608	0.776056	0.687874	0.752369	0.2844	0.379265	0.471622
VIT_16s0098g00900	AT5G24470	39	40	pseudo-response regulator 5 [Source:TAIR;Acc:AT5G24470]	Pseudo-response regulator 5 (APRR5)	APRR5	0.106609	0.264708	-0.0526908	0.228419	-0.740734	-0.296496	-0.584786	-0.121449	-0.362356	-0.324524	-0.220164	0.136401	-0.691536	-0.676751	-0.65655	-0.697831	-0.357472	-0.515224	-0.456189	-0.462918	-0.477745	-0.125157	-0.370082	0.0301398	-0.401835	-0.376738	-0.389021	-0.318049	-0.22881	0.293922	0.780023	0.643848	0.737617	0.365428	0.219683	0.200465	0.442949	0.723187	0.388617	0.751806	0.687253	0.404145	0.601279
VIT_19s0014g01850	AT1G53190	41	45	RING/U-box superfamily protein [Source:TAIR;Acc:AT1G53190]	Zinc finger (C3HC4-type ring finger)		-0.223364	-0.203613	-0.365699	-0.190235	-0.876109	-0.636896	-0.727831	-0.270857	-0.663993	-0.587738	-0.19468	0.112732	-0.407265	-0.41204	-0.669084	-0.705116	-0.220696	-0.361985	-0.361469	-0.613225	-0.627141	-0.343759	-0.422315	-0.209954	-0.26161	-0.466912	-0.228577	-0.515198	-0.097507	0.0508213	0.498284	0.560073	0.73761	0.41494	0.19827	0.242492	0.662259	0.821764	0.663148	0.821311	0.462431	0.575127	0.55198
VIT_07s0130g00400					Chloride channel protein (CLC-c)		-0.342944	-0.25186	-0.30942	-0.331988	-0.707552	-0.291086	-0.608499	-0.340967	-0.645795	-0.780579	-0.527042	0.0272662	-0.127442	-0.26813	-0.547404	-0.238835	-0.278207	-0.179685	-0.193505	-0.415183	-0.0992499	-0.0586442	0.0372263	-0.0285673	-0.218295	0.169454	0.234779	-0.160706	0.302791	0.239549	0.313433	0.660719	0.737593	0.220814	0.489155	-0.279072	0.455629	0.518326	0.316753	0.562743	0.0520027	-0.0417144	0.0280905
VIT_11s0037g00050					Unknown protein		0.181009	-0.217613	0.148851	0.0196263	-0.56475	-0.321501	-0.417655	0.0267491	-0.0944687	-0.218838	0.0516956	0.626565	0.000249358	-0.333294	-0.373145	-0.280617	0.0847239	0.269545	0.240267	0.12074	0.0191321	-0.190323	0.203088	0.391159	0.1443	-0.157788	-0.0865223	-0.404195	-0.340799	0.599445	0.475554	0.384011	0.737132	0.707965	0.754262	0.10392	0.585757	0.364823	0.11851	0.163369	0.0305244	-0.0636676	0.394368
VIT_11s0037g00300	AT4G30600	79	77	signal recognition particle receptor alpha subunit family protein [Source:TAIR;Acc:AT4G30600]	Signal recognition particle receptor alpha subunit		-0.0116408	-0.196154	0.0152349	-0.266068	-0.679893	-0.233393	-0.579837	-0.286146	-0.331373	-0.627412	-0.330409	0.260388	-0.110449	-0.394114	-0.450706	-0.188355	-0.363165	0.0470568	0.010686	-0.186665	-0.0917299	-0.0530812	0.211891	0.174726	0.0114503	0.01687	0.230466	-0.244133	0.205653	0.36247	0.35446	0.602506	0.736991	0.40501	0.616131	-0.235341	0.609844	0.412401	0.164247	0.397527	0.0451613	-0.0668011	0.258042
VIT_12s0034g02390	AT1G22930	52	55	T-complex protein 11 [Source:TAIR;Acc:AT1G22930]	T-complex protein 11		-0.101309	-0.164365	-0.324785	-0.104711	-0.763362	-0.352381	-0.416532	0.0298808	-0.438372	-0.356645	-0.0516625	0.372113	-0.312904	-0.256557	-0.547614	-0.540311	-0.230578	-0.0806552	-0.204331	-0.294466	-0.354112	-0.214873	-0.343566	-0.120526	-0.448811	-0.288318	-0.165654	-0.542276	-0.2466	0.490839	0.637387	0.329667	0.736756	0.521631	0.398931	-0.0505225	0.586642	0.776874	0.495273	0.471173	0.353001	0.268639	0.360504
VIT_14s0006g03280	AT1G67230	42	47	little nuclei1 [Source:TAIR;Acc:AT1G67230]	Nuclear matrix constituent protein 1	LINC1	0.115064	-0.0630066	0.0956751	0.104202	-0.578009	-0.104034	-0.268801	0.103351	-0.0440531	-0.175322	0.0450239	0.582291	-0.1992	-0.397567	-0.27804	-0.206977	-0.195635	-0.0120928	0.0623695	0.0983335	0.0417105	-0.0991753	-0.0462437	0.294574	-0.276476	-0.0754724	0.0197102	-0.43156	-0.289984	0.83997	0.766667	0.321451	0.736743	0.447619	0.645926	-0.191109	0.471881	0.489167	0.0503659	0.200306	0.139459	-0.148131	0.256859
VIT_11s0206g00060	AT2G25180	38	44	response regulator 12 [Source:TAIR;Acc:AT2G25180]	ARR18		0.174378	0.220701	-0.0601605	0.170834	-0.699602	-0.466569	-0.771486	-0.408302	-0.375236	-0.452879	-0.337058	0.0339136	-0.641584	-0.700995	-0.693185	-0.660777	-0.231739	-0.459671	-0.31978	-0.570635	-0.44887	-0.156443	-0.244584	0.177247	-0.0376324	-0.335799	-0.425215	-0.181525	-0.159635	0.243448	0.703597	0.656063	0.736709	0.32587	0.216653	0.314651	0.509601	0.527424	0.416722	0.812215	0.621592	0.377485	0.623297
VIT_19s0015g01890	AT3G13380	67	69	BRI1-like 3 [Source:TAIR;Acc:AT3G13380]	BRL3 (BRI1-like 3)		0.30961	0.217368	0.156207	0.137349	-0.750548	-0.273466	-0.572964	-0.135528	-0.160927	-0.311983	-0.103123	0.252842	-0.652502	-0.745146	-0.588031	-0.601303	-0.506286	-0.451164	-0.360375	-0.352088	-0.552257	-0.148736	-0.281013	0.0904365	-0.218997	-0.554802	-0.333676	-0.434903	-0.216753	0.376643	0.804104	0.597766	0.736505	0.367511	0.284828	0.205803	0.626026	0.660426	0.30322	0.68847	0.652515	0.444216	0.802774
VIT_13s0019g05210	AT3G10400	59	56	RNA recognition motif and CCHC-type zinc finger domains containing protein [Source:TAIR;Acc:AT3G10400]	RNA recognition motif (RRM)-containing protein		0.175417	-0.12005	-0.0390665	-0.205869	-0.635948	0.00723003	-0.261416	0.243554	-0.102754	-0.382888	-0.170491	0.439364	-0.0424951	-0.175305	-0.527285	-0.21905	-0.235003	0.201032	-0.106371	0.0725084	-0.0383338	0.0577585	0.291316	0.0239162	-0.184586	-0.131279	-0.0925622	-0.372313	-0.17157	0.30682	0.292273	0.61159	0.736464	0.677565	0.756048	-0.141322	0.474504	0.485703	0.117918	0.22524	0.141966	-0.0637956	0.416801
VIT_03s0038g03720	AT2G17140	63	63	Pentatricopeptide repeat (PPR) superfamily protein [Source:TAIR;Acc:AT2G17140]	fertility restorer		0.0818031	0.120582	-0.124693	0.0581797	-0.655652	-0.138975	-0.410404	0.0263669	-0.345925	-0.362805	-0.2957	0.204025	-0.430913	-0.406545	-0.680259	-0.467175	-0.271359	-0.24021	-0.350553	-0.294923	-0.258585	-0.0200125	-0.131273	-0.00656399	-0.356218	-0.191327	-0.298857	-0.300949	-0.199687	0.426322	0.627682	0.599254	0.736277	0.415308	0.437399	0.0370308	0.370487	0.596236	0.28468	0.5287	0.465482	0.170085	0.423072
VIT_06s0004g01610	AT1G73730	45	49	ETHYLENE-INSENSITIVE3-like 3 [Source:TAIR;Acc:AT1G73730]	Ethylene-insensitive33 (EIL3)	EIL3	-0.0599612	-0.222627	-0.308012	-0.336648	-0.735021	-0.170332	-0.414476	-0.0755287	-0.35185	-0.586901	-0.297522	0.226107	-0.145358	-0.141941	-0.503972	-0.17529	-0.299837	-0.127942	-0.164877	-0.25075	-0.115065	-0.0905016	0.0146266	-0.0246445	-0.289342	-0.0629279	0.0230827	-0.33504	0.0137209	0.282432	0.369408	0.573363	0.736181	0.368776	0.550251	-0.2994	0.546083	0.586681	0.351545	0.462162	0.145499	-0.00414967	0.25633
VIT_18s0001g03370	AT1G77680	47	51	Ribonuclease II/R family protein [Source:TAIR;Acc:AT1G77680]	Ribonuclease II family protein		0.193959	0.208643	-0.00731692	0.0784316	-0.724444	-0.111881	-0.470272	-0.134597	-0.212808	-0.380666	-0.238972	0.182572	-0.630957	-0.613549	-0.540233	-0.3929	-0.573167	-0.521712	-0.362888	-0.364946	-0.335692	-0.099465	-0.285453	0.0806743	-0.434876	-0.278949	-0.181809	-0.336737	-0.0827774	0.476391	0.798603	0.59211	0.736017	0.201534	0.316124	-0.145082	0.518371	0.660569	0.293973	0.647046	0.547641	0.187214	0.504701
VIT_00s0558g00020	AT5G65780	43	47	little nuclei4 [Source:TAIR;Acc:AT5G65770]	LINC4 (little nuclei4)		0.219655	0.190032	0.0538681	0.175211	-0.659604	-0.269111	-0.484619	-0.113654	-0.220523	-0.252862	-0.110383	0.272675	-0.581435	-0.629914	-0.568153	-0.547989	-0.34646	-0.391316	-0.29405	-0.319438	-0.422551	-0.198277	-0.307668	0.153531	-0.244929	-0.392291	-0.34068	-0.367856	-0.283824	0.653469	0.913053	0.487545	0.735758	0.373668	0.332939	0.171486	0.491503	0.594669	0.288184	0.56437	0.576594	0.326814	0.585978
VIT_19s0090g01420	AT5G55340	44	50	Probable long-chain-alcohol O-fatty-acyltransferase 5 [Source:UniProtKB/Swiss-Prot;Acc:Q9FJ76]	Wax synthase isoform 1		0.140987	0.217177	-0.134974	-0.00760549	-0.698222	-0.26415	-0.665526	-0.295716	-0.40673	-0.592884	-0.505935	-0.0665205	-0.572428	-0.575235	-0.78803	-0.554456	-0.372997	-0.37375	-0.457738	-0.558862	-0.414265	0.0272248	-0.078316	-0.0013266	-0.150241	-0.233895	-0.344613	-0.111788	0.00540042	0.106495	0.542567	0.798141	0.735467	0.353729	0.293926	0.139831	0.427267	0.544666	0.376694	0.770446	0.580919	0.297102	0.549161
VIT_12s0035g01160	AT1G09620	74	74	ATP binding;leucine-tRNA ligases;aminoacyl-tRNA ligases;nucleotide binding;ATP binding;aminoacyl-tRNA ligases [Source:TAIR;Acc:AT1G09620]	Leucyl-tRNA synthetase		0.263794	0.0650763	0.282349	0.237365	-0.49078	-0.00216049	-0.251318	0.159605	0.108394	-0.0857876	0.0077539	0.616031	-0.148432	-0.436194	-0.248953	-0.146932	-0.0774494	0.0152067	0.144021	0.257273	0.218388	-0.0859768	0.200356	0.502944	-0.130287	0.00350518	-0.0520257	-0.299499	-0.35514	0.722275	0.651126	0.48656	0.735356	0.517597	0.781643	-0.105137	0.359568	0.324512	-0.130411	0.12867	0.10859	-0.284166	0.286223
VIT_12s0035g00770	AT5G49940	68	66	NIFU-like protein 2 [Source:TAIR;Acc:AT5G49940]	Nitrogen fixation NifU	NFU2	-0.0928912	-0.334624	-0.295499	-0.157687	-0.794633	-0.677859	-0.746563	-0.254293	-0.431795	-0.480475	-0.0878558	0.352254	-0.113634	-0.264301	-0.478871	-0.537872	0.127438	0.0541211	0.1149	-0.312671	-0.210669	-0.361614	-0.0515583	0.102746	0.0616892	-0.295849	-0.171072	-0.416582	-0.224299	-0.0728547	0.184595	0.504882	0.735345	0.587153	0.459451	0.185783	0.742627	0.587958	0.5545	0.601931	0.143342	0.201448	0.455859
VIT_12s0035g00400	AT1G10930	60	58	DNA helicase (RECQl4A) [Source:TAIR;Acc:AT1G10930]	ATP-requiring DNA helicase RecQ		0.10903	0.315251	-0.032554	0.172642	-0.627462	-0.172494	-0.570647	-0.183107	-0.452267	-0.441159	-0.506341	-0.0158338	-0.622131	-0.620871	-0.80704	-0.585785	-0.362502	-0.441296	-0.480368	-0.484824	-0.381054	-0.0643759	-0.135422	0.070061	-0.277784	-0.127635	-0.356251	-0.105515	-0.0454746	0.365882	0.667711	0.78017	0.735326	0.365621	0.326099	0.156319	0.29052	0.536549	0.254253	0.667153	0.633477	0.283642	0.462338
VIT_04s0008g06970	AT2G24860	60	60	DnaJ/Hsp40 cysteine-rich domain superfamily protein [Source:TAIR;Acc:AT2G24860]	DnaJ-like zinc-finger protein		-0.0595784	-0.20187	-0.370314	-0.274575	-0.879769	-0.427145	-0.610178	-0.147654	-0.437183	-0.588213	-0.199812	0.197627	-0.3496	-0.299071	-0.600076	-0.495751	-0.329288	-0.218726	-0.251344	-0.461686	-0.432181	-0.191538	-0.248538	-0.203773	-0.321779	-0.398357	-0.167044	-0.509076	-0.0828965	-0.033337	0.35874	0.567306	0.734992	0.413381	0.320181	-0.0457301	0.734329	0.788476	0.598697	0.729205	0.371929	0.335938	0.547334
VIT_03s0038g04190	AT4G38150	41	52	Pentatricopeptide repeat (PPR) superfamily protein [Source:TAIR;Acc:AT4G38150]	Pentatricopeptide (PPR) repeat-containing protein		0.232592	0.192368	0.136564	0.215029	-0.576594	-0.110285	-0.442829	0.0652229	-0.156266	-0.239893	-0.244872	0.313355	-0.360663	-0.521941	-0.58018	-0.439274	-0.149346	-0.157315	-0.210086	-0.0863711	-0.0979755	-0.119404	0.120801	0.241752	-0.155346	-0.153206	-0.304494	-0.215379	-0.260221	0.303136	0.502938	0.735101	0.734834	0.527243	0.586408	0.151935	0.322141	0.431915	0.060009	0.436672	0.394914	0.0503111	0.503922
VIT_12s0035g02190	AT4G24250	62	58	Seven transmembrane MLO family protein [Source:TAIR;Acc:AT4G24250]	MLO-like protein 13	MLO13	0.0669715	0.0457807	0.109303	-0.00322867	-0.580859	-0.327826	-0.78553	-0.503566	-0.406515	-0.633385	-0.5586	0.0365779	-0.256103	-0.59248	-0.605066	-0.329579	-0.159925	-0.143299	-0.0409369	-0.344935	-0.0601802	-0.0487215	0.305728	0.39017	0.261502	0.109805	0.00220419	0.0648231	0.197535	0.17473	0.31767	0.813537	0.734802	0.351351	0.543212	0.0761464	0.43291	0.226681	0.104162	0.56413	0.179699	-0.0451998	0.29569
VIT_05s0020g00030	AT5G18525	58	60	protein serine/threonine kinases;protein tyrosine kinases;ATP binding;protein kinases [Source:TAIR;Acc:AT5G18525]	WD-40 repeat		0.166599	0.153545	-0.0217089	0.16634	-0.622661	-0.255877	-0.428452	0.115824	-0.280997	-0.230948	-0.152433	0.291011	-0.41873	-0.476623	-0.700498	-0.650874	-0.109682	-0.152197	-0.334234	-0.22611	-0.391103	-0.0915439	-0.136329	0.0240955	-0.220726	-0.372321	-0.48987	-0.382974	-0.408396	0.426885	0.702618	0.586028	0.7347	0.632552	0.437384	0.373379	0.362435	0.580729	0.277086	0.491288	0.556832	0.363551	0.612722
VIT_03s0038g03100	AT4G38440	45	49	LOCATED IN: chloroplast; EXPRESSED IN: 21 plant structures; EXPRESSED DURING: 12 growth stages; CONTAINS InterPro DOMAIN/s: RNA polymerase II-associated protein 1, C-terminal (InterPro:IPR013929), RNA polymerase II-associated protein 1, N-terminal ( /.../ro:IPR013930); Has 276 Blast hits to 220 proteins in 102 species: Archae - 0; Bacteria - 2; Metazoa - 151; Fungi - 65; Plants - 41; Viruses - 0;…	Unknown protein		0.446214	0.370064	0.397501	0.339046	-0.465318	0.0438243	-0.378218	0.0420672	0.00512522	-0.157208	-0.261357	0.34246	-0.417297	-0.670572	-0.577201	-0.368312	-0.247271	-0.134306	-0.153486	0.015893	-0.0607409	0.0403859	0.228549	0.446138	-0.025587	-0.0844797	-0.299004	-0.0982851	-0.244035	0.662969	0.720568	0.688622	0.734586	0.542503	0.649438	0.144622	0.275345	0.279974	-0.117432	0.290923	0.428428	-0.0355198	0.502875
VIT_11s0016g03810	AT3G24600	44	26	Late embryogenesis abundant protein, group 2 [Source:TAIR;Acc:AT3G24600]	Unknown protein		0.212678	-0.191335	-0.19809	-0.232447	-0.785508	-0.2839	-0.397606	0.059802	-0.1238	-0.365647	0.0285083	0.466702	-0.259695	-0.23965	-0.479393	-0.366804	-0.28728	0.00426999	-0.102576	-0.163822	-0.302979	-0.185496	-0.115837	-0.0425281	-0.232308	-0.484211	-0.227315	-0.571116	-0.304828	0.246848	0.451824	0.423377	0.734342	0.545104	0.503466	-0.0842327	0.764067	0.690197	0.444307	0.46695	0.305506	0.201521	0.635585
VIT_05s0077g01200	AT3G06670	63	63	Pleckstrin homology (PH) domain superfamily protein [Source:TAIR;Acc:AT5G49370]	Unknown protein		-0.315795	-0.434618	-0.145767	-0.0640839	-0.669232	-0.562133	-0.570404	-0.0946065	-0.50126	-0.368591	-0.0591995	0.519381	0.0855057	-0.211802	-0.374236	-0.401345	0.199013	0.14136	0.280954	-0.0683448	-0.0100352	-0.323387	-0.0230634	0.191462	-0.0489396	0.0140572	0.111519	-0.509966	-0.195213	0.412627	0.330322	0.372647	0.734303	0.604088	0.635339	0.075148	0.565526	0.505611	0.294605	0.306211	-0.0724156	-0.00478852	0.12041
VIT_04s0008g06860	AT5G10790	60	59	ubiquitin-specific protease 22 [Source:TAIR;Acc:AT5G10790]	Ubiquitin-specific protease 22 UBP22	UBP22	-0.0856951	0.00193367	-0.286506	-0.166196	-0.756423	-0.338877	-0.635037	-0.31337	-0.549135	-0.670626	-0.455543	-0.0427246	-0.450327	-0.418087	-0.719188	-0.501941	-0.378238	-0.384815	-0.432546	-0.59631	-0.43497	-0.0755623	-0.199922	-0.110146	-0.250084	-0.189262	-0.155155	-0.24681	0.0794366	0.179019	0.525227	0.678622	0.733983	0.293111	0.28386	0.0100615	0.491628	0.639352	0.4706	0.748816	0.456428	0.308412	0.395525
VIT_07s0255g00010	AT4G37130	64	38	hydroxyproline-rich glycoprotein family protein [Source:TAIR;Acc:AT4G37130]	Hydroxyproline-rich glycoprotein family protein		-0.0500116	-0.0451071	0.14423	0.0994876	-0.543713	-0.253291	-0.570215	-0.291072	-0.290278	-0.413259	-0.314168	0.283217	-0.178607	-0.52609	-0.370189	-0.226686	-0.110731	-0.195411	0.0677877	-0.118101	0.0964431	-0.0998188	0.13276	0.447775	0.00073111	0.160421	0.146261	-0.124252	0.0186165	0.601083	0.550811	0.577529	0.733776	0.275146	0.611474	-0.0824023	0.399059	0.290984	0.00701247	0.367728	0.0512118	-0.205751	0.120228
VIT_03s0038g02970	AT5G40820	59	60	Ataxia telangiectasia-mutated and RAD3-related [Source:TAIR;Acc:AT5G40820]	Ataxia telangiectasia and Rad3 related	ATRAD3	-0.159742	-0.234756	-0.00280258	0.0431411	-0.543104	-0.400481	-0.551509	-0.248884	-0.395283	-0.388549	-0.238564	0.367993	-0.021045	-0.336316	-0.394579	-0.238209	0.139724	-0.0297736	0.212588	-0.101305	0.122326	-0.215801	0.104026	0.432065	0.0660079	0.171329	0.102132	-0.220023	-0.10019	0.634277	0.48293	0.463079	0.733601	0.415388	0.659717	0.00430252	0.422844	0.304469	0.119252	0.290779	-0.0582221	-0.177599	0.0426293
VIT_14s0060g00860	AT1G56560	70	72	Plant neutral invertase family protein [Source:TAIR;Acc:AT1G56560]	Beta-fructofuranosidase		0.253453	0.244513	-0.133217	-0.0471792	-0.738132	-0.164203	-0.524739	-0.113805	-0.316442	-0.491581	-0.350213	0.0369536	-0.63969	-0.550674	-0.786749	-0.584362	-0.523838	-0.368403	-0.569608	-0.503841	-0.557517	0.00888541	-0.190436	-0.124391	-0.298805	-0.423643	-0.432429	-0.252864	-0.0991142	0.225791	0.653636	0.706442	0.733598	0.422091	0.271348	0.107622	0.483557	0.676168	0.409162	0.720285	0.702041	0.428718	0.697099
VIT_13s0047g01180	AT4G13970	47	62	zinc ion binding [Source:TAIR;Acc:AT4G13970]	Zinc-binding protein		0.0603214	-0.064227	0.297235	0.0859756	-0.452431	-0.202394	-0.518411	-0.215386	-0.205129	-0.382269	-0.295926	0.369241	-0.0199595	-0.48068	-0.370901	-0.155796	0.0210907	0.0789551	0.198999	0.0532491	0.193748	-0.0114381	0.41825	0.562905	0.231019	0.198769	0.121822	-0.060132	-0.0167834	0.579413	0.439641	0.64131	0.733462	0.485151	0.790525	0.015502	0.347273	0.142989	-0.13046	0.19956	-0.0463939	-0.274995	0.143782
VIT_08s0007g06830	AT3G12010	54	61	FUNCTIONS IN: molecular_function unknown; INVOLVED IN: biological_process unknown; EXPRESSED IN: sperm cell, cultured cell; CONTAINS InterPro DOMAIN/s: Colon cancer-associated Mic1-like (InterPro:IPR009755); Has 30201 Blast hits to 17322 proteins in /.../pecies: Archae - 12; Bacteria - 1396; Metazoa - 17338; Fungi - 3422; Plants - 5037; Viruses - 0; Other Eukaryotes - 2996 (source: NCBI BLink). […	Colon cancer-associated protein Mic1 containing protein		-0.0650036	0.170041	-0.142262	0.0463292	-0.697037	-0.409563	-0.774626	-0.386475	-0.660195	-0.590125	-0.566028	-0.0886789	-0.534767	-0.593982	-0.844837	-0.715713	-0.292186	-0.354023	-0.417668	-0.627138	-0.474871	-0.142841	-0.138785	-0.00150081	-0.124351	-0.119661	-0.260199	-0.123637	0.0895598	0.159712	0.509963	0.775636	0.733438	0.41572	0.270972	0.261171	0.398508	0.546168	0.39457	0.758002	0.564792	0.381419	0.431288
VIT_00s0181g00100					Unknown protein		-0.0438089	-0.10232	-0.302415	-0.0903476	-0.736666	-0.55253	-0.664345	-0.139535	-0.551342	-0.491335	-0.263398	0.165244	-0.310001	-0.331845	-0.779902	-0.724806	0.001653	-0.0464279	-0.273098	-0.467906	-0.470908	-0.198231	-0.130734	-0.0983656	-0.063064	-0.358422	-0.415517	-0.377234	-0.237084	0.00118428	0.361441	0.623574	0.733398	0.703371	0.367334	0.384469	0.537582	0.642524	0.552806	0.648697	0.451934	0.452737	0.568759
VIT_02s0012g01810	AT4G17750	52	52	heat shock factor 1 [Source:TAIR;Acc:AT4G17750]	Heat shock transcription factor A1D		0.120962	-0.265766	-0.0576946	0.0135747	-0.638584	-0.413376	-0.392762	0.188042	-0.120439	-0.142024	0.141556	0.69314	-0.00371696	-0.180385	-0.423648	-0.465007	0.187107	0.357323	0.210447	0.107113	-0.0545288	-0.245417	0.081766	0.195565	-0.0161789	-0.30215	-0.242376	-0.568735	-0.529526	0.349573	0.343912	0.352782	0.733183	0.872739	0.717055	0.191842	0.626606	0.5168	0.275108	0.202388	0.112544	0.0537752	0.485997
VIT_11s0016g05600	AT2G42160	59	57	zinc finger (ubiquitin-hydrolase) domain-containing protein [Source:TAIR;Acc:AT2G42160]	Zinc finger (ubiquitin-hydrolase) domain-containing	BRIZ1	0.182043	0.163154	-0.224949	0.12318	-0.80501	-0.441258	-0.63462	-0.121445	-0.391701	-0.325517	-0.15392	0.197642	-0.674396	-0.550522	-0.74841	-0.795232	-0.291621	-0.339142	-0.373608	-0.527163	-0.579384	-0.211092	-0.428671	-0.065294	-0.331604	-0.518118	-0.542664	-0.431302	-0.333048	0.181065	0.660505	0.53613	0.733121	0.525374	0.185959	0.257912	0.613878	0.785628	0.607699	0.772696	0.735044	0.524326	0.729384
VIT_15s0048g01340	AT2G45620	40	38	Nucleotidyltransferase family protein [Source:TAIR;Acc:AT2G45620]	Nucleotidyltransferase		-0.1208	-0.555698	-0.302878	-0.253543	-0.809493	-0.580855	-0.445201	0.034255	-0.256226	-0.307752	0.281716	0.703633	0.0256525	-0.0932626	-0.246918	-0.360794	0.041952	0.233372	0.222284	-0.0472415	-0.160406	-0.432998	-0.22149	0.0316606	-0.188386	-0.384098	0.00857392	-0.780509	-0.390978	0.355815	0.412117	0.167682	0.732894	0.65252	0.564909	-0.0720822	0.853093	0.735596	0.529222	0.338873	0.00231057	0.134556	0.392019
VIT_08s0007g08720	AT1G79540	53	54	Pentatricopeptide repeat (PPR) superfamily protein [Source:TAIR;Acc:AT1G79540]	Pentatricopeptide (PPR) repeat-containing protein		-0.0147654	-0.205574	0.0718078	-0.128239	-0.515221	-0.203013	-0.503344	-0.178195	-0.286743	-0.499851	-0.346467	0.340762	0.0937006	-0.282353	-0.440932	-0.141962	0.0210733	0.228182	0.150348	0.0171068	0.205558	-0.0848223	0.472008	0.377034	0.188928	0.213176	0.158854	-0.0813154	0.0475625	0.400149	0.220695	0.628089	0.732885	0.501691	0.819423	-0.104353	0.41917	0.19416	-0.0158422	0.218083	-0.128302	-0.300346	0.110869
VIT_18s0072g00640					No hit		-0.382808	-0.449988	-0.322812	-0.273758	-0.778164	-0.665767	-0.733612	-0.410753	-0.642912	-0.639667	-0.208835	0.230518	-0.086789	-0.28094	-0.420287	-0.393947	-0.0351046	-0.130576	0.043731	-0.418959	-0.218688	-0.344052	-0.185752	0.0468386	-0.0676922	-0.0812733	0.148686	-0.421941	0.0430728	0.258827	0.364671	0.432408	0.732783	0.3303	0.405527	-0.0180621	0.673382	0.599643	0.505343	0.59247	0.0243698	0.146472	0.170134
VIT_07s0031g02870	AT3G45750	32	26	Nucleotidyltransferase family protein [Source:TAIR;Acc:AT3G45750]	Nucleotidyltransferase		-0.121765	-0.0909181	-0.076204	-0.00451979	-0.635999	-0.527733	-0.805846	-0.445577	-0.590381	-0.578274	-0.438196	0.0916844	-0.236759	-0.496005	-0.622071	-0.492019	0.0308696	-0.197379	-0.0625741	-0.425787	-0.170542	-0.14596	0.0666402	0.271632	0.151133	0.0164996	-0.0901355	-0.0948697	0.0512953	0.132203	0.324031	0.704374	0.732619	0.432594	0.45195	0.217898	0.463382	0.392939	0.312976	0.615269	0.218466	0.132911	0.287447
[truncated: 15,890 more rows]
[truncated: 23 more columns]

## Sheet: Notes
	denotes part of circadian clock or rhythm
