# Supplementary material for: The common transcriptional subnetworks of the grape berry skin in the late stages of ripening
Source: BMC Plant Biol. 2017 May 30;17:94. doi: 10.1186/s12870-017-1043-1 (PMC5450095; doi:10.1186/s12870-017-1043-1)
Supplement: Supplementary file 12 — Summary details of all 64 gene modules. Gene module rows are highlighted with different colors to reflect transcript abundance differences between red and white grapes for each module (red highlight for red grapes, green highlight for white grapes and yellow highlight for no distinction between red and white grapes) (XLSX 99 kb). [file 12870_2017_1043_MOESM12_ESM.xlsx]

## Sheet: Sheet1
Module Color	Trait Dendrogram Order	Positive Trait correlation	Higher Group	Group MEs	Brix 26 to eigengene correlation	Brix 26 to eigengene pvalue	Top Hub Gene (highest correlated gene with module)	Description	kME	# of genes > 0.80 kME	TOP GO category of Top 500 Genes	cor p-value	2nd top GO category	cor p-value	3rd top GO category	cor p-value	4th top GO category	cor p-value	# of CR genes in Top 500	# of CR genes in Bottom 500		Color Code	Addiitional comments
indianred3	1	Cultivar CS, ME, SB	A	1	-0.037	0.7	VIT_19s0015g02690	glutathione S-transferase TAU 19 [Source:TAIR;Acc:AT1G78380]	0.970594	9	chloroplast	2.1184e-38	cytoplasm	2.1412e-15	photosynthesis	2.8884e-15	chloroplast envelope	2.8884e-15	2	3		white grape higher transcript abundance	Not good set for enrichment; too small
pink3	2	Cultivar CF, SB. SM,WT	A	1	-0.081	0.5	VIT_08s0058g01460	Glycosyl hydrolase superfamily protein [Source:TAIR;Acc:AT5G01930]	0.921335	38	cell	0.0318							2	3		all grapes with equal transcript abundance
lightcyan1	3	Cultivar SB, SM, WT	A	1	-0.033	0.8	VIT_07s0095g00550	Curculin-like (mannose-binding) lectin family protein [Source:TAIR;Acc:AT5G18470]	0.974632	24	cytoplasm	2.0442e-11	ribosome	1.4e-05	translation	0.00049339	plastid	0.0013121	1	3		red grape with higher transcript abundance
plum3	4	Cultivar CS, SB, SM	A	1	0.013	0.9	VIT_09s0070g00660	No hit	0.962556	19	calmodulin binding	0.047897	plasma membrane	0.047897	carboxy-terminal domain protein kinase complex	0.047897	core TFIIH complex	0.047897	1	2
darkseagreen3	5	Brix 20, SB, WT	B	2	-0.55	5e-08	VIT_09s0002g04360	Thylakoid membrane phosphoprotein 14 kda, chloroplast precursor	0.959728	342	chloroplast	2.9549e-47	thylakoid	6.2908e-46	photosynthesis	3.59e-32	cytoplasm	4.27e-29	7	8
darkolivegreen2	6	Brix 20, ME, SB, SM, WT	B	2	-0.2	0.07	VIT_18s0001g09650	cytochrome P450, family 81, subfamily K, polypeptide 2 [Source:TAIR;Acc:AT5G10600]	0.911361	24	thylakoid	2.635e-24	chloroplast	3.8267e-24	photosynthesis	1.4203e-22	cytoplasm	4.8199e-22	4	3
orangered1	7	Brix 20, ME, PN, SB	B	2	-0.44	3e-05	VIT_12s0028g02000	Phospholipase A1-IIdelta	0.936262	76	cytoplasm	2.6966e-15	chloroplast	2.2935e-07	thylakoid	1.7552e-06	lipid biosynthetic process	2.1698e-05	6	5
mediumpurple2	8	Cultivar ME, PN, SB, Rd	B	2	0.012	0.9	VIT_00s0207g00020	NSL2 domain protein	0.925521	23	cytoplasm	7.382e-05	organelle	0.0015962	lipase activity	0.012181	cellular nitrogen compound biosynthetic process	0.028408	3	2
firebrick2	9	Brix 20, ME, SB, SM, WT	B	2	-0.33	0.002	VIT_00s0274g00090	Quinone oxidoreductase	0.920077	17	cytoplasm	8.831e-32	ribosome	1.5934e-30	translation	1.6769e-28	gene expression	2.5558e-09	1	5
mediumpurple4	10	Brix 20, PN, SB	B	2	-0.34	0.001	VIT_16s0039g02000	Peptidyl-tRNA hydrolase II (PTH2) family protein [Source:TAIR;Acc:AT3G03010]	0.96517	35	cytoplasm	1.2158e-16	ribosome	3.1404e-14	translation	9.6237e-13	gene expression	2.0052e-06	5	4
brown2	11	Brix 20, CS, PN, RD	B		-0.29	0.007	VIT_08s0007g00720	RING-H2 finger C2A [Source:TAIR;Acc:AT2G39720]	0.91826	26	ribonucleoprotein complex	3.843e-12	translation	2.5134e-10	cytoplasm	6.4502e-10	vesicle-mediated transport	3.76e-05	1	8
coral	12	Brix 26, CS, PN, RD	B		0.32	0.003	VIT_06s0004g04730	CAX interacting protein 4 [Source:TAIR;Acc:AT2G28910]	0.924614	49	nucleic acid binding	9.3072e-09	RNA binding	3.2626e-05	fatty acid beta-oxidation	0.00021927	peroxisome organization	0.00065642	7	8
brown4	13	Cultivar PN, CH, WT	B	3	-0.082	0.5	VIT_03s0038g04690	NmrA-like negative transcriptional regulator family protein [Source:TAIR;Acc:AT4G39230]	0.926403	76	protein folding	4.1116e-05	response to light intensity	0.00022198	cofactor biosynthetic process	0.0020536	response to reactive oxygen species	0.0069866	3	10
skyblue3	14	Brix 20, ME, PN, CD	B	3	-0.25	0.02	VIT_10s0071g01100	alpha-galactosidase 1 [Source:TAIR;Acc:AT5G08380]	0.894915	45	protein serine/threonine kinase activity	0.0072121							2	3
brown1	15	Brix 20, PN	B	3	-0.51	6e-07	VIT_14s0066g00560	Ribosomal protein L27A (RPL27aC) 60S	0.904324	51	ribosome	6.6075e-21	cytoplasm	1.1848e-18	translation	5.0038e-16	organelle	3.3762e-07	4	8
green4	16	Brix 20, CD, SM, WT	B	3	-0.34	0.002	VIT_06s0004g05780	UDP-Glycosyltransferase superfamily protein [Source:TAIR;Acc:AT5G38010]	0.927259	47	chloroplast	3.5257e-15	cytoplasm	1.6793e-12	plastid stroma	1.2126e-11	chloroplast envelope	3.6867e-10	3	6
mediumpurple3	17	Cultivar PN, CH, SB	B	3	0.0011	1	VIT_00s0323g00030	HSP70-interacting protein 1 [Source:TAIR;Acc:AT4G22670]	0.914251	22	methyltransferase activity	0.0037711	5'-3' DNA helicase activity	0.020679	S-adenosylmethionine-dependent methyltransferase activity	0.030852	methylation	9.1494e-05	3	5
salmon	18	Cultivar PN, CH, SB,WT	B	3	0.055	0.6	VIT_13s0047g00110	Ripening regulated protein DDTFR8	0.940378	59	protein folding	5.1331e-29	response to heat	1.602e-18	response to high light intensity	6.6515e-11	response to hydrogen peroxide	2.0311e-09	3	12
floralwhite	19	Cultivar PN, CD, WT	B	3	-0.0069	1	VIT_14s0060g01300	Universal stress protein (USP) family protein	0.955104	55	protein folding	0.0005251	cytoplasm	0.0011537	ribonucleoprotein complex	3.2232e-06	gene expression	0.0031005	1	5
lavenderblush1	20	Cultivar PN, SB, WT	B	3	-0.072	0.5	VIT_08s0007g06890	Translation protein SH3-like family protein [Source:TAIR;Acc:AT1G57660]	0.954686	100	translation	5.1634e-18	ribosome	1.1158e-17	cytoplasm	2.3541e-15	gene expression	4.6408e-11	1	4
magenta	21	Cultivar PN, SB, SM, WT	B	3	0.019	0.9	VIT_01s0011g00290	Ribosome maturation RimP domain protein	0.948436	97	chloroplast	3.678e-14	cytoplasm	1.9027e-13	chloroplast envelope	2.0079e-08	plastid stroma	4.9487e-08	2	5
tan4	22	Cultivar SB, SM, WT	C		-0.057	0.6	VIT_00s0733g00010	ATP synthase subunit 1 [Source:TAIR;Acc:ATMG01190]	0.94	25	photosynthesis	2.3114e-53	chloroplast	9.6229e-52	thylakoid	6.0466e-50	generation of precursor metabolites and energy	8.241e-49	11	2
honeydew	23	Cultivar CD, SB, SM, WT	C	4	0.2	0.06	VIT_15s0048g00940	Ku80 family protein [Source:TAIR;Acc:AT1G48050]	0.920074	70	chloroplast	8.4067e-48	plastid stroma	1.2146e-32	plastid envelope	2.0002e-30	plastid organization	8.4785e-27	6	8
darkslateblue	24	Cultivar CS, SB, SM, WT	C	4	0.17	0.1	VIT_09s0002g04890	P-loop containing nucleoside triphosphate hydrolases superfamily protein [Source:TAIR;Acc:AT3G15700]	0.936069	32	cytoplasm	0.022597	gene expression	0.022597	production of ta-siRNAs involved in RNA interference	0.022597	chromatin organization	0.022597	1	4
palevioletred3	25	Cultivar CD, SB, WT	C	4	-0.1	0.4	VIT_07s0031g00200	Cystathionine beta-synthase (CBS) family protein [Source:TAIR;Acc:AT4G36910]	0.873442	17	plastid	2.1106e-12	plastid stroma	7.5486e-11	cytoplasm	4.2655e-07	proteasome core complex	0.00030266	4	5
indianred2	26	Cultivar CD, SM, WT	C	5	0.072	0.5	VIT_12s0034g01070	Putative disease resistance RPP13-like protein 1 [Source:UniProtKB/Swiss-Prot;Acc:Q9LRR4]	0.935704	33	chloroplast	2.1184e-38	plastid organization	1.6417e-24	plastid stroma	5.2881e-16	cytoplasm	2.1412e-15	10	10
saddlebrown	27	Cultivar PN, CD, SM, WT	C	5	-0.07	0.5	VIT_00s0238g00060	target of AVRB operation1 [Source:TAIR;Acc:AT5G44510]	0.989149	32	none								4	7
cyan	28	Brix 20, CD, SB, SM, WT	C	5	-0.23	0.03	VIT_14s0068g00680	glyceraldehyde 3-phosphate dehydrogenase	0.956236	114	thylakoid	5.8717e-66	chloroplast	1.4221e-65	photosynthesis, light reaction	1.2428e-46	cytoplasm	8.4416e-31	15	4			*high enrichment in circadian clock
darkred	29	Cultivar CD, SM, WT	C	5	-0.12	0.3	VIT_07s0005g03830	no pollen germination related 2 [Source:TAIR;Acc:AT4G28600]	0.870909	17	chloroplast	6.7183e-06	serine family amino acid metabolic process	1.6875e-05	tetraterpenoid biosynthetic process	5.8824e-05	cellular ketone metabolic process	0.00011428	6	3
darkmagenta	30	Brix 26, PN, SM	D	6	0.24	0.03	VIT_19s0015g00670	E3 ubiquitin-protein ligase	0.971643	83	helicase activity	8.4555e-17	nucleic acid binding	9.6182e-14	chromosome organization	1.1136e-12	regulation of gene expression, epigenetic	6.5554e-12	9	3
skyblue2	31	Brix 26, CS, RD	D	6	0.24	0.03	VIT_19s0014g01900	Sec23/Sec24 protein transport family protein [Source:TAIR;Acc:AT3G07100]	0.938504	63	mRNA catabolic process	1.8035e-12	vesicle-mediated transport	2.0812e-11	protein amino acid glycosylation	9.9102e-10	cellular localization	1.0086e-09	13	4
orangered3	32	Brix 26, SM, WT	D	6	0.62	4e-10	VIT_12s0028g03140	nucleotide binding;protein binding [Source:TAIR;Acc:AT4G28450]	0.922837	72	nucleobase, nucleoside, nucleotide and nucleic acid metabolic process	4.6035e-19	cellular nitrogen compound metabolic process	7.1764e-16	nuclear part	2.4921e-15	macromolecule methylation	1.3246e-16	6	6			*chromosome organization
turquoise	33	Brix 24, 26, CS	D	6	0.69	1e-13	VIT_13s0067g03760	Pre-mRNA-splicing factor 3	0.956759	355	nucleic acid binding	1.7361e-17	nucleus	2.8562e-15	mRNA metabolic process	9.2774e-17	protein binding	1.1112e-11	16	5			*high enrichment in circadian clock; RNA splicing and epigenetic modification
antiquewhite1	34	Brix 26, SB	D	6	0.59	4e-09	VIT_14s0171g00270	Proteasome component (PCI) domain protein [Source:TAIR;Acc:AT5G14250]	0.928777	37	nucleus	2.7846e-13	nucleic acid binding	6.9707e-12	protein binding	9.39e-10	regulation of gene expression	7.7082e-07	8	5			*response to light and chromosome organization
coral2	35	Brix 26, PN, SB, WT	D	6	0.64	8e-11	VIT_04s0008g05070	Tetratricopeptide repeat (TPR)-like superfamily protein [Source:TAIR;Acc:AT1G29710]	0.935369	99	protein binding	5.0402e-18	nucleic acid binding	1.9433e-16	RNA processing	5.4635e-14	nucleus	9.4378e-10	8	2			*fruit development, chromatin silenceing and photoperiodism
lightsteelblue1	36	Cultivar CF, CS, SB	D		0.023	0.8	VIT_19s0014g04830	ATPase, F0/V0 complex, subunit C protein [Source:TAIR;Acc:AT4G32530]	0.91702	11	none								4	2
lightslateblue	37	Brix 26, CS, ME, RD	D	7	0.36	0.0009	VIT_02s0012g02220	xyloglucan endotransglucosylase/hydrolase 30 [Source:TAIR;Acc:AT1G32170]	0.920098	55	nucleic acid binding	1.7224e-05	regulation of transcription, DNA-dependent	0.00060347	nucleus	0.00089953	transcription regulator activity	0.0012187	8	7			*photoperiodism
lightblue3	38	Brix 26, CF, CS, ME, RD	D	7	0.4	0.0002	VIT_14s0030g02200	BZO2H3, bZIP transcription factor family protein [Source:TAIR;Acc:AT5G28770]	0.968878	151	regulation of RNA metabolic process	0.0033274	regulation of gene expression	0.0039674	reproductive structure development	0.0039674	regulation of cellular biosynthetic process	0.0039674	9	9
white	39	Cultivar CF, CS, ME, RD	D	7	0.14	0.2	VIT_08s0032g00960	DNAJ heat shock N-terminal domain-containing protein [Source:TAIR;Acc:AT5G06410]	0.945484	68	none								4	7
bisque4	40	Brix 26, CF, CS, RD	D	7	0.3	0.006	VIT_05s0020g01460	Protein phosphatase 2C family protein [Source:TAIR;Acc:AT3G16560]	0.941696	220	intracellular transport	2.8746e-06	protein binding	3.1979e-05	protein localization	3.284e-05	vesicle-mediated transport	3.526e-07	6	4
grey60	41	Cultivar CF, CS, ME, RD	D	7	0.12	0.3	VIT_14s0068g01060	Unknown	0.957859	95	none								9	4
yellowgreen	42	Cultivar CF, CS, ME, RD	D	7	-0.062	0.6	VIT_02s0025g03260	NOD26-like intrinsic protein 5;1 [Source:TAIR;Acc:AT4G10380]	0.960608	69	Arp2/3 complex-mediated actin nucleation	0.015495							7	2
darkseagreen2	43	Brix 26, CS, ME, RD	D	7	0.21	0.05	VIT_02s0012g00510	Got1/Sft2-like vescicle transport protein family [Source:TAIR;Acc:AT3G49420]	0.949649	25	none								4	9
firebrick3	44	Brix 26, CF, CS, RD	D	7	0.44	2e-05	VIT_13s0067g02650	PAP/OAS1 substrate-binding domain superfamily [Source:TAIR;Acc:AT3G56320]	0.895084	47	zinc ion binding	5.2353e-08	protein ubiquitination	1.4608e-07	acid-amino acid ligase activity	5.5903e-06	regulation of cellular process	9.7256e-05	10	5			*regulation of post-embryonic development, mRNA metabolic process, regulation of transcription, chromatin organization
coral3	45	Cultivar ME, PN, RD	E	8	0.082	0.5	VIT_11s0016g05540	blue-copper-binding protein [Source:TAIR;Acc:AT5G20230]	0.965074	103	aromatic compound biosynthetic process	6.1036e-08	defense response	1.6072e-05	phenylpropanoid biosynthetic process	2.1299e-05	response to biotic stimulus	0.00015586	2	7			*SA and JA signaling, chitin, nitrate transport…
blueviolet	46	Brix 26, PN, CD, RD	E	8	0.38	0.0003	VIT_04s0069g01010	NDR1/HIN1-like 25 [Source:TAIR;Acc:AT5G36970]	0.925191	70	toxin metabolic process	0.00017181	cellular aromatic compound metabolic process	0.008615	response to cyclopentenone	0.008615	response to chemical stimulus	0.011001	2	4			*hexose membrane transporter, ethylene and SA metabolism, vitamin metabolism
yellow3	47	Brix 26, ME, PN, CD, SM,WT	E	8	0.27	0.01	VIT_19s0177g00110	Translation initiation factor eIF-1	0.914729	41	heterocycle metabolic process	0.0046774	cellular aromatic compound metabolic process	0.0046774	cytokinin biosynthetic process	0.020244	cellular aldehyde metabolic process	0.024824	3	6
antiquewhite4	48	Cultivar CF, ME, CD	E	9	-0.43	0.7	VIT_17s0000g07030	Cis-zeatin O-beta-D-glucosyltransferase	0.922633	31	none								2	3
ivory	49	Cultivar CF, ME, PN, CD, RD	E	9	0.038	0.7	VIT_00s1916g00010	Protein of unknown function (duplicated DUF1399) [Source:TAIR;Acc:AT4G37900]	0.95939	33	none								3	0
darkgreen	50	Cultivar CD	E	9	-0.26	0.02	VIT_18s0001g06180	Phosphate-induced protein 1	0.940533	91	response to chitin	5.8427e-11	defense response	2.9792e-07	respiratory burst involved in defense response	2.9792e-07	intracellular signaling pathway	6.9004e-07	2	7			*SA and JA signaling, DNA binding, kinase activity…
lavenderblush2	51	Cultivar CF, PN, CD, RD	E	9	-0.0092	0.9	VIT_07s0005g04680	ABC transporter C member 9	0.941582	13	indole phytoalexin metabolic process	2.5152e-05							1	1
coral1	52	Cutlivar ME, SM	F	10	-0.095	0.4	VIT_03s0180g00080	Cyclase family protein [Source:TAIR;Acc:AT4G35220]	0.910893	22	none								3	4
mistyrose	53	Cultivar CF, ME, SM, RD	F	10	-0.052	0.6	VIT_02s0025g04890	CYP76B1	0.955957	22	membrane	0.0034377	protein transport	0.0034377	transport	0.0034377	localization	0.0064264	5	2			*Golgi, plasma membrane
lightgreen	54	Cultivar CF, ME, PN, RD	F	10	-0.092	0.4	VIT_08s0007g05490	Pyruvate kinase	0.938247	63	phenylpropanoid biosynthetic process	0.00022007	naringenin-chalcone synthase activity	0.0045623	negative regulation of response to stimulus	0.0083029	kinase activity	0.023654	4	5
plum4	55	Brix 26, CF, ME, RD	F	10	0.29	0.007	VIT_13s0067g00790	Disease resistance protein (CC-NBS-LRR class) family [Source:TAIR;Acc:AT5G43470]	0.697104	0	cellular response to stress	0.0069364	regulation of flower development	0.0069364	DNA recombination	0.0069364	regulation of post-embryonic development	0.0072619	7	4			*Chromatin modification
chocolate4	56	Cultivar CS, CD	F	11	-0.059	0.6	VIT_07s0141g00130	Protein phosphatase 2C	0.911032	39	intracellular transport	7.1451e-08	dephosphorylation	1.6697e-07	membrane	9.6745e-06	protein transport	2.1353e-05	1	5			*Golgi, proteosome, MAP kinase activity
navahowhite	57	Brix 20, CS, CD	F	11	-0.57	2e-08	VIT_08s0040g00380	DHHC-type zinc finger family protein [Source:TAIR;Acc:AT3G56930]	0.920791	50	membrane	1.0853e-17	cell wall organization or biogenesis	6.4174e-08	plasmodesma	5.3619e-07	regulation of cell size	6.2849e-07	4	9			*pigment accumulation, abiotic stress response…
coral4	58	Cultivar CF, CS, SM	F	11	0.18	0.1	VIT_07s0141g01000	No hit	0.938893	19	chromosome	0.00016198	nucleosome assembly	0.00019557	intracellular transport	0.0031164	chromosome organization	0.0086521	4	2
darkolivegreen	59	Cultivar CF, CS, SM	F	11	-0.21	0.05	VIT_07s0031g00820	methionine aminopeptidase 1D [Source:TAIR;Acc:AT4G37040]	0.919783	52	transport	5.2511e-12	membrane	1.4484e-10	Golgi apparatus	5.705e-09	protein transport	2.6092e-08	4	3			*vacuolar transport, ion transport, signaling
darkgrey	60	Brix 20, 22, CF, RD	F	12	-0.62	4e-10	VIT_12s0028g03610	Glycosyl hydrolase superfamily protein [Source:TAIR;Acc:AT4G28320]	0.913489	156	membrane	5.2632e-17	Golgi apparatus	1.2295e-10	transport	5.0074e-05	hormone metabolic process	0.0015684	4	5			*brassinosteroid metabolism, pigment accumulation, carb catabolism, abiotic stress…
lightpink4	61	Brix 20, CS, SB	F	12	-0.51	9e-07	VIT_04s0069g00790	cyclic nucleotide-gated channel 14 [Source:TAIR;Acc:AT2G24610]	0.931039	68	membrane	2.8651e-09	cytoplasm	0.0016842	calmodulin binding	0.0042461	acetyl-CoA metabolic process	0.0052459	6	3			*steroid metabolism, calcium transport (77 of them!),
lightpink3	62	Brix 20, CF, SB	F	12	-0.36	0.0008	VIT_01s0011g00110	SEPALLATA 4	0.909718	30	chloroplast	8.0827e-09	thylakoid	8.7451e-08	photosynthesis	9.411e-07	cytoplasm	6.6989e-06	3	7			*pigment accumulation…
lavenderblush3	63	Brix 20, CF, PN	F	12	-0.53	2e-07	VIT_15s0048g02520	zinc transporter of Arabidopsis thaliana [Source:TAIR;Acc:AT2G46800]	0.939767	75	membrane	2.607e-05	endosome	0.011427	trans-Golgi network	0.012138	transporter activity	0.012138	4	11			*kinase activity, response to UV, pectin metabolism
yellow4	64	Brix 20, CF, ME, RD	F	12	-0.5	2e-06	VIT_05s0049g01120	Glutathione S-transferase 25 GSTU7	0.908283	37	membrane	1.8542e-14	transport	2.4298e-08	protein kinase activity	0.00062239	protein modification process	0.002839	2	6			*defense response, ER, ….
