# Supplementary material for: The common transcriptional subnetworks of the grape berry skin in the late stages of ripening
Source: BMC Plant Biol. 2017 May 30;17:94. doi: 10.1186/s12870-017-1043-1 (PMC5450095; doi:10.1186/s12870-017-1043-1)
Supplement: Supplementary file 13 — Annotations of the top 100 hub (kME) genes in the turquoise module. Highlight colors represent different GO categories assigned to each gene (XLSX 111 kb). [file 12870_2017_1043_MOESM13_ESM.xlsx]

## Sheet: brix.dataKME_08Apr16.csv
V1 ID	Arabidopsis thaliana Ortholog	% identity	Arabidopsis thaliana % identity	Tair Ortholog Description (with additional annotations by Cramer)	Annotation by Grimplet et al. (2012)	Gramene Gene name (032516)	kMEturquoise			Color Code
VIT_13s0067g03760	AT1G28060	50	56	Pre-mRNA-splicing factor 3	U4/U6 small nuclear ribonucleoprotein PRP3		0.956759	RP		RNA processing (RP)
VIT_13s0067g03660	AT5G13590	19	23	unknown protein; Has 150 Blast hits to 121 proteins in 42 species: Archae - 0; Bacteria - 8; Metazoa - 80; Fungi - 5; Plants - 17; Viruses - 0; Other Eukaryotes - 40 (source: NCBI BLink). [Source:TAIR;Acc:AT5G13590]	Unknown protein		0.951165			Chromasome organizaton (CO)
VIT_09s0002g04870	AT1G80000	34	41	CASC3/Barentsz eIF4AIII binding [Source:TAIR;Acc:AT1G15280]	Glycine-rich protein-like		0.94917	RP		Proteolysis (Prot)
VIT_12s0035g01090				Smg-4/UPF3 family protein [Source:TAIR;Acc:AT1G33980]	Regulator of nonsense transcripts 3 UPF3		0.947233	RP		Circadian rhythm or clock; light regulated (Circ)
VIT_03s0038g02340	AT4G38600	75	76	HEAT repeat ;HECT-domain (ubiquitin-transferase) [Source:TAIR;Acc:AT4G38600]	HECT ubiquitin-protein ligase 3 (KAKTUS protein)		0.946733	Prot		Transcription Factor (TF)
VIT_19s0015g01810	AT5G56240	19	26	hapless 8 [Source:TAIR;Acc:AT5G56250]	Unknown protein		0.944912
VIT_18s0001g14550				Transcription elongation factor (TFIIS) family protein [Source:TAIR;Acc:AT4G24200]	Unknown protein		0.944666	Prot
VIT_14s0068g01650				GYF domain-containing protein	GYF domain-containing protein		0.943247
VIT_04s0008g03060	AT4G31160	57	59	DDB1-CUL4 associated factor 1 [Source:TAIR;Acc:AT4G31160]	Transducin protein		0.940393	CO
VIT_00s0220g00080	AT5G16270	33	40	sister chromatid cohesion 1 protein 4 [Source:TAIR;Acc:AT5G16270]	Rad21/Rec8	ATRAD21.3	0.939988	CO
VIT_14s0066g01120	AT5G40340	21	20	Tudor/PWWP/MBT superfamily protein [Source:TAIR;Acc:AT5G40340]	PWWP domain-containing protein		0.939872
VIT_18s0076g00310	AT1G76810	59	62	eukaryotic translation initiation factor 2 family protein / eIF-2 family protein [Source:TAIR;Acc:AT2G27700]	Translation initiation factor eIF-5B		0.938434	Prot
VIT_07s0104g01070	AT2G47980	62	65	sister-chromatid cohesion protein 3 [Source:TAIR;Acc:AT2G47980]	Cohesin complex subunit SCC3	SCC3	0.933048	CO
VIT_04s0023g01440	AT5G49530	41	41	SIN-like family protein, RNA polymerase subunit [Source:TAIR;Acc:AT5G49530]	SIN		0.929853	RP
VIT_08s0040g02440	AT5G02950	21	29	Tudor/PWWP/MBT superfamily protein [Source:TAIR;Acc:AT3G09670]	PWWP domain-containing protein		0.929739
VIT_09s0002g01560	AT3G14010	41	44	CTC-interacting domain 4 [Source:TAIR;Acc:AT3G14010]	Ataxin-2 N-terminal region		0.929394	RP
VIT_18s0001g01700	AT1G77300	44	25	EFS, Early Flowering in Short Days, histone methyltransferases(H3-K4 specific);histone methyltransferases(H3-K36 specific) [Source:TAIR;Acc:AT1G77300]	Histone-lysine N-methyltransferase ASHH2 EFS (early flowering in short days)	EFS	0.928993	CO
VIT_11s0052g01480	AT5G57610	56	61	Protein kinase superfamily protein with octicosapeptide/Phox/Bem1p domain [Source:TAIR;Acc:AT5G57610]	Salt-inducible protein kinase		0.927111
VIT_13s0073g00630	AT3G10650	29	27	NUP1, nucleoporin	Unknown protein		0.925196	RP
VIT_07s0104g00860	AT1G03380	53	52	homolog of yeast autophagy 18 (ATG18) G [Source:TAIR;Acc:AT1G03380]	WD40	ATATG18G	0.924896	Prot
VIT_04s0008g05800	AT4G31880	32	33	a cohesion cofactor protein PDS5C	HEAT repeat-containing protein		0.924418	CO
VIT_11s0016g04130	AT3G24490	37	40	Alcohol dehydrogenase transcription factor Myb/SANT-like family protein [Source:TAIR;Acc:AT3G24490]	Transcription factor		0.924372	TF
VIT_03s0038g00610	AT2G16485	28	25	Needed for RDR2-independent DNA methylation (NERD)	PHD finger transcription factor		0.924296	CO
VIT_00s0483g00020	AT5G65490	62	56	Ecd family protein	SGT1		0.92408	RP
VIT_14s0066g01450				methyl-CPG-binding domain 9 [Source:TAIR;Acc:AT3G01460]	MBD9 (methyl-CPG-binding Domain 9)		0.92303	CO
VIT_14s0060g00570	AT4G10710	71	71	FACT complex subunit SPT16 [Source:UniProtKB/Swiss-Prot;Acc:O82491]	Global transcription factor group C 102		0.922868	CO
VIT_16s0039g01480	AT5G16680	19	23	RING/FYVE/PHD zinc finger superfamily protein [Source:TAIR;Acc:AT3G02890]	PHD finger transcription factor		0.922685	TF
VIT_09s0018g01740				RING/FYVE/PHD zinc finger superfamily protein	Unknown		0.921669	TF
VIT_08s0032g01090				Ubiquitin carboxyl-terminal hydrolase	Ubiquitin-specific protease 8 (UBP8)		0.92128	Prot
VIT_07s0191g00210	AT5G10370	51	50	helicase domain-containing protein / IBR domain-containing protein / zinc finger protein-related [Source:TAIR;Acc:AT4G01020]	Helicase domain-containing protein		0.919351	RP
VIT_04s0008g03750	AT5G25754	80	81	RNA polymerase I-associated factor PAF67 [Source:TAIR;Acc:AT5G25754]	Translation initiation factor eIF-3 subunit 6		0.918911
VIT_18s0001g01670	AT1G21580	21	21	SOP1, SUPPRESSOR OF PAS2 1	Zinc finger (CCCH-type) family protein		0.918017	RP
VIT_18s0076g00380	AT3G54540	80	83	general control non-repressible 4 [Source:TAIR;Acc:AT3G54540]	ABC transporter F member 6		0.917441
VIT_01s0010g03760	AT2G25560	38	47	DNAJ heat shock N-terminal domain-containing protein [Source:TAIR;Acc:AT2G25560]	DNAJ heat shock N-terminal domain-containing protein		0.916163	Prot
VIT_06s0004g07060	AT2G30110	80	80	ubiquitin-activating enzyme 1 [Source:TAIR;Acc:AT2G30110]	Ubiquitin activating enzyme E1		0.915704	Prot
VIT_01s0011g00790	AT3G11450	65	65	DnaJ domain ;Myb-like DNA-binding domain [Source:TAIR;Acc:AT3G11450]	DnaJ homolog, subfamily C, member 2 gonidia forming protein GlsA		0.912653	Prot
VIT_01s0137g00190	AT4G00930	12	13	COP1-interacting protein 4.1	CIP4 (COP1-interacting protein 4)		0.91165	Circ
VIT_12s0028g03770	AT4G21710	92	93	DNA-directed RNA polymerase family protein [Source:TAIR;Acc:AT4G21710]	DNA-directed RNA polymerase II subunit B	NRPB2	0.911267	RP
VIT_06s0080g00850	AT2G27350	56	59	OTU-like cysteine protease family protein [Source:TAIR;Acc:AT2G27350]	Cysteine peptidase		0.910343	Prot
VIT_05s0049g01040	AT1G65660	82	83	CCHC zinc finger protein SMP1, a step II splicing factor	Pre-mRNA-processing factor SLU7		0.909073	RP
VIT_02s0025g02750	AT1G32810	35	39	RING/FYVE/PHD zinc finger superfamily protein [Source:TAIR;Acc:AT1G32810]	PHD finger transcription factor		0.908851	RP
VIT_14s0128g00230				MYB/SANT like domain protein	DNA binding		0.908588	TF
VIT_02s0087g00830	AT4G19190	50	44	CBF1 interacting corepressor CIR	CBF1 interacting corepressor CIR		0.906784	CO
VIT_17s0000g08810	AT4G24680	31	34	modifier of snc1 [Source:TAIR;Acc:AT4G24680]	Unknown protein	MOS1	0.906286	CO
VIT_01s0011g02810	AT1G68790	41	43	little nuclei3 [Source:TAIR;Acc:AT1G68790]	Nuclear matrix constituent protein 1		0.903009
VIT_13s0019g04010	AT3G52250	31	32	Duplicated homeodomain-like superfamily protein [Source:TAIR;Acc:AT3G52250]	Myb family transcription factor		0.902544	RP
VIT_04s0069g00870	AT4G31570	35	37	nucleoporin	Myosin-related		0.902356
VIT_15s0046g00370	AT3G61800	56	55	ENTH/VHS protein	Unknown protein		0.901431	RP
VIT_14s0108g01050	AT5G15280	38	45	Pentatricopeptide repeat (PPR) superfamily protein [Source:TAIR;Acc:AT5G15280]	Pentatricopeptide (PPR) repeat-containing protein		0.899462	RP
VIT_14s0068g02140	AT5G14170	73	75	CHC1, SWIB/MDM2 domain superfamily protein	SWIB complex BAF60b domain-containing protein		0.899266	CO
VIT_17s0000g07880	AT3G48060	52	53	BAH domain ;TFIIS helical bundle-like domain [Source:TAIR;Acc:AT3G48050]	Bromo-adjacenty (BAH) domain-containing protein		0.898979	RP
VIT_12s0035g01790	AT1G10320	32	38	U2(RNU2) small nuclear RNA auxiliary factor 1-like 2	U2(RNU2) small nuclear RNA auxiliary factor 1-like 2		0.898869	RP
VIT_17s0000g02730	AT3G18100	20	15	myb domain protein 4r1 [Source:TAIR;Acc:AT3G18100]	Myb domain protein 4R1		0.898679	TF
VIT_05s0020g00460	AT1G48110	47	53	evolutionarily conserved C-terminal region 7 [Source:TAIR;Acc:AT1G48110]	Evolutionarily conserved C-terminal region 6		0.898276
VIT_05s0020g03150	AT3G22380	42	43	TIC, time for coffee [Source:TAIR;Acc:AT3G22380]	Unknown protein	TIC	0.897926	Circ
VIT_12s0059g01860	AT1G03560	67	67	Pentatricopeptide repeat (PPR-like) superfamily protein [Source:TAIR;Acc:AT1G03560]	Pentatricopeptide (PPR) repeat-containing protein		0.894998	RP
VIT_14s0171g00480	AT3G27290	27	34	RNI-like superfamily protein [Source:TAIR;Acc:AT3G27290]	F-box domain containing protein		0.894605	RP
VIT_15s0046g02500	AT4G00440	29	33	Phosphatidylinositol N-acetyglucosaminlytransferase subunit P-related [Source:TAIR;Acc:AT3G61380]	Unknown protein		0.893349
VIT_18s0001g04730	AT1G22040	68	68	Galactose oxidase/kelch repeat superfamily protein [Source:TAIR;Acc:AT1G22040]	Kelch repeat-containing F-box protein		0.893109	Prot
VIT_08s0040g00610	AT1G65440	66	67	Transcription elongation factor Spt6 [Source:TAIR;Acc:AT1G63210]	GTB1 (global transcription factor group B1)		0.892437	CO
VIT_09s0054g01780	AT1G79000	59	59	HAC1, HISTONE ACETYLTRANSFERASE OF THE CBP FAMILY 1	HAC1 (P300/CBP acetyltransferase-related protein 2 gene)		0.892342	CO
VIT_02s0087g00650	AT5G45330	25	23	Decapping 5-like protein [Source:UniProtKB/Swiss-Prot;Acc:Q9FH77]	Nod factor		0.891773	RP
VIT_06s0004g05880				Zinc finger, RING-type domain protein	ABI3-interacting protein 3 [Callitropsis nootkatensis]		0.891537	TF
VIT_07s0005g04560	AT2G20310	18	22	RPM1 interacting protein 13 [Source:TAIR;Acc:AT2G20310]	Unknown protein		0.891143
VIT_18s0001g04770				SAP domain protein	Apoptotic chromatin condensation inducer 1 ACIN1		0.890659	CO
VIT_00s0179g00210	AT1G03060	75	74	Beige/BEACH domain ;WD domain, G-beta repeat protein [Source:TAIR;Acc:AT1G03060]	WD-40 repeat / beige		0.890532	RP
VIT_04s0008g04370	AT4G32620	36	39	Enhancer of polycomb-like transcription factor protein [Source:TAIR;Acc:AT4G32620]	Nucleic acid binding		0.89021	RP
VIT_08s0007g06770	AT3G58050	55	59	unknown protein; BEST Arabidopsis thaliana protein match is: unknown protein (TAIR:AT3G58050.1); Has 11991 Blast hits to 7260 proteins in 458 species: Archae - 17; Bacteria - 481; Metazoa - 5028; Fungi - 1325; Plants - 615; Viruses - 38; Other Eukar /.../- 4487 (source: NCBI BLink). [Source:TAIR;Acc:AT2G41960]	Unknown protein		0.889808
VIT_18s0117g00230	AT4G27510	31	30	unknown protein; Has 25 Blast hits to 23 proteins in 8 species: Archae - 0; Bacteria - 0; Metazoa - 0; Fungi - 0; Plants - 25; Viruses - 0; Other Eukaryotes - 0 (source: NCBI BLink). [Source:TAIR;Acc:AT4G27510]	Unknown protein		0.889776
VIT_08s0040g00270	AT5G64270	85	85	splicing factor, putative [Source:TAIR;Acc:AT5G64270]	Splicing factor 3b, subunit 1		0.889316	RP
VIT_15s0046g00760	AT3G61740	53	54	Histone-lysine N-methyltransferase ATX3 [Source:UniProtKB/Swiss-Prot;Acc:Q9M364]	Histone-lysine N-methyltransferase ATX5	SDG14	0.888092	CO
VIT_06s0004g00930	AT3G32940	23	34	RNA-binding KH domain-containing protein [Source:TAIR;Acc:AT3G32940]	Splicing factor I		0.88741	RP
VIT_16s0100g00500	AT5G62090	50	53	SEUSS-like 3 [Source:TAIR;Acc:AT4G25515]	SEU1 protein		0.887319	TF
VIT_04s0008g03660	AT5G11530	22	27	embryonic flower 1 (EMF1) [Source:TAIR;Acc:AT5G11530]	Embryonic flower 1		0.886908	CO
VIT_17s0000g00910	AT5G50780	50	50	MORC4, Protein MICRORCHIDIA 4	ATPase domain-containing protein		0.886847	CO
VIT_15s0021g01810	AT2G44900	74	74	ARABIDILLO-2 [Source:TAIR;Acc:AT3G60350]	Armadillo/beta-catenin repeat family protein		0.886676	Prot
VIT_07s0031g01240	AT5G10060	52	58	ENTH/VHS family protein [Source:TAIR;Acc:AT5G10060]	Unknown protein		0.886079	RP
VIT_08s0040g02850				RNA-binding (RRM/RBD/RNP motifs) family protein with retrovirus zinc finger-like domain [Source:TAIR;Acc:AT3G53500]	RSZ33 (Arginine/serine-rich Zinc knuckle-containing protein 33)		0.88603	RP
VIT_01s0011g02120	AT5G23150	40	37	Tudor/PWWP/MBT domain-containing protein [Source:TAIR;Acc:AT5G08230]	HUA2 (enhancer of AG-4 2)		0.88584	RP
VIT_08s0040g03270	AT5G02880	55	55	ubiquitin-protein ligase 4 [Source:TAIR;Acc:AT5G02880]	E3 ubiquitin-protein ligase TRIP12	UPL4	0.885337	Prot
VIT_08s0007g05080	AT3G56720	27	31	pre-mRNA-splicing factor	Unknown protein		0.883997	RP
VIT_08s0040g02880	AT3G53490	50	49	valine-tRNA ligase	Unknown protein		0.88298
VIT_15s0045g01110	AT1G80930	17	55	MIF4G domain-containing protein / MA3 domain-containing protein [Source:TAIR;Acc:AT1G80930]	Pre-mRNA splicing factor cwc22		0.882952	RP
VIT_19s0085g00130	AT1G79190	57	61	ARM repeat superfamily protein [Source:TAIR;Acc:AT1G79190]	Unknown		0.882866	CO
VIT_17s0000g03430	AT1G48760	51	56	delta-adaptin [Source:TAIR;Acc:AT1G48760]	Adaptor-related protein complex 3, delta 1 sub	delta-ADR	0.881857
VIT_05s0062g00010	AT4G25880	42	50	pumilio 6 [Source:TAIR;Acc:AT4G25880]	PUMILIO 5 (APUM5)	APUM6	0.881641	RP
VIT_06s0004g03800	AT3G45830	42	46	nuclear factor kappa-B-binding-like protein	DNA-binding protein		0.881466	CO
VIT_13s0064g01350	AT3G52140	66	68	tetratricopeptide repeat (TPR)-containing protein [Source:TAIR;Acc:AT3G52140]	TIF31 protein		0.881375	RP
VIT_18s0001g00860	AT4G35800	88	89	RNA polymerase II large subunit [Source:TAIR;Acc:AT4G35800]	DNA-directed RNA polymerase II subunit A	NRPB1	0.880903	RP
VIT_00s0587g00040				TPR domain protein	Unknown protein		0.879369
VIT_14s0060g02400	AT5G27650	25	29	Tudor/PWWP/MBT superfamily protein [Source:TAIR;Acc:AT3G05430]	PWWP domain-containing protein		0.879342
VIT_14s0108g00040	AT3G28730	79	78	high mobility group [Source:TAIR;Acc:AT3G28730]	Structure-specific recognition protein 1 SSRP1	ATHMG	0.878968	CO
VIT_12s0028g02510				global transcription factor group E4 [Source:TAIR;Acc:AT1G06230]	DNA-binding bromodomain-containing protein	GTE4	0.878801	TF
VIT_07s0104g01600				CW-type Zinc Finger [Source:TAIR;Acc:AT3G62900]	MORC family CW-type zinc finger 4		0.87851	CO
VIT_18s0001g15400	AT4G08350	73	72	Transcription elongation factor Spt5 [Source:TAIR;Acc:AT2G34210]	KOW domain-containing transcription factor family protein		0.878357	TF
VIT_14s0060g00040				putative uncharacterized protein	Retrotransposon		0.878106
VIT_11s0118g00260	AT5G20300	54	55	Avirulence induced gene (AIG1) family protein [Source:TAIR;Acc:AT5G20300]	Multimeric translocon complex in the outer envelope membrane 132 TOC132		0.876902
VIT_11s0037g00150	AT4G30935	45	48	WRKY DNA-binding protein 32 [Source:TAIR;Acc:AT4G30935]	WRKY DNA-binding protein 32	WRKY32	0.876796	TF
VIT_18s0001g10560	AT2G26570	53	56	Plant protein of unknown function (DUF827) [Source:TAIR;Acc:AT2G26570]	Myosin heavy chain		0.875937
VIT_00s0370g00050	AT1G11060	46	45	WAPL (Wings apart-like protein regulation of heterochromatin) protein [Source:TAIR;Acc:AT1G11060]	Unknown protein		0.875337	CO

## Sheet: Notes
	denotes part of circadian clock or rhythm
