# Supplementary material for: The common transcriptional subnetworks of the grape berry skin in the late stages of ripening
Source: BMC Plant Biol. 2017 May 30;17:94. doi: 10.1186/s12870-017-1043-1 (PMC5450095; doi:10.1186/s12870-017-1043-1)
Supplement: Supplementary file 14 — Network statistics for the petal analysis on the filtered set of 15,092 genes. V1 ID is as in Additional file 3. The table includes all genes of the network model based on a Spearman correlation threshold of 0.703. Each gene’s cluster coefficient (localCC) and connectivity degree (k) are included (XLSX 423 kb). [file 12870_2017_1043_MOESM14_ESM.xlsx]

## Sheet: NetworkVertexStats.txt
V1 ID	LocalCC	k
VIT_09s0002g04870	0.323	788
VIT_09s0018g01740	0.318	768
VIT_04s0023g03240	0.308	755
VIT_13s0067g03660	0.344	753
VIT_04s0023g01520	0.319	752
VIT_04s0008g05770	0.325	744
VIT_03s0038g04400	0.325	733
VIT_13s0067g03760	0.344	733
VIT_08s0040g02880	0.336	731
VIT_09s0002g01560	0.347	724
VIT_00s0220g00080	0.337	716
VIT_18s0001g10560	0.343	713
VIT_05s0094g01480	0.311	712
VIT_06s0004g08210	0.334	709
VIT_13s0064g00460	0.336	709
VIT_11s0016g04500	0.333	701
VIT_04s0008g00660	0.343	698
VIT_18s0001g04730	0.355	697
VIT_01s0026g02230	0.351	696
VIT_12s0035g01090	0.378	696
VIT_04s0023g03610	0.346	694
VIT_19s0015g01810	0.366	688
VIT_04s0008g05800	0.36	683
VIT_04s0008g03750	0.371	682
VIT_18s0001g13230	0.342	677
VIT_18s0001g14550	0.346	677
VIT_13s0019g05390	0.357	675
VIT_06s0061g01230	0.319	672
VIT_17s0000g07850	0.338	672
VIT_11s0016g04130	0.367	671
VIT_19s0015g00740	0.358	670
VIT_11s0016g04720	0.324	666
VIT_16s0039g01650	0.353	666
VIT_02s0087g00830	0.373	661
VIT_08s0007g02190	0.333	661
VIT_09s0002g04360	0.332	661
VIT_07s0104g01070	0.368	657
VIT_04s0008g03660	0.375	656
VIT_11s0118g00260	0.373	654
VIT_07s0005g05640	0.32	652
VIT_07s0104g00860	0.375	652
VIT_07s0005g02590	0.343	651
VIT_14s0066g01120	0.383	651
VIT_16s0039g01480	0.371	648
VIT_00s0483g00020	0.357	647
VIT_04s0023g01440	0.359	647
VIT_08s0040g02440	0.352	647
VIT_12s0134g00420	0.334	646
VIT_13s0074g00650	0.334	646
VIT_01s0010g03760	0.393	643
VIT_04s0008g03060	0.339	643
VIT_15s0046g00160	0.322	643
VIT_18s0001g15320	0.308	643
VIT_19s0014g02970	0.355	643
VIT_15s0046g00370	0.367	642
VIT_05s0094g00300	0.336	641
VIT_14s0068g02140	0.381	641
VIT_08s0032g01090	0.376	640
VIT_10s0003g04600	0.365	640
VIT_14s0066g01450	0.337	640
VIT_11s0065g00160	0.342	638
VIT_06s0080g00850	0.376	637
VIT_12s0059g01040	0.338	637
VIT_18s0076g00380	0.386	637
VIT_03s0038g02340	0.358	636
VIT_17s0000g05240	0.332	636
VIT_11s0052g00730	0.386	634
VIT_13s0064g01260	0.342	634
VIT_14s0068g01650	0.382	633
VIT_04s0008g01890	0.339	632
VIT_07s0031g00540	0.342	630
VIT_18s0076g00310	0.382	630
VIT_04s0023g02110	0.34	628
VIT_06s0004g07060	0.345	627
VIT_08s0007g00470	0.342	627
VIT_06s0004g06110	0.358	626
VIT_13s0067g00100	0.348	626
VIT_13s0019g04240	0.339	624
VIT_06s0061g00350	0.34	623
VIT_08s0058g00880	0.286	620
VIT_14s0060g00460	0.348	620
VIT_07s0005g03100	0.384	619
VIT_14s0108g01020	0.354	617
VIT_11s0052g00190	0.383	616
VIT_14s0081g00720	0.334	616
VIT_01s0026g01950	0.358	615
VIT_09s0002g02550	0.374	615
VIT_18s0001g01700	0.389	615
VIT_07s0255g00100	0.265	613
VIT_11s0052g01480	0.373	613
VIT_15s0046g00760	0.39	613
VIT_08s0040g02160	0.286	611
VIT_19s0177g00340	0.351	611
VIT_03s0091g00410	0.351	610
VIT_11s0016g02430	0.373	610
VIT_19s0015g00930	0.339	609
VIT_14s0108g00040	0.389	608
VIT_03s0038g02920	0.362	606
VIT_02s0012g00580	0.381	605
VIT_18s0117g00230	0.395	603
VIT_05s0049g01040	0.382	602
VIT_10s0003g00330	0.352	602
VIT_06s0080g00890	0.283	600
VIT_12s0028g03770	0.357	599
VIT_07s0191g00210	0.369	597
VIT_04s0008g04370	0.388	595
VIT_03s0038g00270	0.352	594
VIT_06s0004g05230	0.316	594
VIT_07s0005g04710	0.335	594
VIT_13s0019g04140	0.354	594
VIT_01s0011g02820	0.402	592
VIT_03s0038g00610	0.368	592
VIT_02s0025g01330	0.318	591
VIT_04s0079g00420	0.376	591
VIT_08s0058g01050	0.391	591
VIT_05s0020g03370	0.356	590
VIT_08s0007g05250	0.332	590
VIT_10s0003g04350	0.307	590
VIT_00s0207g00210	0.351	589
VIT_08s0040g00630	0.365	589
VIT_01s0150g00250	0.371	588
VIT_05s0051g00590	0.34	588
VIT_06s0004g00620	0.376	587
VIT_09s0002g04250	0.357	587
VIT_19s0015g01900	0.309	587
VIT_04s0044g01000	0.344	586
VIT_00s0370g00050	0.396	585
VIT_04s0069g00870	0.377	585
VIT_18s0001g01670	0.405	585
VIT_10s0003g02890	0.369	584
VIT_12s0034g02380	0.356	584
VIT_01s0137g00290	0.357	583
VIT_18s0001g01080	0.333	583
VIT_01s0010g01390	0.328	582
VIT_04s0008g03790	0.365	581
VIT_11s0037g00150	0.397	581
VIT_14s0060g00040	0.353	581
VIT_16s0050g00700	0.351	581
VIT_17s0000g07880	0.39	581
VIT_14s0030g00400	0.375	580
VIT_00s0125g00280	0.358	579
VIT_02s0087g00650	0.355	579
VIT_15s0046g00120	0.287	578
VIT_03s0038g00640	0.389	577
VIT_08s0040g00910	0.326	577
VIT_12s0035g00970	0.352	577
VIT_00s0483g00010	0.376	576
VIT_07s0005g02190	0.363	575
VIT_03s0063g00270	0.352	574
VIT_17s0000g00520	0.369	574
VIT_15s0046g02860	0.337	572
VIT_18s0001g00760	0.315	572
VIT_06s0004g03130	0.374	571
VIT_07s0005g03490	0.376	571
VIT_12s0059g01180	0.389	571
VIT_18s0089g01390	0.319	571
VIT_01s0011g00790	0.44	569
VIT_05s0020g03150	0.42	569
VIT_06s0004g02890	0.351	568
VIT_00s0813g00010	0.386	566
VIT_07s0031g02480	0.37	566
VIT_09s0002g04830	0.37	566
VIT_12s0057g00940	0.388	566
VIT_00s0525g00030	0.398	565
VIT_13s0073g00630	0.396	565
VIT_05s0094g01210	0.383	564
VIT_19s0014g03850	0.291	564
VIT_06s0004g03800	0.422	561
VIT_07s0141g00590	0.338	561
VIT_17s0000g02730	0.371	561
VIT_05s0094g00850	0.371	559
VIT_08s0007g06660	0.376	559
VIT_04s0008g05010	0.367	558
VIT_09s0002g01440	0.395	558
VIT_07s0005g04400	0.348	557
VIT_07s0005g04560	0.429	557
VIT_13s0019g00240	0.366	557
VIT_02s0012g01010	0.394	556
VIT_12s0059g01860	0.416	556
VIT_19s0014g01350	0.343	555
VIT_08s0058g00640	0.394	554
VIT_11s0016g03290	0.418	554
VIT_11s0052g00890	0.369	554
VIT_11s0016g05730	0.369	553
VIT_07s0005g03730	0.394	552
VIT_08s0007g05420	0.33	552
VIT_11s0016g00190	0.374	552
VIT_14s0006g01410	0.338	552
VIT_17s0000g05430	0.43	551
VIT_05s0020g01460	0.315	549
VIT_18s0001g00820	0.331	547
VIT_18s0089g00370	0.359	547
VIT_06s0004g05940	0.388	546
VIT_00s0587g00040	0.37	545
VIT_05s0020g00460	0.372	545
VIT_14s0060g00570	0.382	545
VIT_01s0146g00060	0.353	544
VIT_01s0137g00190	0.403	543
VIT_04s0043g00840	0.355	542
VIT_19s0014g02660	0.397	542
VIT_00s0229g00100	0.377	540
VIT_00s1937g00010	0.407	540
VIT_09s0002g00170	0.341	540
VIT_07s0104g00230	0.401	539
VIT_12s0057g01030	0.413	539
VIT_17s0000g09380	0.377	539
VIT_06s0009g02020	0.348	538
VIT_07s0031g02130	0.369	538
VIT_11s0037g01410	0.376	538
VIT_17s0000g03430	0.402	538
VIT_07s0095g00750	0.31	537
VIT_07s0141g00810	0.438	537
VIT_14s0066g00250	0.355	537
VIT_12s0055g00490	0.349	536
VIT_18s0001g14360	0.362	536
VIT_13s0106g00640	0.426	535
VIT_01s0011g01940	0.421	534
VIT_06s0004g05280	0.332	534
VIT_07s0031g01970	0.412	534
VIT_13s0067g02060	0.383	534
VIT_17s0000g07820	0.353	534
VIT_18s0001g04770	0.454	534
VIT_05s0062g00720	0.415	533
VIT_07s0005g01390	0.329	533
VIT_19s0027g00200	0.338	533
VIT_16s0050g00970	0.413	532
VIT_01s0011g02810	0.406	531
VIT_05s0049g01130	0.308	531
VIT_10s0003g01640	0.4	531
VIT_13s0019g04010	0.404	531
VIT_14s0171g00480	0.416	531
VIT_03s0038g00590	0.395	530
VIT_18s0122g01140	0.327	530
VIT_04s0023g02200	0.324	529
VIT_02s0025g02750	0.437	528
VIT_05s0077g00410	0.368	528
VIT_08s0007g01630	0.344	528
VIT_10s0116g01540	0.34	528
VIT_18s0001g08340	0.353	528
VIT_00s1682g00010	0.381	526
VIT_11s0016g05840	0.343	526
VIT_14s0030g02200	0.286	526
VIT_16s0022g01690	0.287	526
VIT_19s0090g01240	0.373	526
VIT_01s0146g00120	0.343	525
VIT_04s0023g01000	0.321	525
VIT_06s0004g02320	0.418	525
VIT_10s0003g00350	0.32	525
VIT_11s0037g00130	0.366	525
VIT_11s0016g03000	0.352	524
VIT_17s0000g05210	0.384	524
VIT_18s0001g05040	0.376	524
VIT_00s0204g00170	0.339	523
VIT_10s0003g00150	0.354	523
VIT_02s0087g00170	0.401	522
VIT_05s0020g03180	0.372	522
VIT_08s0007g08690	0.322	522
VIT_09s0054g01780	0.434	522
VIT_12s0035g01790	0.441	522
VIT_13s0084g00630	0.385	522
VIT_18s0001g12020	0.364	522
VIT_18s0089g01170	0.371	522
VIT_07s0151g00770	0.342	521
VIT_08s0007g08350	0.409	520
VIT_09s0002g00810	0.38	520
VIT_19s0014g05190	0.331	520
VIT_08s0040g00980	0.332	519
VIT_12s0028g02510	0.415	519
VIT_17s0000g08810	0.381	519
VIT_01s0026g01790	0.328	518
VIT_03s0038g00050	0.399	518
VIT_07s0031g01240	0.445	518
VIT_12s0057g01310	0.377	518
VIT_19s0014g01850	0.395	518
VIT_01s0011g04270	0.352	517
VIT_14s0066g01850	0.37	517
VIT_00s0125g00190	0.423	516
VIT_02s0154g00040	0.339	516
VIT_17s0000g00910	0.376	515
VIT_18s0001g00860	0.391	515
VIT_08s0007g07150	0.437	514
VIT_11s0016g05460	0.36	514
VIT_12s0057g00880	0.337	514
VIT_17s0000g00110	0.372	514
VIT_18s0001g07600	0.337	514
VIT_04s0008g05840	0.429	512
VIT_06s0004g01210	0.354	512
VIT_13s0019g04280	0.339	512
VIT_13s0064g01350	0.39	512
VIT_14s0108g01320	0.368	512
VIT_16s0100g00500	0.4	512
VIT_01s0010g01770	0.38	509
VIT_01s0011g00730	0.338	509
VIT_12s0059g01100	0.304	509
VIT_05s0062g00010	0.353	508
VIT_11s0016g01400	0.4	508
VIT_00s0904g00010	0.399	507
VIT_03s0063g02020	0.391	507
VIT_07s0005g03630	0.382	507
VIT_15s0046g01270	0.379	507
VIT_04s0008g05120	0.43	506
VIT_05s0077g01080	0.338	506
VIT_12s0059g01560	0.292	506
VIT_13s0106g00700	0.349	506
VIT_16s0098g01570	0.4	506
VIT_01s0011g01080	0.34	505
VIT_06s0004g00450	0.398	505
VIT_09s0070g00480	0.404	505
VIT_12s0059g01870	0.36	505
VIT_13s0019g04910	0.346	505
VIT_08s0007g08470	0.402	504
VIT_15s0046g02370	0.307	504
VIT_07s0005g02410	0.374	503
VIT_07s0031g00220	0.41	503
VIT_08s0007g00610	0.359	503
VIT_18s0001g01490	0.346	503
VIT_19s0085g00130	0.412	503
VIT_00s0179g00210	0.412	502
VIT_04s0008g02380	0.356	502
VIT_04s0044g01410	0.394	502
VIT_08s0040g00610	0.375	502
VIT_10s0003g02590	0.372	502
VIT_12s0028g01080	0.33	502
VIT_13s0064g01190	0.433	502
VIT_14s0128g00030	0.315	502
VIT_00s1194g00020	0.385	501
VIT_07s0005g00860	0.403	500
VIT_02s0012g02530	0.409	499
VIT_02s0025g04590	0.436	499
VIT_10s0003g02950	0.293	499
VIT_16s0050g02240	0.354	499
VIT_08s0007g05940	0.444	498
VIT_11s0016g01390	0.418	498
VIT_06s0004g06610	0.367	497
VIT_19s0015g01890	0.346	497
VIT_03s0038g02240	0.407	496
VIT_18s0001g09450	0.404	496
VIT_08s0007g04370	0.381	495
VIT_14s0128g00230	0.446	495
VIT_16s0098g00720	0.428	495
VIT_01s0011g01280	0.345	494
VIT_08s0040g00270	0.375	494
VIT_09s0002g00920	0.426	493
VIT_10s0003g02940	0.281	493
VIT_12s0028g02580	0.394	493
VIT_12s0055g01130	0.324	493
VIT_15s0045g01110	0.389	493
VIT_17s0000g01430	0.465	493
VIT_17s0000g01920	0.382	493
VIT_00s0216g00070	0.435	492
VIT_01s0010g02280	0.314	492
VIT_11s0016g01330	0.367	492
VIT_04s0023g00410	0.358	491
VIT_06s0004g06540	0.369	491
VIT_01s0026g00960	0.395	490
VIT_02s0236g00040	0.273	490
VIT_03s0063g01340	0.312	490
VIT_03s0091g01020	0.387	490
VIT_06s0004g00930	0.43	490
VIT_06s0004g07100	0.403	490
VIT_15s0046g02500	0.406	490
VIT_13s0019g05240	0.365	489
VIT_18s0001g10510	0.371	489
VIT_01s0137g00210	0.399	488
VIT_08s0007g07920	0.405	488
VIT_08s0058g01400	0.366	488
VIT_18s0001g00100	0.407	488
VIT_18s0001g15400	0.403	488
VIT_06s0080g00310	0.421	487
VIT_09s0002g04320	0.4	487
VIT_14s0108g01050	0.456	487
VIT_00s0349g00060	0.387	486
VIT_00s0583g00030	0.401	486
VIT_05s0077g01350	0.278	486
VIT_07s0129g00630	0.391	486
VIT_13s0106g00250	0.301	485
VIT_07s0031g02560	0.357	484
VIT_08s0056g01710	0.33	484
VIT_05s0029g01350	0.301	483
VIT_08s0007g01040	0.326	483
VIT_14s0030g01260	0.465	483
VIT_15s0046g02030	0.438	483
VIT_19s0015g00450	0.425	483
VIT_19s0177g00280	0.388	483
VIT_05s0049g01180	0.344	482
VIT_07s0104g00390	0.453	482
VIT_08s0007g00440	0.403	482
VIT_14s0006g02170	0.33	482
VIT_18s0072g00410	0.319	482
VIT_03s0063g01110	0.338	481
VIT_09s0002g02100	0.419	481
VIT_18s0001g12780	0.425	481
VIT_19s0014g03460	0.362	481
VIT_02s0025g01270	0.369	480
VIT_13s0067g02570	0.408	480
VIT_17s0000g07640	0.42	480
VIT_11s0016g05600	0.34	479
VIT_14s0060g01430	0.397	479
VIT_14s0060g01530	0.301	479
VIT_14s0066g01380	0.419	479
VIT_14s0083g00230	0.343	479
VIT_18s0122g00140	0.384	479
VIT_01s0010g02380	0.437	478
VIT_04s0008g03610	0.397	478
VIT_04s0023g01030	0.376	478
VIT_05s0102g00770	0.421	478
VIT_17s0000g05370	0.341	478
VIT_08s0007g01530	0.399	477
VIT_08s0007g08730	0.42	477
VIT_09s0002g03170	0.361	477
VIT_17s0000g02740	0.426	477
VIT_08s0007g00530	0.358	476
VIT_08s0040g01920	0.407	476
VIT_15s0046g01750	0.411	476
VIT_10s0003g04480	0.398	475
VIT_18s0122g00850	0.328	475
VIT_05s0102g00120	0.341	474
VIT_08s0007g04340	0.397	474
VIT_18s0001g14730	0.35	474
VIT_08s0007g00190	0.371	473
VIT_13s0064g00380	0.442	473
VIT_14s0068g02150	0.347	473
VIT_01s0011g03660	0.379	472
VIT_08s0032g00960	0.301	472
VIT_17s0000g03850	0.464	472
VIT_17s0000g04230	0.395	472
VIT_02s0025g04750	0.275	471
VIT_06s0004g05900	0.441	471
VIT_14s0171g00460	0.412	471
VIT_17s0000g00460	0.385	471
VIT_18s0001g01800	0.385	471
VIT_05s0020g02890	0.373	470
VIT_11s0016g05570	0.366	470
VIT_12s0034g01090	0.36	470
VIT_03s0063g02000	0.39	469
VIT_08s0007g04870	0.361	469
VIT_04s0043g00250	0.423	468
VIT_08s0040g03270	0.411	468
VIT_00s0508g00020	0.32	467
VIT_09s0002g02330	0.378	467
VIT_15s0021g01810	0.439	467
VIT_01s0146g00020	0.342	466
VIT_04s0008g07070	0.388	466
VIT_18s0001g02740	0.324	466
VIT_19s0085g00600	0.301	466
VIT_12s0028g03060	0.454	465
VIT_15s0046g03520	0.386	465
VIT_08s0007g06770	0.471	464
VIT_18s0001g10730	0.477	464
VIT_06s0004g05110	0.356	463
VIT_00s0616g00020	0.34	462
VIT_03s0038g03680	0.355	462
VIT_12s0028g01100	0.352	462
VIT_00s0125g00270	0.386	461
VIT_01s0011g02120	0.446	461
VIT_12s0035g00690	0.388	461
VIT_18s0001g08310	0.362	461
VIT_18s0122g00330	0.428	461
VIT_01s0010g01450	0.35	460
VIT_08s0058g01450	0.296	460
VIT_12s0034g01760	0.362	460
VIT_15s0021g02090	0.424	460
VIT_03s0097g00550	0.404	459
VIT_06s0004g03580	0.449	459
VIT_06s0004g05210	0.454	459
VIT_10s0003g01490	0.338	459
VIT_14s0068g01090	0.322	459
VIT_15s0048g00830	0.326	459
VIT_17s0000g02210	0.398	459
VIT_04s0023g03510	0.349	458
VIT_05s0020g01140	0.364	458
VIT_06s0004g01510	0.351	458
VIT_06s0009g01670	0.409	458
VIT_08s0007g09020	0.413	458
VIT_19s0090g00430	0.377	458
VIT_03s0063g01770	0.328	457
VIT_08s0007g06370	0.349	457
VIT_15s0024g00040	0.417	457
VIT_07s0005g00420	0.421	456
VIT_08s0040g02860	0.423	456
VIT_18s0001g04340	0.325	456
VIT_05s0029g00550	0.335	455
VIT_07s0031g02410	0.386	455
VIT_14s0128g00250	0.284	455
VIT_17s0000g09750	0.455	455
VIT_05s0051g00940	0.336	454
VIT_00s0220g00070	0.399	453
VIT_06s0009g03330	0.381	453
VIT_06s0061g00680	0.409	453
VIT_09s0002g04880	0.39	453
VIT_07s0104g01600	0.456	452
VIT_10s0071g00980	0.436	452
VIT_11s0016g01930	0.318	452
VIT_12s0028g02180	0.346	452
VIT_13s0064g01320	0.346	452
VIT_02s0012g01790	0.391	451
VIT_02s0025g03390	0.349	451
VIT_08s0007g05090	0.399	451
VIT_01s0011g04380	0.433	450
VIT_14s0006g01370	0.425	450
VIT_05s0029g00690	0.381	449
VIT_11s0052g00030	0.414	449
VIT_15s0021g01860	0.395	448
VIT_05s0077g01040	0.364	447
VIT_05s0077g01450	0.428	447
VIT_00s0184g00050	0.474	446
VIT_05s0020g00010	0.338	446
VIT_07s0005g06680	0.413	446
VIT_08s0040g02850	0.472	446
VIT_10s0116g01850	0.424	446
VIT_11s0016g01790	0.449	446
VIT_03s0038g02420	0.36	445
VIT_07s0031g00840	0.364	445
VIT_13s0047g00940	0.369	445
VIT_06s0061g00010	0.428	444
VIT_06s0061g00150	0.468	444
VIT_07s0031g00680	0.437	444
VIT_10s0003g01690	0.41	444
VIT_11s0016g05010	0.407	444
VIT_11s0016g05620	0.355	444
VIT_12s0028g02160	0.444	444
VIT_13s0074g00470	0.394	444
VIT_17s0000g01160	0.406	444
VIT_18s0001g14540	0.385	444
VIT_12s0059g00260	0.445	443
VIT_18s0001g07660	0.323	443
VIT_01s0011g02970	0.473	442
VIT_02s0109g00080	0.373	441
VIT_06s0004g04950	0.424	441
VIT_11s0103g00550	0.438	441
VIT_17s0000g04910	0.327	441
VIT_02s0012g01420	0.406	440
VIT_06s0004g05880	0.455	440
VIT_07s0005g05860	0.38	440
VIT_07s0031g00650	0.398	440
VIT_11s0016g00130	0.298	440
VIT_14s0068g02120	0.391	440
VIT_08s0007g05080	0.429	439
VIT_11s0016g02340	0.404	439
VIT_13s0019g04620	0.435	439
VIT_18s0001g14750	0.33	439
VIT_19s0014g03160	0.351	439
VIT_01s0011g03560	0.362	438
VIT_04s0023g01010	0.341	438
VIT_08s0217g00030	0.398	438
VIT_18s0001g11970	0.385	438
VIT_04s0008g03130	0.415	437
VIT_04s0023g01540	0.342	437
VIT_04s0023g02000	0.427	437
VIT_13s0139g00360	0.38	437
VIT_05s0020g00580	0.389	436
VIT_11s0078g00430	0.416	436
VIT_05s0062g00140	0.291	435
VIT_06s0004g05430	0.354	435
VIT_07s0129g00610	0.382	435
VIT_10s0003g02780	0.345	435
VIT_14s0066g01050	0.398	435
VIT_14s0083g00930	0.333	435
VIT_12s0028g02110	0.416	434
VIT_06s0009g03770	0.319	433
VIT_18s0001g08250	0.323	433
VIT_07s0130g00070	0.356	432
VIT_12s0035g01520	0.336	432
VIT_12s0059g02520	0.316	432
VIT_17s0000g05250	0.35	432
VIT_01s0026g00040	0.422	431
VIT_06s0004g08070	0.443	431
VIT_11s0016g05820	0.494	431
VIT_17s0000g06570	0.414	431
VIT_18s0001g00990	0.343	431
VIT_05s0020g04040	0.383	430
VIT_12s0028g03610	0.326	430
VIT_12s0057g00590	0.395	430
VIT_12s0059g01670	0.35	430
VIT_05s0049g01480	0.448	429
VIT_10s0003g00270	0.388	429
VIT_01s0113g00470	0.451	428
VIT_05s0020g03090	0.388	428
VIT_06s0004g03370	0.333	428
VIT_08s0007g05970	0.33	428
VIT_13s0067g02900	0.447	428
VIT_06s0004g05640	0.283	427
VIT_16s0039g02650	0.427	427
VIT_16s0098g00320	0.31	427
VIT_17s0000g00720	0.461	427
VIT_01s0026g02200	0.351	426
VIT_01s0026g02640	0.313	426
VIT_04s0023g03300	0.337	426
VIT_06s0004g08380	0.392	426
VIT_08s0040g00870	0.451	426
VIT_14s0060g00420	0.301	426
VIT_03s0088g00330	0.45	425
VIT_05s0020g02070	0.466	425
VIT_06s0061g00760	0.368	425
VIT_07s0104g00670	0.312	425
VIT_04s0079g00200	0.396	424
VIT_05s0102g00380	0.224	424
VIT_07s0031g02170	0.419	424
VIT_08s0007g00360	0.4	424
VIT_08s0032g00620	0.455	424
VIT_14s0066g00800	0.413	424
VIT_14s0108g00980	0.455	423
VIT_02s0012g01800	0.372	422
VIT_07s0005g05510	0.453	422
VIT_00s0375g00040	0.372	421
VIT_03s0063g02290	0.3	421
VIT_08s0056g00140	0.413	421
VIT_09s0002g04760	0.304	421
VIT_09s0002g05180	0.484	421
VIT_15s0021g01160	0.442	421
VIT_18s0001g08100	0.438	420
VIT_19s0090g01320	0.366	420
VIT_11s0016g00400	0.355	419
VIT_12s0028g03380	0.405	419
VIT_14s0060g02400	0.523	419
VIT_14s0108g00970	0.4	419
VIT_19s0014g00110	0.481	419
VIT_00s0357g00020	0.392	418
VIT_00s2086g00010	0.379	418
VIT_01s0011g00160	0.392	418
VIT_02s0025g02410	0.403	418
VIT_12s0057g01550	0.417	418
VIT_15s0021g00530	0.38	418
VIT_01s0011g03590	0.35	417
VIT_08s0058g00370	0.331	417
VIT_14s0030g01600	0.411	417
VIT_02s0025g03700	0.405	416
VIT_14s0060g00820	0.364	416
VIT_14s0083g00540	0.39	416
VIT_15s0046g02510	0.437	416
VIT_01s0011g06550	0.42	415
VIT_08s0007g08760	0.351	415
VIT_01s0011g06090	0.411	414
VIT_02s0025g02400	0.397	414
VIT_04s0008g06970	0.423	414
VIT_06s0004g05380	0.413	414
VIT_11s0016g03780	0.321	414
VIT_12s0028g03490	0.42	414
VIT_14s0108g01540	0.475	414
VIT_18s0001g15020	0.308	414
VIT_01s0026g01870	0.36	413
VIT_08s0007g07450	0.359	413
VIT_13s0067g03400	0.296	413
VIT_14s0108g01680	0.399	413
VIT_18s0001g14020	0.452	413
VIT_17s0000g09840	0.332	412
VIT_19s0090g00020	0.428	412
VIT_02s0025g02770	0.371	411
VIT_03s0038g00440	0.399	411
VIT_05s0020g04600	0.418	411
VIT_05s0062g01360	0.464	411
VIT_06s0009g03750	0.436	411
VIT_19s0027g01010	0.286	411
VIT_01s0010g02610	0.455	410
VIT_01s0026g00330	0.428	410
VIT_08s0056g01230	0.451	410
VIT_16s0098g01520	0.447	410
VIT_17s0000g03500	0.396	410
VIT_00s0227g00200	0.363	409
VIT_00s1525g00010	0.271	409
VIT_02s0033g01170	0.373	409
VIT_08s0007g05930	0.325	409
VIT_04s0023g00830	0.424	408
VIT_06s0004g05190	0.355	408
VIT_07s0031g01280	0.286	408
VIT_10s0042g00170	0.4	408
VIT_05s0062g00960	0.268	407
VIT_07s0005g01770	0.393	407
VIT_08s0007g04470	0.324	407
VIT_12s0142g00610	0.393	407
VIT_14s0171g00180	0.302	407
VIT_19s0014g01170	0.455	407
VIT_19s0027g00380	0.44	407
VIT_01s0244g00170	0.355	406
VIT_03s0038g00110	0.446	406
VIT_03s0063g00080	0.456	406
VIT_08s0032g01110	0.407	406
VIT_15s0046g00100	0.285	406
VIT_18s0122g00110	0.508	406
VIT_19s0014g04970	0.386	406
VIT_00s0404g00080	0.356	405
VIT_03s0063g00030	0.438	405
VIT_04s0023g00280	0.298	405
VIT_04s0023g03150	0.411	405
VIT_06s0009g00210	0.387	405
VIT_06s0009g01760	0.327	405
VIT_09s0002g04130	0.363	405
VIT_11s0037g00730	0.507	405
VIT_14s0066g01630	0.37	405
VIT_18s0001g04540	0.392	405
VIT_18s0001g08540	0.345	405
VIT_12s0057g01340	0.434	404
VIT_14s0083g00200	0.435	404
VIT_18s0001g11910	0.473	404
VIT_18s0072g00100	0.374	404
VIT_19s0014g03190	0.456	404
VIT_07s0104g01470	0.347	403
VIT_07s0141g00240	0.42	403
VIT_08s0056g00150	0.334	403
VIT_09s0002g01020	0.433	403
VIT_14s0081g00090	0.294	403
VIT_14s0219g00010	0.359	403
VIT_16s0098g01310	0.412	403
VIT_19s0090g00710	0.368	403
VIT_00s1045g00030	0.458	402
VIT_01s0010g03620	0.382	402
VIT_02s0025g01380	0.384	402
VIT_06s0061g01310	0.327	402
VIT_08s0056g01170	0.372	402
VIT_10s0003g04490	0.409	402
VIT_17s0000g05580	0.385	402
VIT_18s0001g00470	0.447	402
VIT_19s0085g00880	0.344	402
VIT_03s0038g03820	0.513	401
VIT_05s0020g00870	0.379	401
VIT_07s0129g00730	0.341	401
VIT_08s0007g07180	0.331	401
VIT_08s0032g01080	0.465	401
VIT_04s0023g01450	0.412	400
VIT_11s0016g02520	0.287	400
VIT_19s0085g00380	0.318	400
VIT_02s0025g00080	0.385	399
VIT_06s0004g04110	0.399	399
VIT_08s0007g05500	0.384	399
VIT_13s0139g00260	0.288	399
VIT_13s0156g00640	0.367	399
VIT_07s0205g00080	0.366	398
VIT_11s0037g01400	0.363	398
VIT_12s0059g01250	0.406	398
VIT_00s0333g00030	0.318	397
VIT_07s0129g00530	0.395	397
VIT_11s0016g00010	0.371	397
VIT_17s0000g04440	0.439	397
VIT_02s0012g00570	0.384	396
VIT_04s0008g06500	0.313	396
VIT_07s0005g01200	0.402	396
VIT_18s0001g09480	0.507	396
VIT_01s0011g00370	0.354	395
VIT_05s0020g00390	0.339	395
VIT_05s0020g01260	0.345	395
VIT_06s0004g05680	0.31	395
VIT_06s0061g01060	0.356	395
VIT_07s0104g00870	0.417	395
VIT_07s0129g00870	0.398	395
VIT_11s0103g00120	0.484	395
VIT_11s0118g00720	0.415	395
VIT_12s0055g01110	0.4	395
VIT_14s0066g01030	0.471	395
VIT_14s0108g01130	0.392	395
VIT_15s0021g01020	0.307	395
VIT_17s0053g00990	0.407	395
VIT_01s0026g02620	0.421	394
VIT_03s0038g02860	0.33	394
VIT_09s0002g03990	0.435	394
VIT_14s0068g00160	0.269	394
VIT_14s0108g01180	0.452	394
VIT_00s0259g00200	0.387	393
VIT_00s0415g00080	0.324	393
VIT_02s0154g00500	0.425	393
VIT_06s0009g01050	0.305	393
VIT_06s0080g00920	0.385	393
VIT_14s0060g01140	0.306	393
VIT_14s0068g00680	0.362	393
VIT_18s0001g15360	0.313	393
VIT_05s0049g00480	0.492	392
VIT_06s0004g06440	0.438	392
VIT_07s0031g03010	0.277	392
VIT_07s0130g00310	0.354	392
VIT_07s0141g00580	0.306	392
VIT_13s0019g04760	0.427	392
VIT_18s0001g13560	0.482	392
VIT_04s0069g00780	0.428	391
VIT_09s0002g07340	0.468	391
VIT_15s0046g00300	0.428	391
VIT_05s0020g02520	0.331	390
VIT_09s0002g00970	0.351	390
VIT_10s0116g00720	0.485	390
VIT_11s0118g00790	0.389	390
VIT_13s0074g00690	0.409	390
VIT_04s0044g01010	0.412	389
VIT_04s0044g01750	0.36	389
VIT_06s0004g06980	0.496	389
VIT_08s0007g05010	0.358	389
VIT_16s0098g00900	0.411	389
VIT_03s0038g04430	0.402	388
VIT_07s0104g00510	0.38	388
VIT_10s0003g04470	0.339	388
VIT_18s0001g05630	0.36	388
VIT_04s0044g01840	0.325	387
VIT_05s0020g00850	0.457	387
VIT_05s0020g01820	0.392	387
VIT_05s0020g01840	0.399	387
VIT_11s0016g00490	0.464	387
VIT_14s0066g02530	0.407	387
VIT_18s0001g12500	0.433	387
VIT_07s0104g01370	0.455	386
VIT_11s0065g00640	0.346	386
VIT_13s0019g03540	0.361	386
VIT_00s1644g00010	0.469	385
VIT_05s0029g01380	0.387	385
VIT_11s0016g04570	0.393	385
VIT_12s0057g01170	0.449	385
VIT_14s0060g00860	0.39	385
VIT_15s0046g00290	0.494	385
VIT_00s0203g00040	0.389	384
VIT_02s0154g00080	0.393	384
VIT_02s0236g00140	0.247	384
VIT_03s0017g00990	0.538	384
VIT_04s0079g00260	0.452	384
VIT_05s0020g04720	0.292	384
VIT_06s0009g03240	0.459	384
VIT_14s0030g02180	0.435	384
VIT_14s0083g01170	0.334	384
VIT_04s0023g02280	0.377	383
VIT_07s0031g00260	0.325	383
VIT_09s0018g02130	0.471	383
VIT_09s0002g07020	0.384	382
VIT_11s0016g03460	0.453	382
VIT_11s0016g04410	0.298	382
VIT_11s0016g05270	0.452	382
VIT_13s0101g00090	0.431	382
VIT_14s0108g01070	0.395	382
VIT_14s0171g00530	0.421	382
VIT_18s0001g02160	0.524	382
VIT_18s0001g15570	0.4	382
VIT_18s0001g15600	0.295	382
VIT_01s0011g00850	0.36	381
VIT_01s0146g00110	0.409	381
VIT_03s0038g02230	0.334	381
VIT_04s0008g03760	0.362	381
VIT_13s0067g00150	0.444	381
VIT_15s0048g00370	0.432	381
VIT_09s0002g00870	0.362	380
VIT_00s1542g00010	0.316	379
VIT_02s0012g00460	0.423	379
VIT_03s0097g00660	0.417	379
VIT_05s0094g00780	0.344	379
VIT_14s0066g01710	0.318	379
VIT_14s0083g00080	0.334	379
VIT_18s0072g00970	0.396	379
VIT_06s0061g00750	0.303	378
VIT_07s0129g00090	0.273	378
VIT_12s0057g01250	0.417	378
VIT_14s0068g02030	0.318	378
VIT_02s0234g00080	0.387	377
VIT_13s0067g00280	0.293	377
VIT_14s0171g00470	0.504	377
VIT_00s0215g00030	0.397	376
VIT_04s0008g06580	0.447	376
VIT_04s0008g06760	0.448	376
VIT_06s0004g05950	0.447	376
VIT_09s0002g01860	0.382	376
VIT_13s0064g00920	0.332	376
VIT_14s0128g00900	0.398	376
VIT_15s0046g01480	0.345	376
VIT_15s0048g02280	0.327	376
VIT_18s0001g03080	0.38	376
VIT_18s0001g06370	0.401	376
VIT_03s0038g02760	0.309	375
VIT_14s0083g00690	0.44	375
VIT_07s0129g00290	0.391	374
VIT_11s0016g00100	0.411	374
VIT_03s0017g01330	0.419	373
VIT_07s0129g01110	0.373	373
VIT_09s0018g02110	0.376	373
VIT_12s0035g01960	0.462	373
VIT_13s0019g03630	0.3	373
VIT_13s0064g00670	0.46	373
VIT_13s0067g02250	0.44	373
VIT_19s0014g00450	0.447	373
VIT_00s0771g00020	0.345	372
VIT_02s0012g01140	0.4	372
VIT_03s0038g03830	0.524	372
VIT_05s0020g03130	0.494	372
VIT_06s0009g02140	0.348	372
VIT_07s0005g00620	0.515	372
VIT_11s0016g02960	0.399	372
VIT_16s0039g02410	0.426	372
VIT_17s0000g09640	0.411	372
VIT_01s0011g05710	0.298	371
VIT_01s0150g00060	0.346	371
VIT_05s0094g00940	0.296	371
VIT_08s0007g03980	0.462	371
VIT_15s0021g01280	0.482	371
VIT_06s0009g00810	0.378	370
VIT_06s0080g00250	0.368	370
VIT_08s0058g00270	0.419	370
VIT_11s0037g00570	0.414	370
VIT_12s0057g00300	0.366	370
VIT_18s0001g04790	0.491	370
VIT_19s0027g00600	0.475	370
VIT_01s0011g00550	0.466	369
VIT_02s0025g04050	0.37	369
VIT_04s0044g01720	0.381	369
VIT_05s0077g01060	0.36	369
VIT_09s0054g01600	0.48	369
VIT_14s0068g01130	0.472	369
VIT_01s0011g04210	0.303	368
VIT_04s0023g01660	0.478	368
VIT_12s0057g00630	0.403	368
VIT_18s0001g06590	0.448	368
VIT_19s0015g01790	0.412	368
VIT_01s0010g00510	0.355	367
VIT_05s0077g01180	0.349	367
VIT_06s0009g00970	0.492	367
VIT_07s0005g05850	0.359	367
VIT_12s0028g01980	0.282	367
VIT_00s0227g00110	0.4	366
VIT_00s0304g00010	0.488	366
VIT_03s0063g00600	0.447	366
VIT_06s0009g02170	0.391	366
VIT_07s0005g02630	0.506	366
VIT_07s0005g03910	0.301	366
VIT_08s0058g00490	0.319	366
VIT_19s0014g04860	0.311	366
VIT_01s0011g02030	0.421	365
VIT_01s0011g06330	0.401	365
VIT_01s0026g02070	0.327	365
VIT_05s0102g00480	0.313	365
VIT_08s0007g02020	0.387	365
VIT_12s0059g00270	0.445	365
VIT_14s0108g00350	0.308	365
VIT_00s0357g00100	0.437	364
VIT_02s0025g03690	0.488	364
VIT_06s0004g08330	0.42	364
VIT_07s0005g01830	0.455	364
VIT_14s0030g01930	0.376	364
VIT_06s0004g05080	0.38	363
VIT_11s0016g04850	0.438	363
VIT_11s0016g05580	0.499	363
VIT_12s0028g02000	0.328	363
VIT_12s0059g02740	0.427	363
VIT_13s0019g01960	0.339	363
VIT_16s0098g00690	0.373	363
VIT_19s0090g00270	0.435	363
VIT_00s0229g00030	0.366	362
VIT_00s0259g00120	0.442	362
VIT_04s0079g00410	0.498	362
VIT_06s0004g07310	0.377	362
VIT_06s0004g08220	0.35	362
VIT_08s0007g07020	0.473	362
VIT_08s0105g00590	0.322	362
VIT_10s0003g01280	0.392	362
VIT_11s0016g01090	0.523	362
VIT_11s0052g00430	0.341	362
VIT_12s0055g00710	0.372	362
VIT_05s0049g00180	0.301	361
VIT_12s0035g00270	0.38	361
VIT_13s0019g00510	0.424	361
VIT_13s0067g03030	0.346	361
VIT_16s0050g00950	0.555	361
VIT_18s0001g10300	0.485	361
VIT_06s0004g08350	0.356	360
VIT_06s0009g01710	0.426	360
VIT_13s0064g00590	0.438	360
VIT_15s0046g01770	0.389	360
VIT_05s0029g00480	0.384	359
VIT_09s0002g07220	0.36	359
VIT_10s0003g00120	0.33	359
VIT_10s0003g01230	0.339	359
VIT_11s0016g02670	0.428	359
VIT_16s0050g02610	0.482	359
VIT_02s0025g02000	0.445	358
VIT_04s0008g04240	0.441	358
VIT_05s0077g01790	0.31	358
VIT_09s0002g01740	0.417	358
VIT_11s0052g00580	0.509	358
VIT_12s0055g00770	0.489	358
VIT_13s0084g00800	0.384	358
VIT_16s0013g02140	0.315	358
VIT_19s0014g03170	0.325	358
VIT_00s0361g00100	0.349	357
VIT_06s0004g02670	0.32	357
VIT_09s0002g07160	0.391	357
VIT_15s0046g01880	0.503	357
VIT_04s0008g04300	0.285	356
VIT_06s0004g07680	0.374	356
VIT_11s0016g02090	0.425	356
VIT_04s0008g06620	0.446	355
VIT_09s0054g01090	0.442	355
VIT_11s0037g00930	0.447	355
VIT_12s0057g00990	0.307	355
VIT_14s0083g00940	0.356	355
VIT_00s0174g00300	0.52	354
VIT_02s0012g00360	0.29	354
VIT_04s0044g01920	0.406	354
VIT_17s0000g02010	0.427	354
VIT_18s0001g03260	0.266	354
VIT_19s0014g00860	0.323	354
VIT_00s0203g00100	0.491	353
VIT_02s0025g03250	0.439	353
VIT_05s0020g03970	0.356	353
VIT_07s0005g06220	0.331	353
VIT_08s0007g01150	0.367	353
VIT_12s0142g00420	0.454	353
VIT_10s0003g05070	0.396	352
VIT_18s0166g00320	0.401	352
VIT_00s0386g00050	0.374	351
VIT_02s0087g00770	0.475	351
VIT_03s0180g00040	0.461	351
VIT_07s0031g02260	0.504	351
VIT_08s0007g01520	0.39	351
VIT_08s0040g00390	0.341	351
VIT_10s0116g01820	0.392	351
VIT_12s0028g03620	0.375	351
VIT_02s0025g01440	0.51	350
VIT_04s0008g03180	0.55	350
VIT_09s0002g00830	0.484	350
VIT_14s0066g01080	0.362	350
VIT_16s0022g00670	0.415	350
VIT_18s0001g10460	0.314	350
VIT_00s0317g00100	0.553	349
VIT_01s0150g00270	0.32	349
VIT_07s0005g04130	0.346	349
VIT_08s0007g05980	0.434	349
VIT_11s0037g00090	0.492	349
VIT_15s0046g03700	0.425	349
VIT_18s0001g04610	0.537	349
VIT_18s0001g13000	0.251	349
VIT_02s0012g01120	0.419	348
VIT_03s0038g03620	0.268	348
VIT_05s0077g00280	0.33	348
VIT_06s0009g02120	0.481	348
VIT_12s0035g01900	0.274	348
VIT_18s0001g03070	0.301	348
VIT_09s0002g01160	0.282	347
VIT_17s0000g00320	0.502	347
VIT_18s0001g05110	0.437	347
VIT_11s0016g03210	0.333	346
VIT_12s0034g02180	0.347	346
VIT_12s0059g02110	0.367	346
VIT_16s0022g00630	0.354	346
VIT_18s0001g00370	0.356	346
VIT_00s1623g00010	0.346	345
VIT_06s0080g01270	0.416	345
VIT_08s0007g06490	0.354	345
VIT_13s0156g00120	0.497	345
VIT_16s0039g00690	0.36	345
VIT_16s0050g00830	0.448	345
VIT_01s0010g00630	0.449	344
VIT_04s0008g02720	0.508	344
VIT_04s0043g00380	0.34	344
VIT_08s0058g01140	0.479	344
VIT_14s0108g00150	0.396	344
VIT_18s0001g11120	0.425	344
VIT_05s0049g01820	0.256	343
VIT_05s0094g01390	0.473	343
VIT_06s0004g01380	0.378	343
VIT_06s0004g07380	0.494	343
VIT_07s0104g00910	0.445	343
VIT_11s0016g03450	0.354	343
VIT_17s0000g01500	0.334	343
VIT_19s0014g02080	0.451	343
VIT_04s0008g04060	0.46	342
VIT_06s0080g00750	0.39	342
VIT_07s0031g00100	0.354	342
VIT_17s0000g09910	0.36	342
VIT_18s0001g05980	0.557	342
VIT_05s0029g01080	0.452	341
VIT_08s0007g05170	0.357	341
VIT_14s0108g00830	0.369	341
VIT_18s0001g01210	0.414	341
VIT_18s0001g13780	0.313	341
VIT_02s0025g02780	0.41	340
VIT_08s0040g01590	0.296	340
VIT_09s0002g00910	0.363	340
VIT_18s0001g12470	0.408	340
VIT_18s0001g15530	0.532	340
VIT_19s0014g00320	0.524	340
VIT_09s0002g02290	0.424	339
VIT_16s0098g01180	0.421	339
VIT_19s0015g01060	0.417	339
VIT_01s0011g00870	0.427	338
VIT_08s0007g06450	0.373	338
VIT_12s0142g00190	0.349	338
VIT_18s0117g00150	0.3	338
VIT_01s0010g01870	0.386	337
VIT_06s0004g04130	0.429	337
VIT_08s0007g06290	0.504	337
VIT_08s0032g00690	0.361	337
VIT_12s0028g00080	0.586	337
VIT_13s0019g01690	0.444	337
VIT_14s0036g01060	0.388	337
VIT_16s0013g01550	0.305	337
VIT_19s0014g03790	0.306	337
VIT_00s0802g00020	0.387	336
VIT_08s0007g02490	0.397	336
VIT_08s0007g09000	0.385	336
VIT_09s0002g00750	0.446	336
VIT_14s0128g00220	0.322	336
VIT_15s0021g01300	0.322	336
VIT_00s0264g00120	0.315	335
VIT_03s0063g01690	0.35	335
VIT_05s0020g03320	0.431	335
VIT_08s0040g03320	0.537	335
VIT_09s0002g04700	0.548	335
VIT_10s0003g00640	0.463	335
VIT_11s0016g00120	0.346	335
VIT_12s0035g00730	0.242	335
VIT_08s0040g01940	0.295	334
VIT_11s0016g03650	0.407	334
VIT_12s0059g02510	0.375	334
VIT_13s0073g00550	0.427	334
VIT_16s0039g02540	0.368	334
VIT_01s0010g02080	0.467	333
VIT_01s0010g02370	0.499	333
VIT_05s0102g01160	0.509	333
VIT_09s0054g00960	0.356	333
VIT_13s0019g05160	0.429	333
VIT_13s0073g00530	0.478	333
VIT_14s0108g00500	0.436	333
VIT_18s0001g04040	0.466	333
VIT_07s0141g00800	0.457	332
VIT_00s1881g00010	0.445	331
VIT_07s0031g00230	0.409	331
VIT_14s0060g00840	0.303	331
VIT_14s0066g00460	0.39	331
VIT_15s0021g01130	0.476	331
VIT_16s0098g01760	0.426	331
VIT_17s0000g08620	0.425	331
VIT_01s0011g02990	0.408	330
VIT_01s0150g00460	0.395	330
VIT_12s0028g03370	0.325	330
VIT_14s0128g00100	0.347	330
VIT_15s0048g00420	0.482	330
VIT_18s0001g01870	0.438	330
VIT_03s0038g03990	0.464	329
VIT_04s0008g00840	0.274	329
VIT_05s0029g01070	0.442	329
VIT_05s0102g00470	0.437	329
VIT_06s0004g05480	0.301	329
VIT_08s0058g00870	0.444	329
VIT_09s0002g01550	0.453	329
VIT_13s0067g02000	0.511	329
VIT_14s0108g01300	0.349	329
VIT_15s0048g01980	0.423	329
VIT_17s0000g02710	0.403	329
VIT_17s0000g04660	0.384	329
VIT_03s0091g00050	0.395	328
VIT_05s0102g00600	0.413	328
VIT_11s0016g01270	0.348	328
VIT_12s0028g01790	0.339	328
VIT_12s0057g00700	0.4	328
VIT_14s0083g00780	0.53	328
VIT_07s0185g00040	0.237	327
VIT_08s0040g00300	0.489	327
VIT_08s0040g03030	0.296	327
VIT_10s0003g04540	0.488	327
VIT_11s0052g00680	0.447	327
VIT_11s0206g00060	0.413	327
VIT_01s0011g04160	0.374	326
VIT_02s0025g00810	0.404	326
VIT_03s0038g03120	0.455	326
VIT_04s0023g02460	0.27	326
VIT_07s0005g02120	0.412	326
VIT_07s0129g00960	0.423	326
VIT_09s0002g06030	0.385	326
VIT_10s0116g00410	0.346	326
VIT_11s0118g00280	0.411	326
VIT_14s0006g00630	0.344	326
VIT_14s0066g00590	0.413	326
VIT_14s0068g00810	0.398	326
VIT_17s0000g09740	0.415	326
VIT_17s0000g10260	0.436	326
VIT_19s0085g00040	0.29	326
VIT_19s0090g01660	0.349	326
VIT_01s0011g01300	0.276	325
VIT_01s0026g00800	0.482	325
VIT_02s0012g02670	0.399	325
VIT_04s0044g01220	0.308	325
VIT_08s0007g00210	0.528	325
VIT_12s0059g01240	0.428	325
VIT_14s0066g01640	0.425	325
VIT_18s0122g01370	0.346	325
VIT_06s0009g01640	0.518	324
VIT_10s0003g03110	0.418	324
VIT_13s0019g03280	0.386	324
VIT_13s0067g02040	0.319	324
VIT_14s0128g00810	0.496	324
VIT_15s0048g01340	0.266	324
VIT_01s0010g03910	0.416	323
VIT_02s0012g00980	0.444	323
VIT_11s0078g00420	0.521	323
VIT_12s0028g03910	0.393	323
VIT_14s0036g00850	0.297	323
VIT_17s0000g02180	0.544	323
VIT_01s0011g01630	0.554	322
VIT_03s0038g04140	0.512	322
VIT_05s0020g03170	0.363	322
VIT_05s0020g04570	0.314	322
VIT_07s0031g01760	0.284	322
VIT_09s0002g03360	0.465	322
VIT_18s0001g09500	0.394	322
VIT_01s0011g01480	0.364	321
VIT_03s0038g04130	0.309	321
VIT_06s0004g05180	0.376	321
VIT_07s0031g00790	0.489	321
VIT_10s0003g04940	0.432	321
VIT_13s0019g05380	0.34	321
VIT_14s0066g00550	0.459	321
VIT_18s0001g09700	0.315	321
VIT_18s0001g13680	0.43	321
VIT_18s0041g00350	0.456	321
VIT_01s0026g00430	0.316	320
VIT_04s0008g05070	0.365	320
VIT_05s0020g01950	0.496	320
VIT_05s0124g00020	0.384	320
VIT_17s0000g09280	0.439	320
VIT_19s0014g00280	0.341	320
VIT_01s0011g04870	0.484	319
VIT_05s0029g00120	0.313	319
VIT_05s0051g00650	0.365	319
VIT_08s0007g02790	0.427	319
VIT_12s0057g00690	0.442	319
VIT_13s0019g03620	0.473	319
VIT_00s0179g00300	0.384	318
VIT_00s0566g00010	0.302	318
VIT_01s0011g02910	0.42	318
VIT_08s0007g00920	0.402	318
VIT_08s0007g07280	0.316	318
VIT_10s0116g01760	0.359	318
VIT_13s0067g00730	0.393	318
VIT_14s0108g01040	0.482	318
VIT_14s0171g00100	0.399	318
VIT_15s0021g00980	0.463	318
VIT_16s0022g00640	0.407	318
VIT_18s0001g14460	0.285	318
VIT_01s0011g00930	0.422	317
VIT_04s0023g03350	0.453	317
VIT_07s0031g03210	0.46	317
VIT_12s0035g01130	0.399	317
VIT_15s0046g01550	0.352	317
VIT_00s0261g00020	0.379	316
VIT_01s0146g00140	0.383	316
VIT_05s0029g00420	0.391	316
VIT_05s0094g00550	0.411	316
VIT_06s0004g04290	0.595	316
VIT_13s0073g00650	0.421	316
VIT_14s0068g00330	0.464	316
VIT_15s0046g00060	0.45	316
VIT_15s0046g02160	0.394	316
VIT_03s0180g00160	0.371	315
VIT_04s0008g04280	0.348	315
VIT_07s0031g00730	0.458	315
VIT_11s0118g00300	0.354	315
VIT_14s0006g02830	0.525	315
VIT_14s0128g00320	0.461	315
VIT_15s0046g03180	0.438	315
VIT_19s0014g05110	0.446	315
VIT_19s0090g00560	0.41	315
VIT_02s0025g00220	0.531	314
VIT_04s0023g00160	0.523	314
VIT_05s0029g00110	0.316	314
VIT_11s0016g02910	0.322	314
VIT_14s0006g00070	0.266	314
VIT_16s0039g02690	0.51	314
VIT_16s0098g01020	0.439	314
VIT_05s0049g01500	0.294	313
VIT_10s0003g01430	0.352	313
VIT_11s0016g05400	0.49	313
VIT_14s0036g00430	0.327	313
VIT_14s0060g01540	0.302	313
VIT_06s0004g00410	0.47	312
VIT_10s0116g01810	0.412	312
VIT_11s0118g00760	0.404	312
VIT_14s0066g02370	0.423	312
VIT_17s0000g05790	0.286	312
VIT_18s0001g08260	0.486	312
VIT_01s0026g01400	0.349	311
VIT_04s0023g00790	0.356	311
VIT_05s0094g01410	0.312	311
VIT_05s0102g01120	0.32	311
VIT_10s0003g01360	0.344	311
VIT_15s0046g01890	0.483	311
VIT_18s0001g09990	0.327	311
VIT_19s0014g03250	0.508	311
VIT_04s0044g00280	0.297	310
VIT_06s0004g03490	0.486	310
VIT_08s0032g00800	0.252	310
VIT_10s0003g01420	0.295	310
VIT_11s0052g00290	0.362	310
VIT_17s0000g06680	0.395	310
VIT_00s0250g00030	0.322	309
VIT_03s0038g00670	0.377	309
VIT_05s0029g01310	0.334	309
VIT_06s0080g00550	0.38	309
VIT_13s0067g00120	0.411	309
VIT_14s0068g01150	0.383	309
VIT_14s0128g00390	0.421	309
VIT_18s0001g07300	0.439	309
VIT_01s0011g00700	0.487	308
VIT_01s0011g03060	0.382	308
VIT_02s0025g00130	0.396	308
VIT_02s0025g01700	0.356	308
VIT_05s0020g02900	0.386	308
VIT_08s0007g03930	0.296	308
VIT_08s0007g08160	0.427	308
VIT_09s0002g01760	0.343	308
VIT_11s0037g00810	0.26	308
VIT_12s0059g00520	0.44	308
VIT_17s0000g01360	0.409	308
VIT_17s0000g02880	0.303	308
VIT_19s0015g00640	0.496	308
VIT_19s0027g00090	0.456	308
VIT_01s0011g04290	0.394	307
VIT_01s0026g00230	0.509	307
VIT_01s0026g01010	0.506	307
VIT_03s0038g02070	0.381	307
VIT_03s0038g02350	0.464	307
VIT_06s0061g00560	0.414	307
VIT_08s0007g05540	0.383	307
VIT_13s0019g04920	0.443	307
VIT_17s0000g05570	0.324	307
VIT_00s0218g00050	0.511	306
VIT_04s0008g02100	0.516	306
VIT_07s0031g00480	0.224	306
VIT_08s0056g01520	0.451	306
VIT_11s0052g00040	0.515	306
VIT_16s0039g01590	0.323	306
VIT_18s0001g11030	0.557	306
VIT_02s0012g02790	0.304	305
VIT_03s0038g00350	0.444	305
VIT_04s0023g01110	0.386	305
VIT_05s0020g02690	0.416	305
VIT_15s0045g00310	0.372	305
VIT_01s0011g00300	0.329	304
VIT_05s0094g01070	0.566	304
VIT_06s0004g04700	0.421	304
VIT_06s0004g06870	0.341	304
VIT_08s0007g00840	0.43	304
VIT_10s0071g01150	0.445	304
VIT_11s0037g00830	0.258	304
VIT_13s0019g02210	0.249	304
VIT_14s0066g00260	0.476	304
VIT_16s0039g02530	0.412	304
VIT_18s0001g09310	0.523	304
VIT_19s0090g01200	0.422	304
VIT_04s0008g01910	0.448	303
VIT_05s0020g01850	0.357	303
VIT_05s0102g01080	0.422	303
VIT_11s0118g00420	0.51	303
VIT_12s0035g01810	0.284	303
VIT_13s0064g00570	0.5	303
VIT_14s0066g01790	0.503	303
VIT_18s0001g02460	0.344	303
VIT_19s0015g00770	0.304	303
VIT_04s0008g03770	0.322	302
VIT_04s0023g02610	0.427	302
VIT_06s0080g00940	0.362	302
VIT_09s0002g00780	0.428	302
VIT_11s0016g02020	0.449	302
VIT_11s0118g00320	0.566	302
VIT_13s0064g00440	0.448	302
VIT_14s0068g00030	0.562	302
VIT_17s0000g03690	0.441	302
VIT_18s0001g08840	0.359	302
VIT_18s0001g12510	0.443	302
VIT_08s0032g00290	0.262	301
VIT_08s0056g01110	0.431	301
VIT_12s0059g01970	0.383	301
VIT_13s0019g04360	0.442	301
VIT_14s0066g01780	0.428	301
VIT_14s0219g00110	0.368	301
VIT_15s0048g02380	0.495	301
VIT_16s0050g00490	0.417	301
VIT_01s0010g03370	0.354	300
VIT_05s0020g02030	0.41	300
VIT_06s0004g06000	0.518	300
VIT_08s0007g06190	0.325	300
VIT_08s0032g01170	0.554	300
VIT_09s0002g05260	0.376	300
VIT_12s0035g01220	0.348	300
VIT_15s0045g01190	0.396	300
VIT_18s0001g08800	0.487	300
VIT_07s0104g01030	0.482	299
VIT_11s0016g02250	0.295	299
VIT_11s0016g02650	0.381	299
VIT_12s0028g02420	0.479	299
VIT_13s0019g03600	0.377	299
VIT_14s0083g00620	0.325	299
VIT_00s0259g00160	0.347	298
VIT_02s0025g00150	0.352	298
VIT_04s0044g01970	0.455	298
VIT_05s0020g00730	0.375	298
VIT_07s0031g01500	0.276	298
VIT_08s0007g06830	0.389	298
VIT_08s0040g00360	0.329	298
VIT_10s0116g00530	0.388	298
VIT_12s0142g00360	0.355	298
VIT_14s0128g00020	0.429	298
VIT_00s0399g00020	0.418	297
VIT_01s0026g01780	0.438	297
VIT_02s0025g01050	0.337	297
VIT_03s0088g01290	0.469	297
VIT_04s0008g04710	0.357	297
VIT_06s0004g02810	0.412	297
VIT_06s0004g04300	0.478	297
VIT_12s0028g00320	0.458	297
VIT_12s0028g02540	0.389	297
VIT_18s0001g01740	0.398	297
VIT_18s0001g14660	0.381	297
VIT_15s0046g02260	0.49	296
VIT_18s0001g02490	0.421	296
VIT_18s0157g00200	0.37	296
VIT_01s0010g01200	0.283	295
VIT_03s0088g01250	0.309	295
VIT_04s0008g03570	0.524	295
VIT_05s0102g00160	0.453	295
VIT_06s0009g01130	0.427	295
VIT_07s0005g00010	0.42	295
VIT_07s0031g02010	0.238	295
VIT_08s0105g00570	0.404	295
VIT_11s0037g01230	0.535	295
VIT_18s0001g03890	0.354	295
VIT_19s0014g02670	0.503	295
VIT_02s0012g02420	0.525	294
VIT_02s0025g01100	0.419	294
VIT_04s0043g00700	0.432	294
VIT_04s0043g00720	0.334	294
VIT_06s0009g03430	0.365	294
VIT_07s0005g04490	0.31	294
VIT_07s0005g04940	0.414	294
VIT_08s0007g05400	0.361	294
VIT_13s0047g01040	0.308	294
VIT_13s0139g00250	0.393	294
VIT_14s0083g00880	0.528	294
VIT_14s0108g01560	0.495	294
VIT_16s0039g00970	0.344	294
VIT_16s0039g01020	0.543	294
VIT_00s0389g00030	0.39	293
VIT_01s0011g01240	0.35	293
VIT_01s0137g00180	0.43	293
VIT_02s0025g02450	0.448	293
VIT_04s0044g01200	0.395	293
VIT_05s0020g02160	0.329	293
VIT_05s0020g02680	0.36	293
VIT_11s0118g00670	0.402	293
VIT_12s0028g01800	0.399	293
VIT_12s0035g00770	0.44	293
VIT_13s0019g05250	0.379	293
VIT_14s0108g00140	0.293	293
VIT_16s0050g00440	0.358	293
VIT_17s0000g05460	0.264	293
VIT_19s0085g00490	0.3	293
VIT_01s0011g00290	0.312	292
VIT_03s0038g01330	0.339	292
VIT_05s0020g02800	0.376	292
VIT_06s0004g02910	0.51	292
VIT_06s0061g00510	0.279	292
VIT_06s0061g01030	0.309	292
VIT_08s0007g03700	0.393	292
VIT_13s0019g00940	0.413	292
VIT_13s0074g00540	0.449	292
VIT_18s0041g00100	0.253	292
VIT_18s0122g01010	0.351	292
VIT_02s0025g02370	0.416	291
VIT_04s0023g03920	0.451	291
VIT_08s0007g01610	0.421	291
VIT_09s0002g00130	0.296	291
VIT_09s0002g03490	0.431	291
VIT_10s0003g00180	0.375	291
VIT_10s0003g01800	0.358	291
VIT_10s0116g00500	0.453	291
VIT_13s0019g02130	0.385	291
VIT_13s0047g01140	0.475	291
VIT_14s0066g01720	0.38	291
VIT_17s0000g06350	0.428	291
VIT_01s0011g02770	0.347	290
VIT_02s0154g00390	0.434	290
VIT_05s0077g01460	0.414	290
VIT_07s0031g00120	0.475	290
VIT_07s0104g01590	0.529	290
VIT_08s0032g00780	0.485	290
VIT_08s0058g01300	0.386	290
VIT_13s0147g00110	0.299	290
VIT_14s0108g00850	0.307	290
VIT_15s0021g01210	0.324	290
VIT_18s0001g03370	0.472	290
VIT_18s0041g00680	0.32	290
VIT_00s0323g00070	0.35	289
VIT_01s0011g02040	0.311	289
VIT_04s0008g00200	0.389	289
VIT_04s0023g03860	0.217	289
VIT_05s0020g04980	0.365	289
VIT_07s0031g02040	0.446	289
VIT_09s0002g02060	0.278	289
VIT_12s0059g02450	0.305	289
VIT_15s0045g01340	0.422	289
VIT_03s0038g04700	0.283	288
VIT_05s0020g04520	0.495	288
VIT_05s0094g00030	0.504	288
VIT_08s0040g00970	0.242	288
VIT_14s0066g01070	0.418	288
VIT_15s0048g02760	0.269	288
VIT_18s0001g07610	0.466	288
VIT_18s0001g15310	0.396	288
VIT_18s0089g01420	0.555	288
VIT_18s0122g00960	0.387	288
VIT_19s0015g01940	0.46	288
VIT_01s0026g01860	0.314	287
VIT_02s0012g01210	0.357	287
VIT_07s0005g00100	0.497	287
VIT_07s0031g01330	0.301	287
VIT_07s0104g00930	0.374	287
VIT_08s0007g00780	0.399	287
VIT_14s0006g03280	0.416	287
VIT_14s0108g00730	0.483	287
VIT_17s0000g03270	0.456	287
VIT_18s0001g13530	0.322	287
VIT_18s0122g00530	0.349	287
VIT_19s0014g00550	0.454	287
VIT_00s0174g00330	0.445	286
VIT_00s0207g00080	0.545	286
VIT_01s0011g01800	0.434	286
VIT_06s0004g01400	0.382	286
VIT_08s0007g08200	0.542	286
VIT_12s0028g02660	0.343	286
VIT_13s0067g02310	0.375	286
VIT_03s0038g00450	0.307	285
VIT_03s0038g04690	0.334	285
VIT_04s0008g05040	0.538	285
VIT_05s0020g01220	0.461	285
VIT_07s0005g03960	0.473	285
VIT_08s0007g09010	0.435	285
VIT_09s0002g03970	0.299	285
VIT_11s0016g04940	0.362	285
VIT_13s0019g02410	0.36	285
VIT_13s0019g04300	0.361	285
VIT_15s0021g01840	0.519	285
VIT_18s0001g08330	0.479	285
VIT_18s0001g10800	0.387	285
VIT_19s0015g00680	0.448	285
VIT_00s0516g00010	0.478	284
VIT_02s0025g01140	0.345	284
VIT_03s0038g02640	0.635	284
VIT_05s0020g02490	0.294	284
VIT_11s0016g03010	0.475	284
VIT_13s0019g00610	0.453	284
VIT_14s0030g01950	0.379	284
VIT_15s0046g01780	0.483	284
VIT_18s0001g08370	0.413	284
VIT_18s0001g14480	0.481	284
VIT_19s0014g00120	0.332	284
VIT_05s0020g02020	0.479	283
VIT_05s0049g00970	0.472	283
VIT_06s0009g01900	0.429	283
VIT_07s0031g00620	0.46	283
VIT_07s0130g00130	0.396	283
VIT_07s0191g00060	0.307	283
VIT_08s0007g04910	0.292	283
VIT_13s0019g04860	0.51	283
VIT_14s0030g00470	0.494	283
VIT_14s0068g01870	0.321	283
VIT_17s0000g00250	0.312	283
VIT_01s0011g04090	0.452	282
VIT_04s0008g03370	0.405	282
VIT_06s0061g00740	0.46	282
VIT_07s0005g05030	0.484	282
VIT_17s0000g06890	0.558	282
VIT_18s0001g11350	0.363	282
VIT_18s0001g12370	0.522	282
VIT_18s0072g01150	0.465	282
VIT_19s0014g01800	0.399	282
VIT_19s0090g00660	0.357	282
VIT_19s0140g00210	0.349	282
VIT_01s0010g01110	0.348	281
VIT_03s0088g01130	0.486	281
VIT_08s0056g01000	0.403	281
VIT_18s0001g14800	0.367	281
VIT_19s0090g01420	0.499	281
VIT_03s0038g01320	0.46	280
VIT_04s0008g04730	0.354	280
VIT_04s0008g05340	0.434	280
VIT_07s0005g04380	0.603	280
VIT_08s0007g05340	0.502	280
VIT_08s0040g02710	0.304	280
VIT_09s0002g07400	0.389	280
VIT_10s0003g04040	0.479	280
VIT_13s0067g02480	0.267	280
VIT_17s0000g03630	0.356	280
VIT_18s0166g00160	0.401	280
VIT_19s0014g01460	0.476	280
VIT_19s0014g05150	0.361	280
VIT_00s0558g00020	0.447	279
VIT_01s0011g04680	0.399	279
VIT_01s0146g00130	0.459	279
VIT_04s0008g04020	0.387	279
VIT_05s0020g01290	0.387	279
VIT_05s0049g01860	0.335	279
VIT_09s0002g00210	0.462	279
VIT_09s0002g08090	0.411	279
VIT_13s0067g03430	0.389	279
VIT_14s0006g00430	0.435	279
VIT_15s0021g02780	0.507	279
VIT_17s0000g06280	0.37	279
VIT_19s0015g01830	0.462	279
VIT_00s2393g00010	0.518	278
VIT_03s0038g03100	0.406	278
VIT_04s0008g01170	0.463	278
VIT_07s0031g01530	0.323	278
VIT_09s0018g02080	0.418	278
VIT_12s0028g00520	0.276	278
VIT_13s0084g00700	0.408	278
VIT_15s0046g01740	0.365	278
VIT_17s0000g04010	0.453	278
VIT_18s0001g07290	0.414	278
VIT_01s0010g02670	0.415	277
VIT_04s0008g06170	0.443	277
VIT_06s0004g03180	0.517	277
VIT_06s0004g06070	0.305	277
VIT_06s0009g01840	0.523	277
VIT_07s0197g00010	0.328	277
VIT_08s0007g02520	0.337	277
VIT_10s0003g02870	0.41	277
VIT_13s0064g00840	0.429	277
VIT_14s0030g01790	0.433	277
VIT_18s0001g07810	0.487	277
VIT_18s0072g00630	0.38	277
VIT_00s0734g00030	0.429	276
VIT_00s0880g00020	0.438	276
VIT_01s0026g00290	0.439	276
VIT_02s0154g00460	0.33	276
VIT_03s0038g04680	0.289	276
VIT_05s0102g00730	0.404	276
VIT_09s0002g02350	0.281	276
VIT_10s0003g00620	0.412	276
VIT_11s0037g00390	0.342	276
VIT_12s0028g00470	0.352	276
VIT_17s0000g01840	0.545	276
VIT_17s0000g08140	0.313	276
VIT_18s0001g08770	0.352	276
VIT_00s0291g00090	0.492	275
VIT_08s0058g00590	0.424	275
VIT_13s0019g03910	0.509	275
VIT_17s0000g03110	0.474	275
VIT_19s0090g01370	0.312	275
VIT_01s0011g01930	0.335	274
VIT_02s0025g03520	0.457	274
VIT_04s0008g03080	0.59	274
VIT_11s0016g04540	0.448	274
VIT_12s0035g02150	0.325	274
VIT_00s0287g00040	0.478	273
VIT_07s0151g01080	0.533	273
VIT_09s0054g01690	0.409	273
VIT_13s0084g00830	0.468	273
VIT_16s0039g02110	0.37	273
VIT_18s0072g01010	0.314	273
VIT_00s0227g00060	0.395	272
VIT_02s0025g03150	0.424	272
VIT_08s0007g08540	0.391	272
VIT_08s0056g00080	0.393	272
VIT_10s0003g05690	0.325	272
VIT_12s0059g01090	0.256	272
VIT_19s0090g00830	0.485	272
VIT_00s0265g00010	0.454	271
VIT_01s0011g01760	0.255	271
VIT_02s0025g00030	0.399	271
VIT_04s0008g04550	0.375	271
VIT_04s0023g00140	0.514	271
VIT_05s0029g00470	0.412	271
VIT_05s0094g00900	0.391	271
VIT_06s0004g04510	0.378	271
VIT_08s0032g00330	0.286	271
VIT_08s0056g01690	0.495	271
VIT_09s0002g08660	0.344	271
VIT_09s0054g00720	0.378	271
VIT_13s0019g03870	0.441	271
VIT_15s0046g01820	0.416	271
VIT_16s0098g01290	0.472	271
VIT_00s0780g00020	0.449	270
VIT_01s0146g00450	0.359	270
VIT_03s0088g01050	0.408	270
VIT_04s0023g02120	0.401	270
VIT_05s0102g00700	0.368	270
VIT_06s0004g00590	0.308	270
VIT_09s0002g01000	0.358	270
VIT_12s0059g01320	0.537	270
VIT_14s0036g00110	0.494	270
VIT_00s0264g00050	0.353	269
VIT_02s0087g00690	0.583	269
VIT_09s0054g01880	0.381	269
VIT_10s0003g00290	0.387	269
VIT_10s0003g00800	0.58	269
VIT_11s0016g01230	0.486	269
VIT_12s0028g00220	0.499	269
VIT_00s0207g00240	0.282	268
VIT_01s0011g00110	0.412	268
VIT_05s0049g00850	0.491	268
VIT_11s0016g01690	0.476	268
VIT_11s0016g04560	0.376	268
VIT_11s0037g00860	0.239	268
VIT_13s0064g00030	0.319	268
VIT_16s0050g01060	0.361	268
VIT_18s0001g05740	0.402	268
VIT_18s0001g12490	0.4	268
VIT_01s0011g04360	0.389	267
VIT_03s0088g00410	0.452	267
VIT_03s0088g01190	0.462	267
VIT_06s0004g04940	0.384	267
VIT_08s0040g00720	0.321	267
VIT_12s0142g00160	0.374	267
VIT_14s0066g02250	0.459	267
VIT_16s0098g01780	0.412	267
VIT_18s0001g09170	0.314	267
VIT_18s0001g13870	0.489	267
VIT_02s0025g01150	0.386	266
VIT_02s0025g04020	0.354	266
VIT_02s0033g01410	0.498	266
VIT_05s0049g01810	0.311	266
VIT_05s0102g00360	0.49	266
VIT_06s0004g00440	0.423	266
VIT_06s0004g01160	0.39	266
VIT_06s0004g05990	0.57	266
VIT_09s0002g00180	0.404	266
VIT_11s0037g00080	0.294	266
VIT_13s0019g04870	0.402	266
VIT_13s0067g00110	0.403	266
VIT_13s0074g00160	0.307	266
VIT_18s0001g11060	0.524	266
VIT_18s0001g13880	0.445	266
VIT_02s0025g02760	0.482	265
VIT_07s0005g00210	0.36	265
VIT_07s0031g02810	0.442	265
VIT_08s0007g04780	0.404	265
VIT_14s0081g00600	0.456	265
VIT_19s0090g01390	0.261	265
VIT_19s0093g00060	0.406	265
VIT_01s0127g00680	0.414	264
VIT_04s0023g00670	0.269	264
VIT_05s0077g00950	0.253	264
VIT_07s0005g01560	0.386	264
VIT_07s0130g00490	0.392	264
VIT_09s0002g00620	0.407	264
VIT_10s0003g02840	0.26	264
VIT_13s0047g00540	0.5	264
VIT_05s0020g02500	0.357	263
VIT_05s0077g01000	0.481	263
VIT_06s0009g01610	0.471	263
VIT_07s0151g00810	0.292	263
VIT_08s0007g01920	0.472	263
VIT_09s0002g04170	0.453	263
VIT_10s0003g03070	0.397	263
VIT_11s0016g01990	0.34	263
VIT_12s0057g00250	0.49	263
VIT_12s0057g01490	0.425	263
VIT_12s0059g02290	0.287	263
VIT_14s0068g00510	0.408	263
VIT_15s0048g02030	0.35	263
VIT_18s0001g01820	0.443	263
VIT_02s0087g00160	0.353	262
VIT_05s0020g01530	0.492	262
VIT_05s0020g01910	0.444	262
VIT_05s0049g02220	0.385	262
VIT_07s0031g01810	0.535	262
VIT_08s0007g02030	0.562	262
VIT_18s0001g05800	0.522	262
VIT_04s0008g01780	0.486	261
VIT_04s0023g01220	0.448	261
VIT_04s0159g00050	0.535	261
VIT_06s0080g01080	0.546	261
VIT_07s0005g00180	0.303	261
VIT_08s0032g00720	0.331	261
VIT_10s0116g00480	0.477	261
VIT_11s0016g04200	0.344	261
VIT_13s0019g02330	0.506	261
VIT_13s0019g02730	0.408	261
VIT_13s0047g01130	0.442	261
VIT_18s0001g14420	0.36	261
VIT_18s0164g00030	0.455	261
VIT_00s0759g00010	0.445	260
VIT_04s0008g05920	0.479	260
VIT_04s0210g00220	0.333	260
VIT_06s0061g00800	0.345	260
VIT_07s0031g03220	0.285	260
VIT_10s0042g00950	0.51	260
VIT_11s0016g00360	0.347	260
VIT_12s0035g01700	0.441	260
VIT_12s0055g00420	0.39	260
VIT_13s0064g00830	0.285	260
VIT_17s0000g01350	0.437	260
VIT_18s0001g02790	0.324	260
VIT_18s0089g01060	0.343	260
VIT_01s0011g01520	0.294	259
VIT_03s0038g01490	0.325	259
VIT_03s0097g00620	0.387	259
VIT_04s0008g01990	0.492	259
VIT_06s0004g03440	0.473	259
VIT_07s0005g03680	0.396	259
VIT_08s0007g03820	0.505	259
VIT_09s0002g02070	0.396	259
VIT_14s0006g02280	0.434	259
VIT_14s0081g00060	0.504	259
VIT_17s0000g05450	0.38	259
VIT_01s0026g02730	0.342	258
VIT_02s0012g01440	0.373	258
VIT_02s0025g03960	0.328	258
VIT_04s0044g01420	0.224	258
VIT_06s0004g04250	0.456	258
VIT_06s0009g00260	0.35	258
VIT_07s0005g02960	0.403	258
VIT_07s0005g05610	0.271	258
VIT_07s0104g00970	0.447	258
VIT_07s0197g00250	0.335	258
VIT_08s0007g01570	0.432	258
VIT_12s0028g03890	0.296	258
VIT_13s0019g01240	0.452	258
VIT_13s0064g00370	0.406	258
VIT_00s0301g00100	0.397	257
VIT_00s0399g00060	0.515	257
VIT_01s0011g01140	0.29	257
VIT_01s0011g03290	0.268	257
VIT_01s0137g00270	0.471	257
VIT_02s0033g00240	0.437	257
VIT_03s0038g03130	0.266	257
VIT_05s0049g00100	0.511	257
VIT_08s0040g01890	0.439	257
VIT_18s0001g00230	0.455	257
VIT_00s0207g00110	0.482	256
VIT_04s0008g00030	0.353	256
VIT_04s0023g00590	0.336	256
VIT_07s0031g01320	0.502	256
VIT_07s0031g02250	0.314	256
VIT_11s0016g00560	0.346	256
VIT_11s0037g00820	0.394	256
VIT_13s0019g00730	0.329	256
VIT_14s0068g01010	0.494	256
VIT_17s0000g03130	0.614	256
VIT_17s0000g06010	0.338	256
VIT_17s0000g09860	0.447	256
VIT_18s0001g10480	0.5	256
VIT_00s0586g00010	0.346	255
VIT_05s0020g02540	0.291	255
VIT_05s0062g00110	0.279	255
VIT_06s0061g00180	0.379	255
VIT_09s0002g04220	0.278	255
VIT_09s0002g07290	0.457	255
VIT_14s0068g01060	0.32	255
VIT_18s0041g02170	0.356	255
VIT_02s0025g01080	0.282	254
VIT_02s0154g00610	0.408	254
VIT_04s0008g03110	0.528	254
VIT_06s0004g00820	0.402	254
VIT_08s0007g01290	0.297	254
VIT_08s0056g01570	0.477	254
VIT_09s0054g01590	0.343	254
VIT_11s0118g00530	0.496	254
VIT_12s0035g01160	0.422	254
VIT_14s0060g02260	0.248	254
VIT_14s0066g01210	0.442	254
VIT_15s0046g02270	0.515	254
VIT_18s0001g12950	0.304	254
VIT_19s0177g00030	0.481	254
VIT_02s0025g03230	0.225	253
VIT_03s0091g00430	0.436	253
VIT_04s0008g04290	0.545	253
VIT_04s0044g00510	0.275	253
VIT_05s0020g00560	0.447	253
VIT_07s0191g00200	0.488	253
VIT_11s0052g01090	0.266	253
VIT_13s0067g03890	0.462	253
VIT_00s0531g00030	0.269	252
VIT_00s1353g00010	0.322	252
VIT_03s0017g01640	0.682	252
VIT_06s0004g03220	0.349	252
VIT_07s0031g01560	0.335	252
VIT_08s0007g03140	0.393	252
VIT_08s0007g07300	0.401	252
VIT_09s0002g04590	0.374	252
VIT_10s0003g00890	0.417	252
VIT_12s0059g02260	0.359	252
VIT_14s0068g02110	0.474	252
VIT_18s0001g05480	0.513	252
VIT_19s0014g02470	0.364	252
VIT_19s0093g00350	0.346	252
VIT_00s0245g00070	0.483	251
VIT_01s0150g00550	0.342	251
VIT_02s0025g03510	0.512	251
VIT_07s0130g00140	0.295	251
VIT_08s0007g05060	0.474	251
VIT_08s0040g02360	0.278	251
VIT_08s0040g02800	0.478	251
VIT_09s0002g00330	0.371	251
VIT_18s0001g01930	0.329	251
VIT_00s0207g00010	0.424	250
VIT_05s0077g02060	0.407	250
VIT_12s0028g01090	0.242	250
VIT_14s0030g01150	0.277	250
VIT_14s0060g00210	0.376	250
VIT_14s0060g01580	0.474	250
VIT_18s0001g04440	0.5	250
VIT_18s0001g12740	0.428	250
VIT_18s0072g00800	0.485	250
VIT_00s0160g00330	0.324	249
VIT_00s0333g00070	0.468	249
VIT_00s0391g00040	0.56	249
VIT_03s0038g03270	0.501	249
VIT_03s0063g02100	0.295	249
VIT_04s0008g01770	0.598	249
VIT_06s0009g03520	0.341	249
VIT_08s0040g02510	0.443	249
VIT_09s0002g04280	0.321	249
VIT_11s0052g00020	0.404	249
VIT_12s0059g00770	0.354	249
VIT_13s0019g00310	0.499	249
VIT_14s0108g00740	0.38	249
VIT_18s0001g09510	0.272	249
VIT_01s0011g02160	0.48	248
VIT_01s0127g00740	0.336	248
VIT_02s0012g01270	0.261	248
VIT_02s0012g01940	0.511	248
VIT_02s0025g04620	0.291	248
VIT_04s0023g00030	0.493	248
VIT_05s0020g02390	0.422	248
VIT_07s0005g00280	0.366	248
VIT_07s0031g01880	0.403	248
VIT_11s0078g00460	0.441	248
VIT_13s0064g01090	0.468	248
VIT_14s0068g00940	0.454	248
VIT_01s0010g00580	0.435	247
VIT_03s0038g03240	0.329	247
VIT_05s0029g00210	0.583	247
VIT_08s0058g01000	0.297	247
VIT_08s0105g00430	0.335	247
VIT_10s0003g00420	0.482	247
VIT_14s0036g00370	0.401	247
VIT_17s0000g02400	0.431	247
VIT_17s0000g06810	0.527	247
VIT_00s1351g00020	0.512	246
VIT_02s0025g04550	0.425	246
VIT_04s0008g03870	0.449	246
VIT_04s0069g00800	0.443	246
VIT_06s0004g06150	0.408	246
VIT_08s0007g06890	0.3	246
VIT_09s0002g01710	0.266	246
VIT_10s0042g01360	0.473	246
VIT_11s0118g00290	0.581	246
VIT_17s0000g01330	0.404	246
VIT_18s0001g09140	0.403	246
VIT_19s0014g02390	0.317	246
VIT_00s0313g00020	0.441	245
VIT_03s0038g04610	0.408	245
VIT_05s0020g01280	0.426	245
VIT_06s0004g03690	0.441	245
VIT_07s0005g01430	0.335	245
VIT_07s0031g03130	0.454	245
VIT_08s0007g03460	0.463	245
VIT_10s0116g01640	0.33	245
VIT_12s0028g01050	0.538	245
VIT_14s0006g00520	0.453	245
VIT_14s0030g00950	0.321	245
VIT_16s0098g00890	0.348	245
VIT_18s0001g10250	0.287	245
VIT_18s0001g14990	0.586	245
VIT_18s0072g00340	0.326	245
VIT_19s0090g01430	0.557	245
VIT_00s0838g00020	0.461	244
VIT_04s0023g02290	0.278	244
VIT_06s0004g00980	0.525	244
VIT_07s0104g00300	0.488	244
VIT_10s0003g04630	0.328	244
VIT_11s0052g00510	0.425	244
VIT_13s0019g01010	0.329	244
VIT_13s0064g00880	0.316	244
VIT_19s0093g00470	0.372	244
VIT_01s0244g00070	0.381	243
VIT_03s0038g03690	0.228	243
VIT_04s0008g01280	0.46	243
VIT_05s0049g01490	0.543	243
VIT_06s0004g04340	0.445	243
VIT_07s0141g00040	0.424	243
VIT_08s0007g01640	0.394	243
VIT_08s0007g05870	0.403	243
VIT_08s0007g06390	0.378	243
VIT_09s0002g01180	0.476	243
VIT_12s0028g00440	0.463	243
VIT_15s0048g02520	0.29	243
VIT_17s0000g01280	0.292	243
VIT_18s0001g08240	0.62	243
VIT_18s0001g13550	0.428	243
VIT_19s0014g02260	0.49	243
VIT_01s0011g04300	0.424	242
VIT_01s0011g06580	0.344	242
VIT_02s0012g02070	0.456	242
VIT_02s0033g01160	0.369	242
VIT_05s0094g01540	0.43	242
VIT_10s0003g05640	0.371	242
VIT_11s0016g02680	0.315	242
VIT_11s0052g00720	0.57	242
VIT_13s0019g01890	0.44	242
VIT_13s0019g04030	0.445	242
VIT_13s0019g04130	0.334	242
VIT_13s0019g05360	0.439	242
VIT_13s0067g01510	0.421	242
VIT_14s0108g01360	0.416	242
VIT_16s0050g00480	0.45	242
VIT_16s0050g01000	0.533	242
VIT_18s0001g08210	0.353	242
VIT_18s0001g15000	0.335	242
VIT_19s0085g00390	0.305	242
[truncated: 13,093 more rows]
