# Supplementary material for: The common transcriptional subnetworks of the grape berry skin in the late stages of ripening
Source: BMC Plant Biol. 2017 May 30;17:94. doi: 10.1186/s12870-017-1043-1 (PMC5450095; doi:10.1186/s12870-017-1043-1)
Supplement: Supplementary file 15 — The set of 216 genes in the hub module constructed from the top 5% of the most connected genes in the petal-constructed gene network. Column headings are the same as in previous additional files (XLSX 76 kb). [file 12870_2017_1043_MOESM15_ESM.xlsx]

## Sheet: AnnotationHubModule.txt
V1 ID	Arabidopsis thaliana Ortholog	% identity	Arabidopsis thaliana % identity	Tair Ortholog Description (with additional annotations by Cramer)	Annotation by Grimplet et al. (2012)	kMEturquoise	LocalCC	k
VIT_13s0067g03760	AT1G28060	50	56	Pre-mRNA-splicing factor 3	U4/U6 small nuclear ribonucleoprotein PRP3	0.956759	0.344	733
VIT_13s0067g03660	AT5G13590	19	23	unknown protein; Has 150 Blast hits to 121 proteins in 42 species: Archae - 0; Bacteria - 8; Metazoa - 80; Fungi - 5; Plants - 17; Viruses - 0; Other Eukaryotes - 40 (source: NCBI BLink). [Source:TAIR;Acc:AT5G13590]	Unknown protein	0.951165	0.344	753
VIT_09s0002g04870	AT1G80000	34	41	CASC3/Barentsz eIF4AIII binding [Source:TAIR;Acc:AT1G15280]	Glycine-rich protein-like	0.94917	0.323	788
VIT_12s0035g01090	NA	NA	NA	Smg-4/UPF3 family protein [Source:TAIR;Acc:AT1G33980]	Regulator of nonsense transcripts 3 UPF3	0.947233	0.378	696
VIT_03s0038g02340	AT4G38600	75	76	HEAT repeat ;HECT-domain (ubiquitin-transferase) [Source:TAIR;Acc:AT4G38600]	HECT ubiquitin-protein ligase 3 (KAKTUS protein)	0.946733	0.358	636
VIT_19s0015g01810	AT5G56240	19	26	hapless 8 [Source:TAIR;Acc:AT5G56250]	Unknown protein	0.944912	0.366	688
VIT_18s0001g14550	NA	NA	NA	Transcription elongation factor (TFIIS) family protein [Source:TAIR;Acc:AT4G24200]	Unknown protein	0.944666	0.346	677
VIT_14s0068g01650	NA	NA	NA	GYF domain-containing protein	GYF domain-containing protein	0.943247	0.382	633
VIT_04s0008g03060	AT4G31160	57	59	DDB1-CUL4 associated factor 1 [Source:TAIR;Acc:AT4G31160]	Transducin protein	0.940393	0.339	643
VIT_00s0220g00080	AT5G16270	33	40	sister chromatid cohesion 1 protein 4 [Source:TAIR;Acc:AT5G16270]	Rad21/Rec8	0.939988	0.337	716
VIT_14s0066g01120	AT5G40340	21	20	Tudor/PWWP/MBT superfamily protein [Source:TAIR;Acc:AT5G40340]	PWWP domain-containing protein	0.939872	0.383	651
VIT_18s0076g00310	AT1G76810	59	62	eukaryotic translation initiation factor 2 family protein / eIF-2 family protein [Source:TAIR;Acc:AT2G27700]	Translation initiation factor eIF-5B	0.938434	0.382	630
VIT_07s0104g01070	AT2G47980	62	65	sister-chromatid cohesion protein 3 [Source:TAIR;Acc:AT2G47980]	Cohesin complex subunit SCC3	0.933048	0.368	657
VIT_04s0023g01440	AT5G49530	41	41	SIN-like family protein, RNA polymerase subunit [Source:TAIR;Acc:AT5G49530]	SIN	0.929853	0.359	647
VIT_08s0040g02440	AT5G02950	21	29	Tudor/PWWP/MBT superfamily protein [Source:TAIR;Acc:AT3G09670]	PWWP domain-containing protein	0.929739	0.352	647
VIT_09s0002g01560	AT3G14010	41	44	CTC-interacting domain 4 [Source:TAIR;Acc:AT3G14010]	Ataxin-2 N-terminal region	0.929394	0.347	724
VIT_18s0001g01700	AT1G77300	44	25	EFS, Early Flowering in Short Days, histone methyltransferases(H3-K4 specific);histone methyltransferases(H3-K36 specific) [Source:TAIR;Acc:AT1G77300]	Histone-lysine N-methyltransferase ASHH2 EFS (early flowering in short days)	0.928993	0.389	615
VIT_11s0052g01480	AT5G57610	56	61	Protein kinase superfamily protein with octicosapeptide/Phox/Bem1p domain [Source:TAIR;Acc:AT5G57610]	Salt-inducible protein kinase	0.927111	0.373	613
VIT_13s0073g00630	AT3G10650	29	27	NUP1, nucleoporin	Unknown protein	0.925196	0.396	565
VIT_07s0104g00860	AT1G03380	53	52	homolog of yeast autophagy 18 (ATG18) G [Source:TAIR;Acc:AT1G03380]	WD40	0.924896	0.375	652
VIT_04s0008g05800	AT4G31880	32	33	a cohesion cofactor protein PDS5C	HEAT repeat-containing protein	0.924418	0.36	683
VIT_11s0016g04130	AT3G24490	37	40	Alcohol dehydrogenase transcription factor Myb/SANT-like family protein [Source:TAIR;Acc:AT3G24490]	Transcription factor	0.924372	0.367	671
VIT_03s0038g00610	AT2G16485	28	25	Needed for RDR2-independent DNA methylation (NERD)	PHD finger transcription factor	0.924296	0.368	592
VIT_00s0483g00020	AT5G65490	62	56	Ecd family protein	SGT1	0.92408	0.357	647
VIT_16s0039g01480	AT5G16680	19	23	RING/FYVE/PHD zinc finger superfamily protein [Source:TAIR;Acc:AT3G02890]	PHD finger transcription factor	0.922685	0.371	648
VIT_09s0018g01740	NA	NA	NA	RING/FYVE/PHD zinc finger superfamily protein	Unknown	0.921669	0.318	768
VIT_08s0032g01090	NA	NA	NA	Ubiquitin carboxyl-terminal hydrolase	Ubiquitin-specific protease 8 (UBP8)	0.92128	0.376	640
VIT_07s0191g00210	AT5G10370	51	50	helicase domain-containing protein / IBR domain-containing protein / zinc finger protein-related [Source:TAIR;Acc:AT4G01020]	Helicase domain-containing protein	0.919351	0.369	597
VIT_04s0008g03750	AT5G25754	80	81	RNA polymerase I-associated factor PAF67 [Source:TAIR;Acc:AT5G25754]	Translation initiation factor eIF-3 subunit 6	0.918911	0.371	682
VIT_18s0001g01670	AT1G21580	21	21	SOP1, SUPPRESSOR OF PAS2 1	Zinc finger (CCCH-type) family protein	0.918017	0.405	585
VIT_18s0076g00380	AT3G54540	80	83	general control non-repressible 4 [Source:TAIR;Acc:AT3G54540]	ABC transporter F member 6	0.917441	0.386	637
VIT_01s0010g03760	AT2G25560	38	47	DNAJ heat shock N-terminal domain-containing protein [Source:TAIR;Acc:AT2G25560]	DNAJ heat shock N-terminal domain-containing protein	0.916163	0.393	643
VIT_06s0004g07060	AT2G30110	80	80	ubiquitin-activating enzyme 1 [Source:TAIR;Acc:AT2G30110]	Ubiquitin activating enzyme E1	0.915704	0.345	627
VIT_01s0011g00790	AT3G11450	65	65	DnaJ domain ;Myb-like DNA-binding domain [Source:TAIR;Acc:AT3G11450]	DnaJ homolog, subfamily C, member 2 gonidia forming protein GlsA	0.912653	0.44	569
VIT_01s0137g00190	AT4G00930	12	13	COP1-interacting protein 4.1	CIP4 (COP1-interacting protein 4)	0.91165	0.403	543
VIT_12s0028g03770	AT4G21710	92	93	DNA-directed RNA polymerase family protein [Source:TAIR;Acc:AT4G21710]	DNA-directed RNA polymerase II subunit B	0.911267	0.357	599
VIT_06s0080g00850	AT2G27350	56	59	OTU-like cysteine protease family protein [Source:TAIR;Acc:AT2G27350]	Cysteine peptidase	0.910343	0.376	637
VIT_05s0049g01040	AT1G65660	82	83	CCHC zinc finger protein SMP1, a step II splicing factor	Pre-mRNA-processing factor SLU7	0.909073	0.382	602
VIT_02s0025g02750	AT1G32810	35	39	RING/FYVE/PHD zinc finger superfamily protein [Source:TAIR;Acc:AT1G32810]	PHD finger transcription factor	0.908851	0.437	528
VIT_14s0128g00230	NA	NA	NA	MYB/SANT like domain protein	DNA binding	0.908588	0.446	495
VIT_02s0087g00830	AT4G19190	50	44	CBF1 interacting corepressor CIR	CBF1 interacting corepressor CIR	0.906784	0.373	661
VIT_01s0011g02810	AT1G68790	41	43	little nuclei3 [Source:TAIR;Acc:AT1G68790]	Nuclear matrix constituent protein 1	0.903009	0.406	531
VIT_13s0019g04010	AT3G52250	31	32	Duplicated homeodomain-like superfamily protein [Source:TAIR;Acc:AT3G52250]	Myb family transcription factor	0.902544	0.404	531
VIT_04s0069g00870	AT4G31570	35	37	nucleoporin	Myosin-related	0.902356	0.377	585
VIT_15s0046g00370	AT3G61800	56	55	ENTH/VHS protein¬†	Unknown protein	0.901431	0.367	642
VIT_14s0108g01050	AT5G15280	38	45	Pentatricopeptide repeat (PPR) superfamily protein [Source:TAIR;Acc:AT5G15280]	Pentatricopeptide (PPR) repeat-containing protein	0.899462	0.456	487
VIT_14s0068g02140	AT5G14170	73	75	CHC1, SWIB/MDM2 domain superfamily protein	SWIB complex BAF60b domain-containing protein	0.899266	0.381	641
VIT_17s0000g07880	AT3G48060	52	53	BAH domain ;TFIIS helical bundle-like domain [Source:TAIR;Acc:AT3G48050]	Bromo-adjacenty (BAH) domain-containing protein	0.898979	0.39	581
VIT_12s0035g01790	AT1G10320	32	38	U2(RNU2) small nuclear RNA auxiliary factor 1-like 2	U2(RNU2) small nuclear RNA auxiliary factor 1-like 2	0.898869	0.441	522
VIT_05s0020g00460	AT1G48110	47	53	evolutionarily conserved C-terminal region 7 [Source:TAIR;Acc:AT1G48110]	Evolutionarily conserved C-terminal region 6	0.898276	0.372	545
VIT_05s0020g03150	AT3G22380	42	43	TIC, time for coffee [Source:TAIR;Acc:AT3G22380]	Unknown protein	0.897926	0.42	569
VIT_12s0059g01860	AT1G03560	67	67	Pentatricopeptide repeat (PPR-like) superfamily protein [Source:TAIR;Acc:AT1G03560]	Pentatricopeptide (PPR) repeat-containing protein	0.894998	0.416	556
VIT_14s0171g00480	AT3G27290	27	34	RNI-like superfamily protein [Source:TAIR;Acc:AT3G27290]	F-box domain containing protein	0.894605	0.416	531
VIT_18s0001g04730	AT1G22040	68	68	Galactose oxidase/kelch repeat superfamily protein [Source:TAIR;Acc:AT1G22040]	Kelch repeat-containing F-box protein	0.893109	0.355	697
VIT_09s0054g01780	AT1G79000	59	59	HAC1, HISTONE ACETYLTRANSFERASE OF THE CBP FAMILY 1	HAC1 (P300/CBP acetyltransferase-related protein 2 gene)	0.892342	0.434	522
VIT_02s0087g00650	AT5G45330	25	23	Decapping 5-like protein [Source:UniProtKB/Swiss-Prot;Acc:Q9FH77]	Nod factor	0.891773	0.355	579
VIT_06s0004g05880	NA	NA	NA	Zinc finger, RING-type domain protein	ABI3-interacting protein 3 [Callitropsis nootkatensis]	0.891537	0.455	440
VIT_07s0005g04560	AT2G20310	18	22	RPM1 interacting protein 13 [Source:TAIR;Acc:AT2G20310]	Unknown protein	0.891143	0.429	557
VIT_18s0001g04770	NA	NA	NA	SAP domain protein	Apoptotic chromatin condensation inducer 1 ACIN1	0.890659	0.454	534
VIT_00s0179g00210	AT1G03060	75	74	Beige/BEACH domain ;WD domain, G-beta repeat protein [Source:TAIR;Acc:AT1G03060]	WD-40 repeat / beige	0.890532	0.412	502
VIT_04s0008g04370	AT4G32620	36	39	Enhancer of polycomb-like transcription factor protein [Source:TAIR;Acc:AT4G32620]	Nucleic acid binding	0.89021	0.388	595
VIT_08s0007g06770	AT3G58050	55	59	unknown protein; BEST Arabidopsis thaliana protein match is: unknown protein (TAIR:AT3G58050.1); Has 11991 Blast hits to 7260 proteins in 458 species: Archae - 17; Bacteria - 481; Metazoa - 5028; Fungi - 1325; Plants - 615; Viruses - 38; Other Eukar /.../- 4487 (source: NCBI BLink). [Source:TAIR;Acc:AT2G41960]	Unknown protein	0.889808	0.471	464
VIT_18s0117g00230	AT4G27510	31	30	unknown protein; Has 25 Blast hits to 23 proteins in 8 species: Archae - 0; Bacteria - 0; Metazoa - 0; Fungi - 0; Plants - 25; Viruses - 0; Other Eukaryotes - 0 (source: NCBI BLink). [Source:TAIR;Acc:AT4G27510]	Unknown protein	0.889776	0.395	603
VIT_15s0046g00760	AT3G61740	53	54	Histone-lysine N-methyltransferase ATX3 [Source:UniProtKB/Swiss-Prot;Acc:Q9M364]	Histone-lysine N-methyltransferase ATX5	0.888092	0.39	613
VIT_06s0004g00930	AT3G32940	23	34	RNA-binding KH domain-containing protein [Source:TAIR;Acc:AT3G32940]	Splicing factor I	0.88741	0.43	490
VIT_16s0100g00500	AT5G62090	50	53	SEUSS-like 3 [Source:TAIR;Acc:AT4G25515]	SEU1 protein	0.887319	0.4	512
VIT_04s0008g03660	AT5G11530	22	27	embryonic flower 1 (EMF1) [Source:TAIR;Acc:AT5G11530]	Embryonic flower 1	0.886908	0.375	656
VIT_15s0021g01810	AT2G44900	74	74	ARABIDILLO-2 [Source:TAIR;Acc:AT3G60350]	Armadillo/beta-catenin repeat family protein	0.886676	0.439	467
VIT_07s0031g01240	AT5G10060	52	58	ENTH/VHS family protein [Source:TAIR;Acc:AT5G10060]	Unknown protein	0.886079	0.445	518
VIT_08s0040g02850	NA	NA	NA	RNA-binding (RRM/RBD/RNP motifs) family protein with retrovirus zinc finger-like domain [Source:TAIR;Acc:AT3G53500]	RSZ33 (Arginine/serine-rich Zinc knuckle-containing protein 33)	0.88603	0.472	446
VIT_01s0011g02120	AT5G23150	40	37	Tudor/PWWP/MBT domain-containing protein [Source:TAIR;Acc:AT5G08230]	HUA2 (enhancer of AG-4 2)	0.88584	0.446	461
VIT_08s0040g02880	AT3G53490	50	49	valine-tRNA ligase	Unknown protein	0.88298	0.336	731
VIT_17s0000g03430	AT1G48760	51	56	delta-adaptin [Source:TAIR;Acc:AT1G48760]	Adaptor-related protein complex 3, delta 1 sub	0.881857	0.402	538
VIT_06s0004g03800	AT3G45830	42	46	nuclear factor kappa-B-binding-like protein	DNA-binding protein	0.881466	0.422	561
VIT_14s0060g02400	AT5G27650	25	29	Tudor/PWWP/MBT superfamily protein [Source:TAIR;Acc:AT3G05430]	PWWP domain-containing protein	0.879342	0.523	419
VIT_14s0108g00040	AT3G28730	79	78	high mobility group [Source:TAIR;Acc:AT3G28730]	Structure-specific recognition protein 1 SSRP1	0.878968	0.389	608
VIT_12s0028g02510	NA	NA	NA	global transcription factor group E4 [Source:TAIR;Acc:AT1G06230]	DNA-binding bromodomain-containing protein	0.878801	0.415	519
VIT_07s0104g01600	NA	NA	NA	CW-type Zinc Finger [Source:TAIR;Acc:AT3G62900]	MORC family CW-type zinc finger 4	0.87851	0.456	452
VIT_14s0060g00040	NA	NA	NA	putative uncharacterized protein	Retrotransposon	0.878106	0.353	581
VIT_11s0118g00260	AT5G20300	54	55	Avirulence induced gene (AIG1) family protein [Source:TAIR;Acc:AT5G20300]	Multimeric translocon complex in the outer envelope membrane 132 TOC132	0.876902	0.373	654
VIT_11s0037g00150	AT4G30935	45	48	WRKY DNA-binding protein 32 [Source:TAIR;Acc:AT4G30935]	WRKY DNA-binding protein 32	0.876796	0.397	581
VIT_18s0001g10560	AT2G26570	53	56	Plant protein of unknown function (DUF827) [Source:TAIR;Acc:AT2G26570]	Myosin heavy chain	0.875937	0.343	713
VIT_00s0370g00050	AT1G11060	46	45	WAPL (Wings apart-like protein regulation of heterochromatin) protein [Source:TAIR;Acc:AT1G11060]	Unknown protein	0.875337	0.396	585
VIT_11s0052g00730	AT5G57360	80	71	Zeitlupe	Adagio protein 1	0.874766	0.386	634
VIT_06s0004g03580	AT5G60170	45	47	RNA binding (RRM/RBD/RNP motifs) family protein [Source:TAIR;Acc:AT3G45630]	CCR4-NOT transcription complex, subunit 4	0.874592	0.449	459
VIT_04s0008g00660	AT2G25930	37	38	Early Flowering 3 (ELF3)	Early flowering 3	0.872979	0.343	698
VIT_11s0052g00190	NA	NA	NA	NA	Las1	0.872059	0.383	616
VIT_15s0046g01750	AT2G46180	55	58	GRIP-related ARF-binding domain-containing protein 1 [Source:TAIR;Acc:AT3G61570]	Golgin candidate 4	0.871418	0.411	476
VIT_01s0011g01940	AT2G35140	16	20	DCD (Development and Cell Death) domain protein [Source:TAIR;Acc:AT2G35140]	Unknown protein	0.870358	0.421	534
VIT_07s0005g00620	AT4G02400	53	55	U3 ribonucleoprotein (Utp) family protein [Source:TAIR;Acc:AT4G02400]	U3 small nucleolar RNA-associated protein 14	0.869776	0.515	372
VIT_14s0108g01540	NA	NA	NA	NA	FAR1-related sequence 5	0.869423	0.475	414
VIT_10s0003g04600	AT1G30460	59	63	cleavage and polyadenylation specificity factor 30 [Source:TAIR;Acc:AT1G30460]	Cleavage and polyadenylation specificity factor 30 kDa subunit	0.868695	0.365	640
VIT_01s0011g02820	AT1G26110	56	56	decapping 5 [Source:TAIR;Acc:AT1G26110]	Unknown protein	0.868661	0.402	592
VIT_18s0001g10730	AT5G44250	59	60	Protein of unknown function DUF829, transmembrane 53 [Source:TAIR;Acc:AT5G44250]	Unknown protein	0.868286	0.477	464
VIT_19s0014g02660	AT3G15354	56	61	SPA1-related 4 [Source:TAIR;Acc:AT1G53090]	SPA3 (SPA1-related 3)	0.867316	0.397	542
VIT_07s0005g03100	AT2G31260	60	64	autophagy 9 (APG9) [Source:TAIR;Acc:AT2G31260]	Autophagy 9	0.866974	0.384	619
VIT_04s0023g02110	AT3G50910	43	48	unknown protein; FUNCTIONS IN: molecular_function unknown; INVOLVED IN: biological_process unknown; LOCATED IN: chloroplast; BEST Arabidopsis thaliana protein match is: unknown protein (TAIR:AT3G50910.1); Has 30201 Blast hits to 17322 proteins in 78 /.../ies: Archae - 12; Bacteria - 1396; Metazoa - 17338; Fungi - 3422; Plants - 5037; Viruses - 0; Other Eukaryotes - 2996 (source: NCBI BLink). [Sou…	Unknown protein	0.865884	0.34	628
VIT_07s0005g02190	AT3G62240	52	52	zinc ion binding;nucleic acid binding [Source:TAIR;Acc:AT2G47090]	Zinc finger (C2H2 type) family	0.864258	0.363	575
VIT_07s0104g00230	AT1G32130	64	65	Transcription elongation factor (TFIIS) family protein [Source:TAIR;Acc:AT4G19000]	IWS1 C-terminus	0.863778	0.401	539
VIT_01s0010g02380	AT3G26000	40	43	Ribonuclease inhibitor [Source:TAIR;Acc:AT3G26000]	F-box domain containing protein	0.863259	0.437	478
VIT_03s0088g00330	AT1G23780	29	34	F-box family protein [Source:TAIR;Acc:AT1G70360]	F-box protein 7	0.863035	0.45	425
VIT_18s0001g14020	NA	NA	NA	5prime-3prime exoribonuclease 3 [Source:TAIR;Acc:AT1G75660]	5prime-3prime exoribonuclease 2	0.862147	0.452	413
VIT_17s0000g09750	AT5G50230	68	69	Transducin/WD40 repeat-like superfamily protein [Source:TAIR;Acc:AT5G50230]	Transducin protein	0.861696	0.455	455
VIT_17s0000g05430	AT1G18950	57	55	DDT domain superfamily [Source:TAIR;Acc:AT1G18950]	Aminoacyl-tRNA synthetase	0.861322	0.43	551
VIT_03s0038g02240	AT4G24200	26	24	Transcription elongation factor (TFIIS) family protein [Source:TAIR;Acc:AT4G24200]	Unknown protein	0.860695	0.407	496
VIT_16s0050g00970	NA	NA	NA	NA	Unknown	0.859623	0.413	532
VIT_06s0004g05210	AT1G07470	60	62	Transcription factor IIA, alpha/beta subunit [Source:TAIR;Acc:AT1G07480]	Transcription initiation factor TFIIA large subunit	0.859054	0.454	459
VIT_17s0000g02740	NA	NA	NA	NA	No hit	0.858871	0.426	477
VIT_19s0015g00740	AT5G55860	53	53	Plant protein of unknown function (DUF827) [Source:TAIR;Acc:AT5G55860]	Prefoldin	0.858777	0.358	670
VIT_11s0016g03290	AT1G77180	74	72	chromatin protein family [Source:TAIR;Acc:AT1G77180]	SNW domain-containing protein 1 SNW1	0.858539	0.418	554
VIT_07s0005g03730	AT5G44090	73	74	Calcium-binding EF-hand family protein [Source:TAIR;Acc:AT5G44090]	Protein phosphatase 2 (formerly 2A), regulatory subunit Bprimeprime	0.858529	0.394	552
VIT_06s0004g02320	NA	NA	NA	NA	Unknown protein	0.858128	0.418	525
VIT_00s0525g00030	AT3G49740	52	50	Tetratricopeptide repeat (TPR)-like superfamily protein [Source:TAIR;Acc:AT3G49740]	Pentatricopeptide (PPR) repeat-containing	0.856728	0.398	565
VIT_17s0000g03850	NA	NA	NA	aluminum-activated malate transporter 9 [Source:TAIR;Acc:AT3G18440]	Aluminum-activated malate transporter 9	0.85525	0.464	472
VIT_07s0141g00810	NA	NA	NA	NA	Zinc finger, SWIM-type	0.853653	0.438	537
VIT_18s0001g02160	AT1G21700	47	26	SWI/SNF complex subunit SWI3C [Source:UniProtKB/Swiss-Prot;Acc:Q9XI07]	Switching protein 3C ATSWI3C	0.853237	0.524	382
VIT_07s0104g00390	AT2G48110	61	64	reduced epidermal fluorescence 4 [Source:TAIR;Acc:AT2G48110]	Unknown protein	0.852865	0.453	482
VIT_05s0094g00850	AT3G59770	70	70	sacI homology domain-containing protein / WW domain-containing protein [Source:TAIR;Acc:AT3G59770]	Phosphoinositide phosphatase	0.852609	0.371	559
VIT_04s0008g05770	AT5G25110	72	66	CBL-interacting protein kinase 5 [Source:TAIR;Acc:AT5G10930]	CBL-interacting protein kinase 25 (CIPK25)	0.851267	0.325	744
VIT_14s0030g00400	NA	NA	NA	NA	WD40	0.851118	0.375	580
VIT_08s0040g02860	NA	NA	NA	NA	RSZ33 (Arginine/serine-rich Zinc knuckle-containing protein 33)	0.85063	0.423	456
VIT_18s0001g00100	AT1G76270	69	69	O-fucosyltransferase family protein [Source:TAIR;Acc:AT1G20550]	Auxin-independent growth promoter	0.849662	0.407	488
VIT_03s0091g01020	AT2G14680	51	53	myosin heavy chain-related [Source:TAIR;Acc:AT2G14680]	Unknown protein	0.849527	0.387	490
VIT_11s0016g01790	AT4G29790	45	48	unknown protein; BEST Arabidopsis thaliana protein match is: unknown protein (TAIR:AT4G29790.1); Has 203 Blast hits to 188 proteins in 60 species: Archae - 0; Bacteria - 11; Metazoa - 24; Fungi - 34; Plants - 93; Viruses - 0; Other Eukaryotes - 41 ( /.../: NCBI BLink). [Source:TAIR;Acc:AT2G19390]	Unknown protein	0.849332	0.449	446
VIT_08s0040g00910	AT3G56690	58	60	Cam interacting protein 111 [Source:TAIR;Acc:AT3G56690]	CAM interacting protein 111	0.848905	0.326	577
VIT_06s0004g01210	AT5G19900	54	36	PRLI-interacting factor, putative [Source:TAIR;Acc:AT5G19900]	PRLI-interacting factor A	0.847849	0.354	512
VIT_17s0000g04230	NA	NA	NA	NagB/RpiA/CoA transferase-like superfamily protein [Source:TAIR;Acc:AT1G48970]	Translation initiation factor eIF-2B delta subunit	0.84756	0.395	472
VIT_10s0071g00980	AT5G23390	59	59	Plant protein of unknown function (DUF639) [Source:TAIR;Acc:AT5G23390]	Unknown protein	0.847162	0.436	452
VIT_01s0026g02230	AT1G26830	83	83	cullin 3B [Source:TAIR;Acc:AT1G69670]	Cullin 3a	0.846505	0.351	696
VIT_09s0002g04700	NA	NA	NA	NA	Transcription factor	0.846389	0.548	335
VIT_18s0001g09480	AT4G08560	25	19	pumilio 15 [Source:TAIR;Acc:AT4G08560]	PUMILIO 8 (APUM8)	0.846173	0.507	396
VIT_19s0015g00450	AT5G55670	52	48	RNA-binding (RRM/RBD/RNP motifs) family protein [Source:TAIR;Acc:AT5G55670]	RNA recognition motif (RRM)-containing protein	0.845627	0.425	483
VIT_09s0054g01600	AT3G13060	61	64	evolutionarily conserved C-terminal region 5 [Source:TAIR;Acc:AT3G13060]	Splicing factor YT521-B	0.845509	0.48	369
VIT_09s0002g01020	AT3G14070	61	62	cation exchanger 9 [Source:TAIR;Acc:AT3G14070]	Cation exchanger (CAX9)	0.844808	0.433	403
VIT_11s0016g05820	AT5G35430	49	53	Tetratricopeptide repeat (TPR)-like superfamily protein [Source:TAIR;Acc:AT5G35430]	CCR4-NOT transcription complex subunit 10	0.844589	0.494	431
VIT_03s0038g00050	AT4G34610	38	50	BEL1-like homeodomain 7 [Source:TAIR;Acc:AT2G16400]	BLH6 (BELL1-like homeodomain 5)	0.844449	0.399	518
VIT_14s0006g01370	NA	NA	NA	NA	VTC2	0.844109	0.425	450
VIT_14s0030g01260	AT1G54610	68	69	Protein kinase superfamily protein [Source:TAIR;Acc:AT1G54610]	CRK1 protein	0.843569	0.465	483
VIT_10s0116g00720	AT4G04885	38	45	PCF11P-similar protein 4 [Source:TAIR;Acc:AT4G04885]	Pre-mRNA cleavage complex	0.843167	0.485	390
VIT_08s0058g01050	AT3G51640	53	56	unknown protein; BEST Arabidopsis thaliana protein match is: unknown protein (TAIR:AT3G51650.1); Has 26208 Blast hits to 14155 proteins in 1229 species: Archae - 43; Bacteria - 3230; Metazoa - 9456; Fungi - 2551; Plants - 1160; Viruses - 177; Other /.../otes - 9591 (source: NCBI BLink). [Source:TAIR;Acc:AT3G51640]	Unknown protein	0.841107	0.391	591
VIT_14s0171g00460	AT5G50960	80	81	nucleotide binding protein 35 [Source:TAIR;Acc:AT5G50960]	Nucleotide binding nubp1	0.84075	0.412	471
VIT_09s0002g03990	AT3G16270	56	58	ENTH/VHS family protein [Source:TAIR;Acc:AT3G16270]	Unknown protein	0.840062	0.435	394
VIT_00s0125g00190	NA	NA	NA	NA	Potassium transporter (KUP1)	0.83942	0.423	516
VIT_07s0031g01970	AT5G64760	79	79	regulatory particle non-ATPase subunit 5B [Source:TAIR;Acc:AT5G64760]	Proteasome 26S regulatory subunit (RPN5)	0.838168	0.412	534
VIT_11s0065g00160	AT5G58190	31	43	evolutionarily conserved C-terminal region 10 [Source:TAIR;Acc:AT5G58190]	Splicing factor YT521-B	0.835646	0.342	638
VIT_08s0007g07150	AT3G11960	64	64	Cleavage and polyadenylation specificity factor (CPSF) A subunit protein [Source:TAIR;Acc:AT3G11960]	Splicing factor 3B subunit 3	0.834931	0.437	514
VIT_06s0004g07100	AT2G40290	84	84	Eukaryotic translation initiation factor 2 subunit 1 [Source:TAIR;Acc:AT2G40290]	Translation initiation factor eIF-2 alpha subunit	0.834801	0.403	490
VIT_03s0017g00990	AT3G22270	55	56	Topoisomerase II-associated protein PAT1 [Source:TAIR;Acc:AT3G22270]	DNA topoisomerase 2-associated protein PAT1	0.834592	0.538	384
VIT_13s0106g00640	NA	NA	NA	NA	Single-stranded nucleic acid binding R3H	0.834254	0.426	535
VIT_05s0020g00850	NA	NA	NA	NA	Transposon protein, Mutator sub-class	0.833173	0.457	387
VIT_09s0002g02100	AT1G55150	81	83	DEA(D/H)-box RNA helicase family protein [Source:TAIR;Acc:AT1G55150]	DEAD box RNA helicase (RH20)	0.833038	0.419	481
VIT_08s0040g00870	AT2G40950	38	43	Basic-leucine zipper (bZIP17) transcription factor 17	BZIP transcription factor BZIP28	0.832769	0.451	426
VIT_11s0016g01090	AT2G06000	40	48	Pentatricopeptide repeat (PPR) superfamily protein [Source:TAIR;Acc:AT2G06000]	Pentatricopeptide (PPR) repeat-containing protein	0.832581	0.523	362
VIT_17s0000g09380	AT3G48260	50	65	with no lysine (K) kinase 3 [Source:TAIR;Acc:AT3G48260]	WNK kinase 3	0.832384	0.377	539
VIT_07s0005g03490	AT1G06210	47	52	ENTH/VHS/GAT family protein [Source:TAIR;Acc:AT1G06210]	VHS domain-containing protein	0.832127	0.376	571
VIT_02s0025g04590	NA	NA	NA	NA	TCP family transcription factor TCP9	0.830882	0.436	499
VIT_04s0008g01890	AT4G33210	63	63	F-box family protein [Source:TAIR;Acc:AT4G33210]	F-box family protein (FBL15)	0.830722	0.339	632
VIT_04s0043g00250	NA	NA	NA	NA	Nonsense-mediated mRNA decay NMD3	0.830281	0.423	468
VIT_17s0000g01430	AT5G50390	60	60	Pentatricopeptide repeat (PPR-like) superfamily protein [Source:TAIR;Acc:AT5G50390]	Chlororespiratory reduction 2 (CRR2)	0.83027	0.465	493
VIT_13s0019g05390	AT5G04460	64	64	RING/U-box superfamily protein [Source:TAIR;Acc:AT5G04460]	Zinc-binding protein	0.829797	0.357	675
VIT_11s0016g03000	AT4G29380	71	73	protein kinase family protein / WD-40 repeat family protein [Source:TAIR;Acc:AT4G29380]	Phosphoinositide 3-kinase regulatory subunit 4	0.829031	0.352	524
VIT_08s0007g05940	AT5G03990	24	32	unknown protein; BEST Arabidopsis thaliana protein match is: unknown protein (TAIR:AT5G03990.1); Has 215 Blast hits to 164 proteins in 38 species: Archae - 0; Bacteria - 35; Metazoa - 16; Fungi - 18; Plants - 121; Viruses - 0; Other Eukaryotes - 25 /.../e: NCBI BLink). [Source:TAIR;Acc:AT3G51940]	Unknown	0.82734	0.444	498
VIT_18s0122g00110	AT5G25070	42	45	unknown protein; FUNCTIONS IN: molecular_function unknown; INVOLVED IN: biological_process unknown; LOCATED IN: cellular_component unknown; EXPRESSED IN: 23 plant structures; EXPRESSED DURING: 13 growth stages; Has 1807 Blast hits to 1807 proteins i /.../species: Archae - 0; Bacteria - 0; Metazoa - 736; Fungi - 347; Plants - 385; Viruses - 0; Other Eukaryotes - 339 (source: NCBI BLink). [Source:T…	Unknown protein	0.827126	0.508	406
VIT_18s0001g04610	AT1G36310	60	58	S-adenosyl-L-methionine-dependent methyltransferases superfamily protein [Source:TAIR;Acc:AT1G36310]	Unknown protein	0.826651	0.537	349
VIT_08s0058g01400	NA	NA	NA	NA	Phospholipid-translocating ATPase ALA1	0.82634	0.366	488
VIT_12s0057g00590	AT2G05170	78	81	vacuolar protein sorting 11 [Source:TAIR;Acc:AT2G05170]	Vacuolar protein sorting 11 (VPS11)	0.826273	0.395	430
VIT_15s0046g00290	AT2G46530	55	62	auxin response factor 18 [Source:TAIR;Acc:AT3G61830]	Auxin response factor 18	0.823733	0.494	385
VIT_19s0014g01170	AT1G78770	82	83	anaphase promoting complex 6 [Source:TAIR;Acc:AT1G78770]	Anaphase-promoting complex component APC6	0.821431	0.455	407
VIT_16s0098g01570	AT5G53470	64	67	acyl-CoA binding protein 2 [Source:TAIR;Acc:AT4G27780]	Acyl-CoA binding protein 2 (ACBP2)	0.820639	0.4	506
VIT_03s0038g04140	AT4G38180	74	73	FAR1-related sequence 5 [Source:TAIR;Acc:AT4G38180]	FAR1-related sequence 5	0.81878	0.512	322
VIT_19s0015g00930	AT1G55820	18	25	GBF-interacting protein 1 [Source:TAIR;Acc:AT3G13222]	Hydroxyproline-rich glycoprotein	0.818735	0.339	609
VIT_08s0007g05250	NA	NA	NA	NA	Cig3	0.816309	0.332	590
VIT_18s0001g05980	AT1G71490	59	60	Tetratricopeptide repeat (TPR)-like superfamily protein [Source:TAIR;Acc:AT1G22830]	Pentatricopeptide (PPR) repeat-containing protein	0.815992	0.557	342
VIT_03s0063g00270	AT2G15560	46	49	Putative endonuclease or glycosyl hydrolase [Source:TAIR;Acc:AT2G15560]	Unknown protein	0.815391	0.352	574
VIT_01s0011g02970	AT5G08550	60	34	GC-rich sequence DNA-binding factor-like protein [Source:TAIR;Acc:AT5G08550]	ILP1 (Increased level of polyploidy1-1d)	0.814796	0.473	442
VIT_03s0038g04400	AT2G21500	43	47	RING/U-box superfamily protein [Source:TAIR;Acc:AT2G21500]	C3H2C3 ring-finger protein	0.813299	0.325	733
VIT_03s0038g03820	NA	NA	NA	NA	DNA-binding bromodomain-containing protein	0.813173	0.513	401
VIT_15s0021g01160	AT2G44710	61	61	RNA-binding (RRM/RBD/RNP motifs) family protein [Source:TAIR;Acc:AT2G44710]	RNA recognition motif (RRM)-containing protein	0.812409	0.442	421
VIT_16s0050g00700	AT4G25610	38	45	C2H2-like zinc finger protein [Source:TAIR;Acc:AT4G25610]	Zinc finger (C2H2 type) family	0.811435	0.351	581
VIT_04s0008g02720	AT4G31340	52	53	myosin heavy chain-related [Source:TAIR;Acc:AT4G31340]	Myosin heavy chain	0.808706	0.508	344
VIT_07s0005g05640	AT3G24740	29	54	Protein of unknown function (DUF1644) [Source:TAIR;Acc:AT3G24740]	Unknown protein	0.806667	0.32	652
VIT_11s0016g01390	AT2G06510	74	72	replication protein A 1A [Source:TAIR;Acc:AT2G06510]	Replication protein A 70 kDa DNA-binding subunit	0.806516	0.418	498
VIT_03s0038g00590	AT3G51100	46	48	unknown protein; Has 48 Blast hits to 48 proteins in 16 species: Archae - 0; Bacteria - 0; Metazoa - 0; Fungi - 0; Plants - 48; Viruses - 0; Other Eukaryotes - 0 (source: NCBI BLink). [Source:TAIR;Acc:AT3G51100]	Unknown protein	0.806505	0.395	530
VIT_18s0001g13560	AT3G49990	47	51	unknown protein; Has 1524 Blast hits to 1298 proteins in 225 species: Archae - 9; Bacteria - 84; Metazoa - 474; Fungi - 184; Plants - 98; Viruses - 17; Other Eukaryotes - 658 (source: NCBI BLink). [Source:TAIR;Acc:AT3G49990]	Unknown protein	0.806005	0.482	392
VIT_03s0038g00640	NA	NA	NA	NA	Unknown	0.804587	0.389	577
VIT_16s0050g00950	AT5G52510	53	49	SCARECROW-like 8 [Source:TAIR;Acc:AT5G52510]	Scarecrow-like transcription factor 8 (SCL8)	0.803365	0.555	361
VIT_09s0002g02550	AT3G21295	35	42	Tudor/PWWP/MBT superfamily protein [Source:TAIR;Acc:AT1G51745]	ATP binding / DNA binding	0.80319	0.374	615
VIT_13s0074g00650	NA	NA	NA	NA	Unknown protein	0.801301	0.334	646
VIT_13s0064g01190	AT3G12640	42	46	RNA binding (RRM/RBD/RNP motifs) family protein [Source:TAIR;Acc:AT3G12640]	RNA recognition motif (RRM)-containing protein	0.799639	0.433	502
VIT_16s0050g02610	NA	NA	NA	NA	Nucleotidyltransferase	0.798155	0.482	359
VIT_04s0008g05840	AT5G54830	65	62	DOMON domain-containing protein / dopamine beta-monooxygenase N-terminal domain-containing protein [Source:TAIR;Acc:AT5G54830]	DOMON domain containing protein	0.795561	0.429	512
VIT_13s0019g04620	AT5G04250	53	53	Cysteine proteinases superfamily protein [Source:TAIR;Acc:AT5G04250]	OTU cysteine protease	0.793246	0.435	439
VIT_08s0007g08350	AT2G41830	57	54	Uncharacterized protein [Source:TAIR;Acc:AT2G41830]	Cyclin-related	0.792792	0.409	520
VIT_19s0014g05190	AT5G54730	39	46	homolog of yeast autophagy 18 (ATG18) F [Source:TAIR;Acc:AT5G54730]	Cellulase precursor	0.787473	0.331	520
VIT_07s0005g04380	AT4G28640	45	45	indoleacetic acid-induced protein 10 [Source:TAIR;Acc:AT1G04100]	IAA12	0.784202	0.603	280
VIT_12s0134g00420	AT4G03260	42	42	Outer arm dynein light chain 1 protein [Source:TAIR;Acc:AT4G03260]	Leucine-rich repeat family protein	0.783749	0.334	646
VIT_15s0046g00160	AT5G42010	41	44	Transducin/WD40 repeat-like superfamily protein [Source:TAIR;Acc:AT5G42010]	WD-40 repeat	0.780875	0.322	643
VIT_17s0000g00320	AT5G62000	68	69	auxin response factor 2 [Source:TAIR;Acc:AT5G62000]	Auxin response factor 2	0.777892	0.502	347
VIT_14s0108g00980	AT5G39660	43	48	Cyclic dof factor 2 [Source:UniProtKB/Swiss-Prot;Acc:Q93ZL5]	Cycling DOF factor 1	0.77736	0.455	423
VIT_07s0031g02130	AT2G17530	77	77	Protein kinase superfamily protein [Source:TAIR;Acc:AT2G17530]	Serine/threonine-protein kinase SRPK1	0.776537	0.369	538
VIT_11s0016g05580	NA	NA	NA	NA	Methyl-CpG-binding domain-containing protein	0.77518	0.499	363
VIT_12s0028g00080	NA	NA	NA	NA	No hit	0.774838	0.586	337
VIT_04s0079g00410	AT5G17300	35	43	Homeodomain-like superfamily protein [Source:TAIR;Acc:AT5G37260]	CIR1/RVE2 (circadian 1)	0.773638	0.498	362
VIT_17s0000g02180	AT1G48540	39	32	Outer arm dynein light chain 1 protein [Source:TAIR;Acc:AT3G17920]	Unknown protein	0.773195	0.544	323
VIT_06s0004g04950	AT1G07530	49	48	SCARECROW-like 14 [Source:TAIR;Acc:AT1G07530]	Scarecrow-like transcription factor 14 SCL14	0.770745	0.424	441
VIT_13s0067g00100	NA	NA	NA	NA	Unknown protein	0.769694	0.348	626
VIT_04s0008g03790	AT4G32730	19	18	myb domain protein 3r-4 [Source:TAIR;Acc:AT5G11510]	Myb-related protein 3R-1 (Plant c-MYB-like protein 1) MYB3R1	0.768954	0.365	581
VIT_02s0012g01010	NA	NA	NA	NA	Leucine-rich repeat	0.768014	0.394	556
VIT_15s0046g01270	AT3G61670	31	30	Protein of unknown function (DUF3133) [Source:TAIR;Acc:AT3G61670]	Unknown protein	0.76696	0.379	507
VIT_18s0001g11910	AT1G75020	60	60	lysophosphatidyl acyltransferase 4 [Source:TAIR;Acc:AT1G75020]	1-acyl-sn-glycerol-3-phosphate acyltransferase 4	0.763866	0.473	404
VIT_05s0102g00770	AT1G06050	56	65	Protein of unknown function (DUF1336) [Source:TAIR;Acc:AT1G06050]	EDR2 (enhanced disease resistance 2)	0.762005	0.421	478
VIT_13s0074g00470	NA	NA	NA	NA	OTU cysteine protease	0.759289	0.394	444
VIT_03s0038g03830	NA	NA	NA	NA	DNA-binding bromodomain-containing protein	0.752627	0.524	372
VIT_14s0171g00470	NA	NA	NA	NA	No hit	0.739321	0.504	377
VIT_08s0007g06660	AT3G58030	57	53	RING/U-box superfamily protein [Source:TAIR;Acc:AT2G42030]	E3 ubiquitin-protein ligase RNF5	0.72789	0.376	559
VIT_15s0021g02090	NA	NA	NA	NA	DnaJ homolog, subfamily A, member 2	0.723879	0.424	460
